# Supplementary material for: Axially Chiral Cyclic Diphosphine Ligand-Enabled Palladium-Catalyzed Intramolecular Asymmetric Hydroarylation
Source: iScience. 2018 Nov 14;10:11–22. doi: 10.1016/j.isci.2018.11.018 (PMC6260458; doi:10.1016/j.isci.2018.11.018)
Supplement: Data S1. Crystal Data and Structure Refinement for (S)-E, Related to Figure 3 [file mmc2.zip]

Archive with 1 entries (1 files):
- Data S1.cif
