# Supplementary material for: Axially Chiral Cyclic Diphosphine Ligand-Enabled Palladium-Catalyzed Intramolecular Asymmetric Hydroarylation
Source: iScience. 2018 Nov 14;10:11–22. doi: 10.1016/j.isci.2018.11.018 (PMC6260458; doi:10.1016/j.isci.2018.11.018)
Supplement: Data S1. Crystal Data and Structure Refinement for (S)-E, Related to Figure 3 [file mmc2.zip › Data S1.cif]

Data S1. Crystal Data and Structure Refinement for (S)-E, related to Figure 3

_audit_creation_date               2018-05-10
_audit_creation_method
;
Olex2 1.2
(compiled 2018.04.26 svn.r3504 for OlexSys, GUI svn.r5492)
;
_shelx_SHELXL_version_number       '2014/7'
_audit_contact_author_address      ?
_audit_contact_author_email        ?
_audit_contact_author_name         ''
_audit_contact_author_phone        ?
_publ_contact_author_id_orcid      ?
_publ_section_references
;
Dolomanov, O.V., Bourhis, L.J., Gildea, R.J, Howard, J.A.K. & Puschmann, H.
 (2009), J. Appl. Cryst. 42, 339-341.

Sheldrick, G.M. (2015). Acta Cryst. A71, 3-8.

Sheldrick, G.M. (2015). Acta Cryst. C71, 3-8.
;
_chemical_name_common              ?
_chemical_name_systematic          ?
_chemical_formula_moiety           'C40 H34 P2'
_chemical_formula_sum              'C40 H34 P2'
_chemical_formula_weight           576.61
_chemical_absolute_configuration   ?
_chemical_melting_point            ?
loop_
  _atom_type_symbol
  _atom_type_description
  _atom_type_scat_dispersion_real
  _atom_type_scat_dispersion_imag
  _atom_type_scat_source
 'C' 'C' 0.0181 0.0091 'International Tables Vol C Tables 4.2.6.8 and 6.1.1.4'
 'H' 'H' 0.0000 0.0000 'International Tables Vol C Tables 4.2.6.8 and 6.1.1.4'
 'P' 'P' 0.2955 0.4335 'International Tables Vol C Tables 4.2.6.8 and 6.1.1.4'

_shelx_space_group_comment
;
The symmetry employed for this shelxl refinement is uniquely defined
by the following loop, which should always be used as a source of
symmetry information in preference to the above space-group names.
They are only intended as comments.
;
_space_group_crystal_system        'orthorhombic'
_space_group_IT_number             19
_space_group_name_H-M_alt          'P 21 21 21'
_space_group_name_Hall             'P 2ac 2ab'
loop_
  _space_group_symop_operation_xyz
 'x, y, z'
 '-x+1/2, -y, z+1/2'
 '-x, y+1/2, -z+1/2'
 'x+1/2, -y+1/2, -z'

_cell_length_a                     10.07990(10)
_cell_length_b                     15.64660(10)
_cell_length_c                     19.5369(2)
_cell_angle_alpha                  90
_cell_angle_beta                   90
_cell_angle_gamma                  90
_cell_volume                       3081.28(5)
_cell_formula_units_Z              4
_cell_measurement_reflns_used      15979
_cell_measurement_temperature      99.9(5)
_cell_measurement_theta_max        76.4150
_cell_measurement_theta_min        4.9230
_shelx_estimated_absorpt_T_max     0.866
_shelx_estimated_absorpt_T_min     0.385
_exptl_absorpt_coefficient_mu      1.477
_exptl_absorpt_correction_T_max    1.00000
_exptl_absorpt_correction_T_min    0.72303
_exptl_absorpt_correction_type     multi-scan
_exptl_absorpt_process_details
;
CrysAlisPro 1.171.39.46 (Rigaku Oxford Diffraction, 2018)
Empirical absorption correction using spherical harmonics,
 implemented in SCALE3 ABSPACK scaling algorithm.
;
_exptl_absorpt_special_details     ?
_exptl_crystal_colour              colourless
_exptl_crystal_colour_primary      colourless
_exptl_crystal_density_diffrn      1.243
_exptl_crystal_density_meas        ?
_exptl_crystal_density_method      ?
_exptl_crystal_description         needle
_exptl_crystal_F_000               1216
_exptl_crystal_size_max            0.8
_exptl_crystal_size_mid            0.2
_exptl_crystal_size_min            0.1
_exptl_transmission_factor_max     ?
_exptl_transmission_factor_min     ?
_diffrn_reflns_av_R_equivalents    0.0437
_diffrn_reflns_av_unetI/netI       0.0331
_diffrn_reflns_Laue_measured_fraction_full  1.000
_diffrn_reflns_Laue_measured_fraction_max  0.996
_diffrn_reflns_limit_h_max         9
_diffrn_reflns_limit_h_min         -12
_diffrn_reflns_limit_k_max         19
_diffrn_reflns_limit_k_min         -19
_diffrn_reflns_limit_l_max         24
_diffrn_reflns_limit_l_min         -24
_diffrn_reflns_number              25919
_diffrn_reflns_point_group_measured_fraction_full  1.000
_diffrn_reflns_point_group_measured_fraction_max  0.988
_diffrn_reflns_theta_full          67.684
_diffrn_reflns_theta_max           76.692
_diffrn_reflns_theta_min           3.619
_diffrn_ambient_environment        N~2~
_diffrn_ambient_temperature        99.9(5)
_diffrn_detector                   'CCD plate'
_diffrn_detector_area_resol_mean   5.2137
_diffrn_detector_type              AtlasS2
_diffrn_measured_fraction_theta_full  1.000
_diffrn_measured_fraction_theta_max  0.996
_diffrn_measurement_details
;
List of Runs (angles in degrees, time in seconds):

  # Type    Start    End  Width  t~exp~   \w     \q     \k     \f   Frames
--------------------------------------------------------------------------
  1  \w   -103.00 -13.00   1.00    1.00    --  -40.81 -57.00-120.00   90
  2  \w     36.00  79.00   1.00    1.00    --   40.81 -99.00  60.00   43
  3  \w     88.00 114.00   1.00    1.00    --   40.81  19.00-150.00   26
  4  \w     15.00  44.00   1.00    1.00    --   40.81  19.00-150.00   29
  5  \w     86.00 133.00   1.00    1.35    --  111.58  61.00 -60.00   47
  6  \w     34.00 107.00   1.00    1.35    --  111.58 -95.00-120.00   73
  7  \w     97.00 160.00   1.00    1.35    --  111.58 125.00  90.00   63
  8  \w     52.00 134.00   1.00    1.35    --  111.58 -30.00 -60.00   82
  9  \w    -65.00 -30.00   1.00    1.00    --  -40.81  38.00 -90.00   35
 10  \w    -65.00  27.00   1.00    1.00    --  -40.81  38.00  60.00   92
 11  \w      1.00  27.00   1.00    1.00    --  -40.81  38.00 -90.00   26
 12  \w    -92.00  -2.00   1.00    1.00    --  -40.81 125.00  90.00   90
 13  \w    -80.00 -42.00   1.00    1.00    --  -40.81 -38.00 -90.00   38
 14  \w    -98.00 -63.00   1.00    1.00    --  -40.81-146.00   2.00   35
 15  \w     53.00  79.00   1.00    1.35    --  111.58-125.00 -30.00   26
 16  \w     76.00 129.00   1.00    1.35    --  111.58 -30.00 150.00   53
 17  \w     29.00  80.00   1.00    1.35    --  111.58 -95.00   0.00   51
 18  \w     39.00  66.00   1.00    1.35    --  111.58 -30.00 150.00   27
 19  \w     32.00 160.00   1.00    1.35    --  111.58 -15.00  30.00  128
 20  \w     42.00  94.00   1.00    1.35    --  111.58 -95.00  60.00   52
 21  \w     46.00 118.00   1.00    1.35    --  111.58-125.00  30.00   72
 22  \w     73.00 111.00   1.00    1.35    --  111.58-125.00-120.00   38
 23  \w     41.00 136.00   1.00    1.35    --  111.58 -61.00  60.00   95
 24  \w     93.00 118.00   1.00    1.35    --  111.58-125.00-180.00   25
 25  \w     74.00 100.00   1.00    1.35    --  111.58-146.00   2.00   26
 26  \w    107.00 133.00   1.00    1.35    --  111.58-146.00   2.00   26
 27  \w    121.00 147.00   1.00    1.35    --  111.58  61.00  30.00   26
;
_diffrn_measurement_device         'four-circle diffractometer'
_diffrn_measurement_device_type    'SuperNova, Dual, Cu at home/near, AtlasS2'
_diffrn_measurement_method         '\w scans'
_diffrn_orient_matrix_type        
 'CrysAlisPro convention (1999,Acta A55,543-557)'
_diffrn_orient_matrix_UB_11        0.0051423000
_diffrn_orient_matrix_UB_12        -0.0470182000
_diffrn_orient_matrix_UB_13        0.0692435000
_diffrn_orient_matrix_UB_21        0.0134640000
_diffrn_orient_matrix_UB_22        0.0863086000
_diffrn_orient_matrix_UB_23        0.0373015000
_diffrn_orient_matrix_UB_31        -0.1521310000
_diffrn_orient_matrix_UB_32        0.0060683000
_diffrn_orient_matrix_UB_33        0.0056862000
_diffrn_radiation_monochromator    mirror
_diffrn_radiation_probe            x-ray
_diffrn_radiation_type             CuK\a
_diffrn_radiation_wavelength       1.54184
_diffrn_source                     'micro-focus sealed X-ray tube'
_diffrn_source_type                'SuperNova (Cu) X-ray Source'
_reflns_Friedel_coverage           0.768
_reflns_Friedel_fraction_full      1.000
_reflns_Friedel_fraction_max       0.979
_reflns_number_gt                  6215
_reflns_number_total               6419
_reflns_odcompleteness_completeness  99.94
_reflns_odcompleteness_iscentric   1
_reflns_odcompleteness_theta       68.13
_reflns_special_details
;
 Reflections were merged by SHELXL according to the crystal
 class for the calculation of statistics and refinement.
 
 _reflns_Friedel_fraction is defined as the number of unique
 Friedel pairs measured divided by the number that would be
 possible theoretically, ignoring centric projections and
 systematic absences.
;
_reflns_threshold_expression       'I > 2\s(I)'
_computing_cell_refinement         'CrysAlisPro 1.171.39.46 (Rigaku OD, 2018)'
_computing_data_collection         'CrysAlisPro 1.171.39.46 (Rigaku OD, 2018)'
_computing_data_reduction          'CrysAlisPro 1.171.39.46 (Rigaku OD, 2018)'
_computing_molecular_graphics      'Olex2 (Dolomanov et al., 2009)'
_computing_publication_material    'Olex2 (Dolomanov et al., 2009)'
_computing_structure_refinement    'ShelXL (Sheldrick, 2015)'
_computing_structure_solution      'ShelXT (Sheldrick, 2015)'
_refine_diff_density_max           0.345
_refine_diff_density_min           -0.244
_refine_diff_density_rms           0.039
_refine_ls_abs_structure_details
;
 Flack x determined using 2633 quotients [(I+)-(I-)]/[(I+)+(I-)]
 (Parsons, Flack and Wagner, Acta Cryst. B69 (2013) 249-259).
;
_refine_ls_abs_structure_Flack     -0.011(8)
_refine_ls_extinction_coef         .
_refine_ls_extinction_method       none
_refine_ls_goodness_of_fit_ref     1.039
_refine_ls_hydrogen_treatment      constr
_refine_ls_matrix_type             full
_refine_ls_number_parameters       379
_refine_ls_number_reflns           6419
_refine_ls_number_restraints       0
_refine_ls_R_factor_all            0.0308
_refine_ls_R_factor_gt             0.0295
_refine_ls_restrained_S_all        1.039
_refine_ls_shift/su_max            0.001
_refine_ls_shift/su_mean           0.000
_refine_ls_structure_factor_coef   Fsqd
_refine_ls_weighting_details      
 'w=1/[\s^2^(Fo^2^)+(0.0453P)^2^+0.3880P] where P=(Fo^2^+2Fc^2^)/3'
_refine_ls_weighting_scheme        calc
_refine_ls_wR_factor_gt            0.0769
_refine_ls_wR_factor_ref           0.0781
_refine_special_details            ?
_olex2_refinement_description
;
1. Fixed Uiso
 At 1.2 times of:
  All C(H) groups, All C(H,H) groups
2.a Secondary CH2 refined with riding coordinates:
 C00S(H00A,H00D), C00T(H00F,H00J), C010(H01A,H01B), C016(H01C,H01D)
2.b Aromatic/amide H refined with riding coordinates:
 C004(H004), C006(H006), C007(H007), C00B(H00B), C00C(H00C), C00E(H00E),
 C00G(H00G), C00H(H00H), C00I(H00I), C00K(H00K), C00M(H00M), C00N(H00N),
 C00O(H00O), C00Q(H00Q), C00R(H00R), C00U(H00U), C00V(H00V), C00W(H00W),
 C00X(H00X), C00Y(H00Y), C00Z(H00Z), C011(H011), C012(H012), C013(H013),
 C014(H014), C015(H015)
;
_atom_sites_solution_hydrogens     geom
_atom_sites_solution_primary       dual
_atom_sites_solution_secondary     ?
loop_
  _atom_site_label
  _atom_site_type_symbol
  _atom_site_fract_x
  _atom_site_fract_y
  _atom_site_fract_z
  _atom_site_U_iso_or_equiv
  _atom_site_adp_type
  _atom_site_occupancy
  _atom_site_site_symmetry_order
  _atom_site_calc_flag
  _atom_site_refinement_flags_posn
  _atom_site_refinement_flags_adp
  _atom_site_refinement_flags_occupancy
  _atom_site_disorder_assembly
  _atom_site_disorder_group
 P001 P 0.66310(5) 0.47951(3) 0.61945(3) 0.01459(11) Uani 1 1 d . . . . .
 P002 P 0.41726(5) 0.55761(3) 0.50429(3) 0.01548(11) Uani 1 1 d . . . . .
 C003 C 0.4448(2) 0.62950(13) 0.43153(10) 0.0167(4) Uani 1 1 d . . . . .
 C004 C 0.4581(2) 0.35540(14) 0.64144(11) 0.0177(4) Uani 1 1 d . . . . .
 H004 H 0.5196 0.3134 0.6302 0.021 Uiso 1 1 calc R . . . .
 C005 C 0.71541(19) 0.50188(13) 0.70773(11) 0.0164(4) Uani 1 1 d . . . . .
 C006 C 0.2404(2) 0.39475(15) 0.68063(12) 0.0232(5) Uani 1 1 d . . . . .
 H006 H 0.1564 0.3785 0.6955 0.028 Uiso 1 1 calc R . . . .
 C007 C 0.4707(2) 0.71744(13) 0.56859(12) 0.0184(4) Uani 1 1 d . . . . .
 H007 H 0.4759 0.7403 0.5247 0.022 Uiso 1 1 calc R . . . .
 C008 C 0.75034(19) 0.38054(13) 0.59815(11) 0.0171(4) Uani 1 1 d . . . . .
 C009 C 0.44106(19) 0.63100(13) 0.57719(11) 0.0155(4) Uani 1 1 d . . . . .
 C00A C 0.2725(2) 0.48145(15) 0.67778(11) 0.0200(4) Uani 1 1 d . . . . .
 C00B C 0.7143(2) 0.34023(15) 0.53676(12) 0.0232(4) Uani 1 1 d . . . . .
 H00B H 0.6438 0.3616 0.5113 0.028 Uiso 1 1 calc R . . . .
 C00C C 0.3447(2) 0.65885(13) 0.38850(11) 0.0192(4) Uani 1 1 d . . . . .
 H00C H 0.2570 0.6442 0.3974 0.023 Uiso 1 1 calc R . . . .
 C00D C 0.49351(19) 0.44126(13) 0.63779(10) 0.0146(4) Uani 1 1 d . . . . .
 C00E C 0.3309(2) 0.33242(14) 0.66186(11) 0.0214(4) Uani 1 1 d . . . . .
 H00E H 0.3066 0.2751 0.6629 0.026 Uiso 1 1 calc R . . . .
 C00F C 0.4512(2) 0.65025(14) 0.70091(11) 0.0193(4) Uani 1 1 d . . . . .
 C00G C 0.6056(2) 0.70400(15) 0.36117(12) 0.0229(4) Uani 1 1 d . . . . .
 H00G H 0.6931 0.7193 0.3525 0.027 Uiso 1 1 calc R . . . .
 C00H C 0.5759(2) 0.65243(14) 0.41668(12) 0.0214(4) Uani 1 1 d . . . . .
 H00H H 0.6441 0.6327 0.4445 0.026 Uiso 1 1 calc R . . . .
 C00I C 0.4925(2) 0.76977(13) 0.62497(12) 0.0213(4) Uani 1 1 d . . . . .
 H00I H 0.5133 0.8272 0.6188 0.026 Uiso 1 1 calc R . . . .
 C00J C 0.23622(19) 0.54478(12) 0.50448(11) 0.0173(4) Uani 1 1 d . . . . .
 C00K C 0.4833(2) 0.73620(15) 0.69036(12) 0.0219(5) Uani 1 1 d . . . . .
 H00K H 0.4987 0.7714 0.7279 0.026 Uiso 1 1 calc R . . . .
 C00L C 0.43227(19) 0.59730(13) 0.64424(11) 0.0163(4) Uani 1 1 d . . . . .
 C00M C 0.7866(2) 0.57673(14) 0.71946(12) 0.0217(4) Uani 1 1 d . . . . .
 H00M H 0.8125 0.6105 0.6826 0.026 Uiso 1 1 calc R . . . .
 C00N C 0.3744(2) 0.71004(14) 0.33212(12) 0.0219(5) Uani 1 1 d . . . . .
 H00N H 0.3067 0.7290 0.3036 0.026 Uiso 1 1 calc R . . . .
 C00O C 0.5049(2) 0.73285(14) 0.31849(12) 0.0223(4) Uani 1 1 d . . . . .
 H00O H 0.5247 0.7672 0.2810 0.027 Uiso 1 1 calc R . . . .
 C00P C 0.39860(19) 0.50461(13) 0.65345(10) 0.0159(4) Uani 1 1 d . . . . .
 C00Q C 0.6787(2) 0.45183(14) 0.76392(11) 0.0214(4) Uani 1 1 d . . . . .
 H00Q H 0.6319 0.4014 0.7569 0.026 Uiso 1 1 calc R . . . .
 C00R C 0.1481(2) 0.60538(14) 0.53084(11) 0.0206(4) Uani 1 1 d . . . . .
 H00R H 0.1805 0.6564 0.5486 0.025 Uiso 1 1 calc R . . . .
 C00S C 0.1899(2) 0.56588(18) 0.78103(13) 0.0312(6) Uani 1 1 d . . . . .
 H00A H 0.1043 0.5833 0.7989 0.037 Uiso 1 1 calc R . . . .
 H00D H 0.2145 0.5133 0.8041 0.037 Uiso 1 1 calc R . . . .
 C00T C 0.4330(2) 0.61922(15) 0.77360(11) 0.0241(5) Uani 1 1 d . . . . .
 H00F H 0.4950 0.6489 0.8032 0.029 Uiso 1 1 calc R . . . .
 H00J H 0.4532 0.5587 0.7757 0.029 Uiso 1 1 calc R . . . .
 C00U C 0.8194(2) 0.60140(16) 0.78566(13) 0.0277(5) Uani 1 1 d . . . . .
 H00U H 0.8671 0.6515 0.7929 0.033 Uiso 1 1 calc R . . . .
 C00V C 0.7812(2) 0.55165(17) 0.84100(13) 0.0276(5) Uani 1 1 d . . . . .
 H00V H 0.8024 0.5685 0.8853 0.033 Uiso 1 1 calc R . . . .
 C00W C 0.1854(2) 0.46926(15) 0.47773(13) 0.0277(5) Uani 1 1 d . . . . .
 H00W H 0.2430 0.4280 0.4607 0.033 Uiso 1 1 calc R . . . .
 C00X C -0.0367(2) 0.51477(16) 0.50302(13) 0.0296(5) Uani 1 1 d . . . . .
 H00X H -0.1277 0.5048 0.5025 0.035 Uiso 1 1 calc R . . . .
 C00Y C 0.0122(2) 0.58988(16) 0.53075(12) 0.0254(5) Uani 1 1 d . . . . .
 H00Y H -0.0457 0.6299 0.5493 0.031 Uiso 1 1 calc R . . . .
 C00Z C 0.7823(2) 0.26899(16) 0.51347(13) 0.0294(5) Uani 1 1 d . . . . .
 H00Z H 0.7554 0.2417 0.4735 0.035 Uiso 1 1 calc R . . . .
 C010 C 0.1734(2) 0.54611(16) 0.70385(12) 0.0259(5) Uani 1 1 d . . . . .
 H01A H 0.0845 0.5247 0.6959 0.031 Uiso 1 1 calc R . . . .
 H01B H 0.1834 0.5987 0.6781 0.031 Uiso 1 1 calc R . . . .
 C011 C 0.8591(2) 0.34904(14) 0.63399(12) 0.0208(4) Uani 1 1 d . . . . .
 H011 H 0.8852 0.3751 0.6746 0.025 Uiso 1 1 calc R . . . .
 C012 C 0.9290(2) 0.27883(15) 0.60950(14) 0.0279(5) Uani 1 1 d . . . . .
 H012 H 1.0024 0.2588 0.6335 0.034 Uiso 1 1 calc R . . . .
 C013 C 0.7113(2) 0.47669(15) 0.82992(12) 0.0246(5) Uani 1 1 d . . . . .
 H013 H 0.6862 0.4429 0.8669 0.029 Uiso 1 1 calc R . . . .
 C014 C 0.8902(2) 0.23840(15) 0.54963(14) 0.0301(5) Uani 1 1 d . . . . .
 H014 H 0.9366 0.1909 0.5339 0.036 Uiso 1 1 calc R . . . .
 C015 C 0.0488(3) 0.45488(17) 0.47628(15) 0.0350(6) Uani 1 1 d . . . . .
 H015 H 0.0156 0.4048 0.4572 0.042 Uiso 1 1 calc R . . . .
 C016 C 0.2910(2) 0.63407(17) 0.79979(12) 0.0300(5) Uani 1 1 d . . . . .
 H01C H 0.2940 0.6387 0.8493 0.036 Uiso 1 1 calc R . . . .
 H01D H 0.2600 0.6884 0.7821 0.036 Uiso 1 1 calc R . . . .

loop_
  _atom_site_aniso_label
  _atom_site_aniso_U_11
  _atom_site_aniso_U_22
  _atom_site_aniso_U_33
  _atom_site_aniso_U_23
  _atom_site_aniso_U_13
  _atom_site_aniso_U_12
 P001 0.0114(2) 0.0152(2) 0.0172(2) 0.00119(19) 0.00031(19) 0.00039(18)
 P002 0.0158(2) 0.0150(2) 0.0156(2) 0.00000(19) -0.00080(19) 0.00241(18)
 C003 0.0186(10) 0.0162(9) 0.0154(9) -0.0006(7) 0.0006(8) 0.0024(8)
 C004 0.0157(9) 0.0194(10) 0.0180(10) 0.0012(8) -0.0009(8) 0.0000(8)
 C005 0.0124(9) 0.0170(9) 0.0200(10) -0.0018(8) -0.0004(8) 0.0026(7)
 C006 0.0121(9) 0.0330(12) 0.0244(11) 0.0083(9) 0.0009(8) -0.0020(9)
 C007 0.0158(9) 0.0181(10) 0.0212(10) 0.0005(8) 0.0003(8) 0.0006(8)
 C008 0.0131(9) 0.0175(9) 0.0207(10) 0.0011(8) 0.0041(7) -0.0014(7)
 C009 0.0118(9) 0.0167(9) 0.0178(9) -0.0019(7) -0.0006(7) 0.0010(7)
 C00A 0.0129(9) 0.0291(11) 0.0178(10) 0.0063(9) -0.0001(8) 0.0026(9)
 C00B 0.0187(10) 0.0274(11) 0.0235(11) -0.0038(9) 0.0011(9) -0.0010(9)
 C00C 0.0163(9) 0.0202(9) 0.0209(10) 0.0006(8) -0.0025(8) -0.0025(8)
 C00D 0.0123(8) 0.0199(9) 0.0116(9) 0.0023(7) -0.0008(7) 0.0003(7)
 C00E 0.0204(10) 0.0227(10) 0.0211(10) 0.0046(8) -0.0022(9) -0.0058(9)
 C00F 0.0143(9) 0.0245(10) 0.0192(10) -0.0022(8) -0.0010(8) 0.0077(8)
 C00G 0.0177(10) 0.0272(11) 0.0237(11) -0.0011(9) 0.0042(9) 0.0006(8)
 C00H 0.0162(9) 0.0257(10) 0.0222(10) -0.0006(9) -0.0006(8) 0.0052(8)
 C00I 0.0152(9) 0.0181(9) 0.0308(12) -0.0028(9) -0.0007(9) 0.0010(8)
 C00J 0.0179(9) 0.0175(9) 0.0165(9) 0.0034(8) -0.0014(8) -0.0004(8)
 C00K 0.0178(10) 0.0238(11) 0.0240(11) -0.0096(9) -0.0040(9) 0.0055(8)
 C00L 0.0091(8) 0.0203(10) 0.0195(10) -0.0005(8) -0.0010(7) 0.0045(7)
 C00M 0.0159(9) 0.0201(10) 0.0292(12) -0.0019(9) 0.0007(8) -0.0018(8)
 C00N 0.0241(11) 0.0221(10) 0.0194(10) 0.0024(8) -0.0045(8) -0.0021(8)
 C00O 0.0282(11) 0.0201(10) 0.0185(10) 0.0024(8) 0.0026(9) -0.0031(9)
 C00P 0.0134(9) 0.0213(10) 0.0130(9) 0.0013(7) -0.0018(7) 0.0008(8)
 C00Q 0.0221(10) 0.0193(10) 0.0229(11) 0.0020(9) -0.0051(9) -0.0012(9)
 C00R 0.0214(10) 0.0194(10) 0.0210(10) 0.0017(8) -0.0033(8) 0.0003(8)
 C00S 0.0242(12) 0.0421(14) 0.0271(12) 0.0077(11) 0.0105(9) 0.0129(10)
 C00T 0.0259(11) 0.0297(12) 0.0166(10) -0.0019(9) -0.0027(9) 0.0094(10)
 C00U 0.0224(11) 0.0262(11) 0.0344(13) -0.0111(10) -0.0029(10) -0.0024(9)
 C00V 0.0246(11) 0.0324(12) 0.0256(12) -0.0091(10) -0.0097(9) 0.0054(10)
 C00W 0.0301(12) 0.0220(11) 0.0308(12) -0.0050(9) 0.0019(9) -0.0046(9)
 C00X 0.0216(10) 0.0406(13) 0.0264(11) 0.0094(11) -0.0004(10) -0.0101(10)
 C00Y 0.0197(11) 0.0329(12) 0.0237(11) 0.0087(10) 0.0016(9) 0.0036(9)
 C00Z 0.0285(11) 0.0296(12) 0.0301(13) -0.0104(10) 0.0099(10) -0.0048(10)
 C010 0.0148(9) 0.0350(12) 0.0278(11) 0.0061(10) 0.0043(9) 0.0070(9)
 C011 0.0153(9) 0.0215(10) 0.0255(11) 0.0004(9) -0.0007(8) 0.0008(8)
 C012 0.0187(10) 0.0247(11) 0.0404(14) 0.0030(10) 0.0030(10) 0.0056(9)
 C013 0.0252(11) 0.0271(11) 0.0214(11) 0.0017(9) -0.0047(9) 0.0044(9)
 C014 0.0254(12) 0.0214(11) 0.0436(15) -0.0050(10) 0.0148(11) 0.0021(9)
 C015 0.0316(13) 0.0326(13) 0.0409(15) -0.0025(11) -0.0014(11) -0.0156(11)
 C016 0.0314(12) 0.0405(14) 0.0180(11) 0.0020(10) 0.0043(9) 0.0142(11)

_geom_special_details
;
 All esds (except the esd in the dihedral angle between two l.s. planes)
 are estimated using the full covariance matrix.  The cell esds are taken
 into account individually in the estimation of esds in distances, angles
 and torsion angles; correlations between esds in cell parameters are only
 used when they are defined by crystal symmetry.  An approximate (isotropic)
 treatment of cell esds is used for estimating esds involving l.s. planes.
;
loop_
  _geom_bond_atom_site_label_1
  _geom_bond_atom_site_label_2
  _geom_bond_distance
  _geom_bond_site_symmetry_2
  _geom_bond_publ_flag
 P001 C005 1.837(2) . ?
 P001 C008 1.829(2) . ?
 P001 C00D 1.846(2) . ?
 P002 C003 1.834(2) . ?
 P002 C009 1.845(2) . ?
 P002 C00J 1.836(2) . ?
 C003 C00C 1.392(3) . ?
 C003 C00H 1.400(3) . ?
 C004 H004 0.9300 . ?
 C004 C00D 1.392(3) . ?
 C004 C00E 1.390(3) . ?
 C005 C00M 1.393(3) . ?
 C005 C00Q 1.398(3) . ?
 C006 H006 0.9300 . ?
 C006 C00A 1.396(3) . ?
 C006 C00E 1.385(3) . ?
 C007 H007 0.9300 . ?
 C007 C009 1.395(3) . ?
 C007 C00I 1.390(3) . ?
 C008 C00B 1.403(3) . ?
 C008 C011 1.391(3) . ?
 C009 C00L 1.415(3) . ?
 C00A C00P 1.405(3) . ?
 C00A C010 1.510(3) . ?
 C00B H00B 0.9300 . ?
 C00B C00Z 1.385(3) . ?
 C00C H00C 0.9300 . ?
 C00C C00N 1.395(3) . ?
 C00D C00P 1.411(3) . ?
 C00E H00E 0.9300 . ?
 C00F C00K 1.398(3) . ?
 C00F C00L 1.396(3) . ?
 C00F C00T 1.512(3) . ?
 C00G H00G 0.9300 . ?
 C00G C00H 1.384(3) . ?
 C00G C00O 1.389(3) . ?
 C00H H00H 0.9300 . ?
 C00I H00I 0.9300 . ?
 C00I C00K 1.384(3) . ?
 C00J C00R 1.398(3) . ?
 C00J C00W 1.390(3) . ?
 C00K H00K 0.9300 . ?
 C00L C00P 1.500(3) . ?
 C00M H00M 0.9300 . ?
 C00M C00U 1.390(3) . ?
 C00N H00N 0.9300 . ?
 C00N C00O 1.388(3) . ?
 C00O H00O 0.9300 . ?
 C00Q H00Q 0.9300 . ?
 C00Q C013 1.386(3) . ?
 C00R H00R 0.9300 . ?
 C00R C00Y 1.391(3) . ?
 C00S H00A 0.9700 . ?
 C00S H00D 0.9700 . ?
 C00S C010 1.548(3) . ?
 C00S C016 1.520(4) . ?
 C00T H00F 0.9700 . ?
 C00T H00J 0.9700 . ?
 C00T C016 1.538(3) . ?
 C00U H00U 0.9300 . ?
 C00U C00V 1.387(4) . ?
 C00V H00V 0.9300 . ?
 C00V C013 1.385(3) . ?
 C00W H00W 0.9300 . ?
 C00W C015 1.396(4) . ?
 C00X H00X 0.9300 . ?
 C00X C00Y 1.385(4) . ?
 C00X C015 1.376(4) . ?
 C00Y H00Y 0.9300 . ?
 C00Z H00Z 0.9300 . ?
 C00Z C014 1.382(4) . ?
 C010 H01A 0.9700 . ?
 C010 H01B 0.9700 . ?
 C011 H011 0.9300 . ?
 C011 C012 1.390(3) . ?
 C012 H012 0.9300 . ?
 C012 C014 1.386(4) . ?
 C013 H013 0.9300 . ?
 C014 H014 0.9300 . ?
 C015 H015 0.9300 . ?
 C016 H01C 0.9700 . ?
 C016 H01D 0.9700 . ?

loop_
  _geom_angle_atom_site_label_1
  _geom_angle_atom_site_label_2
  _geom_angle_atom_site_label_3
  _geom_angle
  _geom_angle_site_symmetry_1
  _geom_angle_site_symmetry_3
  _geom_angle_publ_flag
 C005 P001 C00D 98.35(9) . . ?
 C008 P001 C005 103.70(9) . . ?
 C008 P001 C00D 102.41(9) . . ?
 C003 P002 C009 101.36(9) . . ?
 C003 P002 C00J 102.65(10) . . ?
 C00J P002 C009 101.29(9) . . ?
 C00C C003 P002 124.12(16) . . ?
 C00C C003 C00H 118.35(19) . . ?
 C00H C003 P002 117.44(16) . . ?
 C00D C004 H004 120.0 . . ?
 C00E C004 H004 120.0 . . ?
 C00E C004 C00D 120.1(2) . . ?
 C00M C005 P001 117.56(16) . . ?
 C00M C005 C00Q 118.6(2) . . ?
 C00Q C005 P001 123.67(16) . . ?
 C00A C006 H006 119.3 . . ?
 C00E C006 H006 119.3 . . ?
 C00E C006 C00A 121.4(2) . . ?
 C009 C007 H007 119.7 . . ?
 C00I C007 H007 119.7 . . ?
 C00I C007 C009 120.6(2) . . ?
 C00B C008 P001 116.79(16) . . ?
 C011 C008 P001 124.37(17) . . ?
 C011 C008 C00B 118.4(2) . . ?
 C007 C009 P002 122.55(16) . . ?
 C007 C009 C00L 119.09(19) . . ?
 C00L C009 P002 118.34(15) . . ?
 C006 C00A C00P 118.3(2) . . ?
 C006 C00A C010 119.0(2) . . ?
 C00P C00A C010 122.7(2) . . ?
 C008 C00B H00B 119.5 . . ?
 C00Z C00B C008 121.0(2) . . ?
 C00Z C00B H00B 119.5 . . ?
 C003 C00C H00C 119.6 . . ?
 C003 C00C C00N 120.7(2) . . ?
 C00N C00C H00C 119.6 . . ?
 C004 C00D P001 124.08(15) . . ?
 C004 C00D C00P 119.52(18) . . ?
 C00P C00D P001 116.24(15) . . ?
 C004 C00E H00E 120.0 . . ?
 C006 C00E C004 120.1(2) . . ?
 C006 C00E H00E 120.0 . . ?
 C00K C00F C00T 118.4(2) . . ?
 C00L C00F C00K 119.0(2) . . ?
 C00L C00F C00T 122.5(2) . . ?
 C00H C00G H00G 120.0 . . ?
 C00H C00G C00O 120.1(2) . . ?
 C00O C00G H00G 120.0 . . ?
 C003 C00H H00H 119.5 . . ?
 C00G C00H C003 121.1(2) . . ?
 C00G C00H H00H 119.5 . . ?
 C007 C00I H00I 120.1 . . ?
 C00K C00I C007 119.8(2) . . ?
 C00K C00I H00I 120.1 . . ?
 C00R C00J P002 123.94(16) . . ?
 C00W C00J P002 117.28(17) . . ?
 C00W C00J C00R 118.8(2) . . ?
 C00F C00K H00K 119.5 . . ?
 C00I C00K C00F 121.1(2) . . ?
 C00I C00K H00K 119.5 . . ?
 C009 C00L C00P 119.04(18) . . ?
 C00F C00L C009 120.30(19) . . ?
 C00F C00L C00P 120.63(19) . . ?
 C005 C00M H00M 119.7 . . ?
 C00U C00M C005 120.6(2) . . ?
 C00U C00M H00M 119.7 . . ?
 C00C C00N H00N 119.9 . . ?
 C00O C00N C00C 120.2(2) . . ?
 C00O C00N H00N 119.9 . . ?
 C00G C00O H00O 120.2 . . ?
 C00N C00O C00G 119.6(2) . . ?
 C00N C00O H00O 120.2 . . ?
 C00A C00P C00D 120.38(19) . . ?
 C00A C00P C00L 119.65(18) . . ?
 C00D C00P C00L 119.97(18) . . ?
 C005 C00Q H00Q 119.7 . . ?
 C013 C00Q C005 120.7(2) . . ?
 C013 C00Q H00Q 119.7 . . ?
 C00J C00R H00R 119.8 . . ?
 C00Y C00R C00J 120.5(2) . . ?
 C00Y C00R H00R 119.8 . . ?
 H00A C00S H00D 107.3 . . ?
 C010 C00S H00A 108.2 . . ?
 C010 C00S H00D 108.2 . . ?
 C016 C00S H00A 108.2 . . ?
 C016 C00S H00D 108.2 . . ?
 C016 C00S C010 116.6(2) . . ?
 C00F C00T H00F 109.2 . . ?
 C00F C00T H00J 109.2 . . ?
 C00F C00T C016 112.14(18) . . ?
 H00F C00T H00J 107.9 . . ?
 C016 C00T H00F 109.2 . . ?
 C016 C00T H00J 109.2 . . ?
 C00M C00U H00U 119.9 . . ?
 C00V C00U C00M 120.3(2) . . ?
 C00V C00U H00U 119.9 . . ?
 C00U C00V H00V 120.2 . . ?
 C013 C00V C00U 119.6(2) . . ?
 C013 C00V H00V 120.2 . . ?
 C00J C00W H00W 119.7 . . ?
 C00J C00W C015 120.5(2) . . ?
 C015 C00W H00W 119.7 . . ?
 C00Y C00X H00X 119.9 . . ?
 C015 C00X H00X 119.9 . . ?
 C015 C00X C00Y 120.2(2) . . ?
 C00R C00Y H00Y 120.0 . . ?
 C00X C00Y C00R 120.0(2) . . ?
 C00X C00Y H00Y 120.0 . . ?
 C00B C00Z H00Z 120.0 . . ?
 C014 C00Z C00B 120.0(2) . . ?
 C014 C00Z H00Z 120.0 . . ?
 C00A C010 C00S 113.05(19) . . ?
 C00A C010 H01A 109.0 . . ?
 C00A C010 H01B 109.0 . . ?
 C00S C010 H01A 109.0 . . ?
 C00S C010 H01B 109.0 . . ?
 H01A C010 H01B 107.8 . . ?
 C008 C011 H011 119.8 . . ?
 C012 C011 C008 120.4(2) . . ?
 C012 C011 H011 119.8 . . ?
 C011 C012 H012 119.7 . . ?
 C014 C012 C011 120.6(2) . . ?
 C014 C012 H012 119.7 . . ?
 C00Q C013 H013 119.9 . . ?
 C00V C013 C00Q 120.2(2) . . ?
 C00V C013 H013 119.9 . . ?
 C00Z C014 C012 119.7(2) . . ?
 C00Z C014 H014 120.2 . . ?
 C012 C014 H014 120.2 . . ?
 C00W C015 H015 120.0 . . ?
 C00X C015 C00W 120.0(2) . . ?
 C00X C015 H015 120.0 . . ?
 C00S C016 C00T 116.0(2) . . ?
 C00S C016 H01C 108.3 . . ?
 C00S C016 H01D 108.3 . . ?
 C00T C016 H01C 108.3 . . ?
 C00T C016 H01D 108.3 . . ?
 H01C C016 H01D 107.4 . . ?

loop_
  _refln_index_h
  _refln_index_k
  _refln_index_l
  _refln_F_squared_meas
  _refln_F_squared_sigma
 0 0 2 7.71 0.89
 0 0 3 2.89 0.82
 0 0 4 1.88 1.1
 0 0 4 4.36 1.08
 0 0 5 -0.13 1.03
 0 0 5 2.61 1.09
 0 0 6 7805.48 166.66
 0 0 6 7748.6 167.15
 0 0 7 -0.23 0.83
 0 0 7 -0.47 0.73
 0 0 7 0.73 1.11
 0 0 8 640.13 22.07
 0 0 8 653.94 20.83
 0 0 8 666.22 21.53
 0 0 9 -0.42 1.51
 0 0 9 1.77 1.22
 0 0 10 1052.74 32.5
 0 0 10 1024.36 33.38
 0 0 11 0.11 1.14
 0 0 11 -0.75 1.52
 0 0 12 80.58 8.06
 0 0 12 84.4 8.6
 0 0 13 -0.36 1.12
 0 0 13 0.3 1.54
 0 0 -13 -0.71 1.82
 0 0 14 441.65 22.64
 0 0 14 434.07 23.5
 0 0 -14 447.15 20.98
 0 0 -15 -0.28 1.41
 0 0 -15 -1.96 1.69
 0 0 15 0.94 1.6
 0 0 -16 143.04 11.59
 0 0 16 149.15 11.89
 0 0 16 145.96 13.83
 0 0 -17 1.74 1.69
 0 0 17 -5.24 2.57
 0 0 18 121.59 10.83
 0 0 -18 109.23 10.26
 0 0 19 -0.37 2.59
 0 0 -19 -0.96 2.59
 0 0 -19 1.86 2.1
 0 0 20 20.72 4.29
 0 0 -20 31.7 5.51
 0 0 21 -2.88 2.71
 0 0 -21 -0.37 1.79
 0 0 22 -0.19 1.79
 0 0 23 0.85 1.04
 0 0 -24 91.1 5.84
 0 -1 1 343.59 8.51
 0 1 -1 354.28 8.65
 0 -1 2 3937.61 83.33
 0 1 2 3885.25 83.19
 0 1 -2 3959.37 83.19
 0 -1 3 15.32 1.62
 0 1 3 16.38 1.67
 0 -1 -3 13.58 1.57
 0 1 -4 99.26 2.82
 0 -1 -4 97.62 4.94
 0 1 4 102.58 4.98
 0 -1 4 104.7 5.02
 0 -1 5 32.69 2.96
 0 1 5 37.28 1.41
 0 -1 -5 37.49 3.2
 0 1 5 35.01 3.1
 0 -1 -6 692.89 19.95
 0 1 6 675.32 19.57
 0 -1 6 644.03 19.77
 0 -1 7 225.12 10.44
 0 1 7 243.87 11.27
 0 1 7 259.52 10.55
 0 1 8 485.75 17.45
 0 -1 8 465.71 17.22
 0 1 8 478.28 18.11
 0 1 8 464.51 16.59
 0 1 9 73.78 6.36
 0 -1 9 79.56 6.94
 0 1 9 79.73 6.95
 0 1 9 75.47 6.12
 0 -1 9 79.16 6.56
 0 1 10 245.78 12.84
 0 -1 10 224.93 12.51
 0 1 10 237.16 12.16
 0 1 10 230.48 13.15
 0 -1 10 239.69 13.54
 0 1 11 427.41 19.87
 0 -1 11 438.72 20.15
 0 -1 11 408.56 18.84
 0 1 11 417.72 18.77
 0 1 -11 455.47 18.66
 0 1 12 243.6 14.51
 0 1 -12 269.61 14.46
 0 -1 12 243.44 14.73
 0 -1 12 262.29 15.94
 0 1 12 256.92 15.64
 0 -1 13 74.96 8.61
 0 1 13 73.82 7.96
 0 1 -13 70.49 7.43
 0 -1 13 77.09 8.39
 0 1 14 260.46 16.89
 0 1 -14 297.21 16.58
 0 -1 14 285.23 17.76
 0 -1 14 281.58 18.45
 0 -1 15 212.96 15.92
 0 -1 -15 210.44 14.22
 0 1 15 198.59 13.52
 0 1 -15 185.43 12.94
 0 -1 15 215.85 16.79
 0 -1 -15 182.86 12.96
 0 1 15 199.24 15.2
 0 -1 16 151.2 14.5
 0 -1 -16 139.59 11.64
 0 -1 16 150.19 11.95
 0 1 16 156.54 14.06
 0 -1 16 157.5 14.2
 0 1 -16 151.35 11.86
 0 1 16 135.46 11.41
 0 1 17 46.22 6.61
 0 1 -17 43.05 6.39
 0 -1 -17 42.48 6.47
 0 -1 17 39.62 6.26
 0 -1 -18 21.79 4.47
 0 -1 18 21.15 4.88
 0 1 18 18.45 4.29
 0 1 -18 16.09 4
 0 -1 -18 13.65 3.66
 0 -1 -19 63.78 7.94
 0 -1 19 50.53 6.91
 0 1 -19 63.82 7.66
 0 1 19 62.15 7.84
 0 -1 -19 57.1 6.89
 0 1 -20 3.1 2.14
 0 -1 -20 9.72 3.25
 0 1 -20 4.63 2.17
 0 1 20 5.73 2.83
 0 -1 20 7.98 3
 0 -1 21 0.58 1.53
 0 1 21 0.87 1.3
 0 -1 -21 2.35 1.46
 0 1 -21 1.58 1.9
 0 -1 22 -0.1 1.56
 0 1 -22 0.4 1.53
 0 -1 23 -0.43 1.35
 0 1 23 1.16 1.09
 0 -1 -24 6.94 1.84
 0 2 0 3576.92 77.88
 0 2 0 3645.52 75.88
 0 2 1 2.24 0.84
 0 2 1 2.16 0.63
 0 -2 1 0.67 0.45
 0 2 2 11.07 1.31
 0 -2 2 9.76 1.45
 0 -2 2 9.15 1.25
 0 2 -2 10.52 1.42
 0 2 3 4324.5 96.62
 0 2 -3 4392.04 96.95
 0 2 3 4581.94 93.97
 0 -2 3 4540.58 97.24
 0 -2 4 2750.26 62.47
 0 2 4 2696.67 61.93
 0 2 -4 2756.65 62.03
 0 2 4 2790.46 57.88
 0 2 -5 4158.04 91.74
 0 -2 5 4161.53 92.24
 0 2 5 4152.17 91.71
 0 -2 -5 4174.16 92.21
 0 -2 -6 1595.54 40.8
 0 2 6 1570.94 40.08
 0 -2 6 1594.7 40.88
 0 2 6 1680.28 35.7
 0 2 -6 1623.25 35.42
 0 2 -6 1623.06 40.4
 0 2 7 1521.66 39.66
 0 2 -7 1562.08 40.09
 0 2 7 1576.19 33.98
 0 -2 -7 1540.98 40.37
 0 -2 7 1559.42 40.72
 0 -2 -8 1899.28 47.74
 0 2 8 1839.9 46.84
 0 -2 8 1797.25 47.89
 0 2 -8 1853.33 47.17
 0 -2 9 93.35 7.44
 0 2 -9 100.1 7.32
 0 2 9 103.35 7.28
 0 2 -10 578.5 21.64
 0 2 10 580.68 22.17
 0 2 10 612.08 21.83
 0 -2 10 587.75 22.68
 0 2 11 675.38 24.24
 0 2 -11 640.19 23.89
 0 2 11 637.3 24.55
 0 -2 11 603.11 24.49
 0 -2 11 644.62 25.91
 0 -2 12 40.17 6.09
 0 2 12 32.25 5.11
 0 -2 12 27.97 4.84
 0 2 -12 30.34 4.65
 0 -2 13 103.24 10.1
 0 2 13 119.51 10.46
 0 -2 13 98.85 10.19
 0 2 -13 107.16 9.38
 0 2 14 204.2 14.74
 0 -2 14 196.45 14.81
 0 2 -14 206.03 13.95
 0 -2 14 227.78 16.52
 0 2 15 647.91 29.42
 0 2 -15 613.2 25.71
 0 -2 15 634.28 30.52
 0 -2 15 629.33 29.55
 0 2 15 613.32 26.04
 0 -2 -15 564.71 25.27
 0 -2 16 8.27 3
 0 2 -16 3.52 2.22
 0 -2 -16 6.74 2.63
 0 2 16 8.77 3.31
 0 2 16 12.2 4.16
 0 -2 16 5.68 3.64
 0 -2 -16 5.36 2.54
 0 -2 17 1.8 1.9
 0 -2 -17 2.99 1.95
 0 2 17 1.55 1.82
 0 2 -17 2.46 2.22
 0 -2 -17 2.32 1.59
 0 2 -18 246.49 15.74
 0 -2 18 284.76 17.01
 0 2 18 264.19 16.6
 0 -2 -18 233.22 15.72
 0 -2 -18 256.45 15.26
 0 2 -19 0.87 1.57
 0 -2 -19 1.12 1.67
 0 2 19 1.44 1.63
 0 -2 19 0.06 1.48
 0 2 20 3.77 2.01
 0 -2 -20 3.86 2.5
 0 -2 20 4.97 2.69
 0 2 -20 4.54 2.41
 0 2 -21 73.09 7.54
 0 2 21 70.75 7.44
 0 -2 21 64.9 6.92
 0 -2 22 2.94 1.59
 0 2 22 2.81 1.76
 0 2 -22 0.51 1.46
 0 -2 -23 4.77 1.97
 0 2 23 4.66 1.54
 0 2 -23 3.62 1.59
 0 -2 -24 124.34 7.15
 0 3 0 0.41 0.82
 0 3 0 -0.04 0.33
 0 3 1 390.26 12.36
 0 3 1 394.6 11.33
 0 -3 1 400.42 12.04
 0 -3 2 368.56 11.67
 0 3 2 362.95 12.14
 0 3 2 363.04 10.96
 0 -3 3 9922.29 208.94
 0 3 -3 9999 209.14
 0 3 3 9722.64 207.89
 0 3 4 375.38 12.38
 0 3 4 384.4 9.65
 0 3 -4 360.97 12.68
 0 -3 4 378.15 12.96
 0 3 -5 117.26 6.53
 0 -3 5 112.21 6.57
 0 3 5 119.42 3.57
 0 3 5 117.53 6.31
 0 3 -6 341.19 13.06
 0 -3 6 341.95 13.47
 0 3 6 339.34 12.78
 0 -3 -6 343.32 13.39
 0 3 7 149.63 8.21
 0 -3 -7 144.95 8.48
 0 3 7 152.73 5.54
 0 3 -7 143.76 5.24
 0 -3 7 146.26 8.7
 0 3 -7 153.35 8.49
 0 -3 -8 1077.02 32.06
 0 -3 8 1078.48 32.63
 0 3 -8 1076.99 31.74
 0 3 8 1141.92 31.68
 0 3 9 204.13 10.81
 0 -3 9 167.34 10.67
 0 3 -9 187.46 10.72
 0 -3 -9 187.46 10.84
 0 3 10 106.25 8.02
 0 3 -10 107.11 8.4
 0 -3 10 93.21 8.33
 0 3 -11 145.62 10.36
 0 3 11 156.3 10.96
 0 3 11 149 10.18
 0 -3 11 124.07 10.18
 0 3 12 9.93 3.32
 0 3 -12 3.54 1.95
 0 -3 12 5.49 2.41
 0 3 12 8.49 2.81
 0 -3 12 4.72 2.49
 0 -3 13 419.35 21.95
 0 -3 13 472.04 23.77
 0 3 -13 458.44 21.51
 0 3 13 437.87 21.8
 0 3 -14 295.12 17.42
 0 -3 14 297.37 19.44
 0 3 14 311.31 18.77
 0 -3 14 299.14 18.88
 0 -3 15 52.03 8.38
 0 -3 -15 47.87 6.51
 0 -3 15 50.6 7.84
 0 3 -15 40.35 5.95
 0 3 15 55.08 7.08
 0 3 15 48.49 7.49
 0 -3 16 1.33 2.2
 0 3 -16 1.01 1.64
 0 3 16 2.88 2.5
 0 -3 16 2.75 2.24
 0 -3 -16 -3.32 2.64
 0 -3 -16 1.17 2.17
 0 3 16 -0.35 3.17
 0 -3 -17 3.65 3.15
 0 3 -17 3.29 1.66
 0 3 17 5.78 3.33
 0 -3 -17 9.43 3.15
 0 3 18 78.64 8.99
 0 -3 18 87 9.11
 0 -3 -18 76.61 8.75
 0 3 -18 90.14 9.13
 0 3 19 202.84 14.2
 0 -3 19 208.93 13.99
 0 3 -19 195.09 13.68
 0 -3 20 203.07 13.14
 0 3 -20 180.42 12.6
 0 3 20 185.73 13.12
 0 3 -21 96.93 7.85
 0 -3 21 110.72 8.76
 0 3 21 103.92 8.99
 0 3 -21 98.3 8.7
 0 -3 22 2.51 1.19
 0 3 -22 3.6 1.87
 0 3 22 7.07 2.31
 0 3 23 0.24 1.01
 0 -3 -23 0.14 1.4
 0 3 -23 1.92 1.47
 0 -3 -24 2.98 1.27
 0 4 0 274.17 10.61
 0 4 0 289.41 9.55
 0 4 1 2162.78 51.22
 0 4 -1 2168.01 51.06
 0 4 1 2147.31 49.15
 0 4 1 2145.89 47.19
 0 -4 1 2238.43 50.71
 0 4 2 75.35 5.19
 0 4 2 71.23 4.29
 0 -4 2 76.94 4.95
 0 4 3 381.02 12.5
 0 -4 3 395.83 13.62
 0 4 4 0.19 0.33
 0 4 4 1.71 0.96
 0 -4 4 0.58 1.03
 0 -4 4 1.14 0.99
 0 4 5 1.15 0.45
 0 4 5 -0.73 0.88
 0 4 -5 0.26 1.09
 0 -4 5 2.46 1.38
 0 4 6 2260.54 47.67
 0 4 -6 2197.11 55.1
 0 -4 6 2195.85 55.48
 0 4 6 2191.94 54.13
 0 4 7 644.47 21.27
 0 -4 -7 634.35 22.21
 0 4 -7 671.64 17.36
 0 4 -7 648.99 22.02
 0 -4 7 648.44 22.48
 0 4 8 641.55 21.94
 0 4 8 688.99 17.64
 0 -4 -8 599.24 22.45
 0 -4 8 586.88 22.56
 0 4 -8 588.8 22.01
 0 4 -8 658.19 17.22
 0 4 9 872.9 27.47
 0 -4 9 805.14 28.43
 0 4 -9 794.86 27.56
 0 -4 -9 831.54 28
 0 -4 10 93 8.46
 0 -4 -10 88.34 7.94
 0 4 10 111.16 8.39
 0 4 -10 83.1 7.71
 0 4 -11 331.35 17.33
 0 -4 11 342.98 18.23
 0 -4 12 29.01 5.35
 0 4 12 27.21 4.66
 0 4 12 26.98 4.77
 0 4 -12 21.08 4.44
 0 4 13 97.67 9.88
 0 4 13 108.61 9.79
 0 4 -13 98.86 9.65
 0 -4 13 93.33 9.98
 0 -4 13 108.87 10.94
 0 -4 14 99.4 11
 0 4 -14 101.43 9.27
 0 4 14 106.26 10.71
 0 -4 14 96.78 10.64
 0 -4 -14 84.28 8.79
 0 4 14 96.64 9.45
 0 4 -14 117.25 10.74
 0 -4 15 912.4 38.13
 0 -4 15 833.31 35.77
 0 4 15 782.85 31.5
 0 -4 -15 819.2 30.96
 0 4 -15 852.88 31.47
 0 4 -15 825.53 28.3
 0 4 15 863.27 35.52
 0 -4 -15 736.35 30.82
 0 -4 -16 491.34 24.12
 0 4 -16 519.26 23.84
 0 -4 16 562.87 29.61
 0 -4 16 512.61 27.65
 0 4 16 513.16 24.48
 0 4 17 20.04 4.6
 0 4 -17 35.83 5.7
 0 4 -18 317.58 18.07
 0 4 18 305.41 18.34
 0 -4 18 359.3 19.14
 0 -4 19 15.53 3.88
 0 4 19 19.87 4.63
 0 4 -19 23.23 4.87
 0 -4 20 2.15 2.02
 0 4 20 7.35 3.29
 0 4 -20 4.76 2.37
 0 -4 21 26.62 4.24
 0 4 21 33.35 5.16
 0 4 -21 25.91 4.44
 0 -4 -22 27.58 4.57
 0 4 -22 16.69 3.4
 0 -4 22 14.77 2.61
 0 4 22 24.47 3.9
 0 -4 -23 12.69 2.8
 0 4 23 10.07 2.02
 0 4 -23 6.68 1.77
 0 -4 -24 49.35 4.08
 0 5 0 0.73 0.89
 0 5 0 -1.06 1.15
 0 5 -1 10.86 2.34
 0 5 1 8.5 1.07
 0 5 1 7 1.39
 0 5 1 7.54 1.94
 0 -5 2 0.89 1.18
 0 5 2 3.2 1.21
 0 5 2 1.82 0.98
 0 -5 2 1.42 1.11
 0 5 2 1.75 0.74
 0 -5 3 183.46 9.31
 0 -5 3 172.71 8.9
 0 5 3 189.47 8.25
 0 -5 4 40 4.26
 0 -5 4 45.33 4.52
 0 5 4 50.91 3.14
 0 5 4 39.24 3.71
 0 5 5 4213.09 88.57
 0 -5 5 3946.88 94.48
 0 5 5 4019.95 92.78
 0 5 6 12.79 2.49
 0 -5 6 10.85 2.6
 0 5 6 14 1.47
 0 -5 7 440.58 18.2
 0 5 7 460.81 17.26
 0 5 -8 1148.28 28.28
 0 5 8 1103.61 33.01
 0 -5 8 1008.42 33.87
 0 5 8 1146.53 28.64
 0 -5 -8 1045.53 34.16
 0 5 9 155.17 9.99
 0 5 -9 136.96 10.05
 0 -5 -9 144.84 10.36
 0 -5 9 140.47 10.33
 0 -5 -10 65.75 7.14
 0 5 10 76.61 7.22
 0 5 -10 74.17 7.67
 0 -5 10 66.18 7.38
 0 5 -11 176.42 12.45
 0 -5 -11 166.33 12.04
 0 5 11 195.47 12.23
 0 -5 11 156.26 12.19
 0 5 -12 42 6.39
 0 -5 12 36.42 6.11
 0 5 12 45.75 6.04
 0 5 13 458.1 21.64
 0 -5 13 404.84 22.4
 0 5 13 418.5 22.33
 0 5 -14 187.64 12.79
 0 -5 14 190.71 15.83
 0 5 -14 187.13 11.15
 0 5 14 194.13 15.15
 0 -5 14 172.56 14.58
 0 5 14 177.11 13.32
 0 5 15 147.02 13.59
 0 5 15 120.35 11.17
 0 5 -15 139.43 9.63
 0 -5 15 154.03 14.63
 0 5 -15 133.02 11.04
 0 -5 15 140.45 13.32
 0 5 -16 2.41 1.92
 0 5 16 1.6 1.73
 0 5 -17 73.66 8.35
 0 5 17 69.3 8.46
 0 5 -18 9.26 3.24
 0 5 18 6.72 3.04
 0 5 -19 65.65 7.53
 0 -5 19 70.34 7.66
 0 5 19 59.5 7.36
 0 -5 20 300.62 15.44
 0 5 -20 272.64 15.27
 0 5 20 269.86 15.68
 0 5 -21 511.77 21
 0 5 21 522.44 21.34
 0 -5 21 522.08 19.98
 0 -5 -22 1.38 1.39
 0 5 -22 0.72 1.3
 0 5 22 1 1.44
 0 -5 -23 128.97 8.06
 0 5 -23 116.6 7.16
 0 6 0 45.16 4.61
 0 6 0 39.23 3.61
 0 6 1 784.81 24.15
 0 6 -1 771.33 24.04
 0 6 2 14.88 1.59
 0 6 -2 14.83 2.69
 0 6 2 17.49 2.43
 0 -6 2 18.49 3.1
 0 6 2 17.78 3.08
 0 6 3 124.73 6.9
 0 -6 3 137.7 8.54
 0 6 3 125.64 5.82
 0 -6 3 126.67 7.99
 0 6 4 1929.81 49.54
 0 6 4 2103.28 47.21
 0 -6 4 2141.52 53.3
 0 -6 4 1966.6 51.96
 0 -6 5 1108.41 32.62
 0 6 5 1006.95 29.61
 0 6 5 1092.04 26.57
 0 -6 5 985.97 31.34
 0 -6 6 19.6 3.61
 0 6 6 21.17 3.23
 0 6 7 301.4 13.6
 0 -6 7 274.35 14.4
 0 -6 8 1.81 1.48
 0 6 8 0.1 1.12
 0 6 8 -0.66 0.93
 0 -6 -8 -0.47 1.3
 0 6 -8 0.24 0.76
 0 6 9 128.23 9.14
 0 -6 9 104.67 9.26
 0 -6 -9 101.32 9.21
 0 6 10 6.27 2.6
 0 -6 -10 4.86 2.35
 0 -6 10 3.29 1.95
 0 -6 -11 9.2 3.31
 0 6 11 13.36 3.25
 0 -6 11 7.25 2.66
 0 6 12 14.88 3.84
 0 -6 12 13.68 3.61
 0 -6 -12 19.64 4.44
 0 -6 13 53.66 7.88
 0 6 13 59.28 7.74
 0 6 13 58.19 7.38
 0 6 -13 60.22 7.06
 0 6 13 67.73 8.66
 0 6 14 27.72 6.01
 0 6 14 22.63 4.8
 0 -6 14 26.89 5.54
 0 -6 14 24.28 5.84
 0 6 -14 27.55 4.88
 0 6 -15 323.07 18.01
 0 6 -15 308.86 15.01
 0 6 15 306.59 18.52
 0 -6 15 365.62 23.09
 0 6 16 -3.36 2.38
 0 6 -16 3.32 2.3
 0 6 -17 27.05 5.04
 0 6 17 14.36 4.05
 0 6 -18 2.99 2.39
 0 6 18 2.38 2.18
 0 6 -19 7.17 2.74
 0 -6 19 8.68 2.77
 0 6 19 9.51 3.14
 0 6 20 -0.37 1.91
 0 -6 -20 3.88 2.59
 0 6 -20 5.69 2.38
 0 -6 20 2.12 1.62
 0 -6 -21 196.47 12.48
 0 6 -21 171.42 10.74
 0 6 21 180.85 11.12
 0 -6 21 197.94 10.43
 0 6 22 198.55 10.1
 0 -6 -22 199.68 11.34
 0 6 -22 189.81 10.25
 0 6 -23 81.76 5.47
 0 -6 -23 95.79 6.39
 0 7 0 0.59 1.11
 0 7 0 0.91 0.93
 0 7 1 103.91 6.44
 0 7 -1 98.32 6.48
 0 7 -1 105.46 7.92
 0 7 1 106.21 7.98
 0 7 -2 832.53 27.71
 0 7 2 854.3 28.15
 0 7 2 820.25 24.43
 0 -7 2 901.82 28.37
 0 -7 3 232.75 12.42
 0 7 -3 207.14 11.88
 0 7 3 229.71 10.38
 0 7 4 786.45 24.44
 0 -7 4 764.59 26.44
 0 -7 4 834.66 27.73
 0 7 4 835.26 22.57
 0 7 5 519.82 18.63
 0 7 5 536.74 16.1
 0 -7 5 524.34 21.03
 0 -7 5 480.75 19.98
 0 7 6 227.6 11.53
 0 -7 6 211.6 12.46
 0 7 -7 267.07 11.27
 0 7 7 246.26 12.62
 0 7 8 202.69 9.93
 0 -7 8 184.99 12.55
 0 7 8 201.76 11.77
 0 7 -8 215.75 10.03
 0 7 9 554.39 21.87
 0 -7 -9 526.65 23.9
 0 -7 9 512.23 23.38
 0 -7 10 21.36 4.68
 0 -7 -10 25.99 5.23
 0 7 10 18.62 3.73
 0 -7 11 480.37 24.1
 0 7 11 534.24 22.83
 0 -7 -11 510.37 24.69
 0 7 12 69.38 8.3
 0 7 12 74.42 8.1
 0 -7 -12 75.48 8.97
 0 7 -12 76.43 7.94
 0 -7 12 65.81 8.6
 0 7 13 426.44 22.51
 0 7 -13 432.94 20.94
 0 -7 13 422.96 23.74
 0 7 13 468.71 22.42
 0 7 14 67.12 8.58
 0 7 -14 70.09 7.94
 0 7 14 82.96 10.31
 0 7 -15 55.17 7.25
 0 7 15 47.07 7.12
 0 7 16 84.29 9.35
 0 7 -16 94.67 9.36
 0 7 17 56.57 7.58
 0 7 -17 75.5 8.24
 0 7 -18 30.84 5.28
 0 7 18 26.61 5.04
 0 7 -19 401.46 19.03
 0 -7 19 396.4 18.4
 0 -7 -19 409.76 20.89
 0 7 19 379.02 19.12
 0 7 20 25.49 4.34
 0 -7 -20 15.94 3.81
 0 -7 20 23.95 3.76
 0 7 -20 27.94 4.39
 0 -7 -21 295.45 14.9
 0 7 -21 263.04 13.21
 0 7 21 274.53 13.42
 0 -7 21 295.18 12.33
 0 7 -22 101.7 6.79
 0 -7 -22 109.97 7.63
 0 7 22 101.6 6.38
 0 -7 -23 40.43 3.62
 0 8 0 946.21 31.42
 0 8 0 929.9 27.41
 0 -8 1 420.89 18.79
 0 8 -1 460.96 19.57
 0 8 1 458.62 19.57
 0 8 1 426.56 15.95
 0 8 -1 440.34 16.38
 0 8 2 114.55 7.27
 0 8 -2 115.6 9.08
 0 8 2 114.58 9.15
 0 8 -2 98.14 7.01
 0 -8 2 120.08 9.19
 0 -8 3 497.36 20.81
 0 8 -3 513.76 21.22
 0 8 3 471.73 17.48
 0 8 4 745.38 22.03
 0 8 4 731.4 23.76
 0 -8 4 749.43 27.32
 0 8 -4 705.54 27.05
 0 -8 5 14.31 3.16
 0 8 5 12.31 2.52
 0 -8 5 15.4 3.59
 0 8 -5 12.35 3.28
 0 8 5 14.42 2.24
 0 8 6 236.45 12.35
 0 -8 6 225.37 13.67
 0 8 -7 243.61 11.56
 0 -8 7 195.37 13.19
 0 8 7 219.57 11.2
 0 8 7 225.77 12.46
 0 8 8 816.12 28.92
 0 -8 8 796.2 31.19
 0 8 8 855.95 26.95
 0 -8 9 138.03 11.54
 0 8 9 150.92 10.7
 0 -8 -9 152.66 12.51
 0 8 10 0.68 1.72
 0 -8 -10 -0.93 2.11
 0 -8 10 2.44 2.6
 0 -8 11 15.26 4.35
 0 8 11 18.23 4.29
 0 8 -11 13.33 3.52
 0 8 11 15.57 3.31
 0 8 -11 9.05 2.81
 0 -8 -11 9.78 3.27
 0 8 -12 160.86 11.56
 0 -8 -12 166.67 14.13
 0 8 -12 181.4 12.77
 0 8 12 182.64 14.06
 0 -8 12 174.58 14.53
 0 8 12 187.65 13.36
 0 8 -13 184.56 13.15
 0 8 13 149.42 12.97
 0 -8 -13 180.76 14.92
 0 8 13 188.15 13.65
 0 8 -14 226.85 14.97
 0 8 14 206.99 15.51
 0 8 -15 61.7 7.56
 0 8 15 50.77 7.24
 0 8 16 3.26 2.67
 0 8 -16 1.15 1.83
 0 -8 -17 57.4 7.69
 0 8 -17 52.32 6.79
 0 8 17 56.54 7.49
 0 8 -18 90.46 8.52
 0 -8 -18 80.77 8.95
 0 8 18 81.92 8.56
 0 -8 -19 14.09 3.37
 0 8 -19 12.64 2.9
 0 8 19 13.5 3.41
 0 -8 19 14.26 3.29
 0 8 20 93.9 7.9
 0 -8 20 111.73 7.54
 0 8 -20 103.31 8.07
 0 -8 -20 109.66 8.99
 0 8 -21 144.06 8.72
 0 -8 -21 147.61 9.38
 0 8 21 138.06 8.45
 0 -8 -22 65.81 5.25
 0 8 -22 66.51 4.86
 0 9 0 0.19 1.68
 0 9 0 0.14 1.02
 0 9 1 361.24 18.32
 0 9 -1 365.11 15.05
 0 9 -1 361.26 18.24
 0 9 1 345.51 14.57
 0 -9 1 362.85 18.18
 0 9 2 264.12 12.34
 0 -9 2 251.17 14.85
 0 9 -2 252.78 12.39
 0 9 -2 257.03 15.12
 0 9 -3 11.35 3.14
 0 9 3 14.89 2.9
 0 9 3 14.97 2.73
 0 9 -3 7.31 1.9
 0 -9 3 11.44 3.28
 0 9 4 143.89 8.32
 0 -9 4 143.55 11.2
 0 9 4 142.14 9.07
 0 9 -4 147.39 11.46
 0 -9 5 32.95 5.37
 0 9 -5 28.69 4.94
 0 9 5 39.01 4.77
 0 9 6 37.92 5.06
 0 9 -6 30.49 5.41
 0 9 -6 28.71 4.23
 0 -9 7 700.47 29.64
 0 9 7 851.03 28.64
 0 9 7 797.95 27.05
 0 9 -7 886.96 27.67
 0 9 -7 765.32 31.27
 0 9 8 112.75 8.42
 0 -9 8 102.01 9.9
 0 9 8 98.84 8.63
 0 9 -8 132.45 8.99
 0 -9 9 50.59 7.27
 0 -9 -9 49.26 7.46
 0 9 9 51.4 6.36
 0 9 10 6.95 2.51
 0 -9 -10 1.19 2.02
 0 -9 10 5.13 2.78
 0 9 10 3.17 1.76
 0 -9 -10 3.98 2.44
 0 9 -10 9.92 3.2
 0 9 -10 4.43 2.56
 0 9 11 512.18 22.85
 0 9 11 437.28 23.32
 0 -9 -11 478.06 23.86
 0 -9 11 435.14 23.9
 0 9 -11 481.13 22.38
 0 -9 -11 449.78 21.76
 0 9 -11 466.69 21.3
 0 -9 -11 444.18 24.6
 0 9 -12 142.17 11.04
 0 9 -12 137.14 11.4
 0 9 12 139.2 11.46
 0 -9 -12 130.1 12.87
 0 -9 -12 142.64 12.5
 0 9 -12 153.04 11.65
 0 9 12 142.84 12.71
 0 -9 -12 110.88 10.13
 0 9 -13 155.72 12.14
 0 9 13 153.69 13.29
 0 -9 -13 139.71 11.33
 0 -9 -13 163.82 13.66
 0 9 14 19.67 4.65
 0 -9 -14 25.7 5.8
 0 9 -14 20.73 4.49
 0 -9 -15 30.75 6.08
 0 9 -15 26.49 4.99
 0 9 15 25.34 5.32
 0 9 16 58.14 7.65
 0 -9 -16 47.65 7.29
 0 9 -16 61.33 7.42
 0 9 17 0.94 1.79
 0 9 -17 -0.7 2.22
 0 -9 -17 1.87 2.95
 0 -9 -18 -0.85 1.8
 0 9 -18 0.42 1.49
 0 9 18 1.81 1.64
 0 9 -19 19.07 3.45
 0 -9 19 13.52 2.96
 0 -9 -19 12.43 3.05
 0 9 19 21.05 4.08
 0 9 -20 -1.59 1.73
 0 9 20 -0.4 1.48
 0 -9 -20 0.93 1.55
 0 9 -21 12.33 2.21
 0 9 21 12.06 2.34
 0 -9 -21 9.2 2.24
 0 -10 0 848.06 32.68
 0 10 0 892.35 33.41
 0 10 1 393.27 20.52
 0 10 -1 396.05 20.38
 0 -10 1 363.19 19.51
 0 10 2 345.59 15.34
 0 -10 2 311.08 17.98
 0 10 -2 335.02 18.74
 0 10 -3 75.25 8.53
 0 -10 3 76.29 8.56
 0 10 3 82.43 6.74
 0 10 -4 265.7 16.56
 0 -10 4 246.05 15.97
 0 10 4 242.65 12.14
 0 -10 5 413.01 21.55
 0 10 -5 416.3 18.35
 0 10 5 421.07 18.09
 0 10 -5 395.59 21.34
 0 10 6 70.89 7.16
 0 10 -6 59.52 7.91
 0 10 -6 77.79 7.41
 0 10 6 77.68 7.3
 0 10 -7 141.88 12.53
 0 10 7 175.66 11.57
 0 10 -7 180.05 11.46
 0 10 7 152.58 10.7
 0 10 8 158.45 12.89
 0 10 -8 160.5 12.08
 0 10 -8 160.63 11.39
 0 10 -8 159.61 13.48
 0 10 8 159.03 10.93
 0 10 9 6.32 2.62
 0 -10 -9 14.73 3.98
 0 10 -9 18.04 4.47
 0 10 -9 19.79 4.12
 0 10 -9 22.25 5.33
 0 -10 -9 7.91 3.3
 0 -10 -9 16.96 4.21
 0 -10 -10 167.59 14.59
 0 10 -10 167.18 12.57
 0 10 -10 167.1 11.98
 0 -10 -10 163.32 12.97
 0 -10 -10 138.95 11.46
 0 10 10 162.22 13.59
 0 10 11 122.17 11.92
 0 10 -11 129.67 11.26
 0 10 -11 120.7 10.22
 0 -10 -11 129.43 10.96
 0 -10 -11 127.42 11.61
 0 -10 -11 112.26 11.9
 0 10 -11 136.94 11.24
 0 10 -12 99.42 9.36
 0 10 -12 97.11 9.63
 0 10 12 104.89 10.96
 0 -10 -12 95.02 9.34
 0 -10 -12 94.13 10.11
 0 -10 -13 26.54 4.74
 0 10 -13 30.12 5.46
 0 -10 -13 31.4 5.97
 0 10 13 27.33 5.49
 0 10 14 135.47 12.19
 0 -10 -14 149.21 12.84
 0 10 -14 172.52 12.77
 0 10 -15 139.66 11.31
 0 -10 -15 123.58 11.5
 0 10 15 142.93 12.1
 0 10 -16 158.39 11.76
 0 10 16 155.98 12.27
 0 -10 -16 150.6 12.15
 0 10 17 3.9 2.4
 0 10 -17 0.35 2.13
 0 -10 -17 -0.15 2.06
 0 10 -18 0.86 1.27
 0 10 18 2.34 1.8
 0 -10 -18 -2.65 2.51
 0 10 -19 304.61 14.09
 0 -10 -19 282.61 14.26
 0 -10 19 325.47 13.06
 0 10 19 288.61 14.12
 0 10 -20 87.24 6.22
 0 10 20 77.72 5.98
 0 -10 -20 88.07 6.49
 0 10 -21 4.44 1.24
 0 11 0 -0.82 1.88
 0 -11 0 -0.1 2.16
 0 11 -1 55.09 7.75
 0 11 1 66.33 6.78
 0 -11 1 64.22 8.2
 0 11 -2 143.22 12.49
 0 -11 2 149.63 12.66
 0 11 2 145.79 10.14
 0 11 -3 2.35 2.23
 0 -11 3 1.54 2.39
 0 11 3 -0.36 1.02
 0 11 -3 5.14 2.61
 0 11 -4 75.92 7.7
 0 11 4 90.57 8.6
 0 11 -4 85.88 9.72
 0 -11 4 76.41 9.13
 0 11 5 0.16 1.39
 0 11 5 -0.08 1.75
 0 11 -5 0.06 1.99
 0 11 -5 1.4 1.46
 0 11 -5 -0.28 1.96
 0 -11 5 1.78 1.47
 0 -11 -6 45.78 6.22
 0 11 -6 52.39 6.22
 0 11 6 45.66 6.91
 0 11 -6 49.37 7.68
 0 11 -6 46.17 5.99
 0 11 -6 44.3 6.56
 0 11 6 42.29 6
 0 11 7 17.35 3.96
 0 11 -7 19.14 4.36
 0 11 -7 18.49 3.94
 0 -11 -7 22.62 4.74
 0 11 -7 22.43 4.24
 0 11 7 25.34 5.43
 0 11 -7 16.72 4.6
 0 11 -8 127.79 10.94
 0 11 8 126.95 11.87
 0 11 -8 123.58 10.21
 0 11 -8 103.1 11.1
 0 -11 -8 105.41 9.87
 0 11 9 1386.03 47.8
 0 -11 -9 1301.83 43.8
 0 -11 -9 1370.22 45.18
 0 -11 -9 1338.89 49.31
 0 11 -9 1393.37 45.3
 0 11 -9 1408.13 43.94
 0 -11 -10 1.22 2.33
 0 11 -10 4.3 2.88
 0 11 10 0.15 1.78
 0 -11 -10 -1.41 1.89
 0 11 -10 1.09 1.68
 0 11 11 319.11 19.82
 0 11 -11 278.68 16.55
 0 11 -11 310.38 17.89
 0 -11 -11 272.78 16.42
 0 -11 -11 310.56 18.53
 0 -11 -12 34.03 6.24
 0 11 -12 30.12 4.89
 0 11 -12 30.39 5.58
 0 -11 -12 27.6 4.98
 0 11 12 23.69 4.97
 0 11 -13 149.81 11.92
 0 11 13 131.17 12.19
 0 -11 -13 150.08 11.16
 0 -11 -13 128.22 11.61
 0 11 -14 15.4 3.71
 0 11 14 6.16 2.69
 0 -11 14 11.11 3.16
 0 -11 -14 14.04 4.2
 0 11 15 9.43 3.75
 0 11 -15 8.77 2.85
 0 -11 -15 6.85 2.56
 0 11 16 130.71 10.67
 0 11 -16 149.19 10.72
 0 -11 -16 130.73 10.57
 0 -11 -17 341.71 16.91
 0 11 17 337.6 16.89
 0 11 -17 364.61 16.86
 0 -11 -18 10.28 2.84
 0 11 18 5.08 1.83
 0 11 -18 6.83 2.26
 0 11 19 14.47 2.69
 0 11 -19 12.61 2.38
 0 11 -20 6.68 1.61
 0 -12 0 134.98 10.85
 0 12 0 137.64 9.96
 0 12 0 135.36 11.67
 0 -12 0 134.93 12.72
 0 12 0 159.26 11.89
 0 12 0 136.18 10.8
 0 12 1 25.85 4.58
 0 12 -1 26.78 6.12
 0 -12 -1 28.06 6.02
 0 -12 -1 27.75 5.14
 0 12 -1 23.88 4.63
 0 12 1 29.9 4.42
 0 12 1 27.28 7.98
 0 12 -1 26.03 4.23
 0 -12 1 29.71 5.26
 0 12 -1 31.05 5.4
 0 -12 1 22.8 5.11
 0 12 -1 25.46 5.25
 0 12 1 21.31 4.61
 0 12 2 89.06 8.4
 0 12 -2 94.35 9.09
 0 12 -2 81.8 8.38
 0 -12 -2 70.73 7.87
 0 -12 2 73.71 9.4
 0 12 -2 69 8.3
 0 12 2 71.06 8.55
 0 12 2 87.36 8.8
 0 12 -2 73.99 9.3
 0 -12 -2 71.46 9.13
 0 12 -2 68.38 6.97
 0 12 2 78.17 7.18
 0 -12 2 71.26 7.94
 0 12 3 30.29 5.26
 0 12 3 37.69 6.43
 0 12 3 38.58 5.01
 0 -12 3 33.11 6.16
 0 12 -3 28.19 6.06
 0 12 -3 32.51 5.41
 0 12 -3 32.48 5.62
 0 12 3 28.83 5.79
 0 -12 -3 30.67 5.3
 0 12 -3 33.54 4.99
 0 12 -4 37.85 6.2
 0 12 -4 43.59 6.2
 0 12 4 30.53 5.82
 0 -12 -4 29.6 5.02
 0 -12 4 29.66 5.96
 0 12 -4 36.88 5.39
 0 12 4 35.7 5.74
 0 12 -4 23.33 5.39
 0 12 -5 6.15 2.03
 0 12 -5 5.05 2.06
 0 -12 -5 3.15 2.05
 0 12 5 7.89 2.97
 0 12 -5 6.1 2.38
 0 12 -5 9.55 3
 0 12 5 5.67 2.41
 0 12 -6 8.27 2.69
 0 -12 -6 6.43 2.72
 0 12 -6 8.29 3.51
 0 12 -6 7.5 2.59
 0 12 6 8.09 3.7
 0 12 6 11.03 3.99
 0 12 -6 4.97 1.7
 0 12 -7 -0.61 2.09
 0 -12 -7 3.57 2.88
 0 12 -7 1.63 1.46
 0 12 7 6.22 3.2
 0 12 7 8.97 3.79
 0 12 -7 -0.4 1.64
 0 -12 -8 34.6 5.57
 0 12 -8 41.93 5.99
 0 12 8 33.86 6.22
 0 12 -8 35.5 5.96
 0 -12 -9 263.89 16.11
 0 12 -9 280.95 17.11
 0 12 9 286.07 18.79
 0 12 -9 261.98 15.86
 0 -12 -10 23.45 4.46
 0 12 10 33.86 6.32
 0 12 -10 25.2 5.23
 0 12 -10 28.43 5.01
 0 12 11 23.51 5.22
 0 -12 -11 23.73 4.62
 0 12 -11 20.67 4.56
 0 -12 -11 25.4 4.86
 0 12 -11 20.84 4.25
 0 -12 -12 253.53 14.78
 0 12 -12 238.04 14.87
 0 -12 -12 222.23 15.1
 0 12 12 245.91 17.04
 0 12 -12 257.58 15.8
 0 12 13 3.62 1.93
 0 -12 -13 8.2 3.08
 0 12 -13 3.32 2.07
 0 12 14 62.51 7.8
 0 -12 -14 73.26 7.76
 0 12 -14 72.39 7.71
 0 -12 14 81.51 7.5
 0 -12 15 161.78 9.79
 0 -12 -15 145.9 10.83
 0 12 15 146.41 11.36
 0 12 -15 146.24 10.64
 0 12 -16 67.28 6.73
 0 12 16 71.44 7.34
 0 12 17 -1.55 1.58
 0 12 -17 -1.4 1.58
 0 12 -18 12.52 2.43
 0 12 18 10.53 2.42
 0 12 -19 168.53 7.89
 0 13 0 4.07 2.35
 0 13 0 5.15 2.98
 0 -13 0 2.52 1.51
 0 13 0 -1.91 1.97
 0 -13 0 -0.79 2.7
 0 13 0 -0.02 1.92
 0 -13 1 392.47 23.71
 0 13 -1 438.2 19.42
 0 13 -1 379.07 20.41
 0 13 -1 418.52 21.96
 0 13 1 403.69 18.38
 0 13 1 447.73 22.03
 0 13 1 422.41 21.75
 0 -13 1 393.33 20.26
 0 13 -1 437.12 22.1
 0 13 1 411.1 22.07
 0 -13 -1 397.97 23.97
 0 -13 -1 401.15 20.42
 0 13 2 28.82 5.33
 0 13 2 26.9 5.4
 0 13 -2 21.83 4
 0 -13 -2 26.49 4.85
 0 13 -2 14.33 3.78
 0 13 -2 25.9 4.98
 0 -13 2 19.08 4.84
 0 -13 -2 13.32 3.83
 0 13 2 23.31 4.09
 0 13 -2 27.1 5.33
 0 -13 2 24.16 4.77
 0 13 -3 73.42 8.64
 0 -13 3 59.66 8.65
 0 13 3 69.84 8.62
 0 13 -3 80.08 8.92
 0 13 -3 70.08 8.4
 0 13 3 76.02 7.25
 0 13 3 73.85 8.7
 0 13 -3 72.64 7.51
 0 -13 -3 80.99 8.44
 0 -13 -3 63.13 9.14
 0 13 -3 78.97 10.37
 0 -13 -4 91.39 9.22
 0 13 -4 109.34 10.49
 0 -13 4 120.93 12.57
 0 13 -4 102.1 9.03
 0 13 4 96.57 10.37
 0 13 5 7.01 3.24
 0 -13 -5 -2.33 1.98
 0 13 5 5.15 2.9
 0 13 -5 1.48 2
 0 13 -5 5.28 2.78
 0 -13 -6 113.69 10.3
 0 13 -6 112.9 9.92
 0 13 -6 116.53 10.88
 0 13 6 119.92 11.88
 0 13 -7 0.11 1.47
 0 13 -7 -0.38 2.22
 0 13 7 3.56 3.15
 0 -13 -7 0.09 2.01
 0 13 -8 66.89 8.08
 0 -13 -8 63.84 7.57
 0 13 -8 59.51 7.24
 0 13 8 68.84 9.21
 0 13 -9 110.93 10.32
 0 13 -9 108.09 9.79
 0 -13 -9 118.47 10.35
 0 13 9 124.5 12.17
 0 13 -10 126.54 10.96
 0 13 10 131.57 12.38
 0 13 -10 146.46 11.4
 0 -13 -10 142.27 11.05
 0 13 11 104.93 10.65
 0 -13 -11 103.04 9.11
 0 13 -11 93.84 9.08
 0 13 -11 127.13 10.77
 0 13 12 113.39 10.98
 0 13 -12 107.76 9.59
 0 -13 -12 109.22 8.77
 0 13 13 27.21 5.21
 0 13 -13 21.12 4.19
 0 -13 13 24.31 4.21
 0 -13 14 41.11 5.1
 0 13 14 42.27 6.06
 0 13 -14 37.95 5.14
 0 13 15 141.9 10.44
 0 13 -15 138.73 9.55
 0 -13 15 148.63 8.71
 0 13 -16 73.1 6.31
 0 13 16 73.5 6.78
 0 13 -17 478.4 17.01
 0 13 17 481.1 17.73
 0 13 18 5.67 1.59
 0 13 -18 3.09 1.18
 0 14 0 93.34 8.35
 0 14 0 88.97 9.63
 0 -14 0 93.53 9.3
 0 14 -1 160.22 11.35
 0 14 -1 163.31 13.32
 0 -14 -1 164.56 12.43
 0 14 1 173.55 13.87
 0 14 1 164.52 11.19
 0 14 2 8.98 3.29
 0 14 -2 8.34 3.05
 0 14 -2 8.03 3.17
 0 -14 -2 10.79 3.71
 0 14 2 13 3.03
 0 14 3 118.82 9.03
 0 14 -3 110.61 9.44
 0 14 -3 114.26 10.81
 0 14 3 105.76 10.94
 0 -14 -3 106.74 10
 0 14 4 62.69 8.33
 0 14 -4 36.68 5.89
 0 14 -4 46.59 5.96
 0 -14 -4 54.8 7.07
 0 14 -5 122.03 10.18
 0 14 5 122.63 11.81
 0 -14 -5 119.11 10.54
 0 14 -5 138.32 11.78
 0 14 6 5.77 2.92
 0 14 -6 7.59 3.25
 0 -14 -6 -1.1 2.32
 0 14 -6 6.35 3.19
 0 -14 -7 23.84 4.68
 0 14 7 24.87 5.59
 0 14 -7 26.87 4.9
 0 14 -7 26.91 5.05
 0 14 8 0.17 1.92
 0 14 8 0.77 2.42
 0 14 -8 -2.29 2.16
 0 -14 -8 0.48 1.99
 0 14 -8 -0.82 1.86
 0 -14 -9 21.12 4.42
 0 14 9 18.31 4.97
 0 14 -9 19.95 4.22
 0 14 -9 18.78 4.16
 0 14 -10 7.03 2.51
 0 -14 -10 5.59 2.38
 0 14 -10 7.23 2.6
 0 14 10 8.07 3.26
 0 -14 -11 167.41 10.88
 0 14 -11 195.39 12.68
 0 14 -11 170.28 11.72
 0 14 11 207.75 14.56
 0 14 12 2.32 2.99
 0 -14 12 5.08 2.42
 0 14 -12 4.31 2.11
 0 14 13 98.54 8.99
 0 14 -13 87.94 7.74
 0 -14 13 100.14 7.88
 0 14 14 333.79 16.46
 0 14 -14 333.09 15.23
 0 -14 14 347.08 14.54
 0 14 -15 42.8 4.66
 0 -14 15 40.51 3.88
 0 14 15 39 4.92
 0 14 -16 19.98 2.78
 0 14 16 15.83 2.84
 0 14 17 6.46 1.46
 0 14 -17 5.63 1.22
 0 15 0 -1.23 2.35
 0 15 0 1.36 1.8
 0 15 1 56 6.34
 0 15 -1 50 7.15
 0 15 -1 59.02 6.72
 0 -15 -1 46.78 6.47
 0 15 1 59.75 8.01
 0 15 2 9.12 2.77
 0 -15 -2 6.05 2.3
 0 15 2 4.63 2.64
 0 15 -2 1.4 1.52
 0 15 -2 4.84 2.52
 0 -15 -3 53.88 6.93
 0 15 -3 48.83 7.02
 0 15 -3 48.97 6.2
 0 15 3 60.79 8.18
 0 15 3 50.41 5.74
 0 15 4 0.29 1.86
 0 -15 -4 1.45 1.63
 0 15 -4 3.41 2.47
 0 15 -4 3.89 2.63
 0 15 -5 -1.66 1.92
 0 -15 -5 -2.71 1.85
 0 15 5 0.44 1.95
 0 15 -5 1.56 1.65
 0 -15 -6 2.05 2.4
 0 15 -6 0.96 1.64
 0 15 6 -0.83 1.94
 0 15 -6 0.42 2.38
 0 15 7 225.25 15.62
 0 15 -7 229.47 14.02
 0 -15 -7 251.2 14.49
 0 15 -7 240.12 14.89
 0 15 -8 28.68 4.79
 0 15 8 23.4 4.93
 0 -15 -8 30.11 4.75
 0 15 -8 37.79 5.28
 0 -15 -9 261.42 13.86
 0 15 -9 236.76 13.99
 0 15 -9 260.07 14.82
 0 15 9 252.43 15.94
 0 15 -10 3.12 1.91
 0 15 10 2.74 2.25
 0 -15 -10 0.26 1.33
 0 15 -10 1.27 2.11
 0 15 -11 4.78 2.29
 0 -15 11 5.02 2.72
 0 15 11 7.01 2.44
 0 15 -12 8.26 2.28
 0 -15 12 12.16 2.8
 0 15 12 6.86 2.56
 0 15 -13 43.28 4.81
 0 15 13 38.24 4.98
 0 -15 13 34.06 4.03
 0 15 14 6.09 2.21
 0 15 -14 9.7 1.99
 0 -15 14 13.01 2.28
 0 15 15 119.98 7.37
 0 15 -15 128.25 6.88
 0 16 0 39.4 6.12
 0 16 0 41.69 5.44
 0 16 -1 31.53 4.82
 0 16 1 34.94 5.78
 0 16 -1 25.1 4.89
 0 16 1 24.96 3.99
 0 16 2 1.94 1.12
 0 16 2 3.17 2.7
 0 16 -2 2.28 1.68
 0 16 -2 1.09 1.53
 0 16 -3 108.61 9.96
 0 16 3 111.29 10.51
 0 16 -3 112.89 9.17
 0 16 3 121.77 8.5
 0 16 -4 235.58 13.74
 0 16 -4 230.64 14.47
 0 16 4 227.95 15.19
 0 -16 -4 239.61 14.07
 0 16 -5 44.96 6.24
 0 16 5 37.05 6.04
 0 -16 -5 40.06 5.48
 0 16 -5 44.28 5.59
 0 -16 -6 2.48 1.78
 0 16 6 -1.8 2.2
 0 16 -6 -0.56 1.38
 0 16 -6 2.13 2.14
 0 16 -7 0.65 1.57
 0 -16 -7 1.39 1.5
 0 16 -7 2.57 1.62
 0 16 7 3.68 2.6
 0 -16 -8 0.53 1.67
 0 16 -8 -0.68 1.79
 0 16 -8 1.52 1.49
 0 16 8 0.76 1.58
 0 16 -9 71.85 6.82
 0 16 -9 75.6 6.99
 0 16 9 73.65 7.6
 0 -16 -9 79 6.35
 0 16 -10 26 4.05
 0 -16 10 29.3 4.17
 0 16 10 28.43 4.59
 0 16 -11 19.13 3.18
 0 16 11 16.75 3.45
 0 -16 11 19.58 3.35
 0 16 -12 155.55 8.72
 0 16 12 150.51 9.39
 0 -16 12 157.33 8.71
 0 16 13 12.49 2.55
 0 -16 13 6.7 1.59
 0 16 -13 11.89 2.21
 0 16 -14 221.74 8.62
 0 16 14 209.88 9.28
 0 17 0 -0.58 1.19
 0 17 0 -1.75 2.23
 0 -17 0 2.85 1.36
 0 17 -1 31.36 4.84
 0 17 1 33.2 5.37
 0 17 -1 32.01 4.39
 0 17 1 34.08 4.25
 0 17 2 4.27 2.38
 0 17 -2 4.24 1.91
 0 17 2 1.56 1.47
 0 17 -2 3.41 2.2
 0 17 3 21.28 4.31
 0 17 -3 15.09 3.16
 0 17 -3 18.69 3.99
 0 17 -4 2.41 1.61
 0 17 -4 3 1.79
 0 17 4 3.51 2.19
 0 17 -5 23.87 3.92
 0 17 -5 23.21 4.05
 0 17 5 27.68 4.72
 0 17 -6 14.4 2.88
 0 17 6 15.18 3.57
 0 17 -6 15.79 3.44
 0 17 7 15.76 3.27
 0 17 -7 9.09 2.44
 0 -17 7 19.7 3.71
 0 17 -7 16.13 3.13
 0 17 -8 16.52 3.02
 0 -17 8 15.54 3.08
 0 17 8 14.2 3.11
 0 -17 9 108.37 7.57
 0 17 9 91.51 7.41
 0 17 -9 100.14 7.08
 0 -17 10 46.32 4.59
 0 17 10 47.41 4.93
 0 17 -10 53.01 4.79
 0 17 11 10.35 2.26
 0 -17 11 4.14 1.25
 0 17 -11 8.87 1.95
 0 17 -12 61.01 4.1
 0 17 12 54.84 4.29
 0 -17 12 53.98 3.95
 0 18 0 192 9.67
 0 18 0 220.41 12.06
 0 -18 1 1.83 1.06
 0 18 -1 -0.34 1.11
 0 18 1 2.06 1.1
 0 18 -1 1.46 1.24
 0 18 1 0.31 1.78
 0 18 2 19.43 3.59
 0 -18 2 24.5 3.43
 0 18 -2 21.07 3.15
 0 18 -2 24.81 3.74
 0 18 -3 41.05 4.51
 0 18 3 43.71 5.09
 0 -18 3 46.74 4.8
 0 18 -3 41.93 4.86
 0 -18 4 119.18 7.8
 0 18 -4 117.28 8.05
 0 18 4 108.16 8.12
 0 18 -4 106.67 7.33
 0 18 -5 14.12 2.75
 0 18 -5 11.16 2.23
 0 -18 5 14.95 2.78
 0 18 5 18.6 3.38
 0 18 6 73.09 6.25
 0 -18 6 82.48 6.3
 0 18 -6 84.16 6.31
 0 18 7 1.29 1.38
 0 -18 7 2.63 1.39
 0 18 -7 0.03 1.03
 0 18 8 38.84 4.02
 0 18 -8 35.29 3.58
 0 -18 8 37.99 3.9
 0 18 -9 0.98 0.68
 0 18 9 3.67 1.36
 0 -18 9 3.77 1.36
 0 -18 10 28.42 2.81
 0 19 0 -0.11 0.96
 0 19 -1 1.64 0.88
 0 19 1 1.99 1.12
 0 19 -2 -0.49 1.03
 0 19 2 1.88 1.19
 0 19 3 88.6 5.99
 0 19 -3 95.9 6.01
 0 -19 4 0.66 0.77
 0 19 -4 0.38 0.74
 0 19 4 -0.42 0.78
 0 19 5 39.35 3.6
 0 -19 5 32.82 3.08
 0 19 -5 35.58 3.33
 0 19 6 80.02 4.91
 -1 0 0 0.3 0.31
 -1 0 0 0.03 0.16
 -1 0 0 -0.16 0.32
 -1 0 -1 1115.99 24.64
 1 0 1 1108.65 23.8
 -1 0 -1 1091.17 25.11
 -1 0 1 1094.63 24.53
 -1 0 1 1089.89 24.83
 1 0 1 1089.68 24.63
 -1 0 2 33.72 2.2
 -1 0 -2 36.44 1.9
 -1 0 2 35.5 2.02
 1 0 2 33.01 2.08
 -1 0 2 37.08 2.1
 -1 0 -3 24.87 1.58
 -1 0 3 20.95 2.01
 -1 0 3 24.04 1.76
 -1 0 3 22.53 1.99
 1 0 3 21.64 1.95
 -1 0 -4 2358.86 50.25
 -1 0 4 2279.02 53.13
 1 0 4 2302.71 52.48
 -1 0 4 2378.46 52.98
 -1 0 5 651.24 18.71
 -1 0 -5 643.89 15.35
 -1 0 5 632.88 18.72
 1 0 5 628.47 17.94
 1 0 6 5.36 1.45
 -1 0 6 4.17 1.34
 1 0 6 5.77 1.49
 -1 0 6 6.45 1.7
 -1 0 -6 5.04 0.72
 1 0 7 116.92 7.57
 -1 0 -7 135.78 4.63
 1 0 7 133.08 7.21
 1 0 7 140.44 7.4
 -1 0 7 125.95 7.69
 -1 0 7 139.82 7.98
 1 0 8 1472.55 38.2
 1 0 8 1410.29 39.6
 -1 0 8 1455.98 39.5
 -1 0 -8 1427.43 31.72
 1 0 8 1455.2 37.84
 -1 0 8 1429.51 39.21
 1 0 9 479.82 18.01
 1 0 9 498.54 17.96
 -1 0 9 523.25 19.73
 -1 0 9 464.53 18.7
 1 0 9 482.29 19.5
 -1 0 10 2087.47 57.28
 -1 0 10 2101.93 56.9
 1 0 10 2147.39 55.84
 1 0 10 2205.63 58.38
 1 0 10 2187.17 55.46
 1 0 11 3.4 1.49
 -1 0 11 4.73 2.15
 1 0 11 3.6 1.66
 -1 0 11 6.65 2.35
 1 0 11 3.44 1.85
 1 0 -12 228.44 12.18
 1 0 12 227.85 14.68
 -1 0 12 200.83 13.42
 -1 0 12 178.16 13.04
 1 0 12 209.46 13.01
 1 0 13 81.64 8.45
 -1 0 13 94.35 9.58
 1 0 13 77.54 8.96
 -1 0 13 66.26 8.21
 -1 0 14 389.37 21.45
 1 0 14 392.58 22.26
 1 0 14 355.51 19.74
 -1 0 -14 389.12 20.33
 1 0 15 82.08 8.31
 -1 0 -15 78.75 8.41
 -1 0 15 77.95 9.61
 -1 0 15 68.56 7.91
 1 0 15 73.82 9.02
 1 0 -15 74.28 7.84
 -1 0 -15 71.13 8.61
 1 0 15 74.93 9.94
 -1 0 16 36.85 6.94
 1 0 16 44.8 6.36
 1 0 -16 32.65 5.57
 -1 0 16 37.42 6.02
 -1 0 -16 41.47 6.7
 1 0 16 30.97 6.07
 -1 0 -16 41.52 5.88
 1 0 -17 207 14.35
 -1 0 17 224.26 15.54
 1 0 17 225.91 14.71
 -1 0 -17 217.48 14.75
 1 0 -18 0.08 1.95
 1 0 18 2.06 2.19
 -1 0 -18 0.77 1.81
 -1 0 18 2.8 2.48
 1 0 19 11.37 3.26
 1 0 -19 3.56 2.27
 -1 0 19 9.98 3.56
 -1 0 -19 7.11 3.11
 -1 0 -19 11.57 3.59
 -1 0 -20 79.74 8.17
 -1 0 -20 78.8 8.44
 1 0 20 90.68 8.69
 -1 0 20 102.1 9.71
 1 0 -20 82.24 8.53
 -1 0 21 27.84 5.09
 -1 0 -21 43.69 5.43
 1 0 -21 39.52 5.63
 -1 0 -21 35.6 5.28
 -1 0 22 52.81 6
 -1 0 -22 50.31 5.79
 -1 0 -22 58.81 5.63
 -1 0 -23 4.87 1.84
 -1 0 23 3.79 1.52
 -1 -1 -23 22.31 3.47
 -1 1 23 19.95 3.42
 -1 -1 -22 70.72 5.99
 1 1 -22 55.52 5.98
 -1 1 22 63.23 6.56
 -1 1 21 12.92 3.16
 -1 -1 -21 17.95 3.61
 1 1 -21 7.87 2.48
 -1 -1 -21 12.82 3.12
 -1 1 20 103.6 9.79
 -1 -1 -20 92.94 9.14
 1 1 -20 87.95 8.85
 1 -1 20 101.39 8.97
 -1 -1 -20 99.6 9.14
 -1 -1 -19 137.08 11.47
 1 -1 19 141.07 11.19
 -1 -1 -19 130.97 11.07
 -1 1 19 136.16 11.69
 1 1 -19 130.01 10.97
 -1 -1 -18 22.76 4.59
 -1 -1 -18 23.59 5.05
 1 1 -18 31.37 5.29
 -1 1 18 25.49 5.37
 1 -1 18 36.61 5.7
 1 1 -17 100.27 9.67
 -1 -1 -17 94.23 9.59
 -1 1 17 101.79 10.25
 1 -1 17 106.86 9.97
 1 -1 16 23.83 5.69
 -1 1 16 16.83 4.11
 1 -1 16 31.21 6.18
 1 1 -16 24.01 4.65
 -1 1 16 18.29 4.73
 -1 -1 -16 19.36 4.27
 1 -1 16 22.59 4.83
 -1 -1 -16 19.48 4.7
 -1 -1 -15 536.02 23.83
 -1 1 15 583.51 27.95
 1 -1 15 514.99 25.71
 1 -1 15 589.94 29.18
 1 1 -15 510.28 23.13
 -1 1 15 553.74 24.59
 1 -1 14 210.02 14.72
 -1 1 14 198.12 14.77
 1 -1 14 212.04 15.99
 1 -1 13 243.65 15.27
 -1 1 13 269.75 16.53
 1 -1 13 292.26 17.92
 1 -1 12 276.05 15.52
 1 1 -12 331.4 15.1
 1 -1 12 325.67 17.99
 -1 1 12 306.27 16.78
 -1 1 11 308.19 16.04
 1 1 -11 327 14.38
 1 -1 11 322.1 17.11
 -1 1 11 288.95 15.93
 1 -1 11 292.49 15.01
 -1 1 10 112.89 8.66
 1 -1 10 100.34 7.78
 1 -1 10 117.93 9.2
 -1 1 10 108.94 8.76
 1 1 -10 121.2 7.68
 1 -1 9 214.99 12.03
 1 1 -9 223.62 10.32
 1 -1 9 207.68 10.84
 1 -1 9 215.14 10.67
 -1 1 9 212.63 11.53
 -1 1 9 203.81 11.59
 1 1 -8 672.14 20.32
 1 -1 8 651.99 21.2
 1 -1 8 676.97 21.11
 -1 1 8 684.95 22.41
 -1 1 8 662.76 22.63
 -1 1 7 316.5 13.27
 -1 1 7 319.19 13.07
 1 1 -7 326.54 11.55
 1 -1 7 313.01 12.2
 1 -1 7 320.41 12.08
 1 -1 6 1862.26 44.21
 -1 1 6 1794.43 45.61
 1 -1 6 1872.81 44.19
 1 1 -6 1848.6 43.17
 -1 1 6 1869.8 45.65
 -1 1 5 1897.37 44.6
 -1 -1 -5 1930.39 45.89
 1 -1 5 1914.21 44.05
 -1 1 5 1936.55 45.56
 1 -1 5 1886.89 44.05
 -1 1 5 1854.72 45.56
 1 1 -5 1889.9 43.12
 -1 1 4 1766.23 41.26
 -1 -1 -4 1811.18 37.91
 1 1 -4 1769.27 39.78
 1 -1 4 1805.94 40.87
 -1 -1 -4 1766.51 42.55
 -1 1 4 1742.42 39.49
 1 -1 4 1828.23 40.74
 -1 1 4 1801.5 42.19
 1 -1 3 2652.62 58.61
 -1 -1 -3 2719.12 57
 1 -1 3 2723.37 58.38
 -1 -1 -3 2695.52 60.39
 -1 1 3 2680.79 59.04
 -1 1 3 2738.15 58.38
 1 1 -3 2713.57 57.84
 -1 -1 -2 698.28 18.07
 1 -1 2 722.69 16.17
 1 -1 2 699.75 16.5
 -1 -1 -2 703.3 16.15
 -1 1 2 718.99 17.12
 -1 1 2 710.9 17.11
 -1 -1 -1 1308.46 28.4
 1 -1 1 1249.1 28.94
 1 -1 1 1287.27 27.53
 -1 1 1 1308.01 29.15
 -1 1 1 1291.37 29.01
 -1 -1 0 256.37 7.05
 -1 -1 0 243.3 7.34
 -1 -1 0 242.75 6.73
 -1 1 0 249.88 7.25
 -1 1 0 255.27 7.14
 -1 1 0 257.33 7.4
 -1 1 -1 1405.02 30.48
 -1 1 -1 1368.93 30.66
 1 1 1 1314.5 31.02
 -1 1 -1 1352.4 30.52
 -1 -1 1 1345.1 30.94
 1 1 1 1322.57 30.69
 -1 -1 1 1381.44 29.4
 -1 1 -2 686.47 16.79
 1 1 2 692.94 17.26
 1 1 2 690.71 17.7
 -1 1 -2 726.31 16.86
 -1 -1 2 690.67 17.78
 -1 1 -3 2806.36 59.09
 1 1 3 2719.42 60.65
 -1 -1 3 2668.86 60.84
 1 1 3 2709.66 60.54
 -1 1 -4 1738.95 38.65
 1 1 4 1712.03 41.15
 1 1 4 1716.15 40.69
 1 -1 -4 1782.12 39.42
 -1 -1 4 1710.53 41.23
 1 1 5 1857.49 44.35
 -1 1 -5 1857.58 41.62
 1 -1 -5 1915.22 43.1
 1 1 5 1822.15 45.11
 -1 -1 5 1892.36 45.24
 1 -1 -6 1923.23 43.56
 1 1 6 1810.84 44.64
 1 1 6 1760.96 45.6
 -1 -1 6 1833.04 45.59
 -1 1 -6 1835.74 41.19
 1 1 7 319.56 12.47
 1 1 7 318.12 13.47
 -1 -1 7 315.35 13.18
 -1 1 -7 309.15 9.48
 -1 1 -8 632.9 16.68
 1 1 8 624.17 22.04
 -1 -1 8 654.74 21.9
 1 1 8 647.94 20.9
 -1 -1 8 643.46 22.03
 1 1 9 259.67 13.46
 1 1 9 265.6 12.33
 -1 -1 9 269.96 13.34
 -1 -1 9 264.42 13.3
 -1 1 -9 256.83 8.64
 1 1 9 267.03 12.59
 1 1 10 114.91 8.34
 1 1 10 109.63 8.92
 -1 -1 10 113.2 8.9
 -1 -1 10 107.37 8.61
 1 1 10 116.28 8.22
 1 1 11 343.59 16.39
 -1 -1 11 345.75 17.48
 1 1 11 328.98 17.35
 1 1 11 345.95 16.1
 -1 -1 11 357.02 17.65
 1 1 12 303.9 15.77
 -1 -1 12 299.87 17
 1 1 12 294.58 17.26
 -1 1 -12 305.62 16.35
 -1 -1 12 307.98 17.26
 1 1 12 300.36 16.04
 -1 -1 13 253.86 16.34
 1 1 13 272.36 17.35
 1 1 13 268.33 15.94
 -1 -1 13 248.45 16.23
 -1 1 -13 277 16.17
 -1 -1 14 217.09 15.84
 -1 1 -14 225.56 15.09
 -1 -1 14 208.27 15.46
 1 1 14 227.81 15.22
 1 1 15 528.68 23.39
 -1 1 -15 550.84 23.95
 -1 -1 15 571.99 28.12
 1 -1 -15 506.73 23.27
 -1 1 -15 554.33 25.99
 1 1 15 550.84 26.25
 -1 1 -15 514.36 21.36
 -1 -1 15 564.39 28.06
 -1 -1 16 23.48 5.74
 -1 -1 16 26.46 5.28
 -1 1 -16 27.05 5.34
 -1 1 -16 27.65 5.03
 1 -1 -16 20.07 4.36
 1 1 16 27.04 5.02
 1 1 16 23.92 5.33
 1 1 17 130.03 11.04
 -1 -1 17 133.84 11.75
 1 -1 -17 126.13 11.1
 -1 1 -17 131.52 11.3
 1 -1 -18 25.07 5
 -1 -1 18 32.44 5.7
 -1 1 -18 30.09 5.41
 1 1 18 34.95 5.74
 1 -1 -19 90.01 9.27
 -1 1 -19 103.27 9.95
 1 1 19 136.78 11.07
 -1 -1 19 126 11.12
 -1 1 -20 81.95 8.34
 1 -1 -20 79.9 8.44
 1 1 20 91.24 8.72
 -1 1 -20 84.37 8.6
 -1 -1 20 83.91 8.64
 -1 1 -21 9.88 2.74
 1 1 21 10.84 3.16
 -1 1 -21 12.08 3.32
 -1 -1 21 9.77 3.01
 -1 1 -22 58.24 6.21
 -1 1 -22 72.04 6.17
 -1 -1 22 61.92 6.37
 -1 -1 23 24.39 3.43
 -1 1 -23 28.85 3.59
 1 -1 -24 36.89 3.91
 -1 -2 -23 25.09 3.7
 -1 2 23 19.18 3.26
 1 2 -22 90.31 7.68
 -1 2 22 89.93 7.89
 -1 -2 -22 101.09 8.69
 -1 2 21 -2.16 2.02
 1 2 -21 -0.22 1.53
 1 2 -20 5.59 2.52
 1 -2 20 13.79 3.45
 -1 2 20 10.05 3.74
 -1 -2 -20 8.27 3.28
 -1 -2 -20 13.16 3.71
 -1 -2 -19 99.4 9.73
 1 2 -19 95.8 9.33
 -1 2 19 102.85 10.24
 -1 -2 -19 104.29 9.52
 1 -2 19 129.31 10.53
 -1 2 18 7.67 2.93
 -1 -2 -18 17.97 4.54
 1 -2 18 10 3.32
 1 2 -18 8.41 2.98
 -1 -2 -18 9.56 3.23
 1 2 -17 1.07 1.78
 1 -2 17 -0.18 1.57
 -1 -2 -17 3.44 2.48
 -1 2 17 1.93 2.2
 -1 -2 -17 0.69 1.64
 1 -2 16 166.21 15.29
 -1 2 16 148.53 13.87
 1 -2 16 137.35 12.93
 1 2 -16 135.76 11.16
 1 -2 16 143.75 11.48
 -1 2 16 142.31 11.93
 -1 -2 -16 135.75 11.42
 -1 2 15 28.76 5.85
 1 2 -15 18.31 4.08
 1 -2 15 11.49 4.45
 -1 2 15 20.94 4.72
 1 -2 15 21.65 5
 -1 -2 -15 20.74 4.41
 -1 2 14 506.16 24.96
 1 -2 14 509.93 26.3
 1 -2 14 485.21 23.92
 -1 2 13 96.6 9.53
 1 -2 13 95.45 10.15
 1 -2 13 78.9 8.53
 1 -2 12 388.24 19.1
 -1 2 12 412.85 20.01
 1 2 -12 429.61 18.12
 1 -2 12 423.54 21.42
 1 2 -11 48.06 5.23
 1 -2 11 50.31 5.92
 -1 2 11 50.63 6.17
 1 -2 11 46.03 6.23
 1 -2 10 814.99 27.8
 1 2 -10 847.53 26.6
 -1 2 10 885.1 29.17
 1 -2 9 827.18 26.93
 1 2 -9 840.71 25.6
 1 2 -8 811.1 23.91
 -1 -2 -8 841.61 26.53
 -1 2 8 815.12 24.92
 1 -2 8 797.85 24.91
 -1 2 8 859.54 26.38
 1 2 -7 422.06 14.37
 -1 2 7 438.81 15.28
 -1 -2 -7 453.66 16.7
 1 -2 7 426.17 15.12
 -1 2 6 341.52 12.26
 1 -2 6 336.65 12.18
 1 2 -6 330.06 11.47
 -1 -2 -6 336 13.34
 -1 2 6 345.71 9.39
 -1 2 5 1054.93 24.77
 -1 -2 -5 1057.84 28.41
 1 -2 5 1058.25 26.63
 1 2 -5 994.49 25.79
 -1 2 5 1064.7 26.81
 -1 2 5 1019.04 24.17
 -1 2 4 258.36 8.1
 -1 2 4 249.61 7.78
 -1 -2 -4 246.61 9.9
 1 -2 4 258.44 8.75
 -1 2 4 255.2 8.83
 1 2 -4 256.47 8.56
 -1 2 3 1615.87 36.73
 -1 2 3 1676.97 37.07
 1 -2 3 1641.88 36.98
 -1 2 3 1618.38 37.09
 -1 2 2 347.09 9.86
 1 -2 2 336.97 9.14
 -1 2 2 333.35 9.13
 1 -2 2 328.86 10.63
 -1 2 2 342.81 9.67
 1 -2 1 2588.95 52.53
 -1 2 1 2479.81 53.57
 -1 2 1 2446.12 53.69
 -1 2 1 2403.49 51.88
 1 -2 1 2316.31 54.24
 -1 2 0 1778.21 38.19
 -1 2 0 1635.56 38.74
 -1 -2 0 1693.08 39.11
 -1 2 0 1644.29 38.12
 -1 2 0 1694.34 37.47
 -1 -2 0 1727.19 36.12
 -1 -2 1 2457.58 54.73
 -1 2 -1 2555.87 53.58
 -1 -2 1 2467.58 53.29
 -1 2 -1 2479.2 53.57
 -1 2 -1 2392.2 54.05
 1 2 1 2461.54 54.82
 1 2 1 2419.47 54.67
 -1 2 -1 2547.23 54.65
 -1 2 -1 2337.32 52.37
 -1 2 -2 280.47 9.51
 1 2 2 274.11 9.48
 -1 2 -2 296.84 8.63
 -1 -2 2 292.84 8.79
 1 2 2 277.45 9.66
 -1 -2 2 279.94 9.69
 -1 2 -3 1596.63 38.18
 -1 -2 3 1597.71 38.49
 -1 2 -3 1625.83 36.34
 1 2 3 1599.36 38.07
 1 2 4 300.47 10.57
 -1 2 -4 280.59 8.68
 -1 -2 4 283.44 10.77
 -1 2 -4 292.98 10.65
 -1 -2 5 988.22 27.7
 1 2 5 1006.71 27.12
 1 -2 -5 1013.14 26.13
 1 2 5 981.76 27.58
 -1 2 -5 1042.84 24.15
 -1 2 -5 1014.8 27.5
 -1 -2 6 271.71 11.86
 1 -2 -6 284.09 10.68
 1 2 6 287.87 11.52
 1 2 6 269.37 11.85
 -1 2 -6 284.66 11.69
 1 2 7 441.34 17.01
 -1 -2 7 457.42 17.13
 1 2 7 473.4 16.42
 -1 2 -7 444.08 16.6
 1 -2 -7 446.52 15.29
 -1 -2 8 759.28 25.41
 -1 2 -8 772.32 20.28
 1 2 8 705.49 24.84
 -1 2 -8 773.47 24.85
 1 2 8 752.12 23.94
 1 -2 -8 777.23 23.2
 1 2 9 835.07 28.56
 -1 2 -9 849.31 22.33
 -1 -2 9 828.79 28.4
 1 2 9 867.86 27.19
 -1 2 -9 861.98 27.94
 1 2 10 849.47 27.96
 -1 -2 10 843.14 29.76
 -1 2 -10 860.37 29.12
 -1 -2 10 867.49 29.55
 1 2 11 42.25 5.45
 1 2 11 42.39 5.45
 -1 2 -11 41.55 5.61
 -1 -2 11 36.81 5.29
 -1 -2 11 37.64 5.54
 -1 2 -12 411.67 19.66
 1 2 12 391.78 18.53
 1 2 12 385.12 18.87
 -1 -2 12 389.89 19.93
 -1 -2 12 388.04 20.19
 -1 -2 13 99.02 10.09
 -1 2 -13 96.72 9.4
 1 2 13 97.8 9.13
 1 2 13 87.78 8.88
 -1 -2 13 96.69 9.92
 1 2 14 490.76 23.88
 -1 -2 14 498.16 25.49
 -1 -2 14 536.09 26.17
 -1 2 -14 490.66 24.03
 -1 2 -15 23.65 4.48
 -1 2 -15 27.8 5.37
 1 2 15 22.88 5.08
 -1 -2 15 17.79 4.93
 1 -2 -15 21.57 4.3
 -1 2 -15 23.99 4.17
 1 2 15 16.68 4.24
 -1 -2 15 17.12 4.91
 1 2 16 169.22 14.38
 -1 2 -16 168.87 12.51
 -1 -2 16 174.14 15.46
 -1 -2 16 160.91 14.74
 -1 2 -16 175.61 14.38
 1 -2 -16 151.28 12.11
 1 2 16 137.98 11.61
 1 2 17 4.58 3.23
 -1 -2 17 -0.18 2.3
 -1 2 -17 1.2 1.77
 1 -2 -17 0.17 2.07
 1 2 18 7.81 3.06
 1 -2 -18 6.46 2.49
 -1 -2 18 6.39 2.7
 -1 2 -18 8.65 3.01
 -1 2 -19 96.4 9.42
 1 2 19 105.97 9.73
 -1 -2 19 111.33 10.45
 1 -2 -19 88.45 9.08
 -1 2 -20 11.68 3.7
 1 2 20 10.63 3.08
 -1 -2 20 13.13 3.46
 1 2 21 -0.14 2.3
 -1 2 -21 1.28 1.67
 -1 -2 21 1.55 1.69
 -1 2 -21 0.35 1.65
 -1 -2 22 84.56 7.31
 -1 2 -22 69.34 6.69
 -1 2 -22 90.38 7.05
 -1 2 -23 19.87 3.21
 -1 -2 23 22.52 3.28
 1 -2 -24 19.94 2.87
 -1 3 23 24.3 3.53
 -1 -3 -23 24.56 3.76
 -1 -3 -22 248.81 13.94
 1 3 -22 227.44 12.41
 -1 3 22 258.5 13.56
 -1 -3 -21 6.8 2.67
 1 3 -21 2.95 1.34
 -1 3 21 3.73 1.83
 1 3 -20 44.37 5.99
 -1 3 20 59.02 7.41
 -1 -3 -20 56.84 6.44
 -1 -3 -19 32.01 5.29
 -1 3 19 33.44 5.85
 1 -3 19 40.88 5.86
 1 3 -19 32.2 5.38
 -1 -3 -18 110.41 10.13
 -1 -3 -18 100.67 10.07
 1 -3 18 130.75 10.83
 1 3 -18 100.64 9.76
 -1 3 18 116.55 11.13
 1 3 -17 99.65 9.67
 -1 -3 -17 110.71 10.39
 -1 -3 -17 106.76 10.39
 1 -3 17 128.45 10.78
 -1 3 17 97.26 10.08
 -1 -3 -16 24.82 5.12
 1 -3 16 22.46 5.49
 1 3 -16 15.89 4.44
 -1 3 16 22.7 5.7
 -1 3 16 23.82 5.06
 -1 -3 -16 19.24 4.6
 -1 3 15 16.9 4.42
 1 -3 15 16.63 4.31
 1 3 -15 13.46 3.43
 -1 -3 -15 13.8 3.62
 -1 -3 -15 11.69 3.63
 -1 3 15 16.79 4.64
 1 -3 15 20.51 5.21
 1 -3 14 175.34 13.77
 -1 3 14 194.71 14.86
 1 -3 14 201.13 16.01
 1 -3 13 129.3 12.03
 -1 3 13 120.25 10.94
 1 -3 13 125.97 10.94
 1 -3 12 106.87 10.34
 1 -3 12 88.12 8.6
 -1 3 12 94.48 9.08
 1 3 -12 96.32 8.05
 1 -3 11 255.28 14.42
 -1 3 11 274.56 15.29
 1 3 -11 257.66 13.28
 1 3 -10 395.98 16.5
 -1 3 10 425.93 18.71
 -1 3 10 423.81 17.53
 1 -3 10 393.76 17.63
 -1 -3 -9 493.98 20.03
 -1 3 9 521.56 18.89
 1 -3 9 478.33 18.85
 1 3 -9 486.29 17.96
 -1 -3 -8 36.79 4.65
 -1 3 8 33.05 3.79
 1 -3 8 34.4 4.12
 1 3 -8 33.82 3.8
 -1 3 7 479.28 13.67
 1 -3 7 468.17 16.62
 -1 -3 -7 472.88 17.88
 1 3 -7 448.14 15.77
 -1 3 7 467.51 16.16
 -1 -3 -6 254.25 11.65
 -1 3 6 256.55 7.9
 1 3 -6 247.54 10.1
 -1 3 6 255.31 10.32
 1 -3 6 248.42 10.53
 -1 3 6 262.91 8.92
 -1 3 5 193.48 7.22
 -1 3 5 171.16 7.78
 1 -3 5 190.98 8.29
 -1 3 5 196.3 6.73
 -1 -3 -5 192.32 9.43
 -1 3 4 2376.68 52.62
 -1 3 4 2369.62 53.16
 -1 3 4 2314.28 53.75
 1 -3 4 2448.84 54.23
 -1 3 3 37.39 2.65
 -1 3 3 37.25 2.59
 1 -3 3 33.44 2.67
 -1 3 3 35.27 2.71
 -1 3 2 2573.5 54.63
 1 -3 2 2499.43 54.54
 -1 3 2 2463.02 54.83
 -1 3 2 2368.29 53.58
 -1 3 1 1013.02 23.64
 -1 3 1 968.53 24.43
 -1 3 1 953 21.85
 -1 3 1 952.78 23.69
 -1 3 0 408.71 9.75
 -1 3 0 407.26 11.83
 1 3 0 414.85 13.46
 -1 3 0 398.1 12.13
 -1 -3 0 425.09 13.18
 -1 3 0 428.95 11.85
 -1 3 0 399.62 11.81
 -1 3 -1 1048.93 24.92
 -1 -3 1 1015.83 26.19
 1 3 1 1011.66 26.38
 1 3 1 997.77 25.86
 -1 3 -1 952.61 24.05
 -1 3 -1 1019.04 24.48
 -1 3 -2 2522.94 57.39
 -1 -3 2 2546.23 56.17
 1 3 2 2451.68 56.96
 -1 3 -2 2459.22 55.14
 1 3 2 2513.48 57.77
 -1 -3 2 2474.47 57.52
 1 3 3 41.62 3.5
 -1 -3 3 43.36 3.77
 -1 -3 3 44.61 3.42
 -1 3 -3 45.6 3.77
 -1 3 -3 40.86 2.81
 -1 -3 4 2487.71 58.81
 -1 3 -4 2481.02 55.16
 -1 3 -4 2472.81 58.34
 1 3 4 2501.39 57.87
 -1 3 -5 183.47 6.99
 1 3 5 202.42 9.13
 -1 3 -5 191.21 9.18
 -1 -3 5 195.94 9.56
 1 3 6 291.57 11.96
 -1 3 -6 282.56 9.35
 -1 -3 6 277.36 12.59
 -1 3 -6 279.23 12.19
 -1 -3 7 476.38 18.46
 1 -3 -7 486.5 16.89
 -1 3 -7 487.22 18.12
 1 3 7 487.35 17.5
 -1 3 -8 37.56 4.74
 1 3 8 41.52 4.69
 -1 -3 8 37.03 4.78
 1 -3 -8 35.81 3.96
 -1 3 -9 509.19 20.44
 -1 -3 9 518.01 21.25
 1 3 9 554.75 20.2
 1 -3 -9 519.73 18.99
 -1 3 -9 495.38 15.84
 1 3 10 441.24 18.36
 -1 3 -10 423.41 18.98
 -1 -3 10 396.34 19.12
 -1 3 -10 415.4 14.08
 -1 -3 11 278.38 16.33
 1 3 11 293.83 15.17
 -1 3 -11 273.24 15.44
 -1 -3 11 281.47 15.94
 1 3 12 115.68 9.62
 -1 -3 12 103.65 9.7
 -1 -3 12 102.61 10.06
 1 3 12 115.16 9.87
 -1 3 -12 95.69 9.18
 -1 -3 13 128.92 11.6
 1 3 13 121.52 10.48
 -1 -3 13 116.98 11.39
 1 3 13 131.54 11.09
 -1 3 -13 117.08 10.76
 -1 3 -14 193.93 14.45
 1 3 14 189.16 14.03
 -1 3 -14 173.63 12.16
 -1 -3 14 184.21 14.68
 -1 -3 14 167.27 14.27
 1 3 14 183.74 13.54
 -1 -3 15 17.82 4.79
 -1 3 -15 15.84 3.26
 -1 -3 15 18.52 5.32
 1 3 15 19.54 4.2
 1 3 15 15.95 4.46
 -1 3 -15 12.26 3.55
 -1 3 -15 16.05 4.21
 1 -3 -15 14.13 3.77
 -1 3 -16 14.69 3.37
 -1 3 -16 24.82 5.57
 -1 -3 16 12.76 4.37
 1 -3 -16 21.01 4.63
 1 3 16 23.42 4.67
 -1 -3 16 20.74 5.16
 -1 3 -16 25.89 4.96
 1 3 16 22.23 5.52
 1 -3 -17 108.46 10.24
 1 3 17 100.64 9.84
 -1 3 -17 109.13 10.22
 1 -3 -18 99.82 10.02
 -1 3 -18 117 10.52
 1 3 18 106.23 9.91
 -1 -3 18 108.5 10.61
 -1 -3 19 28.01 5.18
 -1 3 -19 26.43 4.87
 1 3 19 26.84 4.98
 1 3 20 66.99 7.28
 -1 -3 20 55.98 6.94
 -1 3 -20 52.39 6.62
 -1 -3 21 3.78 1.65
 1 3 21 1.07 1.88
 -1 3 -21 4.88 2.4
 -1 3 -22 244.23 12.15
 -1 3 -22 235.1 12.77
 -1 -3 22 249.72 12.81
 -1 3 -23 23.43 3.47
 -1 -3 23 29.15 3.6
 1 -3 -24 90.33 5.9
 1 4 -23 89.71 6.17
 -1 4 23 93.6 6.47
 -1 -4 -23 95.86 7.03
 -1 -4 -22 118.12 9.1
 1 4 -22 106.09 7.81
 -1 4 22 112.54 8.5
 -1 -4 -21 19.17 4.05
 -1 4 21 26.66 4.62
 1 4 -21 26.8 4.29
 -1 -4 -20 141.85 10.16
 -1 4 20 122.99 10.57
 1 4 -20 130.48 10.17
 -1 4 19 185.92 13.7
 1 -4 19 217.52 13.54
 -1 -4 -19 200.48 13.13
 1 4 -19 192.43 13.21
 -1 4 18 131.8 11.74
 -1 -4 -18 124.31 10.74
 1 -4 18 130.3 10.8
 1 4 -18 129.31 10.93
 -1 4 17 14.15 4.47
 -1 -4 -17 16.15 4.27
 1 4 -17 21.07 4.42
 -1 -4 -17 15.71 3.92
 -1 4 16 5.54 1.94
 -1 -4 -16 8.38 3.27
 1 4 -16 11.33 3.33
 -1 -4 -16 7.07 2.63
 -1 4 15 263.65 16.77
 -1 -4 -15 277.26 16.89
 1 4 -15 276.85 16.16
 1 -4 15 326.43 21.66
 -1 4 15 286.53 19.16
 -1 -4 -15 278.26 16.85
 1 -4 14 131.13 12.93
 1 4 -14 123.52 10.1
 -1 -4 -14 122.85 10.67
 -1 4 14 139.14 12.53
 -1 -4 -14 113.86 10.24
 1 -4 14 136.13 12.09
 -1 4 14 120.21 10.7
 1 -4 13 54.71 8.04
 -1 4 13 52.85 7.36
 1 -4 13 50.33 7.01
 1 -4 12 239.6 15.03
 -1 4 12 268.04 16.11
 1 -4 11 147.72 10.95
 -1 4 11 172.48 12.17
 1 4 -11 158.28 10.5
 -1 -4 -10 219.84 13.4
 1 -4 10 201.79 12.34
 1 4 -10 200.76 11.55
 1 -4 9 41.48 5.01
 -1 4 9 41.5 4.76
 1 4 -9 34.01 4.2
 -1 -4 -9 42.25 5.47
 -1 4 8 333.8 13.82
 -1 4 8 326.53 11.26
 1 -4 8 311.06 14.08
 -1 -4 -8 315.23 15.2
 -1 -4 -7 698.85 24.36
 1 -4 7 723.74 23.14
 -1 4 7 715.09 22.32
 -1 4 7 748.34 20.31
 -1 4 6 381.6 13.63
 -1 -4 -6 355.89 15.21
 1 -4 6 367.23 14.02
 -1 4 6 382.12 12.39
 -1 4 6 382.44 11.26
 -1 4 5 107.11 5.52
 -1 4 5 109.71 5.08
 1 -4 5 102.19 6.14
 -1 4 5 102.65 5.84
 1 -4 4 1002.6 28.33
 -1 4 4 1027.27 25.58
 1 -4 4 1013.38 26.45
 -1 4 4 944.2 25.39
 -1 4 4 995.02 24.82
 -1 4 3 622.58 16.99
 -1 4 3 636.9 17.57
 1 -4 3 623.11 17.86
 -1 4 3 617.09 16.87
 -1 4 2 1068.23 25.91
 -1 4 2 1109.25 27.47
 1 -4 2 1102.34 27.41
 -1 4 2 1106.79 26.94
 -1 4 1 68.38 4.26
 -1 4 1 75.75 4.17
 -1 4 1 69.6 3.23
 -1 4 1 68.04 4.52
 -1 4 0 1310.09 29.3
 -1 4 0 1297.48 31.58
 1 4 0 1336.64 34.36
 -1 4 0 1282.61 32.09
 -1 -4 1 58.51 4.58
 1 4 1 65.56 5.02
 1 4 1 65.46 4.66
 -1 4 -1 58.37 3.89
 -1 -4 2 1048.83 27.26
 -1 -4 2 1040.13 28.39
 1 4 2 1017.58 28.61
 -1 4 -2 1046 26.05
 1 4 2 1022.75 27.62
 1 4 3 621.46 20.24
 -1 -4 3 638.85 20.08
 -1 4 -3 623.63 17.36
 -1 -4 3 654.56 19.04
 1 4 3 619.03 19.08
 -1 -4 4 1024.53 29.13
 -1 4 -4 989.79 25.5
 1 4 4 1038.8 28.05
 -1 4 -4 1042.63 28.99
 -1 4 -5 97 6.76
 -1 -4 5 94.48 6.86
 1 4 5 107.48 6.64
 -1 4 -5 99.84 5.11
 -1 4 -6 413.45 13.15
 1 4 6 450.56 16.28
 -1 -4 6 444.53 17.31
 -1 4 -6 432.6 16.79
 -1 4 -7 731.68 25.17
 -1 4 -7 783.78 20.8
 -1 -4 7 760.49 25.83
 1 -4 -7 728.8 23.96
 1 4 7 782.89 24.63
 -1 4 -8 340.37 11.33
 -1 -4 8 315.44 15.84
 1 4 8 338.61 15.02
 1 -4 -8 342.75 14.76
 -1 4 -8 330.64 15.68
 1 4 9 49.81 5.54
 1 -4 -9 45.22 5.11
 -1 -4 9 43.84 5.75
 -1 4 -9 47.11 5.8
 -1 4 -10 253.73 10.82
 1 -4 -10 230.82 12.81
 -1 4 -10 254.77 14.73
 1 4 10 267.78 14.01
 -1 -4 10 231.77 14.56
 -1 4 -11 174.27 8.78
 -1 -4 11 139.59 11.77
 1 4 11 165.37 11.4
 -1 4 -11 160.43 11.98
 -1 -4 12 276.64 16.82
 1 4 12 279.84 15.87
 -1 -4 12 268.84 17.28
 -1 4 -12 271.47 16.69
 -1 -4 13 68.18 8.8
 -1 -4 13 61.95 8.08
 1 4 13 64.01 7.97
 1 4 13 57.52 7.24
 -1 4 -13 58.38 7.87
 1 4 14 120.43 11.37
 -1 4 -14 111.89 11.23
 -1 4 -14 122.2 9.06
 -1 4 -14 107.51 9.46
 1 4 14 122.28 11.18
 1 4 14 122.37 10.54
 -1 -4 14 130.82 12.96
 -1 -4 14 121.92 11.87
 1 -4 -14 114.33 10.26
 -1 4 -15 283.2 18.98
 -1 -4 15 312.44 20.92
 1 4 15 247.15 15.78
 1 -4 -15 267.15 16.53
 -1 4 -15 305.75 17.08
 1 4 15 308.54 19.51
 -1 4 -15 285.62 14.67
 -1 -4 15 303.16 20.02
 -1 -4 16 9.63 3.66
 -1 4 -16 13.14 3.7
 1 4 16 10.13 3.41
 -1 4 -16 14.9 3.34
 1 -4 -16 9.38 2.87
 1 4 17 20.77 4.75
 -1 4 -17 28.2 5.07
 -1 4 -18 124.25 10.8
 1 4 18 119.35 10.58
 -1 -4 19 201.66 13.81
 1 4 19 195.3 13.35
 -1 4 -19 195.76 13.52
 -1 4 -20 132.92 10.4
 -1 -4 20 134.43 10.59
 1 4 20 149.74 10.91
 -1 4 -21 21.85 4.01
 -1 -4 21 24.59 4.2
 1 4 21 22.45 3.85
 -1 4 -22 95.94 7.09
 -1 -4 22 100.6 7.48
 -1 4 -22 104.17 7.89
 -1 -4 23 85.82 5.73
 -1 4 -23 91.77 6.54
 1 -4 -23 96 7.16
 1 -4 -24 17.66 2.48
 1 5 -23 9.82 2.02
 -1 -5 -23 11.06 2.26
 -1 5 23 9.45 1.99
 1 5 -22 53.51 5.21
 -1 5 22 55.25 5.61
 -1 -5 -22 56.59 6.05
 1 5 -21 109.72 8.52
 -1 5 21 117.97 9.34
 -1 -5 -21 125.7 10.22
 -1 -5 -20 60.7 7.56
 -1 5 20 48.54 6.48
 1 5 -20 50.32 6.14
 -1 -5 -19 278.14 15.48
 -1 5 19 274.51 16.83
 1 5 -19 257.85 15.27
 1 5 -18 4.82 2.42
 -1 5 18 6.77 3.34
 -1 -5 -18 5.62 2.48
 1 -5 18 9.47 2.89
 -1 5 17 23.23 5.19
 -1 -5 -17 18.17 3.98
 1 5 -17 23.98 4.71
 -1 -5 -16 142.38 11.8
 -1 5 16 135.06 11.98
 1 5 -16 147.93 11.7
 -1 5 15 139.17 12.21
 1 -5 15 167.27 15.4
 1 5 -15 136.25 11.15
 -1 -5 -15 140.87 11.79
 -1 5 15 155.2 14.01
 1 -5 14 43.74 7.55
 -1 5 14 62 8.65
 -1 5 14 45.47 6.52
 1 5 -14 52.21 6.67
 -1 -5 -14 51.04 6.98
 1 -5 13 158.34 12.68
 -1 5 13 171.35 13.67
 -1 5 12 290.76 17.32
 1 -5 12 238.88 15.38
 -1 5 11 263.47 14.28
 1 -5 11 223.21 14.05
 -1 -5 -11 242.46 15.37
 -1 -5 -10 45.47 6.21
 1 -5 10 53.51 6.2
 -1 5 10 44.68 5.34
 -1 5 9 464.52 18.09
 1 -5 9 415.63 18.37
 -1 -5 -9 438.07 19.97
 -1 5 8 213.8 9.28
 1 -5 8 186.5 10.86
 -1 -5 -8 198.79 12.23
 -1 5 8 216.06 10.96
 -1 -5 -7 103.2 8.25
 1 -5 7 86.16 6.8
 -1 5 7 88.36 6.38
 -1 5 7 97.12 5.81
 -1 5 6 37.36 2.95
 -1 5 6 34.33 3.67
 1 -5 6 32.6 3.87
 -1 5 6 35.23 3.4
 -1 5 5 68.95 4.29
 1 -5 5 55.21 4.83
 -1 5 5 64.06 4.6
 -1 5 5 66.44 4.75
 -1 5 4 280.17 10.49
 1 -5 4 291.95 12.97
 -1 5 4 289.43 10.26
 -1 5 4 305.52 11.11
 1 -5 4 283.66 11.52
 1 -5 3 351.99 14.38
 -1 5 3 391.86 12.36
 1 -5 3 374.06 13.23
 -1 5 3 368.25 11.87
 -1 5 3 376.26 12.9
 -1 5 2 258.06 10.08
 -1 5 2 267.31 9.69
 1 -5 2 259.79 11.49
 -1 5 2 261.75 8.86
 -1 5 1 207.81 9.5
 -1 5 1 216.09 8.61
 1 5 -1 212.6 10.66
 -1 5 1 216.92 7.42
 -1 5 1 232.21 8.83
 1 5 0 466.1 16.92
 -1 5 0 458.36 15.22
 -1 5 0 445.53 12.4
 -1 5 0 457.17 13.87
 1 5 1 216.44 9.69
 -1 -5 1 223.51 10.26
 1 5 1 216.12 10.59
 -1 5 -1 197.99 8.83
 -1 5 -1 196.01 6.94
 1 5 2 290.27 12.75
 -1 -5 2 285.39 11.53
 1 5 2 279.52 11.52
 -1 5 -2 269.96 10.81
 -1 -5 2 273.79 12.08
 1 5 3 374.13 14.18
 -1 5 -3 402.09 13.14
 -1 -5 3 375.56 15.14
 -1 -5 3 406.74 14.68
 1 5 3 395.87 15.81
 -1 -5 4 257.57 12.3
 -1 5 -4 262.91 9.96
 1 5 4 252.9 11.28
 -1 -5 4 288.04 11.95
 1 5 5 57.95 5.12
 -1 -5 5 61.82 5.79
 -1 5 -5 61.04 4.29
 -1 -5 6 31.15 4.22
 1 5 6 29.81 3.9
 -1 5 -6 31.22 3.07
 -1 5 -6 33.86 4.5
 -1 5 -7 86.08 5.34
 1 5 7 95.35 7.31
 -1 5 -7 79.21 7.12
 -1 -5 7 78.83 7.37
 -1 -5 8 184.81 12.08
 -1 5 -8 198.68 8.72
 -1 5 -8 197.37 12.26
 1 5 8 201.46 11.44
 1 -5 -8 174.16 10.86
 -1 5 -9 460.61 20.86
 1 -5 -9 458 19.47
 -1 -5 9 456.59 21.2
 1 5 9 502.22 20.13
 -1 5 -10 41.22 5.9
 1 -5 -10 49.23 5.89
 1 5 10 47.47 5.98
 -1 5 -10 48.42 4.77
 -1 -5 10 45.47 6.41
 -1 5 -11 232.98 15.42
 1 5 11 273.31 15.17
 -1 -5 11 257.07 16.54
 1 -5 -11 233.4 14.02
 -1 5 -11 263.07 12.15
 -1 -5 12 265.09 17.71
 1 5 12 312.33 17.01
 -1 5 -12 261.9 17.1
 -1 -5 13 147.67 13.39
 -1 5 -13 146 12.9
 1 5 13 157.26 12.3
 -1 -5 13 140.92 12.5
 1 5 14 43.64 6.51
 -1 -5 14 59.57 8.38
 -1 -5 14 45.16 7.62
 -1 5 -14 52.14 8.02
 1 5 14 52.81 7.45
 1 5 14 49.59 7.6
 -1 5 -14 54.48 6.81
 -1 5 -14 49.47 5.68
 1 5 15 117.62 10.78
 -1 -5 15 133.47 13.2
 -1 5 -15 131.28 9.56
 -1 5 -15 137.32 11.23
 -1 -5 15 143.49 14.27
 1 5 15 149.74 13.44
 -1 5 -16 120.6 9.24
 -1 5 -16 127.4 10.97
 1 5 16 114.2 10.49
 -1 5 -17 30.19 5.34
 1 5 17 40.35 6.22
 -1 5 -18 9.96 3.54
 1 5 18 3.69 2.54
 -1 5 -19 276.34 16.21
 -1 -5 19 305.93 17.04
 1 5 19 274.24 16.01
 1 5 20 51.14 6.08
 -1 5 -20 52.25 6.41
 -1 -5 20 56.47 6.56
 1 5 21 128.91 8.84
 -1 -5 21 108.94 8.52
 -1 5 -21 108.66 8.63
 -1 5 -22 46.16 5.09
 -1 5 -22 53.3 5.07
 -1 -5 22 61.28 5.39
 1 -5 -22 53.49 5.88
 -1 -5 23 6.5 1.65
 -1 5 -23 13.69 2.46
 1 -5 -23 13.26 2.54
 1 6 -23 79.76 4.96
 -1 -6 -23 98.72 6.31
 -1 -6 -22 23.27 3.73
 -1 6 22 18.59 3.35
 1 6 -22 23.38 3.24
 1 6 -21 3.82 1.86
 -1 -6 -21 1.22 1.95
 -1 6 20 68.6 7.56
 1 6 -20 62.05 6.63
 -1 -6 -20 74.18 8.2
 1 6 -19 117.53 9.82
 -1 6 19 115.38 10.41
 -1 -6 -19 137.83 12
 1 -6 18 37.15 5.45
 -1 6 18 27.26 5.3
 1 6 -18 29.25 5.07
 -1 -6 -17 254.88 16
 1 6 -17 273.81 16.21
 -1 6 17 277.07 17.6
 -1 -6 -16 3.71 1.64
 1 6 -16 1.89 2.03
 -1 6 16 1.66 2.21
 1 6 -15 234.34 14.88
 -1 -6 -15 240.38 15.61
 -1 6 15 232.89 16.26
 -1 6 14 265.66 18.27
 -1 -6 -14 251.48 15.94
 1 6 -14 233.96 14.66
 -1 6 14 228.75 16.02
 -1 6 13 2.74 1.56
 -1 -6 -13 5.98 2.79
 1 6 -13 4.53 1.86
 -1 6 13 1.62 1.86
 -1 6 12 342.95 19.57
 1 -6 12 288.41 17.42
 -1 -6 -12 294.53 18.54
 1 -6 11 267.21 15.98
 -1 6 11 323.73 16.29
 -1 -6 -11 283.6 17.45
 -1 6 10 532.83 21.03
 -1 -6 -10 487.41 23.19
 1 -6 10 484.84 21.6
 1 -6 9 98.25 8.47
 -1 -6 -9 89.75 8.84
 -1 6 9 103.92 7.96
 -1 6 8 29.29 3.47
 -1 6 8 20.17 3.28
 -1 -6 -8 22.43 4.26
 1 -6 8 20.5 3.82
 -1 6 7 555.69 18.36
 -1 6 7 573.65 19.55
 -1 6 6 1000.24 28.97
 -1 6 6 1054.48 27
 1 -6 6 987.54 30.47
 -1 6 6 1024.5 28.57
 -1 6 5 103.76 6.37
 1 -6 5 106.07 8.06
 1 -6 5 98.32 7.01
 -1 6 5 105.59 6.56
 -1 6 5 105.02 5.9
 1 -6 4 438.79 16.43
 1 -6 4 445.57 18.06
 -1 6 4 440.45 14.83
 -1 6 4 472.41 15.03
 -1 6 4 483.86 16.11
 -1 6 3 29.56 3.3
 -1 6 3 38.47 3.84
 -1 6 3 33.8 3.26
 -1 6 3 34.96 3.15
 1 -6 3 34.63 4.37
 -1 6 2 832.65 23.5
 -1 6 2 835.14 22.23
 -1 6 2 886.8 23.85
 1 -6 2 848.73 26.76
 -1 6 1 186.88 9.65
 -1 6 1 197.23 8.69
 -1 6 1 179.17 7.16
 -1 6 1 190.29 8.14
 1 6 -1 197.09 10.96
 -1 6 0 30.67 3.72
 -1 6 0 31.16 2.91
 1 6 0 34.68 4.37
 1 6 0 36.56 4.01
 -1 6 0 32.97 2.68
 1 6 1 224.86 11.76
 -1 6 -1 215.51 10.17
 1 6 1 221.43 10.52
 -1 6 -1 214.12 7.89
 -1 -6 2 847.26 26.43
 -1 -6 2 850.34 25.6
 -1 6 -2 795.19 24.61
 1 6 2 817.95 24.96
 1 6 2 820.58 26.94
 -1 -6 3 36.75 4.29
 -1 6 -3 39.53 3.73
 1 6 3 32.76 4.42
 -1 -6 3 38.84 4.64
 -1 6 -3 36.18 4.06
 1 6 3 36.36 4.06
 -1 -6 4 468.56 17.68
 1 6 4 445.94 16.97
 -1 6 -4 497 16.14
 -1 -6 4 462.75 18.54
 -1 -6 5 110.53 8.4
 1 6 5 111.91 7.6
 -1 6 -5 103.59 6.32
 1 6 6 1064.7 31.63
 -1 -6 6 1016.71 33.37
 -1 6 -6 1048.8 28.52
 -1 -6 7 564.09 23.3
 -1 6 -7 584.02 18.83
 1 6 7 629.86 22.33
 -1 -6 8 19.83 4.15
 -1 6 -8 26.33 3.15
 1 6 8 25.52 4.03
 1 6 9 109.55 8.94
 -1 -6 9 89.73 9.04
 1 -6 -9 95.44 8.59
 -1 6 -10 578.14 20.66
 1 6 10 545.67 22.89
 -1 -6 10 494.34 24.25
 1 -6 -10 530.75 23.04
 1 -6 -11 285.14 16.38
 -1 6 -11 302.18 14.13
 -1 -6 11 272.45 17.79
 1 6 11 293.15 16.43
 1 -6 -12 296.97 17.33
 1 6 12 338.71 18.14
 -1 -6 12 304.62 19.58
 1 6 13 1.86 1.97
 -1 6 -13 3.67 2.63
 1 6 13 1.68 1.87
 -1 6 -13 0.71 1.5
 -1 -6 13 -1.69 1.74
 1 6 14 223.1 15.51
 1 6 14 232.61 16.92
 -1 6 -14 216.92 14.23
 1 6 14 196.42 14.22
 -1 6 -14 213.71 12.38
 -1 -6 14 220.18 17.42
 -1 -6 14 220.06 16.87
 1 6 15 240.2 15.93
 -1 6 -15 255.42 13.77
 -1 -6 15 292.89 19.82
 -1 6 -15 254.57 15.88
 -1 6 -16 3.04 2.15
 -1 6 -16 5.28 2.56
 1 6 16 2.27 2.38
 -1 6 -17 264.58 16.08
 1 6 17 259.16 16.17
 -1 6 -17 241.02 13.25
 1 6 18 23.74 4.74
 -1 6 -18 27.07 4.83
 1 6 19 107.8 9.43
 -1 6 -19 108.76 9.48
 1 6 20 51.82 5.93
 -1 -6 20 49.46 6.2
 -1 6 -20 63.93 6.88
 1 6 21 0.63 1.66
 -1 -6 21 -0.55 1.2
 1 -6 -21 -0.23 1.51
 -1 6 -21 -2.32 1.78
 1 -6 -22 23.28 3.66
 -1 6 -22 15.47 2.77
 -1 6 -22 19.79 2.92
 -1 -6 22 17.92 2.76
 1 -6 -23 92.82 6.13
 -1 6 -23 83.76 5.56
 -1 -7 -22 13.98 2.69
 -1 7 22 17.5 2.8
 1 7 -22 19.47 2.66
 1 7 -21 198.45 10.69
 -1 -7 -21 203.09 12.11
 -1 7 21 199.87 11.43
 -1 -7 -20 4.47 2.91
 -1 7 20 0.01 1.44
 1 7 -20 1.65 1.96
 1 7 -19 113.98 9.4
 -1 -7 -19 116.98 8.9
 -1 7 19 106.27 9.68
 -1 -7 -19 130.23 11.16
 1 7 -18 31.83 5.14
 -1 -7 -18 30.98 5.94
 -1 7 18 25.7 4.98
 1 7 -17 183.67 12.9
 -1 -7 -17 181.46 14.63
 -1 7 17 163.99 13.29
 -1 7 16 59.4 8.04
 1 7 -16 60.65 7.5
 1 7 -15 144.59 11.56
 -1 7 15 134.47 12.08
 -1 7 14 92.35 10.82
 -1 7 14 78.49 9.29
 1 7 -14 72.96 7.92
 -1 -7 -13 179.03 13.22
 -1 7 13 200.53 15.53
 1 7 -13 170.8 12.39
 -1 7 13 182.04 14.16
 1 7 -12 22.15 4.31
 -1 -7 -12 23.19 5.48
 -1 -7 -12 27.68 5.43
 -1 7 12 21.24 5.04
 -1 7 11 332.8 16.95
 -1 -7 -11 325.37 19.54
 1 -7 11 287.11 17.03
 1 -7 10 122.15 10.22
 -1 -7 -10 132.39 11.69
 -1 7 10 139.61 10.06
 -1 7 9 23.37 3.87
 -1 -7 -9 28.81 5.23
 1 -7 9 21.32 4.12
 -1 -7 -8 58.25 7.14
 -1 7 8 56.21 5.33
 -1 7 8 60.22 5.92
 1 -7 8 58.34 6.43
 1 -7 7 290.53 14.81
 -1 7 7 301.24 13.29
 -1 7 7 328.26 14.09
 -1 7 6 338.22 13.72
 -1 7 6 315.89 13.51
 1 -7 6 293.73 14.4
 1 -7 5 945.77 30.96
 -1 7 5 897.41 25.41
 1 -7 5 885.02 28.37
 -1 7 5 898.05 27.2
 -1 7 5 905.5 26.34
 -1 7 5 857.24 26.76
 -1 7 4 64.04 4.9
 -1 7 4 63.41 4.91
 -1 7 4 61.5 5.09
 1 -7 4 59.5 6.25
 -1 7 4 63.5 5.44
 -1 7 3 151.09 7.93
 1 -7 3 162.61 10.36
 -1 7 3 156.32 8.81
 -1 7 3 151.24 7.47
 -1 7 3 145.24 7.76
 1 7 -2 1123.69 34.75
 -1 7 2 1021.67 28.24
 -1 7 2 1083.38 27.91
 -1 7 2 1106.81 29.71
 1 -7 2 1049.74 33.06
 -1 7 1 192.15 8.44
 -1 7 1 202.24 9.67
 1 7 -1 207.55 10.99
 -1 7 1 206.22 8.24
 -1 7 1 199.44 10.92
 1 7 -1 212.86 12.34
 1 7 0 107.87 7.56
 -1 7 0 108.06 7.54
 -1 7 0 97.92 5.27
 1 7 0 108.68 8.59
 1 7 1 202.54 11.9
 -1 7 -1 178.8 7.6
 1 7 1 200.74 10.46
 -1 7 -1 187.46 10.31
 -1 7 -2 1000.63 30.78
 -1 7 -2 1015.22 26.92
 1 7 2 1128.99 34.24
 -1 -7 2 1081.53 32.04
 1 7 2 1055.13 30.97
 -1 -7 3 206.13 11.25
 -1 7 -3 189.22 10.53
 1 7 3 202.88 12.32
 1 7 3 179.7 10.12
 -1 -7 3 184.44 11.26
 -1 7 -3 208.12 10.14
 -1 -7 4 65.92 6.26
 -1 -7 4 56.51 6.1
 -1 7 -4 63.78 5.33
 1 7 4 63.69 5.82
 -1 7 -4 62.64 5.97
 -1 -7 5 799.65 29.21
 1 7 5 862.83 27.68
 -1 7 -5 895.13 26.16
 -1 -7 5 888.02 28.95
 1 7 6 339.07 15.39
 -1 7 -6 349.54 13.91
 -1 -7 6 302.24 16.27
 -1 -7 7 282.29 15.96
 1 7 7 286.21 14.49
 -1 7 -7 288.56 12.57
 -1 -7 8 57.57 7.23
 -1 7 -8 55.88 5.12
 1 7 8 54.7 6.18
 1 -7 -9 17.96 4.01
 -1 -7 9 15.71 4.04
 1 7 9 17.15 3.79
 -1 -7 10 121.34 11.5
 -1 7 -10 140.64 9.76
 1 7 10 131.39 10.53
 1 -7 -10 136.95 11.24
 1 7 11 313.57 17.39
 -1 -7 11 277.05 18.61
 -1 7 -11 312.56 15.47
 1 -7 -11 292.96 17.44
 1 7 12 21.94 4.48
 -1 -7 12 23.03 5.38
 -1 7 -12 19.62 3.97
 1 7 12 22.7 4.75
 -1 7 -12 27.8 4.42
 1 -7 -12 18.27 4.04
 1 7 13 217.43 14.9
 -1 -7 13 178.59 15.56
 -1 7 -13 175.29 12.7
 -1 7 -13 201.87 11.8
 1 7 13 173.33 13.48
 1 7 14 99.93 11.25
 -1 7 -14 88.98 7.64
 1 7 14 88.57 9.58
 -1 -7 14 78.54 10.7
 -1 7 -14 94.24 9.28
 -1 -7 14 88.5 10.73
 1 7 14 95.44 10.09
 -1 7 -15 138.53 11.48
 1 7 15 121.59 11.14
 -1 7 -15 130.76 9.37
 -1 7 -16 50.37 5.77
 1 7 16 42.56 6.38
 -1 7 -16 54.34 7.11
 -1 7 -17 195.2 13.57
 1 7 17 168.16 12.81
 1 7 18 31.09 5.27
 -1 7 -18 31.52 5.31
 1 7 19 102.89 8.93
 -1 7 -19 105.28 9.22
 1 -7 -20 3.09 2.17
 1 7 20 4.25 2.08
 -1 7 -20 -1.31 1.63
 -1 -7 20 1.1 1.68
 1 -7 -21 200.04 11.85
 1 7 21 213.34 10.67
 -1 -7 21 214.56 10.9
 -1 7 -21 206.48 11.27
 -1 -7 22 13.97 2.21
 -1 7 -22 14.07 2.28
 -1 7 -22 14.02 2.62
 1 -7 -22 14.67 2.72
 1 8 -22 51.44 3.9
 -1 8 22 59.25 4.52
 -1 -8 -22 62.33 4.99
 1 8 -21 11.77 2.48
 -1 8 21 4.89 1.57
 -1 -8 -21 10.81 2.63
 -1 8 20 35.77 5
 1 8 -20 33.3 4.41
 -1 -8 -20 33.43 4.96
 1 8 -19 19.72 3.7
 -1 8 19 19.36 4.1
 -1 -8 -19 23.83 4.58
 -1 8 18 38.37 5.9
 -1 -8 -18 37.04 6.11
 1 8 -18 29.93 4.89
 -1 -8 -18 31.82 4.77
 -1 8 17 108.77 10.45
 1 8 -17 110.31 9.68
 -1 -8 -17 105.98 9.38
 -1 -8 -17 107.77 10.87
 -1 8 16 86.76 9.51
 1 8 -16 89.7 8.84
 -1 -8 -16 79.38 9.2
 -1 8 15 133.9 12.25
 -1 -8 -15 159.58 13.7
 1 8 -15 150.57 11.82
 1 8 -14 26.07 4.94
 -1 -8 -14 18.52 5.09
 -1 8 14 16.93 4.58
 1 8 -13 165.87 11.4
 -1 8 13 203.58 15.96
 1 8 -13 172.36 12.51
 -1 8 13 163.48 13.69
 -1 -8 -13 185.87 14.85
 1 8 -12 28.82 4.69
 -1 8 12 27.73 5.91
 1 8 -12 28.5 4.9
 -1 -8 -12 28.43 5.79
 -1 -8 -12 35.93 6.64
 -1 -8 -11 120.15 11.37
 -1 8 11 109.78 9.5
 -1 -8 -11 110.22 11.36
 1 8 -11 105.67 9.33
 -1 8 11 100.26 10.16
 -1 8 10 172.99 11.55
 -1 -8 -10 155.49 13.5
 -1 -8 -9 253.72 16.89
 -1 8 9 277.34 14.3
 1 -8 9 240.07 14.85
 -1 8 8 26.71 3.92
 1 -8 8 28.89 4.76
 -1 8 8 30.9 4.58
 -1 -8 -8 28.69 5.27
 1 -8 7 84.26 7.89
 -1 8 7 84.29 7.01
 -1 8 7 85.67 6.97
 -1 8 6 139.35 9.11
 -1 8 6 145.9 8.91
 1 -8 6 143.38 10.13
 -1 8 5 388.03 16.29
 1 -8 5 361.85 18.28
 -1 8 5 392.22 15.09
 -1 8 5 372.38 14.47
 1 -8 4 536.06 22.83
 -1 8 4 568.74 18.74
 -1 8 4 550.24 18.88
 -1 8 4 559.35 20.58
 1 8 -4 551.82 23.87
 1 -8 3 84.06 7.92
 -1 8 3 91.49 5.92
 -1 8 3 89.44 7.09
 -1 8 3 83.38 6.18
 1 8 -3 99.95 9.04
 -1 8 2 453.91 15.13
 1 -8 2 433.34 19.65
 -1 8 2 441.16 16.69
 1 8 -2 467.83 20.89
 -1 8 2 477.95 18.2
 1 -8 1 215.86 12.9
 1 8 -1 220.37 12.04
 -1 8 1 223.24 9.21
 1 8 -1 212.58 13.36
 -1 8 1 228.05 11.74
 -1 8 1 210.81 10.75
 1 8 0 104.95 9.05
 -1 8 0 113.01 7.6
 1 8 0 95.08 7.51
 -1 8 0 92.07 7.7
 -1 8 -1 274.98 12.85
 1 8 1 237.26 14.24
 1 8 1 247.04 12.61
 -1 -8 1 219.87 12.69
 -1 8 -1 245.83 12.98
 -1 8 -2 427.3 18.22
 1 8 2 431.94 17.73
 1 8 2 450.94 20.45
 -1 -8 2 399.39 18.15
 1 8 3 96.68 7.54
 -1 8 -3 124.03 8.25
 -1 -8 3 104.58 8.5
 -1 8 -3 101.14 8.21
 1 8 3 105.75 9.33
 -1 -8 4 538.62 22.81
 -1 8 -4 593.8 20.8
 -1 -8 4 535.96 21.97
 -1 8 -4 537.04 21.6
 1 8 4 566.29 21.06
 1 8 5 415.62 17.59
 -1 -8 5 369.81 18.76
 -1 -8 5 401.62 18.53
 -1 8 -5 390.07 18.12
 -1 8 -5 434.47 16.99
 -1 8 -6 125.89 9.73
 -1 8 -6 132.35 8.68
 -1 -8 6 121.7 10.28
 1 8 6 138.74 9.7
 1 8 7 82.81 7.75
 -1 8 -7 81.26 6.77
 -1 -8 7 91.42 9.15
 -1 8 -8 41.43 4.84
 -1 -8 8 33.45 5.87
 1 8 8 37.6 5.27
 -1 -8 9 241.92 16.61
 -1 8 -9 306.02 15.6
 1 8 9 257.92 15.16
 1 -8 -9 262.89 16.47
 1 8 10 147.55 11.56
 -1 -8 10 147.03 13.03
 1 -8 -10 145.06 12.23
 -1 8 -10 160.26 11.21
 -1 8 -11 118.74 9.73
 1 8 11 108.75 10.09
 1 8 11 102.25 10.12
 -1 -8 11 95.6 10.89
 -1 8 -11 99.62 9.25
 1 -8 -11 116.95 11.17
 -1 8 -11 107.06 9.26
 1 -8 -12 50.06 7.34
 -1 -8 12 40.53 7.31
 1 8 12 46.68 6.89
 -1 8 -12 37.38 5.37
 -1 8 -12 41.42 6.1
 1 8 12 37.97 6.23
 1 8 13 182.89 13.87
 -1 8 -13 171.26 12.74
 -1 -8 13 155.04 14.51
 -1 8 -13 177.68 10.88
 1 8 13 168.94 13.41
 1 8 14 15.95 4.54
 -1 8 -14 16.48 3.88
 -1 8 -14 14.93 3.01
 1 8 15 158.27 12.81
 -1 8 -15 151.74 12.17
 -1 8 -15 170.4 10.57
 1 8 16 77.37 8.62
 -1 8 -16 86.68 7.24
 -1 8 -16 84.84 8.9
 1 8 17 81.24 8.57
 -1 8 -17 96.93 9.2
 1 -8 -18 35.01 5.71
 1 8 18 41.17 5.96
 -1 8 -18 41.18 5.8
 1 8 19 22.6 4.04
 -1 8 -19 21.73 4.05
 1 -8 -19 26.18 4.69
 1 -8 -20 44.64 5.63
 -1 8 -20 39.95 4.93
 -1 -8 20 40.77 4.83
 1 8 20 45.32 5.09
 -1 -8 21 12.83 2.4
 -1 8 -21 12.57 2.6
 1 -8 -21 12.91 2.64
 1 -8 -22 73.26 5.2
 -1 8 -22 67.1 4.94
 -1 9 21 46.99 4.5
 -1 -9 -21 46.92 4.62
 1 9 -21 46.37 3.93
 1 9 -20 88.12 6.6
 -1 9 20 93.37 7.43
 -1 -9 -20 89.87 7.47
 -1 9 19 104.3 8.74
 1 9 -19 112.88 8.3
 -1 -9 -19 107.85 9.07
 -1 -9 -18 170.97 12.47
 1 9 -18 161.53 10.94
 -1 9 18 166.96 11.95
 -1 -9 -18 178.87 10.63
 -1 -9 -17 29.31 5.3
 -1 -9 -17 27.43 4.36
 1 9 -17 32.33 5.16
 -1 9 17 30.4 5.47
 -1 9 16 39.63 6.55
 -1 -9 -16 46.62 6.06
 -1 -9 -16 47.9 7.05
 1 9 -16 49.28 6.46
 -1 -9 -15 13.49 3.96
 1 9 -15 21.2 4.24
 -1 -9 -15 21.09 4.45
 -1 9 15 25.17 5.2
 -1 -9 -14 150.49 12
 -1 9 14 141.94 12.82
 -1 -9 -14 140.07 12.84
 1 9 -14 144.54 11.55
 1 9 -13 28.86 5.11
 -1 -9 -13 35.24 5.96
 -1 9 13 32.94 6.13
 -1 -9 -13 40.05 7.07
 1 9 -13 49.07 6.67
 1 9 -12 1.45 1.46
 -1 -9 -12 4.72 2.97
 -1 -9 -12 0.36 2.42
 1 9 -12 4.36 2.32
 -1 9 12 0.2 2.16
 1 9 -11 257.38 14.85
 -1 9 11 270.87 17.8
 -1 -9 -11 271.63 17.76
 1 9 -11 278.66 16.21
 -1 -9 -11 290.58 19.59
 -1 -9 -10 721.87 30.16
 -1 -9 -10 837.39 33.21
 -1 9 10 811.62 32.89
 1 9 -10 800.58 28.89
 1 9 -10 819.26 30.31
 -1 -9 -10 835.73 35.27
 -1 -9 -9 608.27 28.87
 -1 -9 -8 488.22 25.02
 -1 9 8 495.91 20.54
 -1 9 7 323.75 15.93
 -1 9 6 32.9 4.75
 1 9 -6 47.6 7.08
 1 9 -5 68.42 8.39
 -1 9 5 77.7 6.34
 1 -9 5 79.08 8.47
 -1 9 5 77.06 7.13
 1 -9 4 65.54 7.62
 -1 9 4 66.57 6.61
 -1 9 4 60.78 5.65
 1 9 -4 68.42 8.08
 -1 9 3 365.23 16.58
 -1 9 3 334.17 14.85
 1 9 -3 386.57 19.99
 1 -9 3 345.01 18.4
 -1 9 2 182.09 10.97
 -1 9 2 151.55 9.48
 1 9 -2 149.47 10.37
 1 9 -2 156.61 12.22
 1 -9 2 148.28 11.37
 -1 9 1 666.02 24.31
 1 9 -1 693.31 27.97
 1 -9 1 643.96 26.34
 1 9 -1 678.11 24.67
 -1 9 1 644.27 23.05
 1 9 0 195.06 11.57
 -1 9 0 181.79 10.69
 -1 9 0 172.8 10.91
 1 9 0 194.75 13.54
 -1 9 0 182.11 12.02
 -1 -9 1 614.59 25.04
 -1 9 -1 683.52 24.25
 1 9 1 664.71 27.35
 1 9 1 647.33 23.84
 -1 9 -1 642.5 25.02
 -1 9 -1 642.01 23.32
 -1 -9 2 154.58 11.25
 -1 9 -2 156.75 11.09
 1 9 2 175.97 12.92
 -1 9 -2 182.83 11.06
 1 9 2 163.46 10.53
 -1 -9 3 336.77 17.63
 1 9 3 369.18 16.74
 -1 9 -3 364.73 17.89
 -1 9 -4 73.48 6.73
 -1 9 -4 56.8 6.66
 -1 -9 4 58.59 6.89
 1 9 4 65.71 6.6
 -1 9 -5 65.74 6.51
 -1 -9 5 71.6 7.67
 -1 9 -5 60.94 7.14
 1 9 5 66.85 6.75
 1 9 6 55.68 6.21
 -1 9 -6 51.32 5.81
 -1 9 -6 38.21 5.59
 -1 -9 6 43.35 6.36
 -1 -9 7 281.97 17.64
 -1 9 -7 319.14 15.43
 -1 9 -7 310.13 17.27
 1 9 7 312.75 16.31
 -1 9 -8 489.71 23.4
 -1 9 -8 572.51 21.88
 -1 -9 8 477.76 24.62
 1 9 8 560.15 23.5
 -1 9 -8 534.05 22.88
 1 9 9 625.39 25.85
 -1 9 -9 664.48 26.09
 -1 -9 9 562.86 27.77
 1 -9 -9 584.07 27.32
 -1 9 -10 832.22 30.74
 -1 -9 10 790.42 34.81
 -1 9 -10 907.45 32.21
 1 -9 -10 824.12 34.21
 1 9 10 803.95 32.79
 -1 9 -10 827.2 31.37
 1 9 10 874.97 32.5
 -1 9 -11 241.79 15.36
 1 -9 -11 255.01 17.5
 -1 9 -11 262.31 15.56
 -1 9 -11 273.4 16.05
 1 9 11 264.7 16.44
 -1 -9 11 248 18.23
 1 9 11 263.48 17.03
 -1 9 -12 0.04 1.79
 -1 9 -12 1 2.33
 -1 -9 12 -1.56 1.97
 1 9 12 5.16 3.09
 1 9 12 3.34 2.12
 1 -9 -12 -1.34 2.49
 -1 9 -13 38.12 6.01
 -1 -9 13 46.42 6.12
 1 9 13 32.5 6.02
 -1 9 -14 140.22 11.65
 1 9 14 126.49 11.59
 1 9 15 23.69 4.83
 -1 9 -15 18.31 4.01
 1 -9 -15 20.11 4.87
 1 -9 -16 47.34 6.84
 -1 9 -16 50.23 6.63
 1 9 16 36.81 5.91
 1 9 17 32.65 5.48
 1 -9 -17 31.46 5.52
 -1 9 -17 30.3 5.11
 1 -9 -18 175.51 12.42
 -1 9 -18 179.22 11.83
 1 9 18 164.82 11.38
 1 9 19 110.43 8.43
 -1 9 -19 124.15 9.06
 1 -9 -19 113.04 9.06
 1 9 20 102.97 7.02
 1 -9 -20 92.38 7.38
 -1 -9 20 96.06 6.79
 -1 9 -20 99.04 7.45
 -1 -9 21 43.63 3.63
 1 -9 -21 46.61 4.37
 -1 9 -21 47.1 4.4
 1 10 -20 95.22 6.08
 -1 -10 -20 88.84 6.63
 -1 10 20 90.55 6.61
 -1 10 19 13.55 2.95
 1 10 -19 14.11 2.78
 -1 -10 -19 13.58 3.05
 -1 -10 -18 66.48 7.16
 1 10 -18 63.33 6.34
 -1 10 18 62.02 6.85
 1 10 -17 56.81 6.41
 -1 10 17 57.15 7.1
 -1 -10 -17 67.18 7.66
 -1 -10 -17 58.22 6.09
 -1 10 16 69.28 8.16
 -1 -10 -16 83.49 9.05
 1 10 -16 75.29 7.67
 -1 -10 -16 72.35 7.26
 -1 -10 -15 16.93 3.78
 -1 10 15 19.64 4.82
 1 10 -15 17.98 4.01
 -1 -10 -15 24.17 5.24
 -1 -10 -14 19 4.13
 1 10 -14 17.22 3.6
 -1 -10 -14 18.71 4.83
 -1 10 14 11.93 3.65
 1 10 -13 17.44 4.31
 -1 -10 -13 20.68 4.43
 -1 -10 -13 19.06 4.42
 1 10 -13 22.48 4.25
 -1 10 13 20.98 5.04
 -1 -10 -12 17.33 4.28
 1 10 -12 23.29 4.42
 1 10 -12 28.48 4.92
 -1 10 12 26.38 5.67
 -1 -10 -12 25.53 5.39
 -1 -10 -11 151.99 13.13
 1 10 -11 138.15 10.85
 -1 -10 -11 141.17 11.77
 -1 10 11 146.63 12.96
 1 10 -11 155.01 11.95
 -1 10 10 50.5 7.37
 -1 -10 -10 47.66 6.71
 -1 -10 -10 48.66 8.05
 1 10 -10 54.19 6.94
 1 10 -10 57.94 6.92
 -1 -10 -10 44.7 7.07
 1 10 -9 334.38 17.18
 -1 -10 -9 345.88 21.63
 -1 -10 -9 351.74 19.8
 -1 10 9 345.56 20.1
 1 10 -9 321.51 21.06
 -1 -10 -9 346.01 19.01
 1 10 -9 348.57 18.26
 -1 10 8 613.97 24.73
 -1 -10 -8 562.07 25.36
 1 10 -8 605.05 24.05
 1 10 -8 583.7 29.04
 -1 -10 -8 619.11 29.55
 1 10 -8 601.01 25.16
 -1 10 8 625.87 27.66
 -1 10 7 141.76 10.73
 1 10 -7 146.18 13.21
 -1 10 6 49.04 6.09
 1 10 -6 61.13 8.61
 1 10 -5 320.28 19.61
 1 -10 5 309.26 18.75
 -1 10 5 318.82 16.72
 1 10 -4 33.68 6.07
 -1 10 4 44.63 5.13
 1 -10 4 35.76 5.95
 -1 10 4 46.56 5.94
 1 10 -4 38.14 5.71
 -1 10 3 91.77 8.35
 1 10 -3 84.45 9.57
 1 10 -3 88.03 8.26
 -1 10 3 82.65 7.24
 1 -10 3 75 8.65
 1 -10 2 58.44 7.6
 -1 10 2 64.15 6.92
 -1 10 2 61.66 6.37
 1 10 -2 64.15 8.13
 1 10 -2 70.45 7.31
 -1 10 1 62.3 6.82
 -1 10 1 61.39 6.37
 1 10 -1 63.89 6.82
 1 -10 1 55.96 7.12
 1 10 -1 61.09 7.97
 -1 -10 0 117.17 10.36
 -1 10 0 154.18 10.88
 -1 10 0 132.57 9.72
 1 -10 0 123.39 10.99
 1 10 0 143.31 12.36
 1 10 0 140.11 10.16
 1 10 1 58.46 6.3
 -1 -10 1 50.39 6.72
 -1 10 -1 57.8 6.37
 -1 10 -1 59.08 6.64
 1 10 1 56.01 7.6
 -1 10 -1 72.92 7.92
 1 10 2 77.47 7.4
 -1 10 -2 80.75 7.65
 -1 -10 2 71.18 7.89
 -1 10 -2 74.23 8.1
 -1 10 -2 82.44 7.87
 1 10 2 79.95 9.16
 -1 -10 3 67.39 7.78
 -1 10 -3 80.51 7.77
 -1 10 -3 83.71 7.92
 -1 10 -3 84.34 8.66
 1 10 3 73.24 7.31
 -1 10 -4 42.56 5.75
 -1 10 -4 36.89 5.85
 -1 -10 4 39.52 6.1
 -1 10 -4 43.39 5.68
 1 10 4 38.81 5.26
 -1 -10 5 300.52 17.67
 -1 10 -5 316.48 17.78
 1 10 5 302.94 15.99
 -1 10 -5 308.37 16.1
 -1 10 -5 310.31 16.58
 -1 10 -6 39.41 6.03
 1 10 6 42.15 5.89
 -1 10 -6 46.41 5.82
 -1 10 -6 45.1 6.16
 -1 10 -7 141.33 10.6
 -1 10 -7 150.08 11.52
 1 10 7 128.93 10.53
 -1 10 -8 626.78 26.63
 -1 10 -8 687.31 27.51
 1 10 8 661.9 26.83
 -1 10 -8 637.25 25.53
 1 10 8 612.96 27.6
 1 10 9 344.76 19.82
 -1 10 -9 315.4 17.94
 -1 10 -9 335.14 17.64
 1 -10 -9 311.39 19.76
 -1 -10 9 309.25 20.26
 -1 10 -9 359.71 19.09
 1 10 9 332.13 18.36
 -1 10 -10 52.83 7.11
 -1 -10 10 62.84 8.95
 1 -10 -10 59.49 8.45
 1 10 10 63.68 8.36
 1 10 10 61.8 7.46
 -1 10 -10 53.67 7.1
 -1 10 -10 54.75 6.85
 1 -10 -11 171.75 13.27
 1 10 11 154.3 13.26
 1 10 11 181.83 13.6
 -1 -10 11 148.79 14.16
 1 -10 -11 171.34 14.62
 -1 10 -11 183.56 13.35
 -1 10 -11 135.12 11.37
 -1 10 -12 28.2 5.51
 1 10 12 19.77 4.83
 1 -10 -12 20.41 4.56
 -1 10 -13 30.93 5.53
 1 10 13 25.8 5.35
 -1 -10 13 40.97 5.71
 1 -10 -13 38.65 6.47
 1 10 14 15.42 4.21
 -1 10 -14 15.96 3.9
 -1 -10 14 17.25 3.73
 1 -10 -14 15.09 3.79
 -1 10 -15 22.6 4.61
 1 -10 -15 20.05 4.54
 1 10 15 28.95 5.41
 1 10 16 77.28 8.27
 -1 10 -16 83.27 8.43
 1 -10 -16 84.85 8.69
 1 -10 -17 53.23 6.7
 -1 10 -17 58.76 6.67
 1 10 17 53.59 6.47
 1 10 18 61.91 6.37
 1 -10 -18 66.11 6.72
 -1 10 -18 70.11 6.82
 1 -10 -19 15.22 2.92
 -1 10 -19 17.23 3.18
 1 10 19 12.6 2.62
 -1 -10 20 90.55 5.75
 1 -10 -20 85.68 6.05
 1 10 20 94 5.83
 -1 10 -20 95.35 6.62
 -1 10 -21 60.15 4.3
 -1 11 20 22.33 2.82
 1 11 -19 27.84 3.32
 -1 11 19 25.89 3.67
 -1 11 18 61.96 6.3
 -1 -11 -18 68.55 6.55
 1 11 -18 61.21 5.69
 -1 11 17 30.58 5.04
 -1 -11 -17 39.16 5.4
 1 11 -17 41.11 5.11
 -1 -11 -16 37 5.84
 1 11 -16 37.01 5.16
 -1 -11 -16 39.16 5
 -1 11 16 42.55 6.03
 -1 11 15 147.84 12.14
 -1 -11 -15 139.05 11.69
 -1 -11 -15 129.61 10.03
 1 11 -15 142.74 10.71
 -1 11 14 168.39 13.53
 1 11 -14 181.83 12.68
 -1 -11 -14 173.92 13.73
 -1 -11 -14 180.19 12.37
 -1 -11 -13 57.78 7.08
 1 11 -13 65.17 7.25
 -1 11 13 55.94 8.07
 1 11 -13 60.64 7.26
 -1 -11 -13 62.8 8.15
 1 11 -12 89.91 8.66
 -1 -11 -12 101.3 10.6
 1 11 -12 106.43 9.73
 -1 -11 -12 93.62 9.36
 -1 11 12 112.6 11.34
 1 11 -11 248.94 15.1
 -1 11 11 227.65 16.69
 -1 -11 -11 240.5 15.71
 1 11 -11 245.87 15.47
 -1 -11 -11 251.36 16.95
 -1 -11 -10 368.34 20.21
 -1 11 10 416.86 22.89
 1 11 -10 415.1 19.97
 -1 -11 -10 386.82 21.4
 1 11 -10 386.91 20.03
 -1 -11 -9 119.14 12.83
 -1 -11 -9 104.46 10.2
 1 11 -9 115.45 9.91
 1 11 -9 112.02 12.41
 -1 -11 -9 117.87 11.01
 1 11 -9 114.03 10.19
 -1 11 9 145.86 12.73
 1 11 -8 9.72 3.06
 -1 -11 -8 13.29 3.41
 -1 -11 -8 10.5 3.34
 -1 -11 -8 16.26 3.96
 1 11 -8 17.84 3.95
 -1 11 8 14.78 4.3
 1 11 -8 13.25 4.19
 -1 11 7 302.26 18.49
 -1 -11 -7 264.38 16.63
 1 11 -7 303.33 16.06
 -1 -11 -7 272.05 16.78
 1 11 -7 332.34 16.47
 1 11 -7 286.21 19.79
 1 11 -7 275.32 16.35
 -1 11 7 276.82 16.59
 -1 11 6 22.92 5.12
 -1 -11 -6 27.31 5.05
 1 11 -6 22.8 4.14
 1 11 -6 21.37 4.46
 1 11 -6 26.78 6.15
 -1 11 6 30.14 5.22
 1 11 -5 209.51 12.69
 1 11 -5 218.29 16.81
 -1 11 5 221.14 15.26
 1 -11 5 223.31 16.45
 -1 -11 -5 224.08 14.49
 -1 11 5 206.48 14.07
 1 11 -4 268.4 18.52
 1 -11 4 238.42 17.07
 -1 11 4 252.35 15.6
 1 11 -3 404.51 22.94
 -1 11 3 387.21 18
 -1 11 3 388.27 19.76
 1 -11 3 376.41 21.67
 -1 11 2 26.35 4.42
 1 11 -2 34.99 6.75
 1 -11 2 27.14 5.5
 -1 11 2 33.84 5.41
 1 11 -1 318.59 20.03
 -1 11 1 319.6 17.44
 -1 -11 -1 295.68 18.16
 -1 11 1 306.47 16.29
 1 -11 1 313.27 19.18
 1 11 0 100.06 10.8
 -1 11 0 104.54 9.58
 1 -11 0 104.06 10.82
 -1 -11 0 102.32 10.24
 -1 11 0 108.24 9.31
 -1 -11 1 312.74 18.6
 1 11 1 330.02 16.71
 -1 11 -1 344.94 17.95
 1 -11 -1 295.86 18.84
 -1 11 -1 322.9 17.18
 1 11 1 335.72 20.74
 -1 11 -2 28.85 5.06
 -1 -11 2 31.35 5.59
 -1 11 -2 31.05 5.09
 -1 11 -2 31.94 5.71
 1 11 2 31.6 4.81
 -1 11 -3 418.57 21.65
 -1 -11 3 395.33 21.3
 1 11 3 427.65 19.51
 -1 11 -3 388.82 19.74
 -1 11 -3 410.38 20.24
 -1 11 -4 265.14 16.01
 1 11 4 294.83 15.86
 -1 -11 4 257.53 17.02
 -1 11 -4 291.83 17.63
 -1 11 -4 293.83 16.62
 1 11 5 223.22 15.26
 -1 11 -5 227.84 14.57
 1 11 5 245.63 14.61
 -1 11 -5 219.6 14.57
 -1 11 -5 215.43 13.17
 -1 11 -5 225.08 14.82
 -1 11 -6 22.09 4.35
 -1 11 -6 25.4 4.44
 1 11 6 19.98 4.81
 -1 11 -6 23.28 4.71
 -1 11 -6 22 4.26
 1 11 6 19.24 4.12
 -1 11 -7 370.87 18.98
 -1 11 -7 349.6 19.21
 -1 11 -7 316.27 17.03
 1 11 7 314.13 19.09
 -1 11 -7 324.62 18.34
 1 11 7 329.82 17.06
 1 11 7 339.91 18.22
 -1 11 -8 13.33 3.72
 1 11 8 8.75 3.2
 1 11 8 6.82 2.51
 -1 11 -8 10.01 2.94
 -1 11 -8 10.43 3.79
 -1 11 -9 99.81 9.62
 -1 11 -9 116.42 10.64
 1 11 9 112.27 11.02
 1 -11 -9 80.81 10.03
 -1 11 -9 102.13 10.24
 -1 11 -10 423.48 21.22
 1 11 10 420.41 23.02
 -1 11 -10 447.76 22.28
 -1 11 -11 274.58 16.85
 1 11 11 260.37 17.66
 -1 11 -11 270.31 16.32
 -1 11 -12 96.88 9.65
 1 11 12 99.97 10.43
 -1 -11 13 57.55 6.74
 -1 11 -13 54.43 7.18
 1 11 13 52.62 7.63
 1 -11 -13 51.29 7.12
 1 11 14 166.14 13.09
 -1 -11 14 190.35 12.11
 -1 11 -14 183.16 13.03
 1 -11 -14 170.22 12.7
 -1 -11 15 126.82 9.12
 1 11 15 105.95 9.98
 1 -11 -15 117.13 10.03
 -1 11 -15 131.9 10.71
 1 11 16 41.4 5.9
 -1 11 -16 48.86 6.27
 1 -11 -16 47.33 5.92
 -1 11 -17 50.32 5.8
 1 -11 -17 37.77 4.9
 1 11 17 38.59 5.12
 1 -11 -18 70.33 6.01
 1 11 18 62.3 5.89
 -1 11 -18 68.71 6.33
 1 11 19 26.44 3.35
 -1 -11 19 24.27 3.12
 -1 11 -19 22.26 3.17
 -1 11 -20 27.44 3.03
 -1 12 19 19.39 2.68
 -1 12 18 55.95 5.41
 1 12 -18 55.89 4.71
 -1 12 17 23.88 4.07
 1 12 -17 27.11 3.77
 1 12 -16 205.77 11.6
 -1 12 16 194.11 12.56
 -1 12 15 12.76 3.55
 -1 -12 -15 8.35 2.38
 1 12 -15 13.04 3.11
 1 12 -14 16.31 3.68
 -1 -12 -14 18.93 4.18
 -1 -12 -14 14.41 3.36
 -1 12 14 12.97 3.8
 -1 -12 -13 79.78 8.17
 -1 -12 -13 78.48 8.87
 1 12 -13 89.65 8.57
 -1 12 13 89.56 9.92
 -1 -12 -12 92.93 9.16
 -1 12 12 108.71 10.87
 1 12 -12 95.91 9.09
 -1 -12 -12 94.67 9.86
 1 12 -12 88.71 8.67
 -1 -12 -11 353.41 19.41
 1 12 -11 380.79 19.32
 1 12 -11 417.39 20.36
 -1 12 11 386.97 22.08
 -1 -12 -11 394.44 21.15
 1 12 -10 740.16 29.49
 -1 -12 -10 670.24 29.06
 -1 -12 -10 723.61 30.43
 -1 12 10 812.06 33.48
 1 12 -10 752.86 29.08
 -1 12 9 80.44 9.77
 -1 -12 -9 69.48 8.43
 1 12 -9 75.1 8.17
 1 12 -9 70.51 8.05
 -1 12 8 12.01 3.86
 1 12 -8 5.24 2.21
 -1 -12 -8 13.82 3.92
 1 12 -8 10.78 3.36
 1 12 -7 122.68 10.15
 -1 -12 -7 120.52 11.06
 1 12 -7 104.34 12.05
 -1 12 7 118.28 11.05
 1 12 -7 111.49 10.24
 -1 12 7 142.33 12.74
 -1 -12 -6 89.94 9.49
 1 12 -6 86.63 10.83
 -1 12 6 86.9 9.35
 -1 12 6 98.47 10.46
 1 12 -6 85.38 8.28
 1 12 -6 101.18 9.28
 1 12 -6 81.14 8.67
 -1 -12 -5 573.5 25.59
 1 12 -5 553.1 23.21
 1 12 -5 566.26 29.34
 -1 12 5 574.19 26.43
 1 12 -5 568.06 25.23
 -1 12 5 587.73 27.23
 -1 12 4 106.28 10.41
 1 12 -4 104.62 9.89
 1 12 -4 121.97 9.6
 -1 12 4 106.41 10.56
 1 12 -4 109.15 11.99
 -1 -12 -4 104.41 9.96
 1 -12 4 112.99 12.02
 1 -12 3 83.86 10
 1 12 -3 79.08 7.66
 1 12 -3 81.98 10.25
 -1 12 3 83.16 9.19
 -1 12 3 92.93 9.78
 1 12 -3 76.43 8.56
 -1 12 3 66.31 8.53
 -1 -12 -3 74.14 8.43
 -1 -12 -2 200.29 15.67
 1 12 -2 212.65 12.75
 1 12 -2 231.81 17.57
 1 -12 2 239.6 17.38
 -1 12 2 210.43 14.8
 -1 12 2 208.15 13.69
 -1 12 2 196.97 14.57
 -1 -12 -2 221.96 14.5
 1 12 -2 212.75 14.3
 -1 12 1 39.65 5.21
 1 -12 1 42.04 5.94
 1 12 -1 45.62 6.67
 -1 12 1 42.26 6.09
 -1 12 1 34.84 6.14
 1 12 -1 38.18 5.21
 1 12 -1 39.92 7.14
 -1 -12 -1 42.24 6.11
 1 -12 1 38.04 6.83
 -1 -12 -1 34.02 6.33
 -1 12 1 33.99 6.08
 1 -12 0 668.6 31.51
 -1 12 0 705.16 28.61
 -1 12 0 697.09 25.63
 1 12 0 680.57 28.83
 -1 -12 0 691.46 30.98
 -1 12 0 702.46 29.67
 -1 12 0 737.58 29.93
 1 12 0 736.43 26.32
 -1 -12 0 687.48 28.12
 1 -12 0 727.16 27.94
 1 12 0 730.99 33.7
 -1 12 -1 41.71 6.18
 1 -12 -1 33.69 5.46
 -1 12 -1 42.7 5.53
 -1 -12 1 42.43 7.13
 -1 12 -1 43.24 6.42
 1 -12 -1 30.98 6.1
 1 12 1 38.71 6.14
 -1 -12 1 42.41 6.2
 -1 12 -1 41.08 6.65
 1 -12 -2 211.38 13.62
 1 -12 -2 192.33 15.93
 1 12 2 220.81 13.15
 -1 12 -2 237.44 15.33
 -1 -12 2 204.63 15.54
 -1 -12 2 221.3 14.4
 -1 12 -2 219.51 15.18
 -1 12 -2 229.39 15.37
 1 12 2 212.13 14.82
 -1 12 -2 231.99 13.34
 -1 12 -3 79.53 7.69
 -1 -12 3 77.92 8.45
 1 -12 -3 71.96 7.83
 -1 12 -3 85.65 9.1
 -1 12 -3 85.24 8.99
 1 12 3 84.05 9.27
 -1 12 -3 91.6 9.55
 -1 -12 3 84.68 9.77
 -1 12 -4 111.41 10.46
 1 -12 -4 107.82 9.58
 -1 12 -4 98.64 9.9
 1 12 4 119.64 11.4
 -1 12 -4 112.05 10.41
 -1 -12 4 105.3 10.94
 -1 12 -4 108.11 9.29
 -1 12 -5 628.74 25.29
 1 -12 -5 585.51 25.07
 -1 12 -5 605.83 27.38
 -1 12 -5 625.82 27.58
 1 12 5 630.83 28.64
 -1 12 -5 693.88 28.52
 1 12 6 78.64 9.31
 1 -12 -6 68.59 7.73
 -1 12 -6 85.29 9.24
 -1 12 -6 80.71 9
 -1 12 -6 84.55 8.27
 1 12 6 82.94 8.59
 -1 12 -6 74.55 8.77
 -1 12 -7 109.51 9.84
 1 12 7 139.55 11.2
 -1 12 -7 125.51 11.11
 1 -12 -7 121.35 10.31
 1 12 7 118.41 11.58
 -1 12 -8 23.93 5.08
 -1 12 -8 24.44 4.74
 1 12 8 21.54 5.2
 -1 12 -9 76.81 8.44
 -1 12 -9 81.55 9.02
 1 12 9 90.38 10.2
 -1 12 -10 698.9 28.87
 1 12 10 739.55 32.12
 -1 12 -10 754.6 30.44
 1 12 11 403.33 22.43
 -1 12 -11 388.54 20.18
 -1 12 -11 428.35 21.5
 -1 -12 12 115.41 9.92
 1 12 12 97.71 10.36
 -1 12 -12 100.65 9.68
 1 12 13 87.53 9.36
 -1 -12 13 102.09 8.93
 -1 12 -13 91.02 9.07
 1 12 14 25.08 4.97
 -1 -12 14 23.7 4.11
 -1 12 -14 23.94 4.43
 -1 -12 15 16.97 3.28
 -1 12 -15 15.23 3.71
 1 12 15 11.74 3.08
 1 12 16 190.09 11.88
 -1 12 -16 200.58 11.96
 -1 12 -17 21.88 3.59
 1 12 17 18.33 3.27
 -1 12 -18 56.41 5.1
 -1 12 -19 23.48 2.86
 -1 13 18 80.03 5.56
 -1 13 17 30.43 4.02
 1 13 -17 28.81 3.23
 -1 13 16 15.23 3.36
 1 13 -16 18.13 2.83
 -1 -13 -15 91.16 6.69
 1 -13 15 91.99 6.56
 -1 13 15 84.81 7.93
 1 13 -15 78.61 6.82
 1 -13 14 29.9 4.11
 1 13 -14 28.48 4.37
 -1 13 14 31.28 5.34
 -1 -13 -14 24.9 3.82
 -1 -13 -13 -0.16 1.51
 -1 13 13 -0.62 1.85
 1 13 -13 -0.56 1.92
 1 13 -12 163.27 11.49
 -1 -13 -12 152.34 11.1
 1 13 -12 173.12 11.88
 -1 13 12 180.35 13.66
 -1 13 11 15.33 4.92
 -1 -13 -11 14.22 3.48
 1 13 -11 15.22 3.47
 1 13 -11 11.47 3.14
 -1 -13 -10 66.08 7.7
 1 13 -10 69.5 7.77
 -1 13 10 71.79 9.3
 1 13 -10 70.94 7.67
 -1 13 9 180.73 14.58
 1 13 -9 167.64 12.43
 1 13 -9 169.17 12.25
 -1 -13 -9 158.38 12.47
 -1 -13 -8 28.28 5.29
 -1 13 8 21.06 5.18
 1 13 -8 26.17 4.96
 1 13 -8 26.2 4.95
 1 13 -7 77.21 8.11
 -1 -13 -7 94.01 9.51
 -1 13 7 78.12 9.64
 1 13 -7 83.92 8.8
 -1 13 6 46.93 7.36
 -1 -13 -6 48.97 7.11
 1 13 -6 48.08 6.37
 1 13 -6 47.97 6.68
 1 13 -5 191.54 13.92
 -1 -13 -5 201.95 14.53
 -1 13 5 218.3 16.02
 -1 13 5 189.5 14.96
 1 13 -5 225.61 13.86
 -1 13 4 334.78 20.21
 1 -13 4 362.19 22.78
 1 13 -4 339.79 17.48
 -1 13 4 375.99 21.24
 -1 -13 -4 338.03 19.04
 1 13 -4 313.65 18.29
 1 13 -3 244.28 15.73
 -1 -13 -3 209.22 16.79
 -1 13 3 209.34 15.61
 -1 -13 -3 219.46 15.05
 1 -13 3 239.73 18.11
 1 13 -3 231.87 13.85
 -1 13 3 212.56 15.7
 1 13 -3 234.41 18.36
 1 13 -3 221.07 15.12
 1 13 -2 43.68 5.79
 -1 -13 -2 37.69 6.24
 -1 13 2 48.21 5.69
 -1 13 2 37.09 6.31
 1 13 -2 44.6 7.69
 1 13 -2 45.96 6.53
 1 -13 2 49.25 7.63
 -1 -13 -2 44.77 7.63
 -1 13 2 41.68 6.53
 1 13 -1 49.45 7.27
 1 13 -1 56.52 6.52
 1 13 -1 58.12 9.28
 -1 -13 -1 45.35 6.47
 -1 13 1 50.29 7.04
 -1 13 1 49.88 7.5
 -1 -13 -1 54.67 8.02
 -1 13 1 51.18 7.36
 1 -13 1 59.37 8.7
 -1 13 1 49.28 5.91
 -1 13 0 55.73 6.34
 -1 13 0 48.87 7.28
 1 -13 0 50.8 6.72
 1 13 0 48.92 6.41
 -1 -13 0 42.96 6.46
 1 13 0 41.46 6.4
 -1 13 0 48.43 7.4
 1 -13 0 35.11 6.67
 -1 13 0 47.06 6.87
 -1 -13 0 54.63 8.16
 1 13 0 50.02 6.09
 1 -13 -1 45.1 6.22
 1 13 1 50.35 6.03
 -1 -13 1 42.16 6.28
 -1 13 -1 33.31 5.74
 -1 13 -1 42.5 6.53
 -1 13 -1 47.38 7.35
 -1 13 -1 46.08 5.87
 1 13 1 47.73 6.39
 1 13 1 37.24 6.24
 -1 -13 1 50.78 7.94
 1 -13 -1 50.96 8.35
 -1 13 -2 57.6 7.7
 -1 -13 2 51.93 7
 -1 13 -2 44.21 6.76
 1 -13 -2 52.77 6.63
 -1 13 -2 58.54 6.71
 1 13 2 53.11 7.3
 -1 -13 2 52.33 7.96
 1 13 2 54.19 6.33
 -1 13 -2 57.47 8.02
 1 -13 -2 52.63 8.11
 1 -13 -3 237.37 18.25
 -1 13 -3 214.92 15.58
 -1 -13 3 244.93 17.63
 1 -13 -3 224.99 14.37
 -1 13 -3 227.58 13.86
 1 13 3 230.14 15.32
 -1 13 -3 228.89 16.11
 1 13 3 235 13.46
 -1 13 -3 224.01 15.58
 1 13 3 228.3 15.81
 -1 13 -4 332.57 17.42
 1 13 4 346.51 16.54
 1 -13 -4 314.23 17.51
 1 13 4 329.93 19.52
 -1 13 -4 332.85 19.36
 1 -13 -5 202.43 13.64
 -1 13 -5 220.9 13.91
 -1 13 -5 213.81 15.09
 1 13 5 182.17 14.36
 1 13 6 36.36 6.75
 -1 13 -6 39.95 6.31
 -1 13 -6 44.11 6.14
 -1 13 -7 62.01 7.64
 -1 13 -7 61.58 7.36
 1 -13 -7 65.63 7.38
 1 13 7 76.58 9.47
 1 13 8 30.33 6.25
 -1 13 -8 34.53 6.04
 -1 13 -8 24.66 4.87
 -1 13 -9 146.88 11.61
 -1 13 -9 164.71 12.83
 1 13 9 172.63 14.09
 -1 13 -10 92.58 9.27
 -1 13 -10 81.58 8.49
 1 13 10 90.41 10
 1 13 11 1.86 1.69
 -1 13 -11 10.56 3.19
 -1 -13 12 171.4 11.81
 1 13 12 159.55 12.77
 -1 13 -12 149.52 11.54
 -1 -13 13 3.06 2.04
 1 13 13 0.16 1.89
 -1 13 -13 -1.92 1.44
 -1 13 -14 23.68 4.19
 -1 -13 14 22.88 3.76
 1 13 14 20.13 4.17
 -1 13 -15 80.67 7.35
 1 13 15 80.28 7.45
 -1 -13 15 81.49 6.39
 -1 13 -16 19.1 3.27
 -1 13 -17 30.68 3.75
 -1 -13 17 27.17 3.04
 -1 13 -18 77.38 5.12
 1 13 18 74.21 5.14
 -1 14 17 8.56 1.83
 1 14 -16 44.56 3.84
 -1 14 16 46.9 4.75
 1 14 -15 13.68 2.53
 1 -14 15 11.99 2.11
 -1 14 15 10.79 2.73
 -1 14 15 9.68 2.49
 -1 14 14 41.21 5.7
 1 -14 14 50.48 4.86
 1 14 -14 41.45 4.73
 -1 14 14 32.69 4.8
 -1 -14 -14 37.83 4.07
 -1 -14 -13 237.25 12.07
 1 14 -13 230.82 12.51
 -1 14 13 236.3 14.34
 -1 14 12 14.36 3.84
 1 14 -12 16.83 3.6
 -1 -14 -12 10.67 2.68
 1 14 -11 320.7 16.49
 -1 14 11 354.09 19.38
 1 14 -11 336.45 16.87
 -1 -14 -11 340.51 16.83
 -1 -14 -10 33.28 5.29
 -1 14 10 38.82 6.4
 1 14 -10 29.72 4.95
 1 14 -10 32.09 5.22
 -1 14 9 124.45 11.5
 -1 -14 -9 131.82 10.84
 -1 14 9 147.57 12.68
 1 14 -9 136.6 10.69
 1 14 -9 124.97 10.41
 -1 -14 -8 169.92 12.55
 1 14 -8 180.46 12.55
 -1 14 8 176.08 14.04
 1 14 -8 184.74 12.98
 -1 14 8 179.47 14.26
 1 14 -7 26.97 4.88
 -1 14 7 35.74 6.59
 -1 -14 -7 27.61 5.22
 1 14 -7 30.2 5.18
 -1 14 7 28.44 5.99
 -1 -14 -6 127.99 11.14
 1 14 -6 149.67 11.28
 1 14 -6 129.99 10.98
 -1 14 6 137.58 12.49
 -1 -14 -5 179.27 13.4
 1 14 -5 185.88 12.64
 1 14 -5 185.19 13.37
 -1 14 5 192.34 14.86
 -1 14 4 299.71 19.02
 -1 -14 -4 313.85 18.18
 1 14 -4 301.34 17.76
 1 14 -4 300.36 16.5
 -1 -14 -3 46.69 6.7
 1 14 -3 48.4 6.66
 1 14 -3 51.58 6.5
 -1 14 3 37.6 6.42
 -1 -14 -2 364.8 19.89
 -1 14 2 388.98 17.51
 1 14 -2 372.16 20.25
 -1 14 2 364.43 21.1
 1 14 -2 385.5 18.7
 1 14 -1 1.97 2.62
 -1 -14 -1 3.23 2.65
 1 14 -1 0.28 1.83
 -1 14 1 1.44 1.76
 -1 14 1 1.48 2.17
 1 14 0 267.82 17.01
 -1 14 0 259.18 14.37
 -1 -14 0 268.59 16.7
 1 14 0 267.38 14.96
 -1 14 0 254.44 17.1
 1 14 1 -1.14 2.12
 1 14 1 2.75 2.17
 1 -14 -1 0.03 1.77
 -1 14 -1 1.61 1.41
 -1 14 -1 1.06 2.27
 -1 -14 1 1.63 2.76
 1 14 2 330.65 19.57
 -1 14 -2 373.17 20.7
 1 -14 -2 349.7 18.37
 -1 14 -2 342.89 17.51
 1 14 2 360.97 17.48
 -1 14 -3 52.42 7.33
 1 14 3 53.75 7.51
 1 -14 -3 47 6.35
 1 14 3 57.21 6.38
 -1 14 -3 69.06 7.43
 1 14 4 290.19 15.14
 -1 14 -4 318.15 18.66
 1 -14 -4 298.3 16.72
 -1 14 -4 317.9 16.88
 1 14 4 292.91 18.36
 1 14 5 204.75 12.02
 1 -14 -5 193.75 13.09
 -1 14 -5 199.79 14.53
 -1 14 -5 181.62 12.8
 1 14 5 186.45 14.5
 -1 14 -6 120.29 10.25
 -1 14 -6 123.56 11.1
 1 -14 -6 119.64 10
 1 14 6 112.87 11.29
 -1 14 -7 33.62 5.48
 -1 14 -7 28.7 5.38
 1 -14 -7 23.4 4.14
 1 14 7 26.43 5.28
 -1 14 -8 194.92 13.75
 -1 14 -8 183.62 12.79
 1 14 8 169.62 13.66
 -1 14 -9 130.89 10.46
 1 14 9 129.48 11.63
 -1 14 -9 128.6 10.9
 -1 14 -10 25.2 4.73
 -1 -14 11 376.26 18.28
 -1 14 -11 374.08 18.57
 -1 -14 12 14.73 3.41
 -1 14 -12 18.55 3.62
 -1 -14 13 275.99 13.82
 -1 14 -13 275.25 14.45
 -1 -14 14 37.42 4.37
 1 14 14 39.35 5.24
 -1 14 -14 39.02 4.84
 1 14 15 9.44 2.47
 -1 -14 15 9.61 1.99
 -1 14 -15 8.41 2.17
 -1 14 -16 49.53 4.54
 1 14 16 47.87 4.7
 1 14 17 11.11 1.86
 -1 14 -17 8.74 1.71
 1 15 -15 54.89 3.91
 -1 15 15 62.83 5.1
 -1 15 14 24.01 3.56
 1 15 -14 25.53 3.18
 1 -15 14 22.86 2.79
 1 15 -13 136.86 8.23
 1 -15 13 129.06 7.95
 -1 -15 -13 126.26 7.09
 -1 15 13 120.22 8.89
 1 -15 12 37.4 4.6
 1 15 -12 35.93 4.5
 -1 -15 -12 31.3 3.93
 -1 15 12 30.1 4.69
 -1 15 11 -0.3 1.62
 -1 -15 -11 1.51 1.21
 1 15 -11 0.52 1.14
 1 15 -11 0.75 1.6
 -1 -15 -10 16.25 3.48
 1 15 -10 16.14 3.47
 -1 15 10 15.79 3.98
 1 15 -10 18.11 3.64
 1 15 -9 41.86 5.61
 1 15 -9 39.15 5.4
 -1 -15 -9 42.46 5.67
 -1 15 9 40.8 6.17
 1 15 -8 24.79 4.27
 1 15 -8 29.42 4.98
 -1 15 8 18.79 4.52
 -1 -15 -8 20.97 4.21
 1 15 -7 91.8 8.51
 -1 15 7 83.58 9.2
 -1 -15 -7 78.68 8.08
 1 15 -7 91.63 8.69
 1 15 -6 19.26 3.82
 1 15 -6 15.53 3.36
 -1 15 6 17.63 4.49
 -1 -15 -6 19.94 4.29
 -1 15 5 138.67 12.34
 1 15 -5 140.95 11.34
 -1 -15 -5 151.85 11.88
 1 15 -5 144.07 10.88
 -1 15 4 5.74 2.74
 1 15 -4 3.28 2.26
 -1 -15 -4 8.1 3.25
 1 15 -4 4.43 1.82
 -1 15 3 194.68 14.71
 1 15 -3 196.71 12.82
 1 15 -3 194.2 13.68
 -1 -15 -3 205.79 14.13
 1 15 -2 11.13 3.38
 -1 15 2 8.65 3.52
 1 15 -2 12.22 3.63
 -1 -15 -2 6.26 2.35
 -1 15 1 163.88 10.79
 1 15 -1 179.23 12
 -1 -15 -1 169.54 12.84
 1 15 -1 155.36 12.51
 -1 15 1 159.63 13.13
 1 15 0 4.22 1.84
 -1 -15 0 3.68 2.57
 1 15 0 5.9 2.81
 -1 15 0 8.16 2.84
 -1 15 0 1.37 2.01
 -1 15 -1 158.47 11.04
 1 15 1 150.23 12.41
 -1 15 -1 151.01 12.67
 1 15 1 150.91 10.79
 -1 15 -2 9.13 3.01
 1 15 2 9.98 2.64
 -1 15 -2 10.38 2.82
 1 15 2 13.14 3.92
 1 15 3 201 14.56
 -1 15 -3 186.35 12.46
 1 15 3 192.54 11.91
 -1 15 -3 189.15 14
 1 15 4 12.59 3.25
 -1 15 -4 8.23 3.37
 1 15 4 1.12 1.68
 -1 15 -4 11.25 3.51
 1 -15 -4 7.31 2.79
 -1 15 -5 120.57 9.95
 1 15 5 118.16 10.98
 1 15 5 134.98 9.12
 -1 15 -5 127.8 11.06
 1 -15 -5 119.84 9.74
 -1 15 -6 14.31 3.38
 1 -15 -6 11.43 3.25
 -1 15 -6 17.96 4.08
 1 15 6 15.61 4.05
 1 -15 -7 102.36 8.44
 1 15 7 105.26 10.27
 -1 15 -7 102.26 9.57
 -1 15 -7 88.17 8.43
 1 15 8 20.95 4.33
 -1 15 -8 29.13 5.08
 -1 15 -8 27.79 4.53
 -1 15 -9 44.48 6.1
 -1 -15 9 52.26 6.44
 1 15 9 42.35 6.26
 1 15 10 17.86 4.23
 -1 -15 10 14.92 3.53
 -1 15 -10 15.77 3.42
 -1 15 -11 -0.01 1.4
 -1 -15 11 -0.59 1.6
 1 15 11 -1.1 1.99
 -1 15 -12 27.51 4.08
 1 15 12 36.3 5.04
 -1 -15 12 34.41 4.52
 -1 -15 13 134.17 8.37
 -1 15 -13 133.64 8.68
 1 15 13 125.14 8.86
 1 15 14 24.07 3.5
 -1 -15 14 28.3 3.26
 -1 15 -14 27.24 3.52
 1 15 15 63.4 4.88
 -1 15 -15 69.41 5.02
 -1 16 14 4.18 1.25
 1 16 -13 76.94 4.86
 -1 16 13 70.07 5.65
 1 -16 13 75.79 4.99
 1 -16 12 20.52 2.95
 -1 16 12 18.84 3.16
 1 16 -12 21.5 2.89
 1 16 -11 53.56 4.96
 -1 -16 -11 49.52 4.57
 1 -16 11 56.41 5.35
 -1 16 11 53.81 5.86
 1 16 -10 143.09 9.3
 -1 -16 -10 152.2 9
 -1 16 10 151.73 10.45
 1 16 -10 151.98 9.21
 -1 16 9 14.53 3.41
 -1 -16 -9 16.54 3.15
 1 16 -9 16.38 3.19
 1 16 -9 19.82 3.39
 -1 -16 -8 123.15 9.02
 1 16 -8 119.55 9.06
 -1 16 8 112.39 9.84
 1 16 -8 129.01 9.24
 -1 16 7 -0.01 1.61
 -1 -16 -7 0.85 1.72
 1 16 -7 0.66 1.5
 1 16 -7 1.82 1.85
 1 16 -6 185.43 11.74
 -1 -16 -6 183.02 11.96
 1 16 -6 171.33 11.51
 -1 16 6 167.23 12.57
 1 16 -5 231.89 13.4
 -1 -16 -5 234.55 14
 -1 16 5 219.17 14.81
 1 16 -5 203.8 13.09
 -1 16 4 66.02 7.97
 -1 -16 -4 78.83 8.09
 1 16 -4 68.62 7.4
 1 16 -4 78.45 7.6
 -1 16 3 58.45 7.9
 1 16 -3 44.27 5.6
 -1 -16 -3 44.52 6.21
 1 16 -3 38.91 5.69
 -1 -16 -2 18.64 4.19
 1 16 -2 23.29 4.03
 1 16 -2 19.38 4.26
 -1 16 2 26.59 5.4
 1 16 -1 25.85 4.37
 -1 16 1 30.26 4.34
 1 16 -1 23.57 4.31
 -1 16 1 13.99 3.91
 -1 16 0 11.23 3.54
 1 16 0 13.04 3.71
 1 16 0 15.43 3.31
 -1 -16 0 17.68 3.87
 -1 16 0 16.24 3.36
 1 16 1 25.68 4.78
 -1 16 -1 21.48 3.67
 1 16 1 22.81 3.72
 -1 16 -1 23.24 4.86
 1 16 2 22.14 3.77
 -1 16 -2 23.75 4.99
 -1 16 -2 15.72 3.36
 1 16 2 14.94 4.01
 1 16 3 44.98 5.22
 -1 16 -3 47.44 6.55
 1 16 3 44.64 6.55
 -1 16 -3 36.06 5.1
 -1 16 -4 65.65 6.78
 1 16 4 65.96 6.08
 -1 16 -4 66.66 7.64
 1 16 4 61.75 7.75
 1 16 5 233.91 14.94
 -1 16 -5 213.35 12.89
 -1 16 -5 233.58 14.42
 -1 16 -6 166.47 11.17
 -1 16 -6 181.5 12.25
 1 16 6 151.91 11.9
 -1 -16 7 3.69 2.24
 -1 16 -7 -0.53 1.93
 1 16 7 2.63 2.39
 -1 16 -7 -3.18 2.3
 1 16 8 136.35 10.68
 -1 -16 8 150.43 10.57
 -1 16 -8 141.41 10.26
 -1 -16 9 20.4 3.77
 -1 16 -9 17.09 3.43
 1 16 9 20.88 4
 -1 -16 10 168.55 10.32
 -1 16 -10 156.62 9.99
 1 16 10 143.61 10.07
 -1 16 -11 49.04 5.15
 -1 -16 11 55.61 5.43
 1 16 11 46.87 5.31
 1 16 12 16.01 2.95
 -1 16 -12 15.85 2.69
 -1 -16 12 20.56 3.05
 -1 -16 13 71.71 5.01
 1 16 13 66.77 5.24
 -1 16 -13 70.83 5.3
 -1 16 -14 4.66 1.31
 -1 17 12 19.66 2.54
 1 -17 12 19.57 2.25
 1 17 -11 80.62 4.89
 -1 17 11 80.69 5.97
 1 -17 11 97.81 6.01
 1 17 -10 21.01 2.76
 -1 17 10 23.45 3.53
 1 -17 10 24.39 3.36
 -1 17 9 8.35 2.13
 1 -17 9 6.65 2.19
 1 17 -9 10.17 2.2
 1 17 -8 78.15 6.17
 1 17 -8 69.2 6.13
 -1 17 8 72.88 6.71
 1 17 -7 61.1 5.88
 1 17 -7 57.49 5.58
 -1 17 7 63.92 6.69
 -1 -17 -7 62.36 5.74
 -1 17 6 49.22 6.01
 1 17 -6 49.4 5.49
 1 17 -6 57.29 5.73
 -1 -17 -6 53.83 5.67
 -1 17 5 312.54 16.34
 1 17 -5 321.04 15.09
 1 17 -5 306.59 14.84
 1 17 -4 2.65 1.37
 1 17 -4 2.39 1.72
 -1 17 4 3 2.2
 1 17 -3 123.16 9.05
 -1 17 3 127.56 10.26
 1 17 -3 125.08 9.36
 -1 17 2 39.18 5.72
 1 17 -2 39.01 5.25
 1 17 -2 42.29 5.17
 1 17 -1 63.82 6.79
 1 17 -1 69.91 6.69
 -1 17 1 73.8 7.89
 -1 -17 0 55.18 5.47
 -1 17 0 53.99 5.29
 -1 17 0 60.71 7.1
 1 17 0 57.26 6.52
 1 17 0 55.66 5.84
 -1 17 -1 74.63 7.73
 -1 -17 1 73.5 6.6
 -1 17 -1 71.7 6.4
 1 17 1 70.7 6.33
 1 17 1 76.22 7.5
 -1 17 -2 41.92 5.58
 1 17 2 43.41 4.79
 -1 -17 2 50.51 5.55
 1 17 2 38.79 5.33
 -1 17 -2 38.28 4.85
 -1 17 -3 113.78 8.42
 -1 17 -3 131.22 10.03
 1 17 3 122.74 7.97
 -1 -17 3 134.77 9.55
 1 17 3 134.54 10.09
 -1 17 -4 2.65 1.77
 1 17 4 7.69 1.66
 1 17 4 5.83 2.39
 -1 -17 4 4.43 1.93
 -1 17 -5 300.42 14.36
 1 17 5 270.26 14.88
 -1 17 -5 302.62 15.29
 -1 -17 5 319.42 15.33
 -1 -17 6 56.4 6.02
 1 17 6 41.41 5.27
 -1 17 -6 48.56 5.61
 -1 17 -7 66.94 6.44
 1 17 7 59.78 6.23
 -1 -17 7 61.42 6.13
 -1 17 -8 61.1 5.8
 1 17 8 52.41 5.58
 -1 -17 8 55.8 5.56
 -1 -17 9 6.25 2.07
 -1 17 -9 10.77 2.57
 1 17 9 3.95 1.86
 1 17 10 28.97 3.61
 -1 -17 10 27.81 3.5
 -1 17 -10 29.19 3.63
 -1 17 -11 79.69 5.51
 -1 -17 11 83.07 5.61
 1 17 11 70.3 5.2
 -1 -17 12 21.27 2.42
 -1 17 -12 22.86 2.55
 1 -18 9 25.4 2.86
 -1 18 9 28.02 3.09
 1 18 -8 59.97 4.23
 -1 18 8 61.65 5.16
 1 -18 8 66.72 5.07
 1 -18 7 23.25 3.23
 1 18 -7 22.59 2.79
 -1 18 7 19.52 3.16
 1 -18 6 0.2 1.01
 1 18 -6 -0.81 1.05
 -1 18 6 1.94 1.47
 1 18 -6 1.1 0.92
 1 -18 5 148.08 8.72
 -1 18 5 130.73 8.74
 1 18 -5 127.58 8.05
 1 18 -5 136.05 7.95
 1 18 -4 100.52 7.1
 1 18 -4 101.23 7.05
 -1 18 4 109.77 8.14
 1 18 -3 2.72 1.5
 -1 18 3 2.77 1.7
 1 18 -3 3.58 1.4
 1 18 -2 27.54 3.73
 -1 18 2 30.13 4.33
 1 18 -2 32.19 4.09
 1 18 -1 -0.02 1.31
 1 18 -1 0.48 1.61
 1 -18 1 4.21 1.72
 -1 18 1 2.11 1.67
 1 18 0 19.59 3.09
 -1 18 0 26.19 4.17
 1 18 0 20.55 3.37
 -1 -18 1 -0.72 1.03
 1 18 1 -0.95 0.95
 -1 18 -1 -0.16 1.28
 1 18 1 0.88 1.26
 -1 -18 2 25.04 3.33
 -1 18 -2 25.29 3.89
 1 18 2 26.9 3.2
 1 18 2 27.58 3.99
 -1 -18 3 6.57 1.9
 -1 18 -3 7.08 2.14
 1 18 3 6.57 2.24
 -1 -18 4 104.86 7.18
 -1 18 -4 106.2 7.76
 1 18 4 106.31 7.68
 -1 18 -5 150 9.04
 -1 -18 5 136.21 8.3
 1 18 5 132.2 8.46
 1 18 6 -1.21 1.21
 -1 -18 6 1.38 1.35
 -1 18 -6 1.83 1.12
 -1 -18 7 20.25 3.13
 -1 18 -7 26.87 3.37
 1 18 7 26.32 3.35
 -1 18 -8 65.92 5.02
 -1 -18 8 65.6 5.03
 1 18 8 61.63 4.79
 -1 -18 9 30.52 3.11
 -1 18 -9 34.41 3.28
 1 18 9 26.37 2.73
 -1 19 6 47.63 3.74
 -1 19 5 34.05 3.37
 1 -19 5 37.63 3.21
 1 -19 4 32.43 2.97
 -1 19 4 41.19 3.91
 1 -19 3 17.09 2.13
 1 19 -3 17.59 2.34
 1 19 -3 14.64 2.05
 -1 19 3 20.4 2.77
 1 19 -2 18.38 2.4
 1 19 -2 16.89 2.34
 -1 19 2 18.44 2.86
 -1 19 1 17.49 2.81
 1 19 -1 15.46 2.26
 1 19 -1 15.39 2.12
 1 19 0 51.85 4.22
 -1 19 0 60.11 5.02
 -1 19 -1 14.39 2.5
 1 19 1 16.06 2.28
 1 19 2 14.62 2.2
 -1 19 -2 15.51 2.55
 -1 19 -3 30.93 3.44
 1 19 3 28.8 3.11
 1 19 4 42.27 3.64
 -1 19 -4 41.28 3.84
 -1 19 -5 41.33 3.64
 -1 19 -6 52.71 3.84
 -2 0 0 74.86 3.18
 -2 0 0 72.02 4.2
 -2 0 0 70.77 3.93
 2 0 1 1097.37 26.78
 -2 0 -1 1090.15 27.06
 -2 0 1 1179.31 24.6
 -2 0 1 1102.51 26.29
 -2 0 -1 1127.77 27.68
 2 0 1 1118.17 25.23
 -2 0 1 1091.13 27.27
 -2 0 -2 2451.95 54.76
 -2 0 2 2486.73 55.21
 -2 0 2 2445.19 54.75
 2 0 2 2475.87 54.75
 -2 0 -3 138.09 5.62
 2 0 3 134.3 5.8
 -2 0 3 137.05 6
 -2 0 3 129.5 6.03
 2 0 4 334.1 11.04
 2 0 -4 323 7.67
 -2 0 4 323.43 11.56
 -2 0 4 338.2 10.77
 -2 0 -4 339.36 10.26
 -2 0 4 357.76 10.92
 2 0 5 87.47 5.2
 -2 0 -5 90.06 4.4
 -2 0 5 86.25 5.69
 -2 0 5 93.31 5.36
 -2 0 6 127.01 7.61
 2 0 6 138.85 7.85
 -2 0 -6 148.76 5.82
 -2 0 6 137.74 7.36
 2 0 6 134.73 7.12
 -2 0 7 572.91 20.21
 -2 0 -7 565.38 15.48
 -2 0 7 613.01 19.7
 2 0 7 595.72 18.93
 2 0 7 594.85 20.21
 2 0 8 78.79 5.95
 2 0 8 84.91 5.97
 2 0 8 80.37 6.7
 -2 0 8 88.79 7.2
 -2 0 -8 83.72 3.99
 -2 0 8 82.81 6.52
 2 0 9 198.47 10.32
 -2 0 9 205.98 11.48
 2 0 9 197.32 11.64
 -2 0 9 219.35 12.22
 2 0 9 199.34 10.55
 2 0 -9 217.77 8.99
 -2 0 10 221.54 13.09
 2 0 10 206.14 11.21
 2 0 10 199.67 11.16
 -2 0 10 205.97 12.27
 2 0 10 210.06 12.77
 -2 0 11 328.61 17.06
 2 0 11 334.95 15.86
 2 0 11 347.19 18.02
 2 0 11 340.98 15.95
 -2 0 11 367.14 18.35
 -2 0 12 54.16 7
 2 0 12 55.86 6.4
 2 0 12 49.89 7.09
 2 0 12 53.19 6.19
 -2 0 13 1277.56 44.26
 2 0 13 1262.82 40.79
 2 0 13 1258.02 44.22
 -2 0 -14 545.2 26.08
 -2 0 14 555.67 27.09
 2 0 14 515.15 23.99
 2 0 14 563.54 27.65
 -2 0 15 49.72 6.64
 2 0 15 49.9 7.15
 -2 0 -15 45.49 7.11
 2 0 -15 48.73 6.45
 -2 0 -15 52.15 6.68
 -2 0 15 56.07 8.51
 2 0 15 50.53 8.13
 -2 0 -15 49.24 5.82
 -2 0 16 284.93 20.07
 2 0 -16 265.58 16.14
 -2 0 -16 275.2 16.48
 -2 0 -16 263.47 18.29
 -2 0 16 282.34 17.52
 -2 0 17 186.98 14.22
 -2 0 -17 181.89 13.27
 2 0 -17 187.41 13.42
 2 0 -18 221.06 14.78
 -2 0 18 249.45 16.51
 -2 0 -18 237.63 15.37
 -2 0 -19 219.82 14.88
 -2 0 -19 231.77 14.84
 2 0 -19 203.32 13.85
 -2 0 19 219.82 15.34
 -2 0 -20 5.68 2.69
 -2 0 -20 10.22 3.29
 -2 0 20 8.06 3.18
 2 0 -20 7.85 2.89
 -2 0 -21 231.43 13.43
 -2 0 21 220.57 13.9
 -2 0 -21 191.29 12.34
 -2 0 -21 219.57 13.19
 -2 0 -22 74.53 6.63
 -2 0 -22 83.92 6.91
 -2 0 22 77.42 7.36
 -2 0 -23 3.37 1.51
 -2 0 23 5.32 2.01
 -2 0 24 59.9 4.45
 -2 1 24 2.26 1.04
 -2 -1 -23 188.69 9.14
 -2 1 23 201.74 10.68
 -2 -1 -23 197.14 9.63
 -2 -1 -22 81.04 7.13
 -2 1 22 77.93 7.33
 -2 -1 -22 80.36 6.87
 -2 -1 -21 34.78 5.27
 -2 1 21 20.66 4.3
 -2 -1 -21 25.62 4.29
 2 1 -21 22.94 3.92
 -2 -1 -21 20.63 3.84
 -2 -1 -20 6.03 2.69
 -2 1 20 8.27 3.11
 -2 -1 -20 6.43 2.55
 2 1 -20 3.87 1.99
 -2 -1 -19 81.22 8.86
 -2 -1 -19 64.98 7.6
 -2 1 19 73.66 8.66
 2 1 -19 68.72 7.79
 2 1 -18 81.88 8.66
 -2 1 18 103.08 10.43
 -2 -1 -18 84.03 9.03
 -2 -1 -18 95.52 9.98
 -2 1 17 30.49 5.62
 2 1 -17 18.54 3.95
 -2 -1 -17 23.22 4.79
 -2 -1 -16 181.51 14.83
 -2 1 16 154.45 12.77
 2 -1 16 188.71 16.59
 -2 1 16 169.71 15.34
 2 1 -16 161.6 12.18
 -2 -1 -16 156.24 12.16
 2 -1 15 833.96 36.45
 -2 1 15 808.43 31.9
 -2 -1 -15 820.58 30.89
 -2 1 15 809.32 35.38
 2 1 -15 786.14 30.2
 -2 1 14 78.78 9.5
 2 -1 14 74.15 9.46
 2 -1 14 75.61 8.36
 -2 1 13 23.02 4.8
 2 -1 13 24.55 5.19
 2 -1 13 23.07 4.36
 -2 1 12 273.17 16.33
 2 -1 12 284.25 17.05
 2 -1 12 252.39 14.36
 -2 1 11 615.41 24.5
 2 -1 11 536.28 21.26
 2 -1 11 562.01 24.13
 2 -1 10 258.5 12.74
 -2 1 10 271.6 14.51
 2 -1 10 255.74 12.68
 2 -1 10 270.15 14.75
 2 -1 9 118.15 7.75
 2 -1 9 125.85 7.8
 2 1 -9 113.67 6.23
 2 -1 9 126.95 9.21
 -2 1 9 128.4 9.06
 2 -1 8 419.02 15.16
 2 -1 8 434.99 15.59
 -2 1 8 443.48 17.38
 2 1 -8 407.67 13.09
 2 -1 7 608.28 18.21
 -2 1 7 581.71 20.21
 -2 -1 -7 591.52 14.14
 2 1 -7 574.85 15.95
 2 -1 7 609.45 18.79
 2 -1 6 128.05 6.46
 -2 -1 -6 107.2 4.25
 -2 1 6 117.56 5.55
 2 1 -6 112.23 4.6
 -2 1 6 119.87 7.21
 2 -1 6 116.82 5.85
 -2 1 5 660.39 19.72
 -2 -1 -5 659.76 16.28
 2 -1 5 671.58 18.27
 2 -1 5 689.7 17.51
 -2 1 5 684.9 17.99
 2 -1 4 455.09 13.27
 2 -1 4 464.63 12.32
 -2 1 4 466.73 13.75
 -2 -1 -4 464.55 12.49
 -2 1 4 466.07 14.54
 -2 -1 -3 181.43 7.76
 2 -1 3 175.73 6.33
 -2 1 3 168.19 6.97
 2 -1 3 178.66 5.28
 -2 1 3 175.88 7.03
 -2 -1 -3 167.28 6.24
 -2 1 2 279.8 9.42
 2 -1 2 271.67 8.1
 -2 -1 -2 284.97 8.85
 -2 -1 -2 271.34 9.52
 -2 1 2 279.41 8.68
 -2 -1 -1 3315.86 74.09
 -2 1 1 3434.38 75
 -2 -1 -1 3408.29 74.25
 2 -1 1 3352.5 73.23
 -2 -1 -1 3592.93 74.58
 2 -1 1 3422.74 72.86
 -2 1 1 3432.83 72.77
 -2 -1 0 132.47 4.91
 -2 1 0 142.12 4.02
 -2 -1 0 128.92 5.42
 -2 1 0 144.65 6.04
 2 -1 0 132.7 4.76
 -2 -1 0 136.85 5.67
 -2 1 0 135.64 5.13
 -2 -1 0 143.63 5.83
 -2 -1 1 3357.26 73.2
 2 1 1 3230.58 73.7
 2 1 1 3374.06 72.75
 -2 1 -1 3419.34 72.76
 -2 1 -1 3312.79 73.35
 -2 -1 1 3395.49 73.2
 -2 -1 2 274.89 7.3
 -2 -1 2 261 9.36
 2 1 2 262.08 8.71
 -2 -1 2 283.96 9.24
 2 1 2 257.89 9.49
 2 1 2 270.61 8.23
 -2 1 -2 260.36 9.12
 2 1 3 197.62 7.46
 2 1 3 193.77 8.01
 -2 -1 3 198.12 8.19
 -2 -1 3 201.53 6.68
 -2 1 -3 197.17 7.57
 2 -1 -4 491.77 12.1
 -2 1 -4 471.44 13.98
 2 1 4 459.75 14.79
 2 1 4 457.08 14.67
 -2 -1 4 460.45 15.32
 -2 -1 4 488.48 13.86
 -2 -1 5 739.52 20.51
 -2 1 -5 725.22 19.61
 -2 -1 5 701.88 21.86
 2 -1 -5 772.48 18.28
 2 1 5 700.53 21.34
 2 1 5 716.9 21.1
 -2 1 -6 108.52 5.45
 2 1 6 116.64 6.81
 -2 -1 6 108.91 7.16
 2 1 6 109.75 6.91
 -2 -1 6 116.6 6.61
 2 1 7 534.64 18.31
 -2 1 -7 532.52 15.68
 -2 -1 7 523.85 19.45
 -2 -1 7 563.89 18.57
 2 1 7 554.12 19.4
 2 1 8 437.89 16.8
 -2 1 -8 450.05 13.81
 -2 -1 8 461.08 18.62
 2 1 8 437.2 17.89
 -2 -1 8 482.29 17.68
 2 1 9 121.16 9.02
 -2 -1 9 135.8 9.69
 -2 -1 9 122.57 8.66
 2 1 9 123.03 8.32
 2 1 10 271.97 13.73
 2 1 10 285.27 13.8
 -2 -1 10 293.97 15.7
 2 1 10 281.99 15.23
 -2 -1 10 279.04 14.57
 2 1 11 543.33 21.61
 -2 -1 11 544.49 22.91
 2 1 11 566.34 21.99
 2 1 11 547.21 23.79
 -2 -1 11 524.69 23.62
 -2 -1 12 252.01 16.07
 2 1 12 251.29 14.31
 2 1 12 256.96 14.54
 -2 -1 12 262.37 15.66
 2 1 12 238.48 15.6
 -2 1 -12 248.47 15.39
 2 1 13 23.27 5.33
 2 1 13 26.44 4.86
 2 1 13 27.87 4.92
 -2 -1 13 18.35 4.36
 -2 -1 13 20.52 4.79
 -2 1 -13 27.35 5.07
 -2 1 -14 87.51 9.54
 -2 -1 14 80.39 9.8
 2 1 14 70.74 8.28
 2 -1 -15 762.09 29.98
 -2 -1 15 829.5 36.04
 -2 1 -15 759.46 27.59
 2 1 15 804.78 32.52
 -2 1 -15 805.92 30.39
 -2 1 -15 813.52 34.22
 -2 1 -16 167.24 12.55
 -2 1 -16 165.35 11.19
 2 1 16 161.09 13.55
 -2 -1 16 163.86 15.28
 2 -1 -16 144.28 11.74
 -2 -1 16 170.09 13.32
 -2 1 -16 166.04 14.32
 -2 -1 17 22.51 4.74
 -2 1 -17 15.57 3.87
 2 -1 -17 22.86 4.73
 2 -1 -18 88.86 9.19
 -2 1 -18 102.89 9.82
 -2 -1 18 104.87 10.52
 -2 -1 19 82.81 9.13
 -2 1 -19 88.23 8.94
 2 -1 -19 67.05 7.75
 -2 1 -20 7.55 2.65
 -2 1 -20 6.9 2.89
 -2 -1 20 3.95 2.31
 -2 1 -21 22.33 4.09
 -2 1 -21 19.34 3.99
 -2 -1 21 27.15 4.67
 -2 1 -21 29.11 4.53
 -2 1 -22 76.76 6.69
 -2 -1 22 84.93 7.57
 -2 1 -22 72.27 6.7
 -2 -1 23 194.76 10.46
 -2 1 -23 194.12 9.46
 -2 -1 24 0.48 0.78
 -2 2 23 47.75 5.04
 -2 -2 -23 38.82 4.08
 -2 -2 -22 37.04 4.89
 -2 2 22 31.87 4.75
 -2 -2 -22 30.74 4.15
 -2 2 21 354.51 18.03
 -2 -2 -21 356 17
 -2 -2 -21 372.31 18.33
 2 2 -21 336.83 16.28
 -2 2 20 138.19 11.57
 -2 -2 -20 160.45 11.64
 -2 -2 -20 151.98 11.39
 2 2 -20 138.65 10.6
 -2 -2 -19 7.57 2.6
 -2 2 19 11.21 2.96
 -2 -2 -19 8.12 2.39
 2 2 -19 12.22 3.72
 -2 -2 -18 17.53 4.45
 -2 2 18 7.77 2.59
 -2 -2 -18 17.14 4.23
 2 2 -18 18.28 4.23
 -2 -2 -17 9 3.48
 -2 2 17 11.85 4.07
 -2 -2 -17 10.36 3.06
 2 2 -17 12.23 3.76
 -2 -2 -16 147.38 12.34
 -2 -2 -16 133.81 11.26
 -2 2 16 134.38 11.97
 2 2 -16 144.51 11.42
 2 -2 16 160.57 15.28
 2 2 -15 84.85 8.55
 -2 2 15 84.77 9.09
 -2 -2 -15 86.62 8.79
 -2 2 15 103.29 11.34
 2 -2 15 110.67 12.27
 2 -2 14 143 13.23
 -2 2 14 117.28 10.44
 -2 -2 -14 113.01 9.77
 -2 2 14 129.38 12.25
 2 -2 13 1618.2 52.46
 -2 2 13 1587.59 50.7
 2 -2 13 1534.16 47.58
 2 -2 12 119.39 10.89
 -2 2 12 120 10.55
 2 -2 12 131.91 9.98
 -2 2 11 75.59 7.94
 2 -2 11 93.32 8.98
 2 -2 11 87.65 7.52
 -2 2 10 197.6 12.26
 2 -2 10 187.53 10.71
 -2 2 9 5.24 1.98
 2 2 -9 4.11 1.27
 2 -2 9 8.72 2.25
 -2 2 8 707.35 23.4
 2 -2 8 671.98 20.87
 2 2 -8 622.1 18.48
 2 -2 8 684.62 21.01
 -2 2 7 257.11 9.05
 2 2 -7 222.39 8.48
 -2 2 7 249.53 11.78
 2 -2 7 255.66 10.3
 2 -2 7 245.08 10.09
 -2 -2 -7 261.9 12.57
 -2 2 6 107.95 6.87
 2 -2 6 109.56 5.87
 -2 -2 -6 117.45 7.63
 2 -2 6 111.81 5.78
 -2 2 6 109.3 5.43
 -2 2 5 622.33 18.72
 -2 2 5 577.22 16.7
 2 -2 5 570.9 16.02
 2 -2 5 602.28 16.55
 -2 -2 -5 583.46 19.28
 -2 2 4 1068.36 27.17
 2 -2 4 1085.57 25.39
 -2 -2 -4 1034.54 29
 2 -2 4 1091.26 26.01
 -2 2 4 1126.78 28.36
 2 -2 3 552.82 13.96
 -2 -2 -3 537.76 16.86
 -2 2 3 537.35 15.81
 2 -2 3 555.81 13.17
 2 -2 2 3686.42 76.69
 -2 2 2 3659.74 80.04
 -2 -2 -2 3499.45 80.39
 2 -2 2 3596.21 79.9
 -2 -2 -1 690.97 16.92
 -2 2 1 664.32 18.31
 2 -2 1 670.88 14.6
 2 -2 1 622.39 17.65
 -2 2 1 656.75 18.55
 -2 -2 0 5243.38 111.74
 -2 2 0 5281.85 113.44
 -2 2 0 5054.05 113.52
 -2 2 0 5412.86 112.96
 2 -2 0 5161.59 109.14
 -2 -2 0 5309.74 113.55
 -2 -2 1 657.27 15.31
 -2 2 -1 651.6 18.14
 -2 -2 1 630.99 18.2
 -2 2 -1 663.66 18.01
 -2 2 -1 638.65 17.77
 2 2 1 637.46 18.8
 2 2 1 633.51 18.17
 -2 2 -2 3675.72 80.4
 2 2 2 3675.73 80.85
 -2 2 -2 3711.25 80.83
 -2 -2 2 3575.71 81.19
 2 2 2 3582.76 81.45
 2 2 3 506.82 15.44
 -2 2 -3 492.66 14.74
 -2 -2 3 477.13 15.75
 -2 2 -3 482.77 15.42
 2 2 3 498.01 15.8
 2 2 4 1115.36 29.39
 -2 2 -4 1100.19 29.47
 -2 2 -4 1089.59 27.89
 -2 -2 4 1100.81 29.87
 -2 2 -5 552.22 17.97
 2 2 5 532.34 17.46
 -2 2 -5 525.85 15.96
 -2 -2 5 517.88 18.02
 2 2 6 101.98 6.67
 -2 -2 6 99.78 7.11
 2 2 6 104.33 6.91
 -2 2 -6 100.25 5.58
 -2 2 -6 97.27 6.73
 2 -2 -6 103.93 5.33
 -2 2 -7 245.1 9.65
 -2 -2 7 235.16 12.26
 2 -2 -7 249.21 9.6
 2 2 7 238.52 11.86
 -2 2 -7 244.76 12
 2 2 7 247.76 11.55
 -2 -2 8 692.09 24.45
 2 2 8 671.83 22.66
 -2 2 -8 644.4 19.27
 -2 -2 8 688.11 22.7
 2 2 8 633.19 23.23
 -2 2 -8 658.88 23.4
 2 2 9 7 2.28
 -2 2 -9 4.79 1.26
 -2 -2 9 5.03 2.44
 2 2 9 7.13 2.03
 -2 -2 9 5.29 2.06
 -2 2 -9 4.17 1.84
 2 2 10 185.14 11.27
 -2 -2 10 194.87 11.87
 -2 -2 10 188.16 12.68
 -2 2 -10 188 12.07
 -2 2 -11 72.7 7.79
 2 2 11 80.26 7.56
 -2 -2 11 71.08 8.11
 2 2 11 77.44 7.36
 -2 -2 11 72.5 7.64
 -2 -2 12 115.97 10.88
 2 2 12 118.63 9.74
 -2 -2 12 113.27 10.08
 -2 2 -12 119.12 10.48
 2 2 12 112 9.52
 2 2 13 1416.27 45.86
 2 2 13 1578.67 47.04
 -2 -2 13 1464.94 49.84
 -2 -2 13 1437.31 47.79
 -2 2 -13 1511.24 48.74
 2 2 14 118 10.7
 -2 -2 14 123.71 12.41
 -2 2 -14 113.47 8.7
 2 2 14 115.99 10.65
 -2 -2 14 108.63 10.92
 -2 2 -14 106.74 10.96
 -2 2 -14 103.48 9.2
 2 2 15 90.17 9.94
 -2 2 -15 97.77 8.38
 -2 -2 15 91.63 11.12
 -2 2 -15 101.98 10.88
 -2 2 -15 98.79 9.37
 2 -2 -15 89.5 9
 -2 -2 15 100.49 11.08
 2 2 16 145.52 13.04
 -2 2 -16 144.81 13.55
 -2 2 -16 155.84 12.03
 2 -2 -16 132.78 11.25
 -2 2 -16 131.68 10
 -2 -2 17 12.02 3.81
 -2 2 -17 8.9 3.34
 2 -2 -17 7.05 3.2
 -2 -2 18 20.81 4.64
 2 -2 -18 16.72 3.63
 -2 2 -18 18.36 4.35
 -2 2 -19 10.8 3.03
 -2 -2 19 13.8 3.8
 -2 2 -20 130.07 10.43
 -2 -2 20 140.18 11.26
 -2 -2 21 389.2 18.61
 -2 2 -21 373.23 17.71
 -2 2 -21 353.93 17.25
 -2 2 -22 35.27 4.65
 -2 -2 22 31.48 4.57
 -2 2 -22 28.99 4.16
 -2 -2 23 50.2 4.89
 -2 2 -23 39.09 4.01
 2 -2 -24 21.47 2.92
 -2 -3 -23 43.78 4.42
 -2 3 23 42.14 4.53
 -2 3 22 11.02 2.67
 -2 -3 -22 19.93 3.66
 2 3 -22 15.98 2.91
 -2 3 21 36.98 5.55
 -2 -3 -21 39.59 5.74
 -2 -3 -21 33.42 5.05
 2 3 -21 29.92 4.39
 -2 -3 -20 48.35 6.84
 -2 -3 -20 49.7 6.27
 2 3 -20 38.25 5.41
 -2 3 20 52.88 6.87
 -2 3 19 119.76 10.99
 2 3 -19 116.07 9.87
 -2 -3 -19 119.29 10.62
 -2 3 18 129.3 11.85
 -2 -3 -18 115.74 10.58
 -2 -3 -18 116.33 10.47
 2 3 -18 118.63 10.2
 -2 -3 -17 43.83 6.76
 -2 -3 -17 41.6 6.37
 -2 3 17 41.92 6.67
 2 3 -17 45.07 6.15
 -2 -3 -16 155.88 12.82
 -2 3 16 167.41 13.41
 -2 -3 -16 156.57 12.33
 2 3 -16 165.34 12.23
 -2 -3 -15 33.92 5.74
 2 -3 15 35.93 7.29
 -2 -3 -15 31.75 5.67
 2 3 -15 35.9 5.69
 -2 3 15 39.4 7.12
 -2 3 15 29.54 5.46
 -2 -3 -14 522.88 23.65
 2 3 -14 521.73 22.84
 -2 -3 -14 555.17 25.05
 -2 3 14 589.15 27.68
 -2 3 14 546.51 24.66
 2 -3 14 570.01 28.56
 2 -3 13 435.44 23.74
 -2 3 13 437.4 22.6
 2 -3 12 54.68 7.57
 -2 3 12 47.8 6.67
 2 -3 12 52.35 6.27
 2 -3 11 185.81 11.51
 -2 3 11 183.88 12.57
 2 -3 10 94.99 7.53
 -2 3 10 112.7 9.09
 -2 3 9 84.77 7.5
 2 -3 9 75.06 6.19
 -2 -3 -8 1339.07 39.31
 2 -3 8 1298.56 35.64
 -2 3 8 1388.05 38.72
 -2 3 7 758.77 23.99
 -2 3 7 724.91 19.73
 -2 -3 -7 723.34 24.59
 2 -3 7 688.47 21.2
 -2 3 6 33.15 3.01
 -2 -3 -6 31.47 4.03
 2 -3 6 32.78 3.1
 -2 3 5 562.98 16.53
 -2 -3 -5 544.56 18.95
 -2 3 5 544.45 16.85
 2 -3 5 570.27 15.96
 -2 -3 -4 294 12.27
 -2 3 4 305.54 11.16
 -2 3 4 309.81 10.81
 2 -3 4 307.51 9.51
 2 -3 3 62.02 3
 2 -3 3 59.09 4.55
 -2 3 3 57.68 4.07
 -2 3 3 63.31 4.41
 -2 3 2 251.63 9.78
 2 -3 2 244.23 9.81
 -2 3 2 248.47 9.43
 -2 3 1 2344.26 52.62
 -2 3 1 2316.9 54.04
 -2 3 1 2263.35 52.86
 2 -3 1 2161.9 52.59
 -2 3 0 3806.31 87.22
 -2 -3 0 3965.99 83.66
 -2 3 0 3890.13 88.03
 -2 -3 0 3953.12 87.98
 -2 3 0 4052.67 87.12
 -2 3 -1 2366.41 54.92
 -2 3 -1 2363.85 55.46
 2 3 1 2368.27 56.13
 -2 -3 1 2308.98 55.64
 -2 3 -1 2444.49 54.83
 -2 -3 1 2418.24 52.19
 2 3 1 2342.18 56.17
 -2 -3 1 2337.56 52.47
 -2 -3 2 259.96 8.56
 -2 3 -2 252.41 7.24
 -2 3 -2 255.96 9.85
 2 3 2 273.92 10.9
 -2 3 -2 279.71 10.06
 2 3 2 261.77 10.88
 -2 3 -2 266.47 10.48
 2 3 3 43.91 4.08
 2 3 3 42.19 4.04
 -2 3 -3 45.08 3.64
 -2 3 -3 44.43 3.59
 -2 -3 3 48.29 4.35
 -2 3 -3 45.77 4.06
 2 3 4 344.64 13.13
 -2 3 -4 316.82 11.4
 -2 3 -4 320 11.59
 -2 3 -4 322.14 12.83
 -2 -3 4 317.34 13.11
 2 3 5 538.86 17.94
 -2 -3 5 517.13 18.54
 -2 3 -5 518.66 18.08
 -2 3 -5 484.72 15.96
 -2 3 -6 19.44 2.51
 2 3 6 21.15 3.22
 -2 -3 6 17.03 3.08
 -2 3 -6 19.13 3.11
 -2 3 -7 656.4 20.13
 -2 -3 7 675.82 24.15
 -2 3 -7 680.07 23.58
 2 3 7 691.1 22.95
 2 -3 -7 701.99 20.74
 -2 3 -8 1381 39.93
 2 3 8 1325.2 38.42
 -2 3 -8 1336.94 34.92
 2 -3 -8 1394.64 35.96
 -2 -3 8 1344.57 40.55
 -2 3 -9 72.83 7.23
 -2 -3 9 65.62 7.11
 2 -3 -9 72.97 5.68
 2 3 9 69.4 6.6
 -2 3 -9 68.84 5.12
 -2 3 -10 109.8 9.25
 2 3 10 93.69 8.15
 -2 3 -10 93.25 6.16
 -2 -3 10 92.08 9.04
 -2 -3 10 97.61 8.31
 -2 -3 11 168.78 11.89
 2 3 11 155.39 11.16
 -2 -3 11 166.89 12.8
 -2 3 -11 174.76 12.52
 2 3 12 43.82 6.13
 -2 -3 12 44.71 6.96
 2 3 12 52.14 6.55
 -2 3 -12 50.74 6.97
 -2 -3 12 48.88 6.72
 2 3 13 425.28 20.83
 -2 -3 13 381.36 22.28
 -2 -3 13 382.98 20.88
 2 3 13 404.8 20.55
 -2 3 -13 411.37 22.03
 -2 3 -14 560.68 27.35
 2 3 14 556.6 25.73
 -2 -3 14 547.02 28.18
 -2 3 -14 585.21 22.31
 2 3 14 597.59 26.41
 -2 -3 14 539.34 26.46
 2 -3 -14 486.59 23.12
 -2 3 -14 571.37 24
 -2 -3 15 14.51 3.77
 2 3 15 21.55 5.08
 -2 -3 15 17.81 5.01
 -2 3 -15 19.16 3.82
 -2 3 -15 16.8 3.65
 2 -3 -15 17.12 4.1
 2 3 15 20.54 5.11
 -2 3 -15 11.33 4.27
 -2 3 -16 135.41 11.19
 2 -3 -16 129.65 11.14
 -2 3 -16 132.99 9.99
 -2 -3 16 125.2 12.93
 -2 3 -17 56.67 7.25
 -2 3 -17 49.38 5.99
 -2 -3 18 135.8 11.88
 -2 3 -18 138.01 11.3
 -2 -3 19 104.02 9.96
 -2 3 -19 99.3 9.25
 -2 -3 20 37.69 5.82
 -2 3 -20 46.24 6.06
 -2 3 -21 21.61 3.87
 -2 -3 21 33.12 5.13
 -2 3 -22 11.57 2.46
 -2 -3 22 13.14 3.03
 -2 3 -22 11.59 2.86
 -2 3 -23 33.87 3.92
 -2 -3 23 38.23 4.08
 -2 3 -23 31.88 3.53
 2 -3 -24 39 3.62
 -2 4 23 27.42 3.48
 -2 -4 -23 20.14 3.01
 -2 4 22 36.15 4.67
 2 4 -22 34.06 4.05
 -2 -4 -22 35.01 4.59
 -2 4 21 73.15 7.43
 2 4 -21 71.39 6.6
 -2 -4 -21 72.56 7.68
 2 4 -20 205.6 12.66
 -2 4 20 228.96 14.72
 -2 -4 -20 227.83 13.75
 -2 -4 -19 34.03 5.7
 -2 -4 -19 32.51 6.1
 -2 4 19 27.63 5.33
 2 4 -19 28.02 4.83
 -2 -4 -18 46.7 6.65
 -2 4 18 40.15 6.7
 2 4 -18 41.03 5.9
 -2 -4 -17 38.66 5.87
 2 4 -17 32.05 5.16
 -2 4 17 25.2 5.12
 -2 -4 -16 34.34 5.94
 -2 4 16 31.82 5.76
 2 4 -16 30.53 5.08
 -2 -4 -16 31.08 5.57
 2 -4 15 337.15 22.39
 -2 4 15 353.66 21.81
 -2 4 15 309.82 18.59
 2 4 -15 309.12 17.05
 -2 -4 -15 301.4 17.75
 -2 -4 -15 306.32 18.35
 -2 -4 -14 100.22 10.14
 -2 4 14 94.09 9.63
 2 4 -14 90.59 8.64
 -2 4 14 103.14 10.84
 -2 -4 -14 91.06 9.05
 2 -4 14 105.14 11.66
 -2 4 13 315.82 19.1
 2 -4 13 327.93 20.54
 -2 4 12 11.17 3.66
 2 -4 11 61.76 6.51
 -2 4 11 70.55 7.75
 -2 4 10 147.48 10.79
 2 -4 10 132.75 9.19
 2 -4 9 176.6 10.13
 -2 4 9 199.49 12.07
 -2 -4 -9 184.59 12.14
 2 -4 8 11.98 2.37
 -2 -4 -8 8.61 2.41
 2 -4 7 218.77 9.95
 -2 4 7 215.89 8.71
 -2 -4 -7 206.01 11.84
 -2 4 6 821.46 23.61
 -2 4 6 812.32 22.62
 -2 -4 -6 845.08 27.09
 2 -4 6 827.33 23.24
 -2 4 5 1145.89 30.12
 2 -4 5 1234.39 29.96
 -2 -4 -5 1140.56 33.44
 -2 4 5 1146.2 30.9
 2 -4 4 145.32 8.27
 -2 4 4 125.29 5.93
 2 -4 4 136.91 6.12
 -2 4 4 136.08 7.22
 -2 4 4 144.43 7.01
 -2 4 3 656.33 19.14
 -2 4 3 621.47 19.33
 2 -4 3 656.74 20.66
 -2 4 2 132.3 7.53
 -2 4 2 134.25 6.82
 -2 4 2 141.13 7.25
 2 -4 2 132.21 7.47
 -2 4 1 55.23 4.37
 -2 4 1 57.77 4.66
 -2 4 1 61.83 4.41
 2 -4 1 58.6 4.73
 2 4 0 0.42 1
 -2 4 0 0.09 0.94
 -2 4 0 -0.06 0.72
 -2 4 0 1.98 1.23
 -2 4 -1 54.43 4.41
 2 4 1 49.28 4.53
 -2 -4 1 49.85 2.37
 -2 4 -1 54.66 4.17
 -2 4 -1 45.5 3.05
 -2 -4 1 43.52 4.27
 -2 -4 1 44.84 3.39
 -2 4 -1 51.81 4.17
 2 4 1 49.55 4.67
 -2 4 -2 140.25 7.09
 -2 4 -2 131.84 5.54
 -2 4 -2 131.29 6.99
 2 4 2 136.41 7.9
 -2 -4 2 145.65 6.57
 -2 -4 2 147.12 8.18
 2 4 2 139.27 8.17
 -2 -4 3 663.87 18.3
 -2 4 -3 617.92 18.77
 -2 4 -3 625.5 20.48
 -2 4 -3 578.02 16.48
 -2 4 -3 616.15 18.98
 -2 -4 3 625.53 20.85
 2 4 3 668.73 21.2
 2 4 3 653.11 20.73
 -2 4 -4 118.46 6.5
 -2 -4 4 121.73 7.95
 -2 4 -4 119.18 7.65
 -2 4 -4 115.07 6.72
 2 4 4 129.93 7.83
 2 4 5 1228.33 33.44
 -2 4 -5 1231.62 34.13
 -2 4 -5 1157.44 30.56
 -2 -4 5 1193.12 34.35
 -2 4 -6 749.66 23.23
 -2 4 -6 823.13 26.55
 -2 4 -6 777.71 22.68
 -2 -4 6 792.74 26.71
 -2 4 -7 190.38 9.43
 -2 -4 7 196.43 11.87
 2 4 7 210.83 11.36
 -2 4 -7 211.78 11.89
 2 -4 -8 9.87 2.31
 -2 4 -8 10.46 2.2
 2 4 8 9.42 2.58
 -2 -4 8 9.54 2.87
 -2 4 -8 9.56 2.53
 2 4 9 199.19 11.95
 2 -4 -9 195.52 10.45
 -2 4 -9 186.79 12.39
 -2 4 -9 191.24 9.65
 -2 -4 9 198.04 13.14
 -2 4 -10 118.59 10.1
 2 -4 -10 115.15 8.14
 2 4 10 110.6 9.17
 -2 4 -10 106.15 7.06
 -2 -4 10 110.67 10.21
 -2 -4 11 77.99 8.05
 2 4 11 84.23 8.17
 -2 4 -11 77.86 8.57
 -2 -4 11 65.04 8.23
 -2 -4 12 19.48 4.45
 2 4 12 16.02 3.75
 -2 4 -12 17.44 4.56
 -2 -4 12 23.76 5.32
 -2 4 -13 248.41 17.24
 2 4 13 296.7 17.24
 2 4 13 275.86 17.02
 -2 -4 13 254.67 18.25
 -2 -4 13 259.61 16.86
 -2 4 -14 96.04 8.14
 2 4 14 90.74 9.75
 -2 4 -14 107.16 9.55
 -2 -4 14 105.01 10.87
 2 4 14 96.46 10.14
 -2 -4 14 99.75 11.62
 -2 4 -14 98.04 11.02
 2 4 15 304.35 19.05
 -2 4 -15 317.92 15.84
 -2 4 -15 286.27 19.82
 2 4 15 320.06 19.75
 -2 -4 15 301.08 21.15
 -2 -4 15 300.75 19.67
 -2 4 -15 320.13 17.6
 -2 4 -16 33.5 4.91
 -2 4 -16 33.02 5.6
 -2 4 -17 32.31 4.9
 -2 4 -17 41.54 6.13
 -2 4 -18 41.35 6.07
 -2 -4 19 34.2 5.83
 -2 4 -19 32.65 5.36
 -2 4 -20 237.63 13.97
 -2 -4 20 241.68 14.59
 -2 4 -21 86.59 7.75
 -2 -4 21 87.99 7.88
 -2 -4 22 40.37 4.71
 -2 4 -22 30.63 4.05
 -2 4 -22 30.62 4.08
 2 -4 -23 20.55 3.15
 -2 -4 23 23.98 3.07
 -2 4 -23 16.15 2.55
 -2 4 -23 20.01 2.63
 -2 -5 -23 18.39 2.58
 -2 5 23 13.51 2.43
 -2 5 22 62.86 6
 -2 -5 -22 45.67 4.1
 -2 -5 -22 67.94 6.35
 2 5 -22 44.29 4.3
 -2 5 21 2.38 1.89
 2 5 -21 0.62 1.39
 -2 -5 -21 -0.65 1.69
 -2 5 20 5.22 2.5
 -2 -5 -20 5.76 2.95
 2 5 -20 5.33 2.43
 -2 5 19 94.84 9.36
 2 5 -19 77.52 7.68
 -2 -5 -19 94.75 8.97
 -2 -5 -19 95.89 9.87
 -2 -5 -18 38.76 6.65
 -2 5 18 38.55 6.26
 2 5 -18 40.78 5.8
 -2 -5 -18 29.66 5.6
 2 5 -17 199.55 13.5
 -2 5 17 204.22 14.98
 -2 -5 -17 210.13 14.79
 -2 5 16 138.94 12.34
 2 5 -16 126.57 10.69
 -2 -5 -16 141.19 12.14
 2 -5 15 75.58 10.28
 -2 -5 -15 72.12 8.74
 2 5 -15 65.78 7.48
 -2 5 15 70.67 8.74
 2 -5 14 109.65 12.06
 -2 5 14 82.23 9.17
 -2 -5 -14 89.31 9.49
 -2 5 14 98.2 10.93
 2 5 -14 93.59 8.71
 -2 -5 -13 66.25 8.09
 2 5 -13 72.32 7.48
 -2 5 13 80.96 9.42
 -2 5 13 76.22 8.42
 -2 5 12 328.81 19.01
 -2 5 11 128.91 11.05
 -2 -5 -10 302.39 17.4
 -2 5 10 337.06 17.55
 -2 -5 -9 77.34 7.96
 2 -5 9 71.12 6.38
 -2 -5 -8 1254.74 39.59
 2 -5 8 1259.19 35.59
 -2 5 7 851.75 25.9
 -2 5 7 841.06 25.6
 2 -5 7 904.57 26.34
 -2 5 7 901.54 24.23
 -2 -5 -7 844.38 29.48
 -2 5 6 758.48 22.07
 -2 5 6 739.04 23.05
 -2 -5 -6 764.72 26.48
 2 -5 6 773.33 22.85
 -2 5 6 769.53 22.59
 -2 5 5 100.94 5.81
 -2 5 5 103.33 6.21
 -2 5 5 92.41 6.36
 2 -5 5 104.15 6.1
 -2 5 4 61 3.97
 2 -5 4 63.71 4.38
 -2 5 4 60.27 4.64
 2 -5 4 55.71 5.4
 -2 5 4 61.8 5.01
 -2 5 3 53.18 3.29
 -2 5 3 68.65 4.96
 2 -5 3 58.56 5.34
 -2 5 3 53.73 4.69
 -2 5 3 56.17 5.04
 -2 5 2 373.78 10.08
 -2 5 2 384.67 13.67
 2 -5 2 382.69 15.1
 -2 5 2 368.05 14.41
 -2 5 2 366.5 14
 -2 5 1 268.72 11.48
 2 -5 1 265.69 12.04
 -2 5 1 280.59 11.14
 -2 5 1 272.42 11.43
 -2 5 0 539.04 17.95
 -2 5 0 539.98 17.9
 2 5 0 564.73 20.18
 -2 5 0 553.02 17.69
 2 5 1 309.25 13.89
 -2 5 -1 299.94 11.89
 2 5 1 297.66 13.13
 -2 5 -1 289.31 10.6
 -2 -5 1 297.73 11.41
 -2 5 -1 312.17 12.13
 -2 -5 1 303.04 13.24
 -2 5 -1 285.27 11.83
 2 5 2 388.7 16.09
 -2 5 -2 384.43 14.13
 -2 5 -2 363.47 13.73
 -2 -5 2 387.88 15.57
 -2 5 -2 361.99 12.32
 2 5 2 384.76 15.37
 -2 -5 2 397.42 13.59
 2 5 3 54.1 5.27
 2 5 3 46.69 5.14
 -2 -5 3 58.92 4.54
 -2 5 -3 51.81 4.41
 -2 -5 3 51.31 5.26
 -2 5 -3 43.76 3.53
 -2 5 -3 50.01 4.54
 -2 5 -4 62.3 5.17
 2 5 4 63.13 5.66
 -2 5 -4 62.22 4.85
 -2 -5 4 62.38 5.94
 -2 5 -4 65.17 4.5
 2 5 5 117.04 7.95
 -2 5 -5 95.67 6.7
 -2 5 -5 106.58 8.15
 -2 5 -5 96.7 6.24
 -2 -5 5 106.2 8.19
 -2 5 -6 714.92 22.03
 2 5 6 769.38 25.23
 -2 5 -6 713 25.67
 -2 5 -6 753.5 23.5
 -2 -5 6 687.34 25.67
 -2 -5 7 832.09 30.14
 2 5 7 916.99 29.24
 -2 5 -7 870.71 26.69
 -2 5 -7 897.93 25.68
 -2 5 -7 848.56 29.94
 -2 5 -8 1152.89 38.49
 -2 5 -8 1226.44 34.5
 -2 -5 8 1173.06 39.22
 2 -5 -8 1242.2 35.78
 2 5 8 1274.92 37.86
 -2 5 -9 64.3 5.63
 -2 5 -9 58.53 7.04
 2 -5 -9 54.28 5.77
 2 5 9 56.01 6.37
 -2 -5 9 60.72 7.31
 -2 5 -10 259.69 16.22
 -2 5 -10 247.11 12.18
 2 -5 -10 276.57 13.91
 2 5 10 262.39 15.06
 -2 -5 10 232.84 15.8
 2 5 11 127.92 10.72
 -2 -5 11 123.05 11.63
 -2 5 -11 125.35 8.42
 -2 5 -11 129.22 11.64
 -2 -5 12 301.45 17.81
 2 5 12 345.68 18.66
 -2 -5 12 322.39 20.33
 -2 5 -12 293.88 18.97
 -2 5 -13 62.36 7.03
 2 5 13 73.82 8.43
 -2 -5 13 68.58 9.25
 -2 5 -13 58.69 8.46
 -2 -5 13 61.98 8.1
 -2 5 -13 59.33 6.38
 2 5 14 95.54 9.3
 -2 5 -14 105.32 8.62
 -2 -5 14 112.92 11.34
 2 5 14 117.34 11.46
 -2 -5 14 104.79 12.11
 -2 5 -14 115.52 10.06
 2 5 14 107.25 10.84
 -2 5 -14 90.13 10.81
 2 5 15 62.25 7.4
 2 5 15 65.37 8.85
 -2 -5 15 72.7 9.43
 -2 5 -15 68.14 7.01
 -2 5 -15 64.15 7.68
 -2 5 -15 68.84 9.92
 -2 5 -16 119.07 9.37
 2 5 16 114.57 10.11
 -2 5 -16 127.39 10.9
 -2 5 -17 185.57 11.87
 -2 5 -17 203.47 13.87
 -2 5 -18 36.5 5.69
 -2 -5 19 98.57 9.47
 -2 5 -19 102.01 9.17
 -2 -5 20 4.05 2.37
 -2 5 -20 1.59 1.49
 -2 -5 21 3.86 2.18
 -2 5 -21 0.09 1.38
 -2 5 -22 53.65 5.25
 -2 -5 22 49.67 5.13
 -2 5 -22 56.62 5.19
 -2 5 -23 12.63 2.09
 -2 -5 23 16.67 2.38
 2 -5 -23 14.59 2.6
 -2 5 -23 14.49 2.25
 -2 6 23 33.79 3.33
 -2 -6 -23 39.26 3.59
 -2 6 22 -0.31 1.52
 2 6 -22 2.21 1.05
 -2 -6 -22 0.32 1.14
 -2 -6 -21 22.62 3.96
 -2 6 21 28.74 4.29
 -2 -6 -21 22.03 3.3
 2 6 -21 27.43 3.72
 -2 -6 -20 36.06 5.74
 -2 6 20 33.32 5.31
 2 6 -20 37.85 4.86
 -2 6 19 47.73 6.52
 -2 -6 -19 54.78 7.28
 2 6 -19 43.36 5.73
 -2 6 18 43.06 6.86
 2 6 -18 44.76 5.96
 -2 -6 -18 60.25 8.06
 -2 -6 -17 147.91 12.15
 -2 6 17 138.89 12.24
 2 6 -17 136.81 10.86
 -2 -6 -17 165.83 13.86
 -2 6 16 66.86 8.41
 2 6 -16 65.76 7.57
 -2 -6 -16 64.75 8.27
 -2 -6 -16 86.43 9.99
 -2 6 15 88.13 9.78
 2 6 -15 78.98 8.32
 -2 -6 -15 77.13 9.02
 -2 -6 -14 273.6 17.39
 -2 6 14 280.33 17.77
 -2 6 14 285.68 19.25
 2 6 -14 284.76 15.98
 -2 6 13 20.09 5.08
 -2 -6 -13 15.37 4.22
 -2 6 13 14.16 3.54
 2 6 -13 14.45 3.4
 -2 6 12 132.23 11.88
 -2 6 12 109.98 10.34
 -2 6 11 24.05 4.85
 -2 -6 -11 19.7 4.56
 -2 -6 -10 409.15 21.35
 -2 -6 -9 295.93 17.2
 -2 -6 -8 11.93 3.38
 -2 6 8 6.29 1.91
 -2 6 7 98.13 6.65
 2 -6 7 90.47 6.84
 -2 6 7 83.73 6.55
 -2 -6 -7 93.2 8.65
 -2 6 6 296.62 12.18
 -2 -6 -6 317.7 16.09
 -2 6 6 329.08 12.64
 2 -6 6 319.89 13.25
 -2 6 6 281.93 12.98
 2 -6 5 116.65 7
 -2 6 5 101.91 7.14
 -2 6 5 119.4 6.5
 -2 6 5 112.12 6.92
 -2 6 4 278.26 11.78
 -2 6 4 268.85 12.27
 2 -6 4 278.52 13.77
 -2 6 4 282.33 10.18
 -2 6 4 248.23 12.43
 -2 6 3 242.44 11.84
 -2 6 3 242.49 10.97
 -2 6 3 255.79 11.8
 -2 6 3 258.28 8.78
 2 -6 3 270.99 13.23
 -2 6 2 86.42 6.07
 -2 6 2 82.69 6.22
 2 -6 2 76.5 6.61
 -2 6 2 77.56 6.12
 -2 6 2 85.5 3.79
 -2 6 1 280.3 12.05
 -2 6 1 288.05 12.02
 2 6 -1 288.25 14.44
 2 -6 1 278.36 13.3
 -2 6 1 271.85 12.34
 2 6 0 724.02 25.05
 -2 6 0 665.7 21.12
 2 6 0 664.21 23.31
 -2 6 0 687.77 21.62
 -2 6 0 654.86 21.87
 2 6 1 247.91 13.1
 -2 6 -1 254.13 11.39
 -2 6 -1 237.9 11.3
 2 6 1 240.7 12.31
 -2 -6 1 245.2 10.97
 -2 6 -1 226.14 10.1
 -2 6 -2 81.68 5.47
 2 6 2 79.48 7.27
 -2 6 -2 78.39 6.05
 -2 6 -2 85.94 6.38
 -2 -6 2 93.05 6.31
 -2 -6 2 93.15 7.46
 2 6 2 86.87 7.07
 -2 6 -3 248.4 11.43
 -2 6 -3 252.42 10.62
 -2 -6 3 254.12 11.48
 -2 -6 3 247.59 13.12
 2 6 3 271.98 13.16
 -2 6 -3 255.26 11.99
 2 6 3 249.29 13.62
 -2 6 -4 274.44 12.74
 -2 6 -4 254.64 11.58
 -2 -6 4 267.82 12.11
 -2 -6 4 274.79 14.2
 2 6 4 289.71 13.74
 -2 6 -4 264.87 11.19
 2 6 5 107.74 8.08
 -2 6 -5 100.72 6.76
 -2 6 -5 101.36 7.46
 -2 6 -5 100.33 6.6
 -2 -6 5 98.43 8.41
 -2 6 -6 286.84 12.54
 -2 6 -6 285.21 13.44
 2 6 6 288.07 14.34
 -2 -6 6 296.74 15.73
 -2 6 -7 108.58 7.98
 2 6 7 115.35 8.89
 -2 -6 7 120.37 10.05
 -2 6 -7 110.65 7.3
 2 6 8 8.95 2.82
 -2 6 -8 19.1 3.47
 -2 6 -8 13.4 3.68
 -2 6 -8 15.57 2.72
 -2 -6 8 13.22 3.62
 2 6 9 318.64 16.59
 -2 -6 9 288.55 17.61
 -2 6 -9 286.68 14
 -2 6 -9 293.34 17.44
 2 -6 -9 295.89 15.25
 2 -6 -10 403.61 18.61
 2 6 10 391.68 19.56
 -2 6 -10 402.37 17.21
 -2 -6 10 393.08 21.76
 -2 6 -10 381.94 21.09
 -2 -6 11 13.79 4.01
 -2 6 -11 29.31 5.88
 -2 6 -11 20.63 3.6
 2 6 11 22.32 4.75
 -2 6 -12 93.13 10.82
 -2 -6 12 109.62 11.77
 2 6 12 121.78 11.04
 -2 6 -12 99.3 8.98
 2 6 13 10.72 3.5
 -2 -6 13 12.98 3.58
 -2 6 -13 14.92 3.12
 2 6 13 15.55 3.76
 -2 -6 13 17.19 5.26
 -2 6 -13 12.82 3.39
 -2 6 -14 314.48 15.85
 2 6 14 278.28 16.71
 -2 -6 14 309.65 19.66
 2 6 14 355.31 21.33
 2 6 14 354.03 20.28
 -2 -6 14 302.32 21.58
 -2 6 -14 310.76 17.38
 2 6 15 74.94 8.17
 -2 6 -15 96.38 8.25
 -2 6 -15 85.85 8.87
 2 6 16 70.87 7.86
 -2 6 -16 79.1 8.35
 -2 6 -16 61.76 6.68
 2 6 17 164.31 11.96
 -2 6 -17 163.19 12.26
 -2 6 -17 151.34 10.44
 -2 6 -18 35.69 5.53
 -2 6 -19 61.11 6.94
 -2 -6 20 27.91 4.46
 -2 6 -20 27.29 4.43
 -2 -6 21 26.3 3.9
 -2 6 -21 26.42 4.02
 -2 6 -22 0.47 1.1
 -2 -6 22 0.15 0.99
 -2 6 -22 -0.73 1.16
 2 -6 -22 0.45 1.14
 2 -6 -23 35.91 3.4
 -2 6 -23 31.64 3.07
 -2 7 22 16.68 2.83
 -2 -7 -22 19.37 3.01
 -2 -7 -21 50.05 4.4
 -2 -7 -21 53.14 5.8
 2 7 -21 46.29 4.4
 -2 7 21 56.36 5.79
 2 7 -20 0.75 1.19
 -2 7 20 2.22 2.08
 -2 -7 -20 4.05 1.93
 -2 -7 -20 2.29 1.4
 -2 7 19 169.4 12.23
 -2 -7 -19 165.89 12.6
 2 7 -19 175.09 11.02
 -2 -7 -18 94.49 9.89
 2 7 -18 77.91 7.58
 -2 7 18 79.42 8.6
 -2 7 17 33.46 6.11
 -2 -7 -17 44.5 7.14
 2 7 -17 42.18 5.81
 -2 7 16 77.75 9.18
 -2 -7 -16 90.26 10.25
 2 7 -16 75.5 8.05
 -2 7 15 64.83 8.4
 2 7 -15 66.88 7.45
 -2 -7 -15 68.36 8.94
 -2 7 14 210.67 15.37
 -2 -7 -14 192.92 14.49
 -2 -7 -14 202.14 15.9
 2 7 -14 204.16 13.44
 -2 -7 -13 8.79 3.23
 -2 7 13 6.84 2.39
 -2 -7 -13 8.61 3.68
 -2 7 13 14.19 4.45
 2 7 -13 11.12 3.06
 -2 -7 -12 10.4 4.01
 -2 7 12 10.7 3.32
 -2 -7 -12 14.72 4.33
 -2 7 12 15.07 4.38
 -2 -7 -12 16.81 4.09
 2 7 -12 15.08 3.43
 -2 -7 -11 333.05 20.55
 -2 7 11 359.65 20.03
 -2 -7 -10 46.12 7.15
 -2 -7 -9 51.96 7.29
 -2 -7 -8 480.74 23.1
 -2 7 8 495.86 19.29
 -2 -7 -7 237.19 14.94
 -2 7 7 224.75 12.03
 -2 7 7 238.24 11.58
 -2 7 6 105.52 8.6
 -2 7 6 112.13 7.01
 -2 7 6 109.56 7.16
 -2 7 6 101.47 7.71
 -2 7 5 53.14 4.37
 -2 7 5 47.87 5.2
 -2 7 5 45.73 5.3
 -2 7 5 39.6 4.21
 2 -7 5 53.69 6.29
 2 -7 4 208.6 12.45
 -2 7 4 200.04 11.09
 -2 7 4 202.17 10.34
 -2 7 4 202.78 11.29
 -2 7 3 293.62 13.57
 -2 7 3 315.29 13.41
 -2 7 3 314.74 14.37
 2 -7 3 329.42 15.87
 -2 7 2 1261.61 35.73
 -2 7 2 1281.06 35.83
 2 7 -2 1347.88 41.26
 -2 7 2 1290.5 37.22
 2 -7 2 1326.02 39.19
 -2 7 1 222.98 11.94
 -2 7 1 246.16 11.72
 -2 7 1 231.7 11.03
 2 7 -1 244.06 14.12
 2 -7 1 252.71 13.36
 -2 7 0 368.88 14.51
 -2 7 0 357.02 15.04
 2 7 0 386.96 18.2
 -2 7 0 368.35 15.85
 2 7 0 389.05 17.17
 -2 7 -1 248.72 11.55
 2 7 1 260.91 13.53
 -2 -7 1 237.01 11.9
 -2 7 -1 253.37 12.49
 2 7 1 254.74 14.29
 -2 7 -1 237.36 11.88
 -2 -7 2 1347.2 37.67
 2 7 2 1342.1 41.5
 -2 7 -2 1276.15 36.21
 -2 7 -2 1375.23 38.35
 -2 7 -2 1416.46 38.62
 2 7 2 1369.04 39.95
 -2 7 -3 312.86 14.13
 -2 7 -3 315.09 13.33
 -2 7 -3 307.47 14.35
 -2 -7 3 315.52 15.98
 2 7 3 309.97 16.49
 -2 -7 3 313.95 14.06
 2 7 3 339.02 15.76
 2 7 4 226.8 12.69
 -2 7 -4 228.77 12.24
 -2 7 -4 226.28 11.47
 -2 -7 4 236.69 11.9
 -2 7 -4 212.36 10.73
 -2 -7 4 210.83 13.08
 -2 7 -5 51.75 5.11
 -2 -7 5 48.05 6.05
 -2 7 -5 50 5.57
 2 7 5 39.71 5.21
 -2 7 -5 41.37 4.65
 2 7 6 102.06 8.54
 -2 7 -6 95.74 7.21
 -2 7 -6 104.09 8.34
 -2 7 -6 105.38 7.64
 -2 -7 6 108.89 9.69
 -2 7 -7 219.22 11.43
 -2 7 -7 216.92 12.59
 -2 -7 7 204.36 14.12
 2 7 7 235.27 13.65
 2 7 8 518.05 22.47
 -2 7 -8 528.13 19.75
 -2 7 -8 576.62 22.16
 -2 7 -9 55.97 6.27
 2 -7 -9 57.35 6.86
 2 7 9 60.6 7.2
 -2 -7 9 60.14 8.02
 -2 -7 10 52.51 7.78
 -2 7 -10 48.12 5.91
 2 7 10 49.09 6.61
 2 -7 -10 40.53 5.85
 -2 7 -11 343.85 16.91
 2 7 11 333.86 18.84
 -2 -7 11 310.41 20.52
 -2 -7 12 23.04 5.48
 2 7 12 12.23 3.65
 2 7 12 12.37 3.9
 -2 7 -12 19.4 3.99
 -2 7 -12 12.84 3.47
 -2 7 -13 13.78 3.33
 -2 -7 13 7.41 3.54
 2 7 13 5.98 2.2
 2 7 13 3.21 1.53
 -2 -7 13 9.06 3.92
 -2 7 -13 8.71 2.89
 -2 7 -14 215.64 12.63
 -2 7 -14 211.48 14.13
 2 7 15 57.58 7.12
 -2 7 -15 74.69 8.23
 -2 7 -15 61.32 6.51
 -2 7 -16 97.34 9.35
 2 7 16 90.43 8.89
 -2 7 -16 79.52 7.43
 2 7 17 38.58 5.66
 -2 7 -17 35.76 4.91
 -2 7 -17 40.11 6.06
 2 7 18 82.49 7.73
 -2 7 -18 96.66 9.02
 -2 7 -19 146.11 10.6
 -2 -7 20 2.09 1.84
 2 -7 -20 2.8 1.38
 -2 7 -20 1.2 1.3
 -2 -7 21 64.78 5.77
 2 -7 -21 53.45 5.64
 -2 7 -21 53.54 5.28
 -2 7 -22 15.88 2.45
 -2 -7 22 20.64 2.88
 2 -7 -22 18.43 2.85
 -2 7 -22 15.76 2.54
 -2 8 22 76.32 5.16
 2 8 -21 17.8 2.4
 -2 -8 -21 17 3.09
 -2 8 21 23.31 3.59
 -2 8 20 42.33 5.33
 -2 -8 -20 40.51 4.34
 -2 -8 -20 44.96 5.57
 2 8 -20 48.12 4.76
 2 8 -19 101.59 7.83
 -2 8 19 107.45 9.29
 -2 -8 -19 95.25 7.85
 -2 -8 -19 120.43 10.01
 -2 -8 -18 19.99 4.16
 -2 -8 -18 17.47 4.53
 -2 8 18 21.39 4.21
 2 8 -18 19.95 3.68
 -2 -8 -17 264.91 17.24
 -2 8 17 244.15 16.1
 2 8 -17 260.77 14.76
 -2 -8 -16 46.91 7.33
 2 8 -16 52.25 6.36
 -2 8 16 52.33 7.54
 -2 8 15 170.19 13.96
 -2 -8 -15 182.84 14.94
 2 8 -15 200.44 13.24
 -2 8 14 28.35 5.65
 -2 -8 -14 15.82 4.96
 2 8 -14 29.36 4.97
 -2 8 13 11 3.38
 2 8 -13 9.95 3.05
 -2 -8 -13 15.84 4.21
 -2 -8 -12 166.32 14.15
 2 8 -12 171.09 12.04
 -2 -8 -12 183.41 15.62
 -2 8 12 191 14.85
 -2 8 12 168.37 13.67
 -2 8 11 105.41 10.3
 -2 -8 -11 117.14 11.64
 -2 -8 -11 99.9 11.25
 2 8 -11 113.14 9.44
 -2 -8 -10 168.42 14.27
 -2 8 10 148.81 12.23
 -2 -8 -10 154.39 12.91
 -2 -8 -9 767.13 32.85
 -2 8 8 168.14 12.17
 -2 -8 -8 170.49 13.67
 -2 8 8 167.12 10.87
 -2 -8 -7 82.63 9.07
 -2 8 7 81.05 7.37
 -2 8 7 93.57 8.54
 -2 8 6 125.76 9.3
 -2 8 6 135.95 9.92
 2 -8 5 296.56 16.67
 -2 8 5 297.23 14.72
 -2 8 5 297.56 13.54
 -2 8 5 289.41 14.78
 -2 8 4 133.42 9.05
 -2 8 4 124.57 8.4
 -2 8 4 141.07 9.79
 2 -8 4 132.96 10.58
 2 8 -3 79.8 8.5
 2 -8 3 78.73 7.94
 -2 8 3 67.91 6.09
 -2 8 3 71.63 6.87
 -2 8 3 76.96 6.5
 2 8 -2 119.34 10.23
 -2 8 2 100 8.23
 -2 8 2 103.47 7.32
 -2 8 2 104.58 7.66
 2 -8 2 98.32 8.81
 -2 8 1 147.64 9.43
 -2 8 1 155.69 10.34
 2 8 -1 159.81 12.03
 2 8 -1 161.04 11.09
 2 -8 1 150.75 10.87
 -2 8 1 148.69 8.68
 2 8 0 11.68 3.13
 2 8 0 9.62 3.24
 -2 8 0 17.69 3.29
 -2 8 0 16.39 3.44
 -2 8 -1 203.56 11.87
 -2 8 -1 180.36 10.93
 -2 -8 1 182.89 11.13
 2 8 1 180.88 12.84
 2 8 1 201.52 12.33
 -2 8 -2 129.58 9.19
 2 8 2 145.27 11.36
 -2 8 -2 139.39 9.71
 -2 8 -2 135 8.78
 -2 -8 2 121.8 8.91
 2 8 2 146.32 10.3
 2 8 3 65.44 6.89
 -2 8 -3 62.58 6.3
 -2 8 -3 64.76 6.08
 -2 8 -3 58.59 6.14
 2 8 3 68.05 7.83
 -2 -8 3 55.27 5.87
 -2 8 -4 129.56 9.64
 -2 -8 4 136.28 9.54
 2 8 4 137.63 10.03
 -2 8 -4 138.7 9.07
 -2 8 -4 138.12 9.45
 -2 -8 4 130.96 10.7
 2 8 5 307.28 15.82
 -2 8 -5 320.31 16.06
 -2 -8 5 283.69 16.6
 -2 8 -5 288.28 14.35
 -2 8 -6 114.33 9.35
 2 8 6 126.49 9.97
 -2 8 -6 120.61 8.79
 -2 -8 6 118.29 10.69
 -2 8 -7 57.84 6.04
 -2 8 -7 59.7 6.85
 -2 -8 7 60.86 7.8
 2 8 7 63.53 7.21
 -2 -8 8 167.7 13.76
 -2 8 -8 176.75 11.04
 -2 8 -8 178.13 12.13
 2 8 8 184.54 12.87
 -2 -8 9 714.91 32.24
 -2 8 -9 761.8 28.69
 2 -8 -9 737 29.65
 2 8 9 766.62 29.86
 -2 8 -10 202.29 13.19
 2 -8 -10 198.66 14.02
 -2 -8 10 171.73 14.86
 2 8 10 187.53 13.68
 -2 8 -10 188.36 12.74
 -2 8 -11 135.88 10.76
 -2 8 -11 132.19 10.67
 2 8 11 122.18 11.29
 -2 8 -11 134.25 9.76
 -2 -8 11 135.88 10.52
 -2 -8 11 116.68 12.62
 2 8 11 109.25 10.16
 2 8 12 142.84 11.77
 -2 -8 12 157.33 11.49
 -2 8 -12 157.61 10.72
 -2 -8 12 129.94 13.73
 -2 8 -12 174.57 12.53
 2 8 12 171.69 13.74
 2 8 13 8.95 3.1
 -2 -8 13 14.55 3.47
 -2 8 -13 7.58 2.48
 -2 8 -13 15.23 3.45
 2 8 14 29.59 5.56
 -2 8 -14 30.26 5.36
 -2 8 -15 161.4 10.75
 2 8 15 149.57 11.9
 -2 8 -15 175.85 12.89
 -2 8 -16 56.42 6.14
 2 8 16 48.73 6.54
 -2 8 -16 66.09 7.8
 -2 -8 17 245.16 13.68
 2 8 17 232.37 14.01
 -2 8 -17 229.68 12.3
 -2 8 -17 244.4 14.79
 2 8 18 15.91 3.39
 -2 8 -18 17.21 3.9
 2 -8 -19 117.11 9.51
 -2 8 -19 113.71 8.88
 -2 -8 20 48.18 5.28
 2 -8 -20 41.27 5.05
 -2 8 -20 48.01 5.25
 -2 -8 21 19.3 2.99
 2 -8 -21 17.75 2.97
 -2 8 -21 17.45 2.81
 -2 8 -22 78.62 5.04
 -2 9 21 20.95 2.96
 -2 9 20 54.99 5.6
 2 9 -20 54.57 4.54
 -2 -9 -20 57.85 5.78
 2 9 -19 41.63 4.59
 -2 -9 -19 48 4.92
 -2 9 19 46.67 5.68
 -2 -9 -19 41.58 5.4
 -2 9 18 72.07 7.74
 -2 -9 -18 69.3 6.74
 -2 -9 -18 60.33 7.2
 2 9 -18 72.76 6.66
 -2 -9 -17 46.39 5.94
 -2 9 17 45.26 6.67
 -2 -9 -17 41.91 6.27
 2 9 -17 45.34 5.53
 -2 -9 -16 31.69 5.37
 -2 -9 -16 28.93 5.6
 -2 9 16 28.25 5.71
 2 9 -16 33.43 5.04
 2 9 -15 18.5 4.1
 -2 -9 -15 25.04 5.16
 -2 -9 -15 17.99 4.66
 -2 9 15 20.33 4.48
 -2 9 14 39.8 6.66
 2 9 -14 36.56 5.48
 -2 -9 -14 36.87 6.71
 -2 9 13 114.14 11.47
 2 9 -13 90.62 8.82
 -2 -9 -13 91.54 10.55
 -2 9 12 80.27 9.56
 -2 -9 -12 78.39 9.88
 2 9 -12 79.8 7.47
 2 9 -12 80.66 8.27
 -2 9 11 74.07 8.94
 2 9 -11 75.32 7.8
 2 9 -11 69.72 7.15
 -2 -9 -11 62.09 8.39
 -2 -9 -11 68.92 9.64
 -2 9 10 85.01 9.5
 -2 -9 -10 71.4 9.7
 -2 -9 -10 76.39 9.26
 2 9 -10 83.21 7.75
 2 9 -10 75.93 7.92
 -2 -9 -9 26.48 5.17
 -2 9 9 36.43 6.08
 -2 -9 -9 38.45 6.9
 -2 -9 -8 119.41 11.92
 -2 9 8 112.61 9.46
 -2 -9 -7 208.45 15.43
 -2 9 7 185.93 12.34
 -2 9 6 67.26 7.16
 -2 9 5 13.76 3.37
 -2 9 5 17.56 3.24
 2 9 -5 10.83 3.91
 2 -9 5 17.57 4.02
 2 9 -4 205.39 15.03
 -2 9 4 187.64 11.18
 2 -9 4 214.39 14.52
 -2 9 4 206.16 13.02
 -2 9 3 143.2 9.73
 2 -9 3 147.72 11.8
 -2 9 3 153.56 11.14
 2 9 -3 156.64 12.86
 2 -9 2 178.35 12.84
 -2 9 2 164.96 10.63
 -2 9 2 167.25 11.62
 2 9 -2 173.24 13.54
 2 9 -2 178.87 12.45
 -2 9 1 179.86 11.33
 2 9 -1 182.91 12.56
 -2 9 1 192.12 12.45
 2 -9 1 172.99 12.67
 2 9 -1 210.13 14.81
 -2 9 0 266.15 14.26
 2 -9 0 255.68 15.68
 2 9 0 300.66 17.99
 -2 9 0 287.18 15.56
 2 9 0 296.45 16.15
 -2 -9 0 252.2 14.4
 2 9 1 182.31 13.68
 -2 9 -1 183.43 11.77
 2 9 1 189.23 12.53
 -2 -9 1 158.46 11.13
 -2 9 -1 204.84 12.84
 -2 9 -2 180.82 11.81
 -2 -9 2 170.32 11.53
 -2 9 -2 185.34 12.21
 2 9 2 184.03 13.99
 2 9 2 197 12.73
 -2 9 -2 194.29 11.67
 2 9 3 162.15 11.55
 -2 9 -3 147.75 10.83
 2 9 3 162.87 13.14
 -2 9 -3 159.06 10.58
 -2 -9 3 147.57 10.64
 -2 9 -3 161.91 11.25
 2 9 4 203.04 13.03
 -2 9 -4 183.54 12.39
 -2 -9 4 188.38 12.2
 -2 9 -4 183.12 11.96
 -2 9 -5 16.37 3.44
 -2 9 -5 15.07 3.42
 2 9 5 14.64 3.54
 2 9 6 59.92 7.12
 -2 9 -6 74.14 7.95
 -2 9 -6 67.52 7.07
 -2 -9 6 64.04 8.22
 -2 9 -7 203.95 12.66
 2 9 7 215.51 14.15
 -2 9 -7 200.5 13.65
 -2 -9 7 197.9 15.13
 -2 9 -8 129.01 10.81
 -2 9 -8 128.68 9.88
 2 9 8 124.44 10.8
 -2 -9 8 110.45 11.59
 -2 9 -9 34.67 5.54
 2 9 9 39.69 5.99
 2 9 9 38.29 6.18
 -2 9 -9 33.26 5.64
 -2 9 -9 27.98 4.78
 -2 -9 9 25.73 5.69
 2 -9 -9 31.56 5.76
 2 9 10 69.8 8.18
 -2 9 -10 72.44 7
 -2 -9 10 77.97 10.3
 -2 9 -10 74.25 8.25
 -2 9 -10 84.43 8.64
 -2 9 -10 69.06 7.65
 2 -9 -10 77.37 9.06
 2 9 10 85.13 9.35
 2 9 11 64.66 8.4
 -2 -9 11 57.62 6.97
 -2 -9 11 63.06 9.56
 2 9 11 59.42 7.71
 -2 9 -11 54.49 7.1
 -2 9 -11 64.72 6.74
 -2 9 -11 58.43 7.43
 2 9 12 76.37 8.73
 -2 9 -12 88.23 7.85
 -2 -9 12 89.35 8.59
 -2 9 -12 78.94 8.57
 2 9 13 74.11 8.51
 -2 -9 13 87.04 8.33
 -2 9 -13 90.07 7.81
 -2 9 -13 84.88 8.93
 -2 9 -14 39.11 5.85
 2 9 14 36.48 5.99
 -2 -9 14 43.66 5.71
 -2 9 -14 37.98 5.02
 2 9 15 11.07 3.59
 -2 9 -15 20.07 3.68
 -2 9 -15 19.05 4.46
 2 9 16 31.14 4.99
 2 -9 -16 37.86 5.99
 -2 9 -16 34.61 4.41
 -2 9 -16 38.31 5.86
 -2 -9 17 43.99 5.36
 2 9 17 48.87 5.95
 -2 9 -17 48.95 4.91
 2 -9 -17 56.82 6.9
 -2 9 -17 46.01 6.41
 2 -9 -18 60.34 6.69
 2 9 18 61.87 6.2
 -2 9 -18 74.42 7.32
 -2 9 -19 57.67 6
 2 -9 -19 53.75 5.79
 -2 -9 20 53.68 5.09
 -2 9 -20 50.09 5
 2 -9 -20 47.12 4.75
 -2 -9 20 52.03 4.27
 -2 9 -21 26.72 3.15
 -2 -9 21 27.37 2.97
 -2 10 20 4.74 1.7
 -2 10 19 61.43 5.99
 -2 -10 -19 53.81 5.68
 2 10 -19 55.94 4.8
 -2 -10 -19 48 4.27
 -2 -10 -18 24.1 3.66
 -2 10 18 26.11 4.47
 2 10 -18 20.54 3.25
 -2 -10 -18 31.23 4.82
 -2 10 17 116.9 9.88
 -2 -10 -17 117.09 9.02
 -2 -10 -17 104.62 9.55
 2 10 -17 115.92 8.68
 -2 10 16 96.47 9.49
 -2 -10 -16 99.56 8.97
 -2 -10 -16 96.76 9.91
 2 10 -16 96.26 8.3
 -2 10 15 79.4 9.08
 -2 -10 -15 81.51 8.55
 -2 -10 -15 79.84 9.2
 2 10 -15 77.15 7.75
 -2 -10 -14 150.03 12.21
 -2 10 14 163.52 13.43
 -2 -10 -14 168.9 13.98
 2 10 -14 160.04 11.63
 -2 -10 -13 -0.02 1.83
 2 10 -13 -0.7 1.52
 -2 -10 -13 1.81 2.66
 -2 10 13 2.78 2.22
 2 10 -13 -0.58 2.12
 -2 10 12 4.39 2.78
 2 10 -12 4.86 2.74
 2 10 -12 0.48 2.04
 -2 -10 -12 4.94 3.02
 -2 -10 -12 2.34 2.12
 -2 -10 -11 26.55 5.55
 -2 -10 -11 29.38 5.77
 2 10 -11 40.06 5.81
 -2 10 11 31.38 5.95
 2 10 -11 31.14 5.01
 -2 -10 -10 154.06 12.76
 2 10 -10 161.26 11.74
 -2 -10 -10 164.04 14.97
 -2 10 10 144.76 12.77
 -2 -10 -10 156.95 13.47
 2 10 -10 157.88 11.24
 -2 10 9 489.58 24.1
 2 10 -9 441.74 20.05
 -2 -10 -9 452.34 23.49
 2 10 -9 437.19 20.53
 -2 -10 -9 434.32 25.09
 -2 -10 -9 427.12 22.1
 -2 10 8 33 5.81
 -2 -10 -8 35.88 5.9
 2 10 -8 30.26 6.61
 -2 10 8 32.5 5.31
 -2 -10 -8 45.52 7.01
 2 10 -8 39.36 5.43
 2 10 -8 35.65 5.31
 -2 -10 -8 32.96 6.67
 -2 -10 -7 96.09 9.42
 2 10 -7 81.1 7.62
 -2 -10 -7 82.55 10.05
 -2 10 7 74.63 8.12
 -2 10 7 81.15 8.91
 2 10 -7 73.19 9.74
 -2 10 6 369.19 19.37
 2 10 -6 375.22 22.75
 -2 10 5 20.84 4.31
 2 -10 5 23.1 4.97
 2 10 -5 25.33 5.64
 -2 10 4 62.39 6.6
 -2 10 4 71.6 8.04
 2 -10 4 71.07 8.59
 2 10 -4 70.15 8.22
 2 10 -4 71.31 9.25
 2 10 -3 21.23 5.13
 2 -10 3 18.79 4.29
 -2 10 3 22.6 4.55
 -2 10 3 24.02 4.13
 2 10 -3 16.59 3.99
 2 10 -2 137.87 12.65
 -2 10 2 129.68 10.87
 2 10 -2 136.08 11.2
 2 -10 2 126.3 11.43
 -2 10 2 125 9.73
 2 10 -1 408.23 22.9
 -2 10 1 399.26 18.99
 2 -10 1 404.04 21.43
 2 10 -1 442.52 21.23
 -2 10 1 432.79 20.9
 2 -10 0 97.99 9.96
 2 10 0 113 11.43
 -2 -10 0 101.72 9.36
 2 10 0 112.41 10.01
 -2 10 0 103.26 9.07
 -2 10 0 102.4 9.73
 2 10 1 437.66 20.96
 -2 10 -1 441.75 21.28
 -2 10 -1 435.41 20.27
 2 10 1 440.37 23.76
 -2 -10 1 405.08 20.03
 2 10 2 119.77 11.82
 -2 10 -2 123.18 10.17
 -2 -10 2 102.5 9.36
 -2 10 -2 112.94 10.11
 2 10 2 112.49 9.88
 -2 10 -3 16.48 4.08
 -2 10 -3 25 4.89
 2 10 3 13.16 3.28
 -2 -10 3 14.57 3.69
 2 10 4 69.5 7.78
 -2 10 -4 65 7.53
 -2 -10 4 60.8 7.3
 -2 10 -4 51.61 6.66
 -2 10 -5 43.04 6.16
 2 10 5 37.52 5.67
 -2 10 -6 404.17 19.95
 -2 10 -6 415.42 21.16
 2 10 6 398.59 20.3
 2 10 7 74.49 8.47
 -2 10 -7 82.37 8.45
 2 10 7 81.77 8.96
 -2 10 -7 72.09 7.38
 -2 10 -7 67.01 8.19
 -2 10 -7 81.95 8.52
 -2 10 -8 47.63 6.21
 2 10 8 58.59 7.65
 -2 10 -8 52.69 7.29
 2 10 8 44.77 6.54
 -2 10 -8 47.88 6.53
 -2 -10 8 48.18 7.8
 2 10 9 414.64 21.58
 2 10 9 438.79 22.41
 -2 10 -9 443.26 22.51
 -2 10 -9 440.26 21.5
 -2 10 -9 419.28 20.33
 -2 10 -9 420.27 18.84
 -2 -10 9 414.07 24.64
 2 -10 -9 378.55 21.88
 2 10 10 158.03 12.99
 -2 10 -10 192.34 11.79
 -2 10 -10 189.72 13.52
 -2 10 -10 169.32 12.67
 -2 10 -10 199.86 14.55
 -2 -10 10 171.72 15.68
 2 10 10 162.9 13.39
 -2 -10 11 35.55 5.76
 -2 10 -11 30.65 5.46
 -2 10 -11 37.98 5.15
 2 10 11 31.17 5.7
 2 10 12 5.04 2.34
 -2 10 -12 3.76 2.01
 -2 10 -12 2.34 1.62
 -2 -10 12 1.27 1.8
 2 10 13 1.93 2.41
 -2 10 -13 5.47 2.74
 -2 -10 13 1.52 1.51
 -2 10 -13 4.12 2.26
 2 10 14 144.33 11.86
 -2 10 -14 181.08 10.75
 2 -10 -14 173.94 12.85
 -2 -10 14 172.94 11.7
 -2 10 -14 166.87 12.63
 -2 10 -15 101.37 7.55
 2 -10 -15 93.49 9.06
 -2 -10 15 93.29 7.96
 2 10 15 82.58 8.41
 -2 10 -15 94.49 9.08
 2 10 16 99.63 8.83
 -2 10 -16 101.35 7.16
 2 -10 -16 103.7 9.18
 -2 10 -16 106.99 9.33
 -2 -10 17 118.26 8.61
 2 10 17 101.58 8.32
 2 -10 -17 109.5 8.84
 -2 10 -17 101.83 8.72
 -2 -10 18 15.4 2.71
 2 10 18 18.73 2.9
 2 -10 -18 22.21 3.52
 -2 10 -18 17.07 3.53
 2 -10 -19 66.74 5.52
 -2 10 -19 73.81 6.3
 -2 -10 20 3.15 1.22
 -2 10 -20 4.3 1.58
 -2 11 20 161.08 7.72
 -2 11 19 16.52 2.91
 2 11 -18 7.93 1.8
 -2 -11 -18 10.12 2.14
 -2 11 18 13.21 2.92
 -2 -11 -17 78.13 6.68
 -2 11 17 76.11 7.52
 2 11 -17 85.28 6.74
 -2 -11 -16 8.35 2.87
 -2 -11 -16 7.05 2.76
 -2 11 16 8.87 3.07
 2 11 -16 6.17 2.2
 -2 11 15 17.07 4.16
 -2 -11 -15 11.3 3.33
 -2 -11 -15 19.44 4.39
 2 11 -15 15.25 3.5
 -2 -11 -14 16.35 3.91
 -2 -11 -14 26.74 5.32
 2 11 -14 13.44 3.29
 -2 11 14 14.57 4.13
 -2 11 13 44.65 7.03
 -2 -11 -13 39.98 6.25
 -2 -11 -13 36.2 6.16
 2 11 -13 38.63 5.56
 2 11 -13 45.81 5.88
 2 11 -12 60.75 6.87
 -2 11 12 59.13 8.16
 -2 -11 -12 65.71 8.14
 -2 -11 -12 51.41 7.77
 2 11 -12 63.77 7.31
 2 11 -11 173.16 12.14
 -2 11 11 206.79 15.34
 -2 -11 -11 167.64 13.45
 -2 -11 -11 180.55 14.52
 2 11 -11 185.46 12.81
 -2 -11 -10 88.12 9.87
 -2 11 10 81.53 9.51
 2 11 -10 96.72 8.91
 2 11 -10 93.21 8.97
 -2 -11 -10 97.39 10.08
 -2 -11 -9 18.15 4.66
 -2 11 9 18.93 4.55
 2 11 -9 16.24 3.79
 -2 -11 -9 13.5 4.19
 2 11 -9 21.56 4.47
 -2 -11 -8 33.35 6.67
 -2 -11 -8 23.84 5.27
 -2 -11 -8 30.61 5.58
 2 11 -8 35.32 5.17
 -2 11 8 31.87 5.92
 2 11 -8 31.51 5.31
 2 11 -8 30.95 6.72
 -2 11 7 2.12 1.51
 -2 -11 -7 -0.81 2.04
 2 11 -7 3.23 3.26
 2 11 -7 -2.03 1.84
 -2 11 7 0.43 2.26
 2 11 -7 -1.65 1.83
 -2 -11 -7 -1.71 1.88
 -2 11 6 60.35 7.71
 -2 11 6 62.55 8.02
 2 11 -6 64.3 6.89
 2 11 -6 57.63 8.83
 -2 -11 -6 58.27 7.76
 2 11 -6 56.94 6.89
 2 11 -6 59.13 7.87
 -2 -11 -5 253.23 16.05
 2 11 -5 237.34 14.74
 -2 11 5 278.83 17.2
 -2 11 5 264.89 16.95
 2 11 -5 246.81 18.59
 2 11 -5 253.37 16.78
 2 11 -5 276.04 14.82
 -2 11 4 486.78 23.31
 -2 11 4 448.94 22.86
 -2 -11 -4 442.34 21.96
 2 11 -4 474.72 26.37
 2 11 -4 445.64 19.63
 2 -11 4 446.62 24.47
 2 11 -4 466.76 23.28
 2 -11 3 188.72 15.08
 -2 11 3 180.03 12.47
 2 11 -3 176.71 15.52
 2 11 -3 188.79 14.02
 -2 11 3 184.32 13.98
 2 -11 2 116.59 11.62
 -2 11 2 119.45 11.09
 2 11 -2 118.7 12.41
 -2 11 2 106.65 9.57
 2 11 -2 128.69 11.22
 2 11 -1 16.09 3.96
 2 11 -1 25.89 5.84
 -2 11 1 20.68 4.27
 2 -11 1 14.26 4.47
 -2 11 1 17.91 4.42
 -2 -11 -1 15.89 4.12
 -2 11 0 222.32 14.58
 2 11 0 263.71 16.16
 -2 11 0 243.98 16.01
 -2 -11 0 212.06 14.85
 2 11 0 240.41 17.97
 2 -11 0 207.73 15.79
 -2 11 -1 14.27 4.01
 2 11 1 15.67 3.68
 2 11 1 13.03 4.03
 -2 11 -1 20.93 4.41
 -2 -11 1 12.79 3.53
 2 -11 -1 14.59 4.29
 2 11 2 139.6 11.48
 -2 -11 2 116.83 10.65
 -2 11 -2 132.69 11.35
 -2 11 -2 128.4 11.34
 2 11 2 145.63 13.98
 2 11 3 174.25 12.91
 -2 11 -3 176.16 13.4
 -2 -11 3 158.38 12.55
 -2 11 -3 149.33 12.29
 2 11 4 440.65 21.55
 -2 11 -4 402.78 18.83
 -2 11 -4 418.74 21.06
 -2 -11 4 449.38 21.01
 -2 11 -4 391.06 21.17
 -2 11 -4 436.17 21.95
 -2 -11 4 394.58 20.97
 2 11 4 376.53 20.44
 -2 11 -5 232.84 14.28
 -2 11 -5 244.49 16.48
 -2 11 -5 256.01 16.42
 2 11 5 284.88 16.89
 -2 11 -5 299.26 17.31
 2 11 5 241.94 15.84
 -2 11 -6 63.71 8.26
 2 11 6 60.83 7.71
 -2 11 -6 57.04 6.78
 -2 11 -6 77.8 8.53
 2 11 6 69.43 8.07
 -2 11 -6 70.24 8.21
 2 11 7 0.74 1.74
 -2 11 -7 -2.03 2.4
 -2 11 -7 -1.38 2.12
 -2 11 -7 0.44 2.55
 2 11 7 -1.17 2.33
 -2 11 -7 2.6 2.8
 2 11 8 23.84 5.18
 2 11 8 38.18 6.38
 -2 11 -8 28.95 5.13
 -2 11 -8 33.94 6.18
 -2 11 -8 40.7 6.07
 2 11 9 14.93 3.94
 -2 11 -9 8.77 3.17
 -2 11 -9 11.1 3.62
 -2 11 -10 98.25 9.73
 2 11 10 84.07 9.49
 -2 11 -11 200.36 14.22
 -2 -11 11 197.72 13.68
 2 11 11 165.38 13.45
 -2 11 -12 55.63 7.18
 -2 -11 12 39.49 5.82
 2 11 12 48.4 7.06
 2 11 13 29.77 5.68
 -2 -11 13 40.44 5.74
 -2 11 -13 35.65 5.91
 2 11 14 8.51 2.7
 -2 -11 14 8.38 2.22
 -2 11 -14 13.45 3.55
 2 11 15 9.71 2.42
 -2 -11 15 14.8 3.08
 -2 11 -15 18.07 4.04
 2 11 16 9.87 2.92
 -2 11 -16 4.9 1.92
 2 11 17 85.68 7.06
 -2 11 -17 88.47 7.55
 -2 -11 17 87.05 6.95
 -2 -11 18 16.16 2.51
 -2 11 -18 16.25 3.07
 -2 -11 19 16.07 2.58
 -2 11 -19 16.99 2.68
 -2 11 -20 149.54 7.04
 -2 12 19 11.9 2.07
 -2 12 18 21.94 3.38
 -2 -12 -17 54.28 4.77
 -2 12 17 57.66 5.89
 2 12 -17 62.27 4.95
 -2 -12 -16 15.8 3.08
 -2 12 16 23.19 4.31
 2 12 -16 20.62 3.13
 -2 -12 -15 53.53 5.95
 -2 12 15 61 7.13
 2 12 -15 65.01 6.23
 -2 12 14 193.26 13.73
 -2 -12 -14 196.36 12.69
 2 12 -14 207.71 12.24
 -2 12 13 21.34 4.74
 2 12 -13 19.06 3.67
 -2 -12 -13 18.27 4.16
 2 12 -13 15.87 3.56
 -2 12 12 29.59 5.76
 -2 -12 -12 27.33 5.22
 2 12 -12 29.79 4.9
 2 12 -12 29.17 4.76
 2 12 -11 107.5 9.31
 2 12 -11 93.98 8.83
 -2 12 11 116.59 11.21
 -2 -12 -11 99.09 10.07
 -2 12 10 95.26 10.36
 2 12 -10 99.6 9.11
 -2 -12 -10 108.74 10.63
 2 12 -10 108.3 9.51
 -2 -12 -9 8.44 3.29
 2 12 -9 12.12 3.45
 2 12 -9 13.31 3.08
 -2 12 9 12.86 3.95
 -2 12 8 12.96 3.27
 -2 -12 -8 9.96 3.83
 2 12 -8 5.85 2.35
 2 12 -8 10.09 3.35
 -2 12 7 85.15 9.78
 -2 -12 -7 78.4 8.89
 2 12 -7 86.04 8.33
 2 12 -7 70.09 7.89
 -2 -12 -6 915.51 35.32
 2 12 -6 943.47 41.09
 2 12 -6 930.74 32.57
 -2 12 6 880.65 36.06
 -2 12 6 1011.17 37.44
 2 12 -6 881.81 33.02
 -2 12 5 407.51 22.76
 -2 -12 -5 436.7 22.32
 2 12 -5 439.25 20.12
 2 12 -5 452.66 26.62
 2 12 -5 438.48 21.08
 -2 12 5 463.35 23.37
 -2 12 4 16.76 4.47
 2 12 -4 21.98 4.56
 -2 -12 -4 21 4.73
 2 12 -4 16.14 4.48
 -2 12 4 15.9 4.62
 2 12 -4 17.56 3.79
 2 -12 4 17.18 4.87
 -2 12 4 16.06 3.8
 -2 12 3 141.19 12.85
 2 -12 3 172.17 14.89
 -2 -12 -3 156.07 12.43
 2 12 -3 151.88 10.82
 -2 12 3 135.28 11.24
 2 12 -3 158.89 15.21
 -2 12 3 156.52 12.87
 2 12 -3 144.95 11.45
 -2 12 3 170.73 13.23
 -2 -12 -2 213.14 14.59
 -2 12 2 191.78 14.98
 -2 12 2 202.86 13.81
 2 12 -2 228.8 18.2
 2 -12 2 214.63 16.75
 -2 12 2 215.59 15.11
 2 12 -2 209.73 12.87
 -2 -12 -2 193.82 15.05
 2 12 -2 197.65 13.65
 -2 12 2 211.97 14.48
 -2 12 1 314.5 17.31
 2 -12 1 332.53 20.98
 2 12 -1 354.44 22.82
 -2 12 1 277.17 18.51
 -2 12 1 286.32 17.65
 -2 12 1 334.13 19.2
 -2 -12 -1 299.4 18.88
 -2 -12 -1 322.48 18.22
 2 12 -1 321.71 17.87
 -2 12 0 5.64 2.75
 -2 12 0 4.96 3.03
 -2 12 0 16.61 3.74
 2 12 0 8.49 2.94
 -2 12 0 8.97 3.22
 -2 -12 0 7.35 2.51
 -2 12 0 8.48 3.12
 2 12 0 4.53 2.79
 -2 -12 0 7.62 3.64
 2 -12 0 1.32 2.64
 2 -12 -1 316.65 20.76
 2 12 1 361.4 23.38
 2 -12 -1 337.53 17.62
 -2 -12 1 361.45 19.23
 2 12 1 305.05 17.75
 -2 12 -1 342.4 16.84
 2 12 1 364.26 19.62
 -2 12 -1 340.11 19.53
 -2 12 -1 326.59 20.01
 -2 -12 1 319.39 19.33
 -2 12 -1 340.29 19.29
 -2 12 -2 212.63 14.88
 -2 -12 2 191.11 14.58
 -2 12 -2 195.98 14.8
 2 12 2 217.67 14.74
 -2 -12 2 221.86 14.59
 -2 12 -2 205.93 12.83
 2 -12 -2 182.21 15.43
 2 12 2 189.83 13.82
 -2 12 -2 219.3 15.75
 -2 12 -3 151.93 12.96
 -2 -12 3 154.93 12.13
 -2 12 -3 153.69 11
 -2 12 -3 171.85 13.92
 2 12 3 148.42 12.14
 -2 -12 3 134.33 12.15
 2 12 3 142.49 11.93
 -2 12 -3 159.48 12.65
 -2 -12 4 22.91 5.08
 -2 12 -4 21.49 4.02
 -2 12 -4 29.29 5.38
 2 12 4 16.73 3.93
 -2 12 -4 14.85 4.04
 2 12 4 15.81 3.98
 -2 12 -4 19.42 4.85
 -2 12 -5 446.34 20.67
 -2 12 -5 395.11 22.45
 2 12 5 450.35 22.55
 -2 12 -5 432.46 23.08
 -2 12 -5 456.69 22.68
 -2 12 -6 995.73 34.98
 2 12 6 999.13 37.83
 -2 12 -6 988.51 37.88
 -2 12 -6 963.26 38.24
 -2 12 -6 1035.58 37.51
 -2 12 -7 72.93 8.11
 -2 12 -7 74.99 8.56
 2 12 7 68.77 8.77
 -2 12 -8 17.96 4.06
 2 12 8 10.7 3.8
 -2 12 -8 17.76 4.44
 2 12 9 14.31 3.66
 -2 12 -9 7.93 2.49
 -2 12 -9 14.29 3.67
 -2 -12 10 87.36 9.16
 2 12 10 88.82 9.78
 -2 12 -10 105.29 10.11
 -2 12 -11 104.48 9.96
 -2 -12 11 83.67 8.73
 2 12 11 80.88 9.04
 2 12 12 30.07 5.39
 -2 -12 12 25.12 4.62
 -2 12 -12 23.96 4.92
 2 12 13 15.22 3.83
 -2 12 -13 19.83 4.34
 -2 -12 13 24.04 4.41
 -2 12 -14 210 13.26
 -2 -12 14 201.04 12.04
 2 12 14 171.58 12.11
 -2 -12 15 57.11 5.72
 -2 12 -15 64.26 6.95
 2 12 15 53.44 6.08
 2 12 16 22.99 3.71
 -2 12 -16 20.96 3.76
 -2 -12 17 54.08 4.92
 -2 12 -17 67.85 5.99
 -2 12 -18 20.92 2.98
 -2 12 -19 20.66 2.51
 -2 13 17 13.61 2.44
 -2 13 17 18.89 3.1
 -2 13 16 1.21 1.65
 -2 -13 -16 1.19 1.02
 2 13 -16 1.91 1.23
 -2 13 15 21.76 4.06
 -2 -13 -15 25.67 3.63
 -2 13 14 30.28 4.91
 -2 -13 -14 27.58 4.27
 2 13 -14 34.44 4.46
 -2 13 13 132.06 10.93
 -2 -13 -13 118.29 9.54
 2 13 -13 127.5 9.18
 2 13 -12 458.06 20.05
 -2 -13 -12 465.26 21.37
 -2 13 12 482.66 23.17
 2 13 -12 494.14 20.54
 -2 13 11 117.45 11.06
 -2 -13 -11 101.29 9.63
 2 13 -11 98.76 8.68
 2 13 -11 113.63 9.33
 -2 -13 -10 8.72 3.01
 -2 13 10 6.71 2.59
 2 13 -10 9.09 2.85
 2 13 -10 9.76 3.04
 2 13 -9 17.04 3.75
 -2 -13 -9 14.18 4.06
 -2 13 9 16.93 4.47
 2 13 -9 16.26 3.64
 -2 -13 -8 114.77 10.74
 -2 13 8 129.66 11.85
 2 13 -8 119.9 10.11
 2 13 -8 117.65 10.05
 -2 -13 -7 107.7 10.61
 2 13 -7 107.9 9.48
 2 13 -7 113.32 10.01
 -2 13 7 126.65 11.99
 2 13 -6 86.6 8.44
 -2 13 6 96.76 10.43
 -2 -13 -6 78.14 8.87
 2 13 -6 86.94 8.76
 -2 13 6 92.56 10.25
 -2 13 5 55.21 7.9
 2 13 -5 44.93 6.1
 -2 13 5 53.86 7.89
 2 13 -5 45.78 6.41
 -2 -13 -5 45.05 6.96
 -2 13 4 622.52 28.39
 2 13 -4 584.53 24.36
 -2 -13 -4 595.46 26.98
 -2 13 4 561.72 25.38
 2 13 -4 576.62 25.33
 -2 13 4 664.85 28.96
 -2 13 3 115.59 10.27
 -2 -13 -3 128.82 11.47
 2 13 -3 124.27 10
 -2 -13 -3 115.38 11.97
 2 13 -3 118.09 10.34
 -2 13 3 121.54 11.62
 -2 13 2 139.27 11.22
 2 13 -2 156.49 11.17
 -2 -13 -2 151.4 12.49
 2 -13 2 165.61 15.11
 -2 -13 -2 141.06 12.99
 2 13 -2 149.93 11.89
 -2 13 2 143.29 12.63
 2 13 -1 59.63 7.53
 -2 -13 -1 61.73 7.97
 -2 13 1 57.54 7.14
 -2 13 1 46.87 7.03
 -2 -13 -1 60.67 8.44
 2 13 -1 69.56 7.42
 2 -13 1 66.54 9.2
 -2 13 1 67.76 8.51
 -2 -13 0 4.51 2.71
 2 13 0 5.57 2.52
 -2 13 0 4.79 2.31
 -2 13 0 0.36 1.74
 -2 -13 0 0.82 2.47
 2 -13 0 0.18 2.08
 -2 13 0 3.45 2.07
 2 13 0 2.65 2.38
 -2 13 -1 60.83 8.04
 -2 -13 1 63.3 7.76
 -2 13 -1 62.8 6.76
 -2 13 -1 54.1 7.83
 -2 -13 1 57.93 8.18
 2 13 1 46.99 6.59
 2 -13 -1 63.76 9.31
 -2 13 -2 143.86 10.78
 -2 -13 2 165.56 12.73
 -2 -13 2 133.71 12.56
 2 -13 -2 115.19 12.74
 -2 13 -2 153.8 12.79
 2 13 2 135.41 11.56
 -2 13 -3 130.36 10.37
 -2 -13 3 136.96 11.59
 2 13 3 115.76 10.78
 -2 13 -3 123.47 11.52
 -2 13 -4 587.78 24.33
 -2 13 -4 581.45 26.45
 2 13 4 507.39 24.95
 -2 13 -5 36.84 5.53
 2 13 5 35.35 6.3
 -2 13 -5 36.39 5.97
 -2 13 -6 87.44 9.57
 -2 13 -6 99.66 9.4
 2 13 6 76.23 9.02
 -2 13 -7 95.05 9.2
 -2 13 -7 113.58 10.84
 -2 13 -8 109.54 9.99
 -2 13 -8 130.65 11.34
 -2 13 -9 14.48 3.85
 -2 -13 9 15.5 4.01
 2 13 10 11.21 3.93
 -2 -13 10 12.32 3.68
 -2 13 -10 10.88 3.4
 -2 13 -11 110.85 9.95
 -2 -13 11 127.86 10.42
 2 13 11 104.45 10.24
 -2 -13 12 493.8 21.54
 -2 13 -12 515.58 22.62
 2 13 12 460.85 22.17
 -2 -13 13 116.42 9.14
 -2 13 -13 123.21 9.98
 -2 13 -14 35.54 5.08
 -2 -13 14 43.57 5.04
 -2 13 -15 33.92 4.57
 -2 -13 15 28.2 3.72
 -2 13 -16 0.51 1.12
 2 13 17 9.8 1.94
 -2 -13 17 15.28 2.24
 -2 13 -17 18.18 2.76
 -2 -13 18 11.65 1.83
 -2 13 -18 11.69 1.9
 -2 14 16 43.4 3.61
 -2 14 16 51.54 4.6
 -2 14 15 13.17 2.54
 -2 14 15 14.77 2.99
 -2 -14 -15 10.43 2.15
 -2 14 15 12.21 2.23
 2 14 -15 6.68 1.63
 -2 -14 -14 65.31 5.7
 2 -14 14 70.71 5.52
 -2 14 14 65.81 6.69
 2 14 -14 67.93 5.4
 -2 14 14 63.2 6.31
 -2 14 13 11.96 2.96
 -2 -14 -13 12.66 2.84
 -2 14 13 9.07 2.76
 2 14 -13 12.96 2.72
 2 14 -12 78.66 7
 -2 -14 -12 84.09 7.68
 2 14 -12 95.62 7.47
 -2 14 12 81.31 8.25
 -2 14 12 89.66 8.81
 -2 14 11 4.61 2.31
 -2 14 11 0.01 1.74
 -2 -14 -11 0.44 1.37
 2 14 -11 1.41 1.29
 2 14 -11 1.08 1.45
 -2 -14 -10 11.01 3.36
 -2 14 10 19.79 4.54
 2 14 -10 12.73 2.97
 2 14 -10 13.23 3.15
 -2 14 10 9.21 3.07
 -2 14 9 78.67 8.91
 -2 -14 -9 76.76 8.22
 2 14 -9 80.39 7.89
 -2 14 9 74.73 8.91
 2 14 -9 90.61 8.28
 -2 14 8 40.48 6.47
 -2 14 8 28.89 5.47
 -2 -14 -8 24.69 4.86
 2 14 -8 32.84 5.36
 2 14 -8 36.25 5.42
 -2 -14 -7 141.64 11.86
 2 14 -7 145.97 10.98
 -2 14 7 132.53 10.89
 -2 14 7 148.35 12.93
 2 14 -7 137.53 10.74
 -2 14 7 155.29 12.87
 -2 14 6 3.62 2.84
 -2 14 6 6.51 1.86
 -2 -14 -6 7.76 3.1
 2 14 -6 2.94 1.93
 2 14 -6 5.02 2.05
 -2 -14 -5 103.36 10.26
 -2 14 5 95.33 10.28
 2 14 -5 98.69 9.09
 -2 14 5 108.51 9.81
 2 14 -5 105.07 9.55
 -2 14 4 22.24 4.52
 -2 -14 -4 21.92 4.88
 2 14 -4 21.21 4.16
 -2 14 4 20.26 4.88
 2 14 -4 20.55 4.69
 -2 14 3 22.57 4.9
 -2 14 3 27.39 4.98
 -2 -14 -3 21.34 4.75
 2 14 -3 21.09 4.46
 2 14 -3 28.21 4.64
 -2 -14 -2 133.9 11.76
 2 14 -2 143.27 10.95
 2 14 -2 133.71 11.19
 -2 14 2 136.14 12.26
 2 14 -1 219.9 14.91
 -2 -14 -1 245.28 16.11
 -2 -14 -1 291.19 15.36
 2 14 -1 263.4 15.06
 -2 14 1 262.5 17.39
 -2 -14 0 204.91 14.6
 2 14 0 178.9 13.29
 2 14 0 208.27 13.16
 -2 14 0 187.37 11.95
 -2 14 0 216.45 15.33
 -2 -14 1 268.67 16.72
 -2 14 -1 271.83 17.35
 -2 14 -1 231.99 13.82
 2 14 1 270.51 15.05
 2 14 1 236.84 15.62
 2 14 2 97.94 9.87
 -2 -14 2 123.09 10.93
 -2 14 -2 103.36 9.03
 -2 14 -2 124.45 11.37
 2 14 2 118.59 9.65
 2 14 3 19.4 4.5
 -2 14 -3 20.11 4.89
 2 14 3 20.95 4.03
 -2 14 -3 21.22 4.28
 -2 14 -4 19.25 4.51
 2 14 4 20.42 4.58
 -2 14 -4 23.85 4.5
 2 14 4 16.7 3.53
 -2 14 -5 96.13 9.12
 -2 14 -5 112.02 10.57
 2 14 5 95.86 9.83
 2 14 6 10.79 3.64
 -2 14 -6 10.12 3.18
 -2 14 -6 8.39 3.05
 -2 14 -7 131.82 10.77
 2 14 7 136.3 9.4
 -2 -14 7 151.93 12.03
 -2 14 -7 129.75 11.27
 2 14 7 116.89 11.07
 -2 -14 8 35.39 5.7
 -2 14 -8 31.72 5.04
 -2 14 -8 38.76 6.03
 2 14 8 24.77 4.96
 2 14 9 65.12 8.04
 -2 -14 9 87.5 8.68
 -2 14 -9 83.19 8.63
 2 14 10 15 4.09
 -2 14 -10 14.15 3.61
 -2 -14 10 14.45 3.78
 2 14 11 3.21 2.26
 -2 -14 11 2.37 2.41
 -2 14 -11 1.9 1.42
 -2 14 -12 79.51 7.65
 -2 -14 12 80.05 7.43
 2 14 12 86.31 8.33
 2 14 13 16.13 3.5
 -2 -14 13 11.63 2.66
 -2 14 -13 13.45 3.09
 -2 14 -14 72.45 6.41
 -2 -14 14 77.31 6.2
 2 14 14 58.83 5.9
 2 14 15 13.37 2.48
 -2 -14 15 14.72 2.4
 -2 14 -15 18.13 3.03
 -2 -14 16 51.2 4.18
 -2 14 -16 57.77 4.73
 2 14 16 49.62 4.06
 -2 15 15 42.04 3.86
 2 -15 14 84.28 5.12
 -2 15 14 77.48 6.11
 -2 -15 -14 86.45 5.22
 -2 15 13 23.74 3.74
 2 -15 13 22.22 3.18
 -2 15 13 17.53 2.7
 -2 -15 -13 23.14 3.07
 2 15 -13 23.9 2.91
 -2 -15 -12 174.06 9.9
 -2 15 12 164.12 10.72
 -2 15 12 159.35 9.22
 2 15 -12 195.65 9.66
 -2 -15 -11 51.2 5.64
 2 15 -11 50.71 5.42
 2 15 -11 47.98 4.96
 -2 15 11 53.74 6.29
 -2 15 11 48.22 5.29
 -2 15 10 3.14 2.33
 -2 -15 -10 1.05 1.54
 -2 15 10 -2.02 1.61
 2 15 -10 -0.21 1.35
 2 15 -10 2.48 1.48
 -2 15 9 35.41 5.77
 -2 -15 -9 28.98 4.73
 2 15 -9 29.26 4.76
 -2 15 9 33.39 4.58
 2 15 -9 28.65 4.41
 -2 -15 -8 59.56 7.06
 2 15 -8 61.68 6.75
 -2 15 8 60.26 6.55
 2 15 -8 73.02 7.07
 -2 15 8 65.19 8.01
 -2 -15 -7 4.25 2.45
 2 15 -7 2.86 1.74
 2 15 -7 2.92 2.19
 -2 15 7 5.56 2.29
 -2 15 7 7.14 3.04
 -2 -15 -6 18.88 4.23
 -2 15 6 24.25 4.21
 2 15 -6 16.3 3.78
 -2 15 6 10.48 3.26
 2 15 -6 17.83 3.59
 -2 15 5 4.31 2.16
 2 15 -5 3.76 2.07
 -2 -15 -5 5.37 2.14
 2 15 -5 2.06 1.46
 2 15 -4 119.62 9.76
 -2 15 4 118.61 11.16
 -2 -15 -4 115.14 10.46
 2 15 -4 135.51 10.47
 -2 15 3 47.52 7.27
 -2 -15 -3 40.88 6.14
 2 15 -3 49.6 6.13
 2 15 -3 48.34 6.44
 -2 15 2 58.12 7.91
 -2 -15 -2 55.14 7.32
 2 15 -2 59.64 6.85
 2 15 -2 62.24 7.21
 2 15 -1 46.97 6.03
 -2 -15 -1 50.3 7.02
 -2 15 1 57.03 7.67
 2 15 -1 59.5 7.24
 -2 -15 0 1.83 1.7
 2 15 0 4.64 2.49
 -2 15 0 5.06 2.75
 -2 15 0 1.42 1.49
 -2 -15 0 1.73 1.92
 2 15 0 5.81 2.61
 -2 -15 1 62.55 7.65
 -2 15 -1 51.33 6.22
 -2 15 -1 55.72 7.61
 2 15 1 66.04 7.03
 -2 -15 1 54.38 6.75
 2 15 1 58.48 7.46
 -2 -15 2 52.14 6.63
 2 15 2 41.13 5.49
 -2 15 -2 40.52 5.48
 2 15 2 54.47 6.89
 -2 15 -2 53.17 7.3
 2 15 3 57.22 7.22
 -2 15 -3 54.2 7.25
 2 15 3 57.72 6.48
 -2 -15 3 78.32 8.29
 -2 15 -3 58.38 6.75
 -2 15 -4 116.76 9.61
 2 15 4 108.84 10.28
 2 15 4 127.03 9.47
 -2 15 -4 133.88 11.32
 -2 -15 5 4.09 2.58
 2 15 5 7.06 2.59
 2 15 5 0.02 1.66
 -2 15 -5 4.15 2.2
 -2 15 -5 7.93 2.88
 2 15 6 22.48 4.92
 -2 15 -6 23.43 4.52
 -2 15 -6 25.47 4.25
 -2 -15 6 29.78 5.3
 2 15 6 26.46 4.06
 -2 15 -7 2.85 1.57
 -2 -15 7 3.47 2.23
 2 15 7 -0.21 1.4
 -2 15 -8 68.08 7.32
 2 15 8 72.28 8.1
 -2 -15 8 69.38 7.47
 2 15 9 35.17 5.41
 -2 -15 9 40.49 5.53
 -2 15 -9 41.39 5.79
 2 15 10 0.79 1.78
 -2 15 -10 -0.17 1.67
 -2 -15 11 49.52 5.6
 -2 15 -11 53.59 5.96
 2 15 11 45.77 5.61
 -2 -15 12 186.08 10.58
 -2 15 -12 191.5 10.96
 2 15 12 174.78 10.68
 2 15 13 27.66 3.83
 -2 -15 13 24.01 3.31
 -2 15 -13 20.29 3.23
 -2 -15 14 88.01 5.65
 -2 15 -14 95.24 6.4
 2 15 14 80.51 5.65
 -2 -15 15 34.25 3.3
 -2 15 -15 27.99 3.03
 -2 16 13 21.48 2.93
 2 -16 13 19.49 2.38
 -2 -16 -12 40.68 3.76
 2 -16 12 42.83 4.1
 -2 16 12 35.13 4.14
 2 16 -11 20.91 2.68
 -2 -16 -11 20.2 2.94
 -2 16 11 22.28 3.57
 2 16 -10 149.78 9.05
 -2 -16 -10 132.71 8.56
 2 16 -10 140.61 7.96
 -2 16 10 132.92 9.48
 2 16 -9 38.62 4.66
 -2 -16 -9 37.86 4.8
 -2 16 9 35.4 5.01
 2 16 -9 38.93 4.27
 -2 -16 -8 80.81 7.35
 -2 16 8 75.7 7.73
 2 16 -8 85.92 6.79
 2 16 -8 78.82 7
 -2 16 7 9.28 2.81
 2 16 -7 11.21 2.97
 -2 -16 -7 12.68 3.14
 2 16 -7 12.67 2.86
 -2 -16 -6 84.4 8.01
 2 16 -6 93.31 8.05
 2 16 -6 89.47 7.49
 -2 16 6 64.36 7.48
 2 16 -5 82.54 7.65
 -2 -16 -5 89.6 8.51
 2 16 -5 82.4 7.46
 -2 16 5 88.32 8.91
 -2 16 4 21.9 4.49
 -2 -16 -4 22.78 4.28
 2 16 -4 19.96 3.95
 2 16 -4 16.15 3.41
 -2 -16 -3 206.83 13.61
 2 16 -3 226.41 13.14
 -2 16 3 237.58 15.18
 2 16 -3 201.39 12.57
 2 16 -2 149.2 10.78
 -2 -16 -2 157.35 11.79
 2 16 -2 152.89 10.69
 -2 16 2 161.61 12.42
 -2 -16 -1 133.81 10.7
 -2 16 1 131.89 11.04
 2 16 -1 136.9 10
 2 16 -1 127.47 9.97
 -2 -16 0 26.63 4.11
 2 16 0 22.29 4.09
 2 16 0 19.57 3.9
 -2 16 0 23.2 4.98
 -2 16 -1 129.72 9.19
 2 16 1 144.79 10.08
 2 16 1 117.38 9.89
 -2 -16 1 140.52 10.07
 -2 16 -1 151.91 11.88
 -2 16 -2 164.71 12.32
 -2 16 -2 160.35 10.38
 2 16 2 144.3 10.02
 -2 -16 2 179.45 11.69
 2 16 2 139.88 10.79
 -2 16 -3 197.48 12.05
 -2 16 -3 222.47 14.23
 -2 -16 3 241.3 14
 2 16 3 219.12 12.17
 2 16 3 212.1 13.49
 2 16 4 19.14 4.03
 2 16 4 18.19 3.42
 -2 16 -4 16.4 3.33
 -2 16 -4 21.44 4.65
 -2 -16 4 21.09 4.23
 2 16 5 83.62 6.78
 -2 -16 5 98.56 8.93
 -2 16 -5 95.98 8.9
 2 16 5 100.46 8.99
 2 16 6 93.58 8.55
 2 16 6 89.28 6.71
 -2 -16 6 92.19 8.43
 -2 16 -6 97.81 8.78
 2 16 7 9.04 2.38
 -2 -16 7 16.19 3.7
 -2 16 -7 17.91 3.79
 -2 16 -8 82.04 7.48
 -2 -16 8 79.17 7.36
 2 16 8 72.15 7.13
 -2 16 -9 41.35 5.18
 2 16 9 38.65 5.01
 -2 -16 9 43.29 5.27
 -2 -16 10 151.8 9.59
 -2 16 -10 141.91 9.34
 2 16 10 162.26 9.76
 2 16 11 23.97 3.55
 -2 -16 11 24.33 3.48
 -2 16 -11 19.15 3.14
 -2 16 -12 36.75 3.89
 -2 -16 12 36.26 3.9
 2 16 12 32.39 3.52
 -2 16 -13 25.62 2.99
 -2 -16 13 21.11 2.6
 -2 17 11 16.89 2.51
 2 -17 11 19.01 2.44
 -2 17 10 7.24 1.9
 -2 -17 -10 9.76 1.86
 2 -17 10 7.31 1.84
 -2 -17 -9 46.27 4.38
 2 17 -9 49.68 4.71
 -2 17 9 43.39 4.82
 -2 -17 -8 4.55 1.78
 2 17 -8 4.55 2.01
 -2 17 8 3.21 1.83
 2 17 -8 5.95 1.65
 -2 17 7 0.77 1.27
 -2 -17 -7 2.51 1.6
 2 17 -7 4.15 1.4
 2 17 -7 2.06 1.5
 -2 17 6 40.31 5.34
 -2 -17 -6 31.39 4.23
 2 17 -6 34.96 4.55
 2 17 -6 30.91 3.86
 -2 17 5 44.43 5.71
 2 17 -5 38.26 4.81
 -2 -17 -5 41.87 5.25
 2 17 -5 37.03 4.3
 2 17 -4 59.69 5.74
 -2 -17 -4 58.68 6.28
 -2 17 4 66.36 7.1
 2 17 -4 63.82 6.31
 2 17 -3 11.54 2.92
 2 17 -3 15.36 2.92
 -2 17 3 15.83 3.58
 2 17 -2 24.56 3.89
 2 17 -2 21.45 3.82
 -2 17 2 24.24 4.5
 2 17 -1 8.87 2.48
 2 17 -1 15.17 3.21
 -2 17 1 10.13 2.96
 2 17 0 51.97 5.58
 2 17 0 51.25 5.67
 -2 17 0 51.32 6.3
 -2 -17 1 12.95 2.78
 2 17 1 14.94 3.06
 -2 17 -1 19.72 3.95
 2 17 1 20.74 3.78
 2 17 2 18.96 3.33
 -2 -17 2 18.32 3.45
 -2 17 -2 22.04 4.19
 2 17 2 24.05 3.9
 -2 17 -3 19.39 3.63
 2 17 3 17.53 3.6
 2 17 3 14.07 2.74
 -2 -17 3 15.04 3.14
 2 17 4 49.91 4.76
 -2 -17 4 57.47 5.96
 -2 17 -4 60.94 6.52
 2 17 4 63.88 6.48
 2 17 5 34.17 3.62
 -2 -17 5 40.56 5.03
 -2 17 -5 40.29 5.2
 2 17 5 36.99 4.74
 -2 17 -6 33.22 4.5
 -2 -17 6 38.69 4.73
 2 17 6 35.86 4.62
 -2 -17 7 6.69 2.46
 -2 17 -7 2.92 2
 2 17 8 5.3 1.57
 -2 17 -8 2.47 1.15
 -2 -17 8 3.28 1.71
 -2 -17 9 50.57 4.88
 -2 17 -9 60.9 5.33
 2 17 9 54.42 4.77
 2 17 10 5.45 1.6
 -2 17 -10 7.48 1.84
 -2 -17 10 5.37 1.78
 -2 17 -11 28.82 3.13
 -2 -17 11 24.46 2.84
 2 -18 9 102.54 5.61
 -2 18 9 87.86 5.3
 2 -18 8 45.33 3.96
 -2 18 8 38.04 3.78
 2 18 -7 161.47 8.31
 -2 18 7 143.17 8.26
 2 18 -6 11.45 2.16
 -2 18 6 10.8 2.38
 2 18 -5 6.7 1.99
 -2 18 5 8.13 2.46
 2 18 -5 6.57 1.49
 2 18 -4 3.78 1.56
 2 18 -4 3.81 1.42
 -2 18 4 3.74 1.74
 2 18 -3 9.26 2.19
 2 18 -3 12.22 2.19
 -2 18 3 12.6 2.75
 -2 18 2 77.16 6.64
 2 18 -2 73.55 5.56
 2 18 -2 80.28 6.17
 2 18 -1 106.56 7.25
 2 18 -1 111.69 7.09
 -2 18 1 115.89 8.26
 2 18 0 9.07 2.22
 2 18 0 7.72 2.2
 -2 18 0 9.42 2.57
 2 18 1 104.85 6.87
 -2 18 -1 113.07 8.12
 2 18 1 118.54 7.38
 2 18 2 75.34 5.56
 -2 -18 2 76.39 5.51
 2 18 2 82.48 6.08
 -2 18 -2 86.76 6.97
 2 18 3 13.1 2.18
 -2 -18 3 9.59 1.96
 -2 18 -3 11.21 2.64
 2 18 3 14.79 2.55
 2 18 4 1.06 0.89
 -2 -18 4 2.49 1.03
 -2 18 -4 1.64 1.46
 2 18 4 -0.24 1.18
 -2 18 -5 6.52 1.85
 -2 -18 5 7.43 1.62
 2 18 5 8.4 1.88
 2 18 6 12.05 2.19
 -2 -18 6 10.08 2.07
 -2 18 -6 12 2.45
 -2 18 -7 164.12 8.61
 -2 -18 7 178.29 8.78
 -2 18 -8 49.22 4.14
 -2 -18 8 43.49 3.92
 -2 18 -9 104.38 5.71
 -2 -18 9 99.51 5.59
 -2 19 5 37.31 3.33
 2 19 -4 4.68 1.19
 -2 19 4 5.57 1.47
 2 19 -3 66.17 4.49
 -2 19 3 60.34 4.69
 2 19 -2 51.28 3.96
 -2 19 2 58.34 4.65
 2 19 -1 72.04 4.67
 -2 19 1 80.3 5.54
 -2 19 0 66.64 5.06
 2 19 0 53.63 3.89
 -2 19 -1 81.79 5.61
 -2 19 -2 60.79 4.73
 -2 19 -3 60.49 4.54
 -2 19 -4 4.44 1.33
 -2 19 -5 40.21 3.38
 -3 0 0 -0.16 0.58
 -3 0 0 0.5 0.76
 -3 0 0 0.19 0.78
 -3 0 -1 1208.85 31.34
 -3 0 1 1179.01 30.78
 3 0 1 1164.43 30.01
 -3 0 1 1240.13 32.3
 3 0 1 1210.82 27.75
 -3 0 1 1233.72 29.16
 -3 0 1 1250.53 27.24
 -3 0 -2 336.1 12.24
 -3 0 -2 323.69 11.52
 -3 0 2 307.95 11.64
 3 0 2 337.29 11.34
 -3 0 2 316.52 10.93
 -3 0 -3 7.08 1.51
 -3 0 3 5.88 1.51
 3 0 3 5.55 1.37
 -3 0 3 6.98 1.5
 -3 0 -4 75.44 4.77
 3 0 4 64.97 4.57
 -3 0 4 75.26 5.04
 -3 0 4 71.14 5.12
 -3 0 5 -0.08 0.81
 3 0 5 0.39 1.06
 3 0 5 0.05 0.75
 -3 0 -5 -0.11 0.61
 -3 0 5 0.7 0.83
 -3 0 6 36.3 4.28
 3 0 6 38.24 3.86
 -3 0 -6 37.1 3.21
 3 0 6 37.72 4.06
 3 0 7 13.02 2.76
 3 0 7 10.5 2.27
 -3 0 -7 10.44 1.73
 3 0 7 10.95 1.9
 -3 0 7 15.18 3.01
 -3 0 -8 152.89 6.8
 3 0 8 138.44 9.24
 3 0 8 154.14 8.1
 -3 0 8 155.5 10.28
 3 0 8 147.24 8.83
 3 0 9 23.6 3.97
 3 0 9 21.13 3.48
 3 0 9 18.09 2.92
 -3 0 9 15.85 3.54
 -3 0 10 284.01 15.93
 3 0 10 241.78 12.85
 3 0 10 260.57 14.74
 3 0 10 255.73 12.43
 3 0 11 18.25 3.63
 3 0 11 19.39 3.58
 -3 0 11 22.54 4.61
 3 0 11 17.6 3.75
 3 0 12 10.02 3.36
 3 0 12 14.2 3.55
 3 0 12 18.49 3.64
 -3 0 12 19.24 4.95
 -3 0 13 525.05 26.1
 3 0 13 495.67 24.89
 3 0 13 496.31 22.39
 3 0 14 7.16 3.45
 -3 0 -14 9.01 2.53
 -3 0 -14 11.18 3.25
 -3 0 14 5.96 2.58
 3 0 -14 8.42 2.34
 -3 0 -14 7.12 3.28
 -3 0 -15 314.03 15.85
 -3 0 15 317.45 18.37
 -3 0 15 339.71 21.98
 3 0 -15 288.99 16.91
 -3 0 -15 279.02 16.27
 -3 0 -15 328.71 20.71
 -3 0 -16 1091.35 35.36
 3 0 -16 1037.11 37.37
 -3 0 -16 1081 37.47
 -3 0 16 1154.55 40.5
 -3 0 17 15.3 3.93
 3 0 -17 13.15 3.35
 -3 0 -17 15.7 4
 -3 0 18 177.03 13.74
 3 0 -18 167.86 12.41
 -3 0 -18 159.19 12.14
 -3 0 19 90.52 9.37
 3 0 -19 90.36 8.54
 -3 0 -19 102.98 9.25
 -3 0 -19 83.23 8.42
 -3 0 -19 82.39 8.93
 -3 0 -20 22.21 4.32
 -3 0 20 23.54 4.93
 -3 0 -20 24.75 4.49
 -3 0 -20 19.71 3.8
 -3 0 21 1.39 1.5
 -3 0 -21 0.54 1.4
 -3 0 -21 -1.43 1.55
 -3 0 -22 59.27 5.94
 -3 0 22 58.92 6.15
 -3 0 -23 104.39 6.64
 -3 0 23 112.97 7.45
 -3 1 23 13.08 2.57
 -3 -1 -22 8.08 2.42
 -3 1 22 4.79 2.04
 -3 -1 -21 231.12 12.63
 -3 -1 -21 213.32 12.93
 -3 1 21 229.89 13.81
 -3 -1 -20 119.15 10.05
 -3 1 20 124.29 10.58
 -3 -1 -20 107.8 9.19
 3 1 -20 96.09 8.27
 -3 -1 -20 95.74 8.56
 -3 -1 -19 99.16 9.69
 -3 1 19 101.05 9.98
 -3 -1 -19 109.7 9.67
 3 1 -19 90.15 8.62
 -3 -1 -19 91.9 8.82
 -3 -1 -18 29.52 5.45
 -3 1 18 37.29 6.1
 -3 -1 -18 27.27 5.08
 3 1 -18 34.12 5.63
 -3 1 17 176.11 13.76
 3 1 -17 180.77 12.91
 -3 -1 -17 172.26 12.67
 3 1 -16 76.74 8.23
 -3 -1 -16 83.72 8.64
 -3 1 16 85.91 9.47
 -3 1 15 62.56 7.96
 -3 -1 -15 59.99 8.41
 3 1 -15 59.3 7.12
 -3 1 15 64.13 9.2
 -3 -1 -15 55.3 6.92
 3 -1 15 43.73 7.72
 -3 1 14 328.93 18.35
 -3 1 14 336.46 21.08
 3 -1 14 330.72 20.69
 -3 -1 -14 289.22 16.27
 -3 -1 -14 326.37 15.78
 -3 1 13 222.87 16.14
 3 -1 13 185.94 14.64
 3 -1 12 117.57 10.8
 -3 1 12 118.08 11.03
 3 -1 11 6.09 2.28
 3 -1 11 4.67 1.82
 -3 1 11 3.74 1.84
 3 -1 10 33.56 5.07
 -3 1 10 32.84 5.3
 3 -1 10 34.35 4.39
 3 -1 10 34.98 4.26
 3 -1 9 294.39 14.99
 3 -1 9 277.12 12.99
 3 -1 9 296.85 12.46
 -3 1 9 303.81 15.58
 3 -1 8 93.02 5.88
 3 -1 8 88.18 6.38
 -3 1 8 97.74 7.9
 3 -1 7 73.26 5.46
 3 -1 7 82.33 4.99
 -3 1 7 74.23 6.42
 -3 -1 -7 77.7 4.25
 -3 1 6 78.79 5.23
 -3 -1 -6 77.92 4.43
 3 -1 6 72.31 4.2
 -3 1 6 76.38 6.07
 3 -1 6 71.85 5.09
 -3 -1 -5 135.68 6.33
 -3 1 5 137.7 7.2
 3 -1 5 135.45 5.34
 3 -1 5 136.59 6.76
 -3 1 5 138.55 7.74
 -3 -1 -4 59.99 4.03
 3 -1 4 58.35 3.95
 -3 1 4 57.93 4.5
 -3 1 4 55.59 4.34
 3 -1 4 59.6 2.7
 3 -1 3 117.38 5.42
 -3 1 3 115.86 6.39
 -3 -1 -3 111.23 5.81
 -3 1 3 106.7 5.71
 -3 1 2 764.73 19.85
 3 -1 2 736.65 19.41
 -3 -1 -2 741.66 20.79
 -3 1 2 800.77 23.55
 -3 1 2 753.87 21.66
 3 -1 1 1014.05 24.41
 -3 -1 -1 1021.53 26.27
 -3 1 1 1001.73 26.66
 -3 1 1 1018.01 23.87
 -3 -1 0 3092.02 68.9
 -3 -1 0 3188.02 70.59
 -3 1 0 3264.56 68.38
 -3 -1 0 3087.24 70
 3 -1 0 2977.34 66.46
 -3 1 0 3029.68 70.5
 -3 1 0 3139.2 66.09
 3 1 1 943.42 24.1
 -3 1 -1 914.1 25.48
 -3 -1 1 962.24 25.34
 -3 -1 1 943.57 24.75
 -3 -1 1 955.69 26.04
 -3 1 -1 975.13 24.31
 3 1 1 920.73 25.72
 -3 1 -2 712.19 21.01
 -3 -1 2 675.8 19.75
 3 1 2 687.66 18.41
 -3 -1 2 689.48 19.87
 -3 1 -2 659.52 19.87
 3 1 2 671.56 20.13
 -3 1 -2 684.58 19.35
 3 1 3 133.02 7.13
 -3 1 -3 129.14 6.85
 -3 -1 3 121.68 6.91
 -3 -1 3 145.19 7.12
 3 1 3 136.08 5.93
 3 1 4 59.83 4.69
 -3 1 -4 66.06 4.7
 -3 -1 4 54.54 4.68
 3 1 4 61.29 4.33
 -3 -1 4 64.67 3.59
 3 1 5 144.54 7.8
 3 1 5 129.01 7.26
 -3 1 -5 137.06 7.12
 -3 -1 5 131.68 6.33
 -3 -1 5 132.9 8.03
 3 1 6 85.51 6.21
 3 1 6 82.82 6.03
 -3 -1 6 80.06 6.58
 -3 1 -6 84.21 5.43
 -3 -1 6 82.89 5.38
 -3 -1 7 86.56 7.31
 3 1 7 79.35 6.22
 -3 1 -7 82.35 5.39
 -3 -1 7 81.35 5.85
 3 1 7 79.41 6.5
 -3 1 -8 84.87 5.5
 -3 -1 8 102.63 7.11
 3 1 8 92.78 7.55
 -3 -1 8 103.1 8.42
 3 1 8 96.98 7.35
 -3 -1 9 297.85 14.1
 3 1 9 291.27 15.01
 -3 -1 9 296.47 15.98
 3 1 9 288.53 14.03
 3 1 10 40.71 5.6
 3 1 10 45.28 5.07
 -3 -1 10 40.49 5.23
 -3 -1 10 41.46 6.11
 3 1 10 43.49 5.44
 3 1 11 -0.17 1.68
 3 1 11 5.16 2.17
 3 1 11 7.18 2.41
 -3 -1 11 4.21 1.85
 -3 1 -11 4.38 2.03
 3 1 12 102.81 8.66
 3 1 12 98.57 8.86
 -3 -1 12 109.45 10.83
 -3 1 -12 97.89 9.84
 3 1 12 83.97 9.21
 -3 -1 13 193.55 15.3
 3 1 13 185.86 13.02
 3 1 13 185.51 12.56
 -3 1 -13 179.59 14.16
 -3 1 -14 370.49 16.97
 -3 -1 14 371.38 22.43
 3 -1 -14 316.25 17.48
 -3 1 -14 313.06 16.94
 -3 1 -14 340.86 20.87
 3 1 14 329.43 18.73
 -3 1 -15 54.17 8.21
 -3 1 -15 63.19 6.6
 -3 -1 15 56.84 8.8
 3 -1 -15 48.65 6.62
 -3 1 -15 47.47 6.22
 -3 -1 16 90.79 9.76
 -3 1 -16 83.97 7.92
 -3 1 -16 82.47 8.63
 3 -1 -16 71.22 8.32
 3 -1 -17 173.32 12.97
 -3 -1 17 183.92 14.23
 -3 1 -17 181.59 12.94
 -3 -1 18 49.34 7.23
 3 -1 -18 40.4 6.03
 -3 1 -18 42.08 6.15
 -3 1 -19 95.97 9.12
 -3 -1 19 108 10.45
 -3 1 -20 97.91 9.16
 -3 -1 20 96.13 9.29
 -3 1 -20 93.48 8.47
 -3 -1 21 212.78 13.16
 -3 1 -21 207.85 12.14
 -3 1 -21 201.62 12.49
 -3 1 -22 11.39 2.77
 -3 -1 22 14.86 3.16
 -3 -1 23 15.42 2.74
 -3 1 -23 14.15 2.48
 -3 2 23 60.35 5.27
 -3 -2 -22 43.55 4.86
 -3 2 22 33.06 4.65
 -3 -2 -22 38.21 4.29
 -3 -2 -21 9.77 2.71
 -3 2 21 10.09 3.24
 -3 -2 -21 9.74 2.82
 -3 -2 -20 70.71 7.6
 -3 2 20 73.23 8.13
 3 2 -20 64.93 6.76
 -3 -2 -20 71.98 7.54
 -3 -2 -19 175.02 13.06
 -3 -2 -19 187.44 13.14
 -3 -2 -19 172.42 12.2
 3 2 -19 168.93 11.77
 -3 2 19 188.5 13.7
 -3 -2 -18 120.91 11.13
 -3 2 18 116.22 10.98
 3 2 -18 118.58 10.02
 -3 -2 -18 128.25 11.25
 -3 -2 -18 120.53 10.38
 -3 -2 -17 145.33 12.55
 -3 2 17 156.19 12.89
 -3 -2 -17 150.77 11.88
 3 2 -17 153.87 11.67
 -3 2 16 47.91 6.81
 -3 -2 -16 47.57 7.26
 -3 -2 -16 32.74 5.44
 3 2 -16 31.8 5.34
 -3 2 15 548.46 28.16
 -3 2 15 518.41 24.37
 3 2 -15 466.71 21.86
 -3 -2 -15 439.62 21.48
 3 -2 15 532.76 28.23
 -3 2 14 5.19 2.26
 -3 2 14 7.57 3.34
 -3 -2 -14 4.71 2.36
 3 2 -14 2.63 2.56
 3 -2 14 1.23 2.83
 3 -2 13 8.97 3.37
 -3 2 13 5.07 2.02
 3 -2 12 29.68 5.83
 -3 2 12 36.27 5.89
 -3 2 11 286.77 16.68
 3 -2 11 297.66 17.18
 3 -2 10 98.28 8.95
 -3 2 10 108.38 9.33
 -3 2 9 227.97 13.16
 3 -2 9 225.61 11.11
 3 -2 8 416.63 14.57
 3 -2 8 427.5 15.46
 -3 2 8 430.91 18.11
 -3 2 7 145.73 7.59
 3 -2 7 140.23 7.42
 3 -2 7 143.7 6.76
 -3 2 7 149.73 9.28
 3 -2 6 140.61 6.94
 -3 2 6 145.19 7.59
 -3 2 6 140.6 8.41
 3 -2 6 150.26 6.14
 -3 2 5 612.7 20.25
 3 -2 5 665.47 18.37
 3 -2 5 666.06 16.24
 -3 -2 -5 664.19 17.86
 -3 2 5 637.54 19.82
 -3 2 4 870.01 24.91
 -3 -2 -4 920.17 23.33
 -3 2 4 886.02 24.63
 -3 -2 -4 866.1 26.04
 3 -2 4 893.58 22.43
 -3 -2 -3 1143.99 31.07
 -3 -2 -3 1204.46 29.26
 -3 2 3 1138.44 30.7
 3 -2 3 1169.74 27.37
 -3 2 3 1145.93 29.2
 -3 2 2 307.37 13
 -3 -2 -2 297.24 11.13
 3 -2 2 303.16 8.54
 -3 2 2 290.48 11.38
 -3 -2 -2 278.17 10.35
 -3 2 2 302.17 9.62
 3 -2 1 884.81 20.5
 -3 -2 -1 905.89 23.67
 -3 -2 -1 908.87 23.36
 -3 2 1 871.94 24.62
 3 -2 1 865.45 22.67
 -3 -2 -1 842.71 23.13
 -3 2 1 880.4 26.21
 -3 2 1 879.52 20.95
 -3 -2 0 1137.65 27.86
 -3 -2 0 1151.03 28.92
 3 -2 0 1139.92 28.04
 -3 2 0 1161.95 30.35
 3 -2 0 1116.95 26.15
 -3 2 0 1111.42 24.46
 -3 -2 0 1152.65 29.56
 -3 2 0 1214.2 29.05
 3 2 1 822.48 24.64
 -3 2 -1 850.76 25
 -3 2 -1 867.46 24.22
 -3 -2 1 874.58 23.44
 -3 -2 1 829.87 20.89
 3 2 1 869.31 23.71
 -3 -2 1 859.3 23.85
 -3 2 -1 857 23.22
 -3 2 -2 309.76 12.3
 -3 2 -2 296.15 11.56
 3 2 2 315.78 12.39
 3 2 2 289.99 11.04
 -3 -2 2 285.17 8.1
 -3 -2 2 289.4 7.07
 -3 -2 2 305.82 11.87
 -3 2 -2 270.24 10.9
 3 2 3 1099.76 27.37
 -3 2 -3 1093.51 28
 -3 -2 3 1050.85 28.45
 -3 2 -3 1054.63 27.83
 3 2 3 1075.44 28.78
 -3 -2 3 1089.11 23.36
 3 2 4 885.72 26.29
 -3 2 -4 893.96 25.56
 -3 -2 4 865.07 26.47
 -3 2 -4 890.44 26.14
 -3 -2 4 923.91 22.59
 -3 -2 5 591.39 21.09
 3 2 5 610.94 20.59
 -3 -2 5 636.19 18.03
 3 -2 -5 658.53 16.1
 -3 2 -5 601.96 19.61
 -3 2 -5 614.03 20.91
 3 2 6 133.81 8.32
 -3 2 -6 132.42 7.52
 -3 -2 6 126.37 8.66
 -3 2 -6 135.73 8.63
 -3 -2 6 133.41 7.1
 3 2 7 152.28 9.39
 -3 2 -7 165.96 8.56
 -3 -2 7 171.29 10.82
 -3 2 -7 169.1 10.29
 -3 -2 7 167.26 8.81
 3 2 8 398.55 17.08
 -3 2 -8 389.56 14.84
 -3 2 -8 441.9 18.59
 -3 -2 8 441.73 19.36
 -3 -2 8 431.82 16.56
 -3 2 -9 195.5 9.52
 -3 -2 9 187.25 12.75
 -3 -2 9 210.95 11.52
 3 2 9 197.81 11.69
 -3 2 -9 210.03 12.79
 3 2 10 105.88 8.75
 -3 2 -10 106.41 9.34
 -3 -2 10 109.58 10.13
 -3 -2 10 100.47 8.42
 -3 -2 11 324.42 18.88
 3 2 11 299.8 16.09
 3 2 11 302.46 15.43
 -3 -2 11 295.26 15.94
 -3 2 -11 290.65 17.08
 -3 -2 12 33.26 5.19
 -3 -2 12 32.79 6.23
 3 2 12 36.69 5.21
 3 2 12 36.01 5.62
 -3 2 -12 25.14 5.15
 -3 -2 13 5.7 2.28
 3 2 13 3.12 1.88
 3 2 13 2.36 2
 -3 -2 13 4.31 2.24
 -3 2 -13 6.91 3.39
 3 2 14 6.53 3.25
 -3 2 -14 5.29 2.18
 -3 -2 14 5.59 4.09
 3 -2 -14 2.31 2.19
 -3 2 -14 4.13 2.33
 -3 2 -14 9.97 4.01
 -3 2 -15 510.44 21.05
 -3 2 -15 499.59 26.69
 -3 -2 15 458.32 26.96
 3 -2 -15 421.7 21.4
 -3 2 -15 449.92 21.3
 3 2 15 483.16 24.1
 -3 2 -16 35.56 5.37
 -3 2 -16 35.93 5.78
 3 -2 -16 31.16 5.7
 -3 -2 17 146.23 12.46
 -3 2 -17 132.17 10.07
 -3 2 -17 152.57 11.8
 -3 -2 18 136.55 11.83
 -3 2 -18 145.56 11.45
 -3 -2 19 176.34 13.25
 -3 2 -19 164.01 12.03
 -3 -2 20 71.85 7.86
 -3 2 -20 58.18 6.61
 -3 -2 21 13.53 3.44
 -3 2 -21 8.67 2.71
 -3 2 -21 8.79 2.38
 -3 2 -22 41.59 4.84
 -3 2 -22 31.73 4.07
 -3 -2 22 42.41 5.12
 -3 2 -23 67.31 5.24
 -3 -2 23 72.49 5.73
 -3 3 23 6.75 1.98
 -3 3 22 -0.61 1.67
 -3 -3 -22 -0.11 1.09
 -3 -3 -21 22.61 3.97
 -3 3 21 26.35 4.57
 -3 -3 -21 19.49 3.58
 3 3 -21 19.93 3.21
 -3 3 20 40.67 6.13
 -3 -3 -20 59.27 6.86
 -3 -3 -20 50.99 6.49
 3 3 -20 41.38 5.25
 -3 -3 -19 69.4 8.03
 -3 3 19 69.89 8.16
 3 3 -19 67.3 7.04
 -3 -3 -19 80.56 8.54
 -3 -3 -18 -0.96 2.36
 -3 3 18 3.69 2.17
 3 3 -18 -0.05 1.35
 -3 -3 -18 3.03 2.18
 -3 3 17 26.95 5.5
 -3 -3 -17 25.29 5.23
 -3 -3 -17 21.61 4.76
 -3 -3 -17 21.79 4.37
 3 3 -17 20.75 4.4
 -3 3 16 13.71 4.15
 -3 -3 -16 12.76 4.4
 -3 -3 -16 4.51 2.21
 3 3 -16 6.85 2.65
 -3 -3 -15 483.43 24.09
 -3 3 15 481.36 23.66
 -3 3 15 493.7 26.79
 -3 -3 -15 445.22 21.77
 3 3 -15 475.97 21.94
 3 -3 15 505.13 27.97
 -3 -3 -14 39.75 6.23
 -3 3 14 47 6.85
 3 -3 14 59.03 8.82
 -3 3 14 43.6 7.44
 3 3 -14 44.29 6.14
 -3 -3 -14 39.42 5.94
 -3 -3 -13 139.79 11.64
 -3 3 13 137.83 12.4
 -3 3 13 140.2 11.37
 3 -3 13 153.9 13.59
 -3 3 12 294.08 17.83
 3 -3 12 304.92 18.82
 -3 3 11 1.58 1.92
 -3 3 10 6.49 2.4
 -3 3 9 147.83 10.41
 -3 3 8 73.49 5.25
 -3 3 8 71.63 6.69
 -3 3 7 229.78 10.16
 -3 3 7 236.31 12.06
 -3 -3 -7 239.66 12.94
 -3 3 6 147.27 7.92
 -3 -3 -6 148.37 9.53
 -3 3 6 155.84 8.85
 -3 3 5 100.86 6.38
 -3 -3 -5 89.64 6.99
 -3 3 5 104.19 6.66
 -3 3 4 267.49 10.66
 -3 -3 -4 256.56 11.86
 -3 3 4 268.22 11.16
 -3 -3 -3 468.92 16.71
 -3 3 3 496.8 16.61
 -3 3 3 495.38 18.4
 -3 3 3 482.11 14.93
 -3 3 2 765.34 24.18
 -3 3 2 766.88 19.61
 -3 -3 -2 714.22 21.77
 3 -3 2 754.36 21.81
 -3 3 2 730.32 22.2
 -3 3 1 402.93 15.57
 -3 -3 -1 372.08 13.25
 3 -3 1 408.69 13.76
 -3 3 1 400.24 10.89
 -3 3 1 400.44 14.41
 -3 3 0 7.32 1.97
 -3 -3 0 5.67 1.22
 -3 -3 0 6.82 1.8
 -3 3 0 4.22 1.5
 -3 -3 0 3.67 0.69
 3 -3 0 4.44 1.23
 -3 3 0 4.44 0.53
 -3 3 -1 380.09 14.61
 -3 -3 1 371.98 12.19
 3 3 1 358.24 14.54
 -3 3 -1 376.4 13.9
 3 3 1 369.93 14.15
 -3 -3 1 376.2 14.07
 -3 3 -1 374.6 13.59
 -3 3 -2 772.18 23.15
 -3 3 -2 776.56 23.91
 -3 -3 2 784.99 21.81
 3 3 2 787.6 23.5
 3 3 2 753.48 24.13
 -3 -3 2 761.76 23.65
 -3 3 -2 769.34 23.11
 3 3 3 467.26 16.43
 -3 3 -3 450.19 16.05
 -3 -3 3 442.19 16.73
 3 3 3 457.17 17.01
 -3 3 -3 447.33 16.31
 3 3 4 258.51 11.97
 -3 -3 4 242.72 11.89
 -3 3 -4 236.33 10.87
 -3 3 -4 242.7 11.56
 3 3 5 84.7 6.59
 -3 -3 5 71.45 6.38
 -3 3 -5 83.34 6.08
 -3 3 -5 77.17 6.38
 3 3 6 129.74 8.57
 3 -3 -6 140.02 6.52
 -3 3 -6 133.09 7.94
 -3 -3 6 139.53 9.4
 -3 3 -6 137.47 9.14
 -3 -3 7 196.17 9.9
 -3 3 -7 214.59 12.09
 -3 -3 7 194.87 11.99
 -3 3 -7 187.26 9.85
 3 3 7 199.19 11.22
 -3 3 -8 74.46 7.27
 -3 3 -8 63.47 5.36
 -3 -3 8 66.3 5.86
 3 3 8 67.75 6.58
 -3 -3 8 62.98 7.02
 -3 3 -9 133.2 8.21
 3 3 9 132.16 9.77
 -3 -3 9 136.4 10.87
 -3 3 -9 122.83 10.02
 -3 -3 9 127.09 8.96
 -3 -3 10 8.14 3.43
 -3 -3 10 8.04 2.43
 3 3 10 9.65 3.08
 -3 3 -10 14.27 3.71
 -3 3 -11 4.71 2.7
 -3 -3 11 3.65 1.92
 -3 -3 11 6.1 3.09
 3 3 11 0.91 1.32
 3 3 12 286.66 16.56
 -3 -3 12 286.14 18.92
 3 3 12 272.7 15.77
 -3 -3 12 285.21 16.56
 -3 3 -12 279.02 17.76
 3 3 13 166.31 12.89
 -3 3 -13 162.36 10.72
 3 3 13 178.73 12.92
 -3 -3 13 162.13 14.55
 -3 -3 13 180.51 13.41
 -3 3 -13 173.95 14.37
 -3 -3 14 46.08 6.2
 -3 3 -14 36.06 6.58
 3 3 14 53.69 7.51
 -3 -3 14 48.54 7.33
 -3 3 -14 44.85 5.57
 -3 3 -14 52.54 6.57
 3 3 14 39.85 6.38
 3 -3 -14 37.43 5.83
 -3 -3 14 57.93 8.91
 -3 3 -15 533.89 22.06
 -3 -3 15 464.45 27.58
 3 3 15 534.57 25.94
 -3 3 -15 526.41 23.38
 -3 3 -15 499.71 27.38
 -3 3 -16 10.35 2.74
 -3 3 -16 8.08 3.12
 -3 3 -17 28.35 4.67
 -3 3 -17 24.77 4.87
 -3 -3 18 0.36 1.66
 -3 3 -18 1.39 1.35
 -3 -3 19 75.13 8.49
 -3 3 -19 73.43 7.84
 -3 3 -20 42.15 5.65
 -3 -3 20 57.88 6.95
 -3 3 -21 14.58 3.24
 -3 -3 21 14.82 3.35
 -3 3 -21 12.88 2.81
 -3 3 -22 -1.39 1.73
 -3 -3 22 -1.5 1.36
 -3 3 -22 0.03 1.34
 -3 3 -23 5.14 1.59
 -3 -3 23 5.56 1.5
 -3 4 23 112.69 6.82
 -3 -4 -22 9.98 2.28
 -3 4 22 11.26 2.87
 -3 4 21 100.92 8.54
 -3 -4 -21 100.57 8.25
 3 4 -21 87.12 6.48
 -3 -4 -20 49.74 6.11
 -3 4 20 51.72 6.62
 3 4 -20 48.74 5.37
 -3 -4 -20 51.01 6.52
 -3 -4 -19 84.96 8.76
 -3 4 19 95.32 9.45
 -3 -4 -19 94.69 9.38
 3 4 -19 88.4 7.87
 -3 -4 -18 168.92 13.14
 -3 4 18 178.34 13.66
 -3 -4 -18 176.09 13.58
 3 4 -18 154.62 11.28
 -3 -4 -17 21.33 4.49
 -3 4 17 16.44 4.11
 -3 -4 -17 20.84 4.61
 3 4 -17 20.38 4.02
 -3 -4 -16 11.92 3.7
 -3 4 16 7.19 3.07
 -3 -4 -16 8.95 2.98
 3 4 -16 13.02 3.02
 -3 -4 -15 74.75 8.75
 -3 4 15 82.57 9.39
 3 -4 15 82.04 11.06
 -3 -4 -15 74.44 8.34
 3 4 -15 77.88 8.15
 3 -4 14 1.33 2.88
 -3 -4 -14 10.22 3.94
 -3 4 14 3.82 1.78
 -3 4 14 2.97 2.34
 -3 -4 -14 3.94 2.47
 3 4 -14 4.27 2.4
 3 -4 13 102 11.3
 -3 4 13 110.63 10.2
 -3 -4 -13 95.61 9.94
 -3 4 13 97.97 10.61
 -3 -4 -13 96.65 9.03
 -3 4 12 240.32 16.09
 -3 4 11 255.84 15.78
 -3 4 10 74.21 7.86
 -3 4 9 96.72 8.43
 -3 4 8 491.78 20.06
 -3 4 8 488.46 16.7
 -3 -4 -8 516.1 21.68
 -3 4 7 404.84 15.05
 -3 4 7 431.33 17.46
 -3 -4 -7 419.44 18.5
 -3 -4 -6 53.46 5.71
 -3 4 6 51.47 4.58
 -3 4 6 54.39 5.21
 -3 4 5 549.73 18.61
 -3 -4 -5 559.09 20.74
 -3 4 5 570.6 19.02
 -3 -4 -4 228.43 11.56
 -3 4 4 238.9 10.81
 -3 4 3 155.26 8.45
 3 -4 3 161.46 8.94
 -3 -4 -3 158.44 8.95
 -3 4 3 150.21 9.44
 -3 -4 -2 1264.51 34.8
 -3 4 2 1304.85 36.74
 -3 4 2 1256.77 35.26
 -3 4 2 1322.84 35.09
 3 -4 2 1344.88 35.41
 -3 4 1 1366.63 37.22
 -3 4 1 1346.56 35.77
 -3 4 1 1261 35.84
 3 -4 1 1355.86 35.6
 -3 4 0 1385.63 38.2
 -3 4 0 1421.16 37.39
 3 4 0 1395.72 38.75
 -3 -4 0 1440.88 32.7
 -3 4 0 1325.89 37.29
 -3 4 -1 1302.52 35.41
 -3 -4 1 1275.35 30.45
 -3 4 -1 1279.86 34.61
 -3 4 -1 1222.61 34.54
 -3 -4 1 1258.83 30.23
 -3 -4 1 1271.01 35.28
 3 4 1 1275.77 36.23
 3 4 1 1295.59 35.96
 -3 -4 2 1311.97 36.9
 -3 4 -2 1387.15 36.95
 -3 4 -2 1280.88 35.61
 -3 -4 2 1342.43 32.77
 3 4 2 1336.76 37.03
 -3 4 -2 1304.73 35.73
 3 4 2 1316.57 37.3
 -3 4 -3 162.9 9.05
 -3 -4 3 169.78 9.98
 3 4 3 181.1 10.2
 3 4 3 177.26 9.87
 -3 4 -3 162.64 9.5
 3 4 4 238.94 12.1
 -3 4 -4 220.76 10.92
 -3 -4 4 218.66 11.87
 -3 4 -4 230.86 11.73
 -3 4 -5 545.13 19.95
 -3 -4 5 595.39 22.4
 -3 4 -5 597.58 21.98
 3 4 6 49.93 5.57
 -3 -4 6 51.91 6.02
 -3 4 -6 57.84 5.39
 -3 4 -6 56.07 5.98
 -3 4 -7 455.66 19.44
 -3 4 -7 399.18 16.34
 3 -4 -7 434.93 15.13
 3 4 7 416.11 18.08
 -3 -4 7 415.83 19.23
 3 4 8 500.76 20.73
 -3 4 -8 500.07 21.51
 -3 4 -8 467.73 18.04
 -3 -4 8 462.35 21.56
 -3 -4 9 86.7 7.54
 -3 4 -9 79.46 6.54
 3 4 9 89.73 8.28
 -3 -4 9 92.51 9.22
 -3 4 -9 90.48 8.73
 -3 -4 10 72.7 8.6
 -3 -4 10 81.18 7.58
 -3 4 -10 69.56 6.2
 3 4 10 70.57 7.64
 -3 4 -10 71.58 8.22
 -3 -4 11 203.44 15.43
 -3 4 -11 203.09 14.83
 -3 -4 11 194.64 12.95
 3 4 11 211.31 13.99
 3 4 12 223.04 14.86
 -3 4 -12 200.74 15.36
 -3 -4 12 218.16 16.63
 -3 -4 12 212.77 14.26
 3 4 13 107.85 10.56
 -3 4 -13 97.29 10.96
 -3 4 -13 105.8 8.58
 -3 -4 13 102 10.2
 -3 -4 13 98.23 11.54
 3 4 13 104.89 10.19
 -3 4 -13 110.95 9.54
 -3 -4 14 5.6 2.63
 -3 4 -14 3.4 2.52
 3 4 14 3.64 2.03
 3 4 14 2.47 1.86
 -3 4 -14 1.32 1.7
 -3 -4 14 7.38 3.82
 -3 4 -14 0.81 1.41
 -3 4 -15 88.77 8.17
 -3 -4 15 77.35 8.01
 -3 4 -15 93.24 9.08
 -3 4 -16 9.25 2.96
 -3 4 -16 11.54 3.27
 -3 4 -17 27.82 4.57
 -3 4 -17 27.89 4.78
 -3 4 -18 172.73 11.28
 -3 4 -18 154.95 11.76
 -3 -4 19 94.81 9.27
 -3 4 -19 83.75 8.17
 -3 -4 20 59 6.81
 -3 4 -20 42.13 5.52
 -3 -4 21 112.02 8.77
 -3 4 -21 95.5 7.59
 -3 -4 22 11.83 2.76
 -3 4 -22 10.56 2.48
 -3 4 -22 15.42 2.88
 -3 4 -23 93.96 5.77
 -3 -4 23 102.8 6.23
 3 -4 -23 112.38 6.77
 -3 5 23 14.79 2.29
 -3 5 22 72.02 6.12
 -3 -5 -22 65.83 5.15
 -3 -5 -22 65.95 5.59
 -3 -5 -22 68.03 5.11
 -3 5 21 74.34 7.05
 -3 -5 -21 82.97 7.36
 -3 5 20 1.2 2.26
 -3 -5 -20 4.62 2.31
 3 5 -20 5.13 2.09
 -3 -5 -19 5.29 2.79
 -3 5 19 3.66 2.9
 -3 -5 -19 6.05 3.03
 3 5 -19 1.87 1.5
 -3 -5 -18 71.3 8.38
 -3 5 18 57.65 7.7
 3 5 -18 61.69 6.73
 -3 -5 -18 66.21 8.33
 -3 -5 -17 50.85 7.08
 -3 5 17 57.6 7.78
 -3 -5 -17 52.74 7.67
 3 5 -17 51.79 6.44
 -3 -5 -16 27.31 5.53
 -3 5 16 29.08 5.61
 -3 -5 -16 30.24 6
 3 5 -16 30.03 5.03
 3 5 -15 17.74 3.65
 -3 5 15 25.97 5.31
 -3 -5 -15 15.87 3.87
 -3 -5 -15 18.72 4.74
 -3 5 14 276.02 17.45
 -3 -5 -14 280.78 17.83
 -3 -5 -14 288.83 18.78
 -3 5 14 288.89 19.39
 3 5 -14 284.18 15.9
 3 -5 14 329.21 21.88
 -3 -5 -13 49.52 7.2
 -3 5 13 67.16 8.97
 -3 5 13 55.33 7.3
 -3 -5 -13 45.5 7.26
 -3 -5 -12 4.52 2.87
 -3 -5 -12 2.59 2.82
 -3 5 12 3.97 2.6
 -3 5 12 -1.04 1.51
 -3 5 11 68.6 7.95
 -3 5 10 89.1 8.66
 -3 -5 -9 163.44 12.41
 -3 5 9 182.75 11.99
 -3 -5 -8 565.6 23.83
 -3 5 8 559.2 22.24
 -3 -5 -7 510.08 21.88
 -3 5 7 542.39 20.52
 -3 5 7 506.49 17.94
 -3 5 6 431.74 16.34
 -3 -5 -6 474.08 19.86
 -3 5 5 239.64 11.3
 -3 -5 -5 247.4 13.2
 -3 5 4 15.46 2.84
 -3 5 4 17.16 2.9
 -3 5 4 14.16 3.06
 -3 -5 -4 7.44 2.06
 3 -5 4 12.92 2.85
 3 -5 3 945.97 28.53
 -3 5 3 877.45 28.51
 -3 5 3 915.9 27.07
 3 -5 2 165.31 9.66
 -3 5 2 159.62 9.81
 -3 5 2 164.35 9.58
 -3 5 2 172.64 9.36
 -3 5 1 498.37 18.84
 -3 5 1 521.92 18.58
 -3 5 1 544.8 19.66
 3 -5 1 514.48 19.01
 -3 5 0 388.44 15.73
 -3 5 0 391 15.84
 3 5 0 388.78 16.97
 -3 5 0 367.12 14.96
 -3 5 -1 508.79 18.81
 -3 5 -1 493.77 18.46
 3 5 1 525.72 20.38
 -3 -5 1 524.92 15.95
 3 5 1 557.15 20.67
 -3 -5 1 516.41 19.59
 -3 5 -1 543.18 19.33
 -3 5 -2 164.93 9.4
 -3 -5 2 157.12 6.21
 -3 5 -2 140.16 8.66
 3 5 2 163.7 10.18
 -3 -5 2 160.6 7.3
 3 5 2 154.17 9.89
 -3 -5 2 158.9 9.87
 3 5 3 924.78 29.63
 -3 5 -3 909.12 28.08
 3 5 3 908.69 29.58
 -3 -5 3 906.24 24.02
 -3 -5 3 902.48 29.52
 -3 5 -3 877.56 27.32
 -3 -5 4 17.85 3.47
 -3 5 -4 15.09 3
 -3 5 -4 25.01 3.47
 3 5 4 14.97 3.23
 3 5 4 16.74 3.4
 -3 5 -4 20.25 3.77
 -3 5 -5 227.65 11.92
 -3 -5 5 244.32 13.6
 -3 5 -5 246.96 13.39
 3 5 5 243.35 13.1
 -3 5 -6 409.77 17.26
 3 5 6 427.27 18.58
 -3 -5 6 438 19.78
 -3 5 -6 445.77 19.54
 3 5 7 515.99 21.22
 -3 5 -7 467.35 18.98
 -3 -5 7 519.26 22.64
 -3 5 -7 502.27 21.94
 -3 -5 8 560.34 24.64
 -3 5 -8 520.25 20.4
 3 5 8 543.92 22.78
 -3 5 -8 564.68 24.16
 -3 5 -9 159.4 9.97
 3 5 9 154.47 11.5
 -3 -5 9 156.29 12.64
 -3 5 -9 140.25 11.68
 -3 5 -10 78.76 7.01
 3 5 10 68.08 7.8
 -3 -5 10 71.81 8.85
 -3 5 -10 81.14 9.11
 -3 -5 10 80.07 7.81
 -3 -5 11 66.53 9.05
 -3 -5 11 69.01 7.6
 3 5 11 65.03 8
 -3 5 -11 64.46 8.52
 3 5 12 0.62 2.02
 -3 5 -12 -0.3 1.51
 -3 -5 12 -0.66 1.98
 -3 -5 12 2.19 1.94
 -3 5 -12 1.2 2.05
 -3 5 -13 44.53 5.69
 3 5 13 38.14 6.38
 -3 -5 13 43.11 8.02
 -3 5 -13 38.47 7.17
 -3 5 -13 46.42 6.18
 3 5 14 289.79 18.5
 -3 -5 14 262.6 20.24
 -3 5 -14 288.09 15.35
 -3 5 -14 298.97 16.73
 3 5 14 273.47 18.09
 -3 5 -14 294.7 20.58
 -3 -5 15 27 4.83
 -3 5 -15 23.76 4.29
 -3 5 -15 19.26 4.26
 -3 -5 16 29.68 4.92
 -3 5 -16 36.1 5.29
 -3 5 -16 35.45 5.59
 -3 5 -17 65.52 6.89
 -3 5 -17 68.29 7.67
 -3 5 -18 67.89 7.49
 -3 5 -18 71.03 6.98
 -3 -5 19 -1.12 2.36
 -3 5 -19 6.85 2.65
 -3 -5 20 8.17 2.35
 -3 5 -20 7.79 2.78
 -3 -5 21 75.2 6.79
 -3 5 -21 81.81 6.73
 -3 5 -22 77.64 6.07
 -3 -5 22 79.03 6.22
 -3 5 -22 71.77 5.57
 -3 -5 23 17.93 2.32
 -3 6 22 14.29 2.36
 -3 -6 -22 13.69 2.06
 -3 6 22 15.2 2.75
 -3 -6 -21 7.8 1.99
 -3 6 21 8.72 2.6
 -3 -6 -21 8.68 2.23
 -3 -6 -21 7.71 2.3
 -3 -6 -20 14.01 3.26
 -3 6 20 18.98 4.13
 3 6 -20 16.43 2.81
 -3 6 19 131.49 10.79
 3 6 -19 134.86 9.11
 -3 -6 -19 130.07 10.88
 -3 6 18 167.32 12.75
 -3 -6 -18 168.95 13.09
 3 6 -18 142.1 10.07
 -3 -6 -17 113.51 10.76
 -3 -6 -17 131.69 12.06
 -3 6 17 130.57 11.63
 3 6 -17 124.58 9.75
 -3 -6 -16 95.09 9.96
 -3 6 16 80.64 9.3
 -3 -6 -16 93.17 10.57
 3 6 -16 96.49 8.9
 -3 -6 -15 75.2 9.07
 -3 6 15 71.61 8.72
 -3 -6 -15 81.16 9.93
 3 6 -15 84.7 8.27
 -3 6 14 77.99 9.08
 -3 -6 -14 81.97 9.94
 -3 -6 -14 87.52 9.9
 3 6 -14 75.78 7.79
 -3 -6 -13 60.86 8.18
 -3 6 13 59.8 7.77
 -3 -6 -13 65.34 8.8
 -3 6 13 58.39 8.19
 -3 -6 -12 62.3 7.89
 -3 6 12 61.28 8.03
 -3 6 12 61.75 7.79
 -3 -6 -12 71.52 8.86
 -3 6 11 163.73 12.78
 -3 -6 -10 77.31 9.07
 -3 6 10 74.1 8.25
 -3 6 9 262.76 15.2
 -3 -6 -9 259.2 16.5
 -3 -6 -8 23.98 4.67
 -3 6 8 22.17 3.98
 -3 6 7 91.47 6.78
 -3 -6 -7 96.41 9.1
 -3 6 6 52.81 5.2
 -3 -6 -6 63.34 7.14
 -3 6 6 60.42 6.74
 -3 6 5 1.66 1.12
 -3 6 5 1.12 1.17
 -3 -6 -5 1.28 1.38
 -3 6 5 0.65 1.39
 3 -6 4 88.29 7.76
 -3 6 4 105.39 7.5
 -3 -6 -4 101.31 8.4
 -3 6 4 101.19 7.83
 -3 6 4 100.54 8.23
 -3 6 3 13.58 2.83
 -3 6 3 10.25 2.55
 -3 6 3 12.07 2.61
 3 -6 3 18.81 3.43
 -3 6 2 404.63 17.14
 -3 6 2 390.21 16.19
 -3 6 2 413.73 17.26
 3 -6 2 394.27 17.24
 -3 6 1 958.42 29.67
 -3 6 1 880.31 29.2
 3 6 -1 989.26 32.46
 -3 6 1 901.49 28.57
 3 -6 1 968.05 30.37
 3 6 0 388.31 18.17
 -3 6 0 379.88 16.64
 -3 6 0 394.39 16.25
 3 6 0 421.43 18.39
 -3 6 0 389.19 16.27
 -3 6 -1 938.46 28.84
 3 6 1 911.13 31.07
 -3 6 -1 876.24 28.85
 -3 -6 1 926.34 25.93
 -3 6 -1 870.94 28.43
 3 6 1 983.64 31.38
 -3 6 -2 412.65 17.21
 -3 -6 2 439.22 18.74
 -3 6 -2 399.14 16.86
 3 6 2 415.48 18.79
 -3 -6 2 414.54 14.77
 3 6 2 435.65 18.83
 3 6 3 9.16 2.74
 -3 -6 3 2.95 1.89
 -3 6 -3 4.49 2.07
 3 6 3 3.67 2.15
 -3 6 -3 8.02 2.11
 3 6 4 112.42 9.21
 -3 6 -4 98.84 7.88
 -3 6 -4 98.38 7.44
 3 6 4 107.52 8.69
 -3 -6 4 97.75 8.55
 -3 6 -5 6.6 2.1
 3 6 5 7.13 2.46
 -3 -6 5 6.08 2.37
 -3 6 -5 12.71 2.69
 3 6 6 62.49 6.86
 -3 -6 6 66.66 7.45
 -3 6 -6 58.12 6.21
 3 6 7 74.27 7.64
 -3 6 -7 61.67 6.53
 -3 -6 7 59.6 7.33
 -3 6 -7 73.8 7.95
 -3 6 -8 31.44 4.67
 3 6 8 31.91 5.24
 -3 6 -8 36.29 6.17
 -3 -6 8 28.04 5.31
 -3 6 -9 233.93 16.14
 -3 6 -9 238.8 13.5
 3 6 9 289.19 16.47
 -3 -6 9 263.63 17.3
 -3 -6 10 59.06 8.43
 -3 6 -10 67.91 6.87
 3 6 10 80.01 8.77
 -3 6 -10 64.03 8.59
 -3 -6 11 139.52 13.62
 3 6 11 174.06 13.29
 -3 6 -11 136.64 13.05
 3 6 12 64.49 8.24
 -3 6 -12 68.58 7.08
 -3 6 -12 57.67 6.73
 -3 -6 12 57.12 9.02
 -3 6 -12 58.53 8.72
 -3 6 -13 61.48 7.15
 3 6 13 56.73 8.05
 -3 6 -13 59.92 6.55
 -3 -6 13 57.47 9.27
 -3 6 -13 66.58 9.47
 -3 6 -14 78.25 7.72
 -3 6 -14 77.93 8.22
 -3 6 -15 86.41 8.9
 -3 6 -15 85.26 8.03
 -3 -6 16 87.26 8.47
 -3 6 -16 84.47 7.93
 -3 6 -16 87.77 8.82
 -3 -6 17 140.55 10.41
 -3 6 -17 139.37 10.02
 -3 6 -17 135.22 10.85
 -3 6 -18 170.44 11.83
 -3 6 -18 158.8 10.42
 -3 -6 19 158.29 11.48
 -3 6 -19 138.79 10.18
 -3 -6 20 10.99 3.06
 -3 6 -20 9.26 2.43
 -3 -6 21 8.43 2.33
 -3 6 -21 3.4 1.4
 -3 6 -22 16.06 2.6
 3 -6 -22 18.27 2.79
 -3 -6 22 22.4 3.06
 -3 6 -22 14.93 2.39
 -3 7 22 91.96 5.97
 -3 7 21 51.07 5.27
 -3 -7 -21 52.6 4.52
 -3 -7 -21 51.61 5.32
 -3 7 21 46.82 4.48
 -3 -7 -20 102.32 8.58
 -3 -7 -20 100.29 7.67
 -3 7 20 111.95 8.72
 -3 7 19 2.13 1.85
 -3 -7 -19 3.24 2.63
 3 7 -19 2.54 1.8
 3 7 -18 73.07 6.71
 -3 7 18 85.2 8.82
 -3 -7 -18 79.67 8.75
 -3 7 17 149.71 12.31
 3 7 -17 141.53 10.26
 -3 -7 -17 150.7 12.89
 -3 7 16 146.42 12.54
 -3 -7 -16 178.89 14.42
 3 7 -16 155.84 11.2
 -3 7 15 27.69 5.59
 -3 -7 -15 23.38 5.39
 3 7 -15 21.82 4.43
 -3 -7 -14 88.1 10.01
 -3 7 14 82.43 9.41
 -3 -7 -14 99.81 11.16
 3 7 -14 92.4 8.62
 -3 -7 -13 31.82 6.16
 -3 7 13 30.5 5.72
 -3 -7 -13 41.59 6.94
 -3 7 13 36.61 6.91
 3 7 -13 34.82 5.3
 -3 -7 -12 333.85 19.75
 -3 -7 -12 336.57 20.61
 -3 7 12 321.18 18.92
 -3 7 12 357.97 20.64
 -3 -7 -11 15.14 4.7
 -3 7 11 15.96 4.13
 -3 -7 -11 17.01 4.55
 -3 7 11 17.73 4.11
 -3 -7 -11 9.72 3.36
 -3 7 10 163.7 12.7
 -3 -7 -10 198.59 15.24
 -3 -7 -9 115.69 11.3
 -3 7 9 118.14 10.21
 -3 7 8 85.56 9
 -3 -7 -8 85.99 9.31
 -3 -7 -7 37.75 5.86
 -3 7 7 27.71 4.93
 -3 7 6 340.96 17.68
 -3 -7 -6 369.32 18.87
 -3 7 6 345.6 15.21
 -3 7 6 327.6 16.08
 -3 7 5 38.37 5.07
 -3 7 5 36.82 5.32
 -3 -7 -5 33.76 5.18
 -3 7 5 37.46 4.59
 -3 7 4 456.46 19.7
 -3 7 4 467.57 20.22
 3 -7 4 497.97 21.31
 -3 7 4 474.3 18.84
 -3 7 3 45.72 5.49
 -3 7 3 42.76 4.97
 3 -7 3 45.09 5.7
 -3 7 3 50.32 5.82
 -3 7 2 436.34 18.55
 -3 7 2 443.43 19.22
 3 7 -2 450.02 21.38
 3 -7 2 492.19 20.65
 -3 7 2 440.37 18.19
 3 7 -1 130.93 10.68
 3 -7 1 123.1 9.46
 -3 7 1 117.85 8.44
 -3 7 1 119.13 8.6
 -3 7 1 107.51 8.8
 -3 7 0 64.29 6.09
 3 7 0 68.68 7.31
 -3 7 0 59.61 6.35
 3 7 0 66.54 7.44
 -3 7 0 67.54 6.49
 3 -7 0 67.77 7
 -3 -7 0 61.5 5.45
 -3 7 -1 128.73 9.15
 3 7 1 143.97 10.66
 -3 7 -1 121.69 9.23
 -3 -7 1 144.72 8.43
 3 7 1 129.54 10.59
 -3 7 -2 441.72 19.02
 3 7 2 452.24 21.02
 3 7 2 467.74 20.63
 -3 -7 2 464.02 16.98
 -3 7 -2 433.9 18.85
 -3 7 -3 51.32 5.73
 -3 -7 3 51.24 4.92
 3 7 3 50.76 6.69
 -3 -7 3 57.87 6.78
 -3 7 -3 52.85 6.12
 3 7 3 54.34 6.47
 3 7 4 529.28 22.21
 -3 7 -4 477.48 20.62
 -3 7 -4 472.01 19.47
 -3 -7 4 505.38 22.34
 3 7 4 464.11 22.09
 -3 7 -5 32.28 4.95
 -3 7 -5 25.48 3.93
 3 7 5 36.58 5.41
 -3 -7 5 34.96 5.65
 -3 7 -6 376.78 18.3
 -3 7 -6 362.11 16.53
 -3 -7 6 367.66 19.81
 3 7 7 41.95 5.9
 -3 -7 7 34.27 6.03
 -3 7 -7 46.2 5.94
 -3 7 -8 87.12 8.26
 3 7 8 96.71 9.42
 -3 -7 8 81.38 9.41
 -3 7 -9 113.44 9.57
 3 7 9 129.7 11.22
 -3 -7 9 110.19 11.38
 -3 -7 10 158.03 14.19
 -3 7 -10 144.95 10.91
 3 7 10 174.46 13.57
 -3 7 -11 14.63 3.51
 -3 7 -11 11.19 3.01
 3 7 11 21.15 4.95
 -3 -7 11 12.58 4.47
 -3 7 -11 24.95 4.63
 -3 -7 11 11.2 3.21
 -3 -7 12 337.15 17.49
 -3 7 -12 351.17 17.32
 3 7 12 367.87 21.22
 -3 -7 12 307.61 21.89
 -3 7 -12 368.69 18.72
 -3 7 -13 43.39 5.83
 -3 -7 13 41.52 5.72
 -3 7 -13 41.53 5.91
 -3 7 -14 83.21 7.95
 -3 7 -14 77.73 8.25
 -3 7 -15 27.56 4.82
 -3 7 -15 24.27 4.76
 -3 -7 16 154.43 11.49
 -3 7 -16 164.3 12.17
 -3 7 -16 155.79 10.73
 -3 -7 17 142.98 10.4
 -3 7 -17 156.11 10.3
 -3 7 -17 148.15 11.24
 -3 7 -18 68.83 6.45
 -3 7 -18 69.37 7.23
 -3 -7 19 -1.11 1.56
 -3 7 -19 1.04 1.24
 -3 -7 20 123.34 8.96
 3 -7 -20 131.04 9.1
 -3 7 -20 119.2 8.35
 -3 -7 21 60.41 5.44
 3 -7 -21 60 5.26
 -3 7 -21 60.39 5.2
 -3 -7 22 82.46 5.27
 -3 7 -22 89.23 5.6
 -3 7 -22 78.35 4.97
 -3 8 21 6.12 1.99
 -3 -8 -21 2.51 1.13
 -3 8 20 38.6 4.85
 -3 -8 -20 35.9 4.11
 -3 -8 -20 41.05 5.09
 -3 8 20 42.52 4.36
 -3 -8 -19 39.21 4.94
 -3 -8 -19 38.52 5.5
 -3 8 19 38.94 5.34
 -3 8 19 34.15 4.57
 -3 8 18 176.3 12.46
 -3 -8 -18 185.66 12.18
 -3 -8 -18 170.71 12.65
 3 8 -18 194.07 10.79
 -3 8 17 24.2 4.43
 -3 -8 -17 33.19 5.96
 3 8 -17 30.8 4.38
 -3 8 16 49.87 7.14
 3 8 -16 55.54 6.37
 -3 -8 -16 40.52 6.87
 -3 8 15 26.9 5.33
 -3 -8 -15 25.98 5.83
 3 8 -15 32.78 4.97
 -3 8 14 87.13 9.68
 -3 -8 -14 86.92 10.27
 3 8 -14 96.01 8.73
 -3 8 13 62.26 8.28
 -3 -8 -13 57.63 8.36
 3 8 -13 60.38 6.84
 -3 8 12 10.37 3.72
 -3 -8 -12 10.09 3.47
 -3 8 12 12.68 3.91
 -3 8 11 40.65 6.66
 -3 8 11 41.6 6.28
 -3 -8 -11 36.22 6.75
 -3 -8 -11 43.13 7.32
 -3 8 10 23.87 4.86
 -3 -8 -10 22.11 5.15
 -3 8 10 10.16 3.84
 -3 -8 -10 19.57 4.76
 -3 8 10 18.15 4.38
 -3 -8 -9 27.78 6
 -3 8 9 29.84 5.59
 -3 8 9 33.29 6.26
 -3 -8 -9 26.24 5.59
 -3 8 8 44.37 6.75
 -3 -8 -8 49.83 7.42
 -3 -8 -7 19.59 4.78
 -3 8 7 15.24 3.85
 -3 8 7 14.48 3.5
 -3 8 6 48.99 6.17
 -3 8 6 58.54 7.11
 -3 -8 -6 55.99 7.47
 -3 8 6 55.85 5.74
 -3 8 5 159.33 11.46
 -3 -8 -5 181.23 13
 -3 8 5 166.39 10.58
 -3 8 5 149.89 10.96
 -3 8 4 83.58 7.91
 3 8 -4 76.12 8.92
 -3 8 4 68.44 7.41
 3 -8 4 72.67 7.98
 -3 8 4 69.73 6.77
 3 -8 3 22.98 4.57
 3 8 -3 20.78 4.8
 -3 8 3 20.16 3.61
 -3 8 3 19.44 3.69
 -3 8 3 26.88 4.64
 -3 8 2 65.03 6.54
 -3 8 2 72.49 7.04
 -3 8 2 68.3 7.39
 3 -8 2 76.82 7.95
 3 8 -2 77.16 8.85
 3 8 -1 309.69 17.09
 -3 8 1 295.26 14.51
 -3 8 1 282.39 14.71
 3 8 -1 286.89 17.44
 3 -8 1 271.81 15.77
 -3 8 1 271.26 15.49
 3 8 0 84.51 8.6
 -3 8 0 91.92 8.06
 -3 8 0 86.79 8.34
 -3 -8 0 83.8 7.02
 3 -8 0 86.61 8.35
 3 8 0 83.66 9.02
 3 8 1 282.75 17.09
 -3 8 -1 281.68 15.65
 -3 -8 1 265.21 13.17
 -3 8 -1 258.38 14.55
 3 8 1 302.87 16.71
 3 8 2 69.39 8.25
 -3 8 -2 72.02 7.38
 -3 -8 2 70.38 6.21
 -3 8 -2 73.61 7.55
 3 8 2 89.21 8.7
 3 8 3 21.66 4.42
 -3 8 -3 9.55 2.68
 -3 8 -3 16.4 3.63
 3 8 3 21.57 4.71
 -3 -8 3 14.84 2.9
 -3 8 -4 64.48 6.93
 -3 8 -4 76.48 7.94
 -3 -8 4 69.29 8.11
 3 8 4 64.2 7.51
 3 8 5 199.99 13.39
 -3 8 -5 165.45 12.28
 -3 8 -5 161.39 11.06
 -3 -8 5 170.11 13.1
 -3 8 -6 56.91 6.32
 3 8 6 50.51 6.9
 -3 8 -6 53.12 6.91
 -3 -8 6 52.13 7.42
 3 8 7 18.91 4.31
 -3 8 -7 24.27 4.82
 -3 -8 7 20.36 4.93
 3 8 8 58.18 7.55
 -3 8 -8 52.41 6.95
 -3 -8 8 43.89 7.2
 3 8 9 26.91 5.28
 -3 8 -9 35 5.8
 -3 -8 9 38.98 7.14
 -3 8 -10 25.06 4.75
 3 8 10 20.19 5.12
 -3 8 -10 21.51 4.16
 -3 8 -10 19.27 3.83
 -3 -8 10 22.92 4.43
 -3 -8 10 21.78 5.74
 -3 8 -11 35.53 5.71
 -3 8 -11 42.56 5.74
 -3 -8 11 45.3 6.19
 -3 -8 11 43.54 7.96
 3 8 11 41.47 7.05
 -3 8 -11 45.6 6.29
 -3 8 -12 30 4.79
 -3 -8 12 19.82 3.98
 -3 8 -12 25.94 4.82
 -3 -8 13 68.64 7.32
 -3 8 -13 63.05 6.93
 -3 8 -13 67.8 7.82
 -3 8 -14 113.06 10.24
 -3 8 -14 110.72 9.04
 -3 -8 14 95.18 8.5
 -3 8 -15 19.43 3.6
 -3 8 -15 29.46 5.25
 -3 -8 16 37.24 5.51
 -3 8 -16 40.61 5.11
 -3 8 -16 40.47 5.89
 -3 -8 17 28.69 4.47
 -3 8 -17 27.43 4.16
 -3 8 -17 27.7 4.65
 -3 8 -18 192.47 11.95
 -3 -8 18 191.05 10.88
 -3 8 -18 189.01 10.45
 3 -8 -19 30.02 4.13
 -3 -8 19 31.52 4.01
 -3 8 -19 35.17 4.76
 -3 -8 20 49.91 5.19
 3 -8 -20 59.79 5.36
 -3 8 -20 50.56 4.98
 -3 -8 21 6.17 1.64
 -3 8 -21 3.52 1.35
 -3 9 21 21.63 2.79
 -3 9 20 40.83 4.52
 -3 -9 -20 35.09 3.52
 -3 9 19 1.87 1.31
 -3 -9 -19 1.73 1.33
 -3 -9 -18 37.52 4.96
 -3 -9 -18 45.24 6.11
 -3 9 18 44.08 5.85
 -3 9 17 10.55 3.5
 -3 -9 -17 6.43 2.8
 -3 -9 -17 7.81 3.19
 -3 9 17 13.09 2.91
 3 9 -17 11.57 2.58
 -3 9 16 172.23 12.86
 -3 -9 -16 167.93 12.44
 -3 -9 -16 155.44 12.91
 -3 9 16 140.93 10.66
 3 9 -16 171.53 10.87
 -3 9 15 128.72 11.54
 -3 -9 -15 129.86 11.42
 -3 -9 -15 128 12.21
 3 9 -15 123.15 9.47
 -3 9 14 222.1 15.63
 -3 -9 -14 225.49 16.72
 3 9 -14 209.31 12.96
 -3 9 13 3.88 2.36
 -3 -9 -13 2.9 2.19
 3 9 -13 2.97 1.71
 -3 9 12 251.57 16.97
 -3 -9 -12 251.92 18.14
 3 9 -12 280.17 15.37
 -3 9 11 226.16 16.24
 -3 -9 -11 221.67 16.66
 -3 9 11 213.19 15.36
 3 9 -10 298.82 15.4
 -3 9 10 279.89 17.83
 -3 -9 -10 298.46 19.24
 -3 -9 -10 319.55 21.08
 -3 9 10 292.88 18.05
 3 9 -9 375.68 17.53
 -3 -9 -9 377.38 21.63
 -3 9 9 412.94 21.28
 -3 -9 -9 408.31 23.69
 -3 9 9 372.07 20.43
 -3 9 8 292.52 17.5
 -3 -9 -8 317.66 18.35
 -3 -9 -8 293.38 19.55
 -3 -9 -8 307.82 18.67
 -3 9 7 25.71 4.66
 -3 -9 -7 22.69 5.27
 -3 -9 -6 399.04 21.8
 -3 9 6 369.3 19.26
 -3 9 5 21.34 4.45
 -3 9 5 11.41 2.98
 -3 -9 -5 18.55 4.63
 3 9 -5 27.13 6.1
 -3 9 4 98.27 8.47
 -3 9 4 88.61 9.02
 3 -9 4 112.05 10.51
 3 9 -4 104.51 10.95
 -3 9 3 143.36 10.52
 -3 9 3 162.04 10.87
 -3 9 3 158.06 12.14
 3 9 -3 142.64 12.86
 3 -9 3 158.03 12.57
 3 9 -2 186.41 13.73
 -3 9 2 177.42 11.31
 -3 9 2 186.94 13.38
 3 -9 2 200.86 14.15
 3 9 -2 187.09 14.88
 -3 9 2 181.84 12.11
 3 9 -1 2.02 1.69
 3 9 -1 2.52 1.98
 -3 9 1 2.93 1.53
 -3 9 1 1.62 1.41
 3 -9 1 4.73 2.38
 -3 -9 -1 2.34 1.09
 -3 9 0 2.24 1.65
 3 9 0 -0.25 2.28
 3 9 0 2.82 1.53
 -3 9 0 2.47 1.83
 -3 -9 0 0.5 1.41
 3 -9 0 2.95 2.13
 -3 9 -1 1.91 1.25
 3 9 1 3.18 1.47
 -3 -9 1 3.76 1.81
 3 9 1 3.35 2.18
 -3 9 -1 3.54 1.9
 3 -9 -1 7.65 2.98
 3 9 2 204.05 14.22
 -3 -9 2 206.52 12.08
 3 9 2 184.23 14.54
 -3 9 -2 198.47 13.65
 -3 9 -2 181.7 12.91
 3 9 3 153.21 13.3
 -3 9 -3 151.27 11.89
 -3 9 -3 158.75 11.95
 -3 -9 3 160.96 10.62
 3 9 3 166.81 12.63
 3 9 4 124.93 10.98
 -3 9 -4 101.69 9.86
 -3 9 -4 115.56 9.94
 3 9 5 27.62 5.27
 -3 9 -5 21.74 4.25
 -3 9 -5 22.01 4.87
 -3 -9 6 399.38 22.66
 3 9 6 446.82 22.11
 -3 9 -6 427.74 21.97
 -3 9 -6 402 19.69
 3 9 7 20.08 4.65
 -3 9 -7 23.31 4.94
 -3 -9 7 15.22 4.5
 -3 9 -8 312.78 16.98
 -3 9 -8 297.68 15.99
 -3 -9 8 301.07 17.17
 -3 9 -8 286.28 17.82
 3 9 8 318.26 19
 -3 -9 8 304.14 20.29
 3 9 9 334.58 18.06
 -3 9 -9 373.36 20.75
 -3 9 -9 425.48 19.38
 -3 -9 9 388.42 19.82
 3 9 9 418.49 22.47
 -3 -9 9 375.47 23.55
 -3 9 -9 422 20.2
 3 9 10 262.83 15.92
 -3 9 -10 316.89 18.73
 -3 -9 10 330.41 17.95
 -3 9 -10 313.32 16.41
 3 9 10 324.02 19.84
 -3 -9 10 293.49 21.11
 -3 9 -10 333.55 17.89
 3 9 11 195.76 13.48
 -3 9 -11 229.26 13.73
 -3 -9 11 228.9 14.58
 -3 9 -11 236.75 14.9
 3 9 12 238.37 15.03
 -3 9 -12 294.56 15.6
 -3 9 -12 299.15 16.98
 -3 -9 12 259.16 15.54
 -3 -9 13 4.81 1.97
 -3 9 -13 2.85 1.89
 -3 9 -13 7.73 2.43
 -3 -9 14 193.66 12.45
 -3 9 -14 181.48 11.73
 -3 9 -14 187.8 13.24
 -3 9 -15 143.57 11.25
 -3 9 -15 129.81 9.44
 -3 9 -16 171.88 10.6
 3 -9 -16 191.96 12.62
 -3 9 -16 203.94 13.1
 -3 -9 17 11.88 2.99
 -3 9 -17 8.87 2.3
 3 -9 -17 15.36 3.51
 -3 9 -17 8.3 2.78
 -3 -9 18 38.01 4.57
 3 -9 -18 43.32 5.19
 -3 9 -18 39.02 5.11
 3 -9 -19 0.6 1.09
 -3 -9 19 0.1 1.2
 -3 9 -19 1.33 1.31
 -3 -9 20 49.38 4.71
 -3 -9 20 39.24 3.46
 -3 9 -20 45.46 4.37
 -3 -9 21 18.9 2.32
 -3 10 20 69.21 5.24
 -3 10 19 70.65 6.12
 -3 -10 -19 69.21 5.29
 -3 10 18 62.41 6.46
 -3 -10 -18 73.08 6.35
 -3 10 17 22.52 4.44
 -3 -10 -17 14.94 3.11
 -3 -10 -17 21.04 4.45
 -3 10 16 173.34 12.48
 -3 -10 -16 179.02 12.21
 -3 -10 -16 174.6 13.03
 -3 10 15 12.19 3.58
 -3 -10 -15 14.68 3.79
 -3 -10 -15 14.99 4.33
 3 10 -15 11.69 2.77
 -3 10 14 88.49 9.59
 -3 -10 -14 77.52 8.79
 3 10 -14 84 7.69
 -3 -10 -14 90.3 9.98
 -3 10 13 170.46 13.47
 -3 -10 -13 148.55 13.37
 -3 -10 -13 142.38 12.23
 3 10 -13 160.34 11.14
 -3 -10 -12 174.2 13.88
 -3 10 12 182.48 14.12
 3 10 -12 196.39 12.39
 -3 -10 -12 167.73 14.36
 -3 10 11 138.05 12.36
 -3 -10 -11 143.39 12.64
 3 10 -11 138.05 10.21
 -3 -10 -11 136.37 12.86
 -3 -10 -10 38.6 6.53
 3 10 -10 44.69 5.81
 -3 -10 -10 37.37 6.67
 -3 10 10 39.57 6.55
 3 10 -9 419.58 19.17
 -3 -10 -9 446.17 25.59
 3 10 -9 417.1 26.44
 -3 -10 -9 418.08 22.3
 -3 10 9 430.31 22.28
 -3 -10 -9 391.51 22.44
 -3 10 8 64.77 8.07
 -3 -10 -8 61.52 7.95
 3 10 -8 65.61 6.92
 -3 -10 -8 75.5 9.13
 -3 -10 -8 63.48 9.13
 3 10 -8 64.58 9.52
 -3 10 7 115.35 10.51
 3 10 -7 126.25 13.48
 -3 -10 -7 123.31 12.59
 -3 -10 -7 125.98 11.28
 3 10 -7 129.14 9.69
 -3 10 7 108.21 10.35
 -3 10 6 129.44 11.18
 -3 -10 -6 120.57 10.87
 3 10 -6 136.79 9.96
 -3 10 6 107.73 10.47
 3 10 -6 135.26 13.74
 -3 -10 -6 136.62 12.77
 -3 10 5 195.43 14.4
 -3 -10 -5 221.33 14.68
 3 10 -5 224.25 17.42
 -3 -10 -5 197.7 15.31
 3 10 -4 305.5 18.95
 3 10 -4 293.82 20.18
 -3 10 4 302.63 18.33
 3 -10 4 321 19.67
 -3 10 4 268.77 15.5
 -3 10 3 299.22 18.3
 -3 10 3 280.63 16.14
 3 10 -3 340.33 21.37
 3 -10 3 299.61 18.95
 3 10 -3 325.23 19.4
 3 10 -2 20.41 4.58
 3 10 -2 19.73 5.2
 -3 10 2 12.56 3.34
 -3 10 2 19.57 4.52
 3 -10 2 23.01 4.8
 -3 10 1 82.5 9.36
 -3 10 1 77.03 8.3
 3 10 -1 81.38 10.2
 3 -10 1 76.71 9
 -3 -10 -1 87.87 8.41
 3 10 -1 84.83 9.47
 3 10 0 214.07 15.17
 -3 10 0 214.82 15.4
 -3 10 0 208.43 14.2
 3 10 0 206.18 16.43
 3 -10 0 187.22 14.43
 -3 -10 0 196.96 12.91
 -3 10 -1 105.99 10.6
 -3 10 -1 91.7 9.31
 3 -10 -1 79.76 9.26
 -3 -10 1 96.98 8.62
 3 10 1 98.98 11.13
 3 10 1 109.28 10.67
 3 10 2 19.69 4.49
 3 10 2 22.29 5.41
 -3 10 -2 12.26 3.62
 -3 10 -2 19.21 4.25
 -3 -10 2 16.22 3.69
 3 10 3 353.43 19.66
 -3 10 -3 315.58 18.66
 -3 10 -3 300.37 18.34
 -3 10 -4 300.54 17.92
 -3 10 -4 276.88 17.91
 3 10 5 203.55 14.66
 -3 10 -5 182.37 14.33
 -3 10 -5 184.8 13.66
 -3 10 -6 120.53 9.74
 3 10 6 132.41 11.87
 -3 10 -6 131.65 10.41
 -3 10 -6 125.22 11.81
 -3 10 -6 140.33 11.28
 -3 10 -6 133.42 11.17
 3 10 6 107.69 9.74
 -3 10 -7 108.81 9.52
 3 10 7 113.16 11.13
 -3 10 -7 125.28 10.54
 -3 -10 7 126.42 10.86
 -3 10 -7 127.66 11.99
 -3 10 -7 113.92 9.74
 3 10 7 110.4 9.91
 3 10 8 35.56 5.62
 3 10 8 47.43 7.33
 -3 10 -8 55.05 8.13
 -3 -10 8 41.12 6.11
 -3 10 -8 38.5 5.66
 -3 10 -8 52.35 6.85
 -3 10 -9 439.26 20.05
 3 10 9 478.62 24.58
 -3 10 -9 435.81 23.5
 -3 -10 9 420.99 25.62
 -3 10 -9 442.42 21.48
 -3 -10 9 434.33 21.47
 3 10 9 371.47 19.72
 3 10 10 24.88 5.09
 -3 -10 10 38.93 6.02
 -3 10 -10 43.42 5.78
 -3 10 -10 44.77 6.39
 -3 -10 11 141.96 11.58
 -3 10 -11 158.01 10.99
 -3 10 -11 144.44 11.53
 3 10 11 117.81 10.46
 -3 -10 12 161.94 12.19
 -3 10 -12 173.08 11.42
 -3 10 -12 183.31 13.09
 3 10 12 155.1 11.82
 -3 -10 13 155.04 11.48
 -3 10 -13 157.9 10.59
 -3 10 -13 151.2 11.82
 3 10 13 132.01 10.69
 -3 -10 14 85.94 8.05
 -3 10 -14 96.08 7.9
 -3 10 -14 94.81 8.99
 -3 10 -15 16.16 3.12
 -3 -10 15 11.01 2.76
 -3 10 -15 18.55 4.04
 -3 -10 16 187.29 11.89
 -3 10 -16 175.91 9.94
 -3 10 -16 178.32 11.92
 -3 -10 17 19.92 3.48
 -3 10 -17 21.99 3.13
 -3 10 -17 17.73 3.33
 -3 -10 18 85.1 6.29
 -3 10 -18 87.44 7.04
 -3 -10 19 65.51 5.17
 -3 10 -19 74.48 5.8
 -3 -10 20 70.95 4.92
 -3 10 -20 67.89 4.71
 -3 11 19 11.74 1.89
 -3 11 19 12.82 2.33
 -3 11 18 112.15 7.95
 -3 -11 -18 106.42 6.79
 -3 11 17 10 2.65
 -3 -11 -17 9.87 2.66
 -3 11 16 82.52 7.93
 -3 -11 -16 89.06 7.93
 -3 11 15 107.87 9.58
 -3 -11 -15 98.19 8.91
 -3 11 14 58.63 7.52
 -3 -11 -14 57.28 7.24
 -3 11 13 53.7 7.34
 -3 -11 -13 46.08 6.59
 3 11 -13 61.66 6.51
 -3 11 12 172.34 13.67
 3 11 -12 178.71 11.49
 -3 -11 -12 149.26 12.6
 3 11 -12 185.95 11.85
 -3 11 11 10.47 3.06
 -3 -11 -11 11.52 3.98
 3 11 -11 7.64 2.47
 -3 11 10 147.81 12.82
 -3 -11 -10 174.68 13.76
 3 11 -10 154.21 11.11
 -3 -11 -9 48.85 7.4
 -3 11 9 50.97 7.47
 3 11 -9 43.99 5.68
 -3 11 8 27.39 5.27
 -3 -11 -8 22.51 4.94
 3 11 -8 26.48 4.68
 -3 11 7 44.4 6.98
 -3 -11 -7 34.46 6.11
 3 11 -7 41.25 5.46
 -3 -11 -7 43.27 7.58
 3 11 -7 38.98 7.68
 -3 11 7 35.38 6.19
 -3 11 6 248.37 16.16
 -3 -11 -6 205.39 14.74
 3 11 -6 216.12 13.24
 3 11 -6 238.51 18.97
 -3 -11 -6 229.26 17.37
 3 11 -6 211.47 16.41
 -3 11 6 199.48 15.22
 -3 11 5 150.11 12.23
 -3 11 5 134.66 12.4
 -3 -11 -5 161.46 12.75
 3 11 -5 147.27 10.72
 3 11 -5 136.79 14.01
 -3 -11 -5 140.47 13.29
 3 11 -5 141.98 12.99
 3 11 -4 123.13 11.98
 -3 -11 -4 131.66 11.31
 -3 11 4 123.37 12.05
 3 11 -4 137.84 10.14
 3 -11 4 133.99 12.96
 3 11 -4 125.68 13.59
 -3 11 4 127.9 11.21
 -3 11 4 120.61 10.79
 -3 -11 -3 101.61 9.74
 -3 11 3 100.57 9.73
 -3 11 3 88.84 9.06
 3 11 -3 98.45 11.87
 -3 11 3 106.36 11.09
 3 -11 3 106.82 11.41
 3 11 -3 109.83 11.06
 -3 11 3 95.95 9.56
 -3 -11 -2 423.33 20.93
 -3 11 2 384.02 20.13
 -3 11 2 380.38 20.33
 3 -11 2 407.01 22.98
 -3 11 2 399.41 22.75
 3 11 -2 428.86 25.42
 -3 -11 -2 364.12 19.83
 3 11 -2 420.79 22.87
 -3 11 2 391.03 20.5
 -3 -11 -1 232.98 14.84
 3 11 -1 201.5 16.83
 -3 11 1 185.65 13.92
 -3 11 1 188.48 13.39
 -3 11 1 191.06 13.75
 3 -11 1 206.04 15.77
 -3 11 1 179.47 14.91
 3 11 -1 205.57 15.4
 3 11 0 125.4 13.35
 -3 -11 0 148.29 11.42
 -3 11 0 122.41 10.61
 3 -11 0 132.14 12.45
 -3 11 0 101.25 10.35
 -3 11 0 121.82 11.96
 -3 11 0 115.45 10.33
 3 11 0 133.19 12.21
 3 11 1 204.23 15.23
 3 -11 -1 186.99 15.03
 -3 -11 1 213.06 14.03
 -3 11 -1 179.12 14.08
 -3 11 -1 177.95 14.81
 -3 11 -1 166.35 12.5
 3 11 1 203.91 17.07
 -3 11 -1 196.72 13.88
 -3 11 -2 380.04 19.64
 3 11 2 424.26 22.74
 3 -11 -2 391.92 22.66
 -3 -11 2 445.14 20.98
 -3 11 -2 439.12 23.62
 3 11 2 434.79 25.77
 -3 11 -2 416.25 22.62
 -3 11 -2 437.1 21.49
 -3 11 -3 110.64 11.02
 3 11 3 114.48 11.2
 -3 11 -3 109.13 9.28
 -3 -11 3 108.55 9.77
 -3 11 -3 102.82 10.8
 -3 11 -3 102.98 9.51
 -3 11 -3 94.33 9.44
 -3 11 -4 132.26 12.47
 -3 11 -4 120.08 10.01
 -3 -11 4 133.92 10.95
 3 11 4 143.22 12.53
 -3 11 -4 132.79 10.67
 -3 11 -4 135.25 12.24
 -3 11 -4 144.2 11.66
 -3 11 -5 133.63 10.65
 -3 11 -5 137.87 12.27
 3 11 5 150.27 12.88
 -3 11 -5 142.01 12.98
 -3 11 -5 137.76 10.74
 -3 11 -5 129 11.15
 -3 11 -6 211.54 14.4
 -3 11 -6 199.42 13.3
 -3 11 -6 216.79 16.35
 3 11 6 212.8 15.78
 -3 -11 6 227.74 15.18
 -3 11 -6 205.51 13.35
 -3 11 -6 199.48 14.85
 3 11 7 37.8 5.91
 3 11 7 38.54 6.98
 -3 11 -7 36.41 5.51
 -3 11 -7 47.61 6.92
 -3 -11 7 43.79 6.5
 -3 11 -7 38.89 6.87
 -3 11 -7 37.11 5.59
 3 11 8 26.68 5.31
 -3 -11 8 33.97 5.82
 -3 11 -8 33.23 5.14
 -3 11 -8 36.73 6.3
 3 11 9 46.81 6.73
 -3 -11 9 51.83 7.06
 -3 11 -9 60.23 6.86
 -3 11 -9 48.54 6.71
 -3 -11 10 168.5 12.71
 -3 11 -10 174.91 11.63
 -3 11 -10 179.65 13.21
 3 11 10 145.72 11.79
 3 11 11 2.02 2.46
 -3 -11 11 10.88 3.45
 -3 11 -11 10.64 2.87
 -3 11 -11 9.33 3.26
 -3 -11 12 141.81 11.42
 -3 11 -12 182.1 11.21
 -3 11 -12 178.01 12.87
 3 11 12 151.59 11.54
 3 11 13 37.2 5.56
 -3 11 -13 55.16 5.74
 -3 -11 13 40.14 5.63
 -3 11 -13 42.41 6.06
 -3 11 -14 65.64 6
 -3 -11 14 64.72 6.81
 -3 11 -14 82.27 8.21
 3 11 14 58.5 6.38
 -3 -11 15 106.73 8.16
 -3 11 -15 113.98 7.51
 -3 11 -15 106.68 8.99
 -3 -11 16 105.65 8.28
 -3 11 -16 101.15 6.54
 -3 11 -16 108.86 8.59
 -3 -11 17 10.3 2.32
 -3 11 -17 14.35 2.95
 -3 -11 18 116.42 6.72
 -3 11 -18 118.88 7.67
 -3 -11 19 14.28 2.39
 -3 -11 19 11.72 1.99
 -3 11 -19 12.17 2.13
 -3 12 18 9.92 1.79
 -3 12 18 12.48 2.31
 -3 -12 -17 46.97 4.48
 -3 12 17 49.34 5.22
 -3 12 16 40.49 5.21
 -3 -12 -16 38.23 4.69
 -3 12 15 162.42 11.18
 -3 -12 -15 162.8 10.72
 -3 12 14 30.1 5.16
 -3 -12 -14 35.71 5.36
 -3 12 13 63.34 7.57
 3 12 -13 70.64 6.5
 -3 -12 -13 72.66 7.98
 -3 12 12 222.84 15.17
 3 12 -12 211.02 12.44
 -3 -12 -12 221.39 14.84
 -3 12 11 99.61 10.16
 3 12 -11 92.72 8.28
 -3 -12 -11 81.54 8.93
 -3 12 10 16.88 4.39
 -3 -12 -10 23.98 5.21
 3 12 -10 15.04 3.54
 -3 12 9 448.96 23.24
 -3 -12 -9 434.13 22.85
 3 12 -9 458.45 20.59
 -3 -12 -8 515.29 24.97
 3 12 -8 469.47 21.42
 -3 12 8 549.22 25.87
 -3 12 7 81.41 9.33
 -3 -12 -7 80.98 9.3
 3 12 -7 83 8.23
 -3 12 6 64.26 8.16
 -3 -12 -6 53.38 7.48
 3 12 -6 52.42 6.39
 -3 12 6 61.21 8.28
 -3 12 5 61.33 8.15
 -3 -12 -5 75.97 9.05
 3 12 -5 67.86 7.37
 -3 12 5 73.27 8.63
 -3 12 4 660.16 31.51
 -3 -12 -4 695.75 29.6
 3 12 -4 693.05 26.73
 3 12 -4 706.86 35.22
 3 12 -4 705.49 31.96
 -3 12 4 655.83 29.2
 -3 12 4 739.13 30.03
 3 12 -3 156.7 15.51
 -3 -12 -3 163.13 12.94
 -3 12 3 166.09 13.06
 3 12 -3 159.52 11.37
 3 -12 3 180.93 15.44
 -3 12 3 156 12.51
 -3 12 3 166.47 14.63
 3 12 -3 160.87 14
 -3 12 3 156.04 12.75
 -3 12 3 189.07 13.69
 -3 12 2 34.04 5.54
 -3 -12 -2 24.96 5.15
 3 12 -2 22.71 5.21
 3 -12 2 24.62 5.43
 3 12 -2 28.45 6.87
 -3 12 2 20.88 4.45
 -3 12 2 19.92 4.61
 -3 12 2 33.32 6.74
 -3 12 1 15.44 3.71
 -3 -12 -1 15.57 4.38
 -3 12 1 16.71 4.54
 3 12 -1 17.6 4.41
 -3 12 1 11.02 3.77
 -3 -12 -1 14.34 3.49
 3 12 -1 14.24 4.57
 -3 12 1 13.36 3.71
 3 -12 1 18.93 5.16
 -3 12 0 123.52 12.57
 3 12 0 113.04 11.41
 -3 -12 0 128.71 11.01
 3 12 0 122.47 13.57
 -3 12 0 116.45 11.47
 -3 -12 0 126.16 9.91
 -3 12 0 107.95 10.13
 3 -12 0 108.9 11.92
 -3 12 0 110.57 10.44
 -3 12 -1 26.91 5.15
 -3 -12 1 26 5.02
 -3 -12 1 21.7 4.18
 -3 12 -1 19.32 4.08
 -3 12 -1 23.63 5.25
 -3 12 -1 20.61 5.08
 3 -12 -1 14.95 4.5
 3 12 1 19.72 4.76
 3 12 1 21.64 5.67
 -3 12 -2 36.48 5.9
 -3 12 -2 21.37 5.32
 -3 -12 2 35.81 6.02
 -3 12 -2 39.92 6.95
 -3 12 -2 26 4.85
 -3 -12 2 32.91 5.73
 3 12 2 32.08 6.21
 3 -12 -2 24.87 5.96
 -3 12 -2 27.08 4.44
 -3 12 -3 168.64 11.98
 -3 -12 3 193.36 13.59
 3 12 3 181.69 14.43
 -3 12 -3 174.18 12.34
 -3 -12 3 177.54 13.01
 -3 12 -3 160.12 14.08
 3 -12 -3 177.29 15.2
 -3 12 -3 166.08 14.35
 -3 12 -3 193.73 13.89
 3 12 3 174.19 12.69
 -3 12 -4 652.34 26.53
 3 12 4 683.46 30.36
 -3 12 -4 647.24 26.45
 -3 12 -4 617.82 30.32
 -3 -12 4 720.14 29.01
 3 -12 -4 633.17 31.43
 -3 12 -4 707.18 29.12
 -3 -12 4 728.32 28.58
 3 12 4 603.63 26.6
 -3 12 -4 631 30.25
 3 12 5 55.99 7.02
 -3 12 -5 52.77 6.5
 -3 12 -5 49.26 6.54
 -3 -12 5 60.87 7.8
 -3 12 -5 64.7 7.88
 3 12 6 46.17 6.74
 -3 12 -6 63.15 7.32
 -3 12 -6 67.89 8.16
 -3 12 -6 58.5 6.98
 -3 -12 6 63.9 7.98
 -3 12 -7 106.83 9.1
 -3 -12 7 114.01 10.66
 -3 12 -7 89.68 9.46
 -3 12 -8 523.7 24.53
 -3 12 -8 517.7 22.02
 -3 -12 8 547.2 24.91
 -3 -12 9 477.76 22.85
 -3 12 -9 454.9 19.95
 -3 12 -9 472.97 22.78
 -3 12 -10 22.82 3.95
 -3 -12 10 14.94 3.92
 -3 12 -10 13.86 3.67
 -3 12 -11 83.06 8.72
 -3 -12 11 67.58 7.61
 -3 12 -11 95.73 7.76
 -3 -12 12 201.42 13.31
 -3 12 -12 238.1 12.3
 -3 12 -12 243.22 14.85
 -3 12 -13 74.57 6.24
 -3 -12 13 68.3 7.22
 -3 12 -13 84.93 8.36
 -3 12 -14 36.95 4.01
 -3 -12 14 34.57 4.81
 -3 12 -14 32.52 4.87
 -3 -12 15 170.81 9.92
 -3 12 -15 175.27 10.97
 -3 -12 16 40.79 4.8
 -3 12 -16 44.16 5
 -3 -12 17 44.96 4.32
 -3 12 -17 49.17 4.85
 -3 -12 18 15.52 2.42
 -3 12 -18 10.09 1.93
 -3 13 17 6.98 1.82
 -3 13 17 6.1 1.34
 -3 13 17 8.15 1.78
 -3 -13 -16 38.27 3.95
 -3 13 16 34.15 3.96
 -3 13 16 42.51 4.63
 -3 -13 -15 58.46 5.58
 -3 13 15 54.16 5.56
 -3 13 15 60.64 6.08
 -3 13 14 40.65 5.3
 -3 13 14 38.02 5.33
 -3 -13 -14 49.84 5.64
 -3 13 13 33.79 5.35
 -3 -13 -13 26.34 4.35
 -3 13 12 31.51 5.39
 -3 -13 -12 33.42 5.37
 3 13 -12 37.77 4.76
 -3 13 11 19.19 4.34
 -3 -13 -11 14.83 3.75
 3 13 -11 18.27 3.68
 3 13 -10 209.05 12.84
 -3 -13 -10 205.62 14.38
 -3 13 10 230.69 15.3
 -3 13 9 12.34 3.87
 -3 13 9 19.21 4.73
 -3 -13 -9 17.41 4.15
 3 13 -9 12.53 3.58
 -3 13 8 8.54 3.25
 -3 13 8 16.3 4.45
 -3 -13 -8 14.99 3.99
 3 13 -8 5.15 2.04
 -3 13 7 7.76 3.16
 -3 13 7 12.5 4.37
 -3 -13 -7 9.36 3.45
 3 13 -7 10.42 3.35
 -3 -13 -6 407.2 21.98
 3 13 -6 432.71 20.22
 -3 13 6 425.71 22.76
 -3 13 6 477.62 23.57
 -3 13 5 15.06 4.44
 3 13 -5 17.58 3.88
 -3 13 5 20.11 4.82
 -3 -13 -5 16.16 4.37
 -3 13 5 15.62 3.69
 -3 13 4 45.4 7.01
 -3 -13 -4 43.24 6.59
 -3 13 4 36.76 6.17
 3 13 -4 47.05 6.23
 -3 -13 -3 33.1 5.89
 3 13 -3 33.54 5.27
 -3 13 3 30.52 5.67
 -3 13 3 35.09 5.92
 -3 -13 -2 225.31 15.4
 -3 13 2 200.68 14.22
 3 13 -2 211.51 13.39
 -3 13 2 200.73 14.7
 -3 13 1 57.2 7.36
 3 13 -1 52.43 6.53
 -3 -13 -1 67.46 8.17
 -3 -13 -1 51.29 6.05
 -3 13 1 46.95 6.89
 -3 13 0 14.94 4.11
 -3 -13 0 21.44 4.73
 -3 13 0 15.9 3.82
 -3 -13 0 25.62 4.55
 3 13 1 52.81 6.8
 -3 -13 1 65.76 7.42
 -3 -13 1 58.6 7.63
 -3 13 -1 49.95 6.76
 -3 13 -1 74.41 8.76
 -3 -13 2 219.74 14.36
 -3 13 -2 198.25 12.94
 -3 -13 2 218.36 14.87
 -3 13 -2 200.99 13.5
 -3 13 -2 209.75 14.81
 3 13 2 203.24 13.76
 3 13 3 29.56 5.18
 -3 -13 3 37.49 6.08
 -3 -13 3 31.81 5.59
 -3 13 -3 28.29 4.79
 -3 13 -3 29.92 4.93
 -3 13 -3 25.63 5.2
 3 13 4 41.31 5.94
 -3 13 -4 41.5 5.7
 -3 13 -4 35.53 5.47
 -3 -13 4 56.35 7.33
 -3 13 -4 50.94 6.9
 3 13 5 19.09 4.09
 -3 13 -5 24.57 4.58
 -3 -13 5 26.25 5.26
 -3 13 -5 22.13 4.32
 -3 13 -5 21.93 4.87
 -3 13 -6 392.05 19.92
 -3 13 -6 433.8 19.56
 -3 -13 6 475.51 22.8
 3 13 6 413.77 21.05
 -3 13 -6 399.08 21.16
 3 13 7 9.37 3.23
 -3 13 -7 11.18 2.91
 -3 -13 7 19.87 4.73
 -3 13 -7 13.79 3.38
 3 13 8 8.85 3.54
 -3 13 -8 8.52 2.49
 -3 -13 8 12.04 3.72
 -3 13 -8 9.09 3.24
 3 13 9 14.72 4.03
 -3 13 -9 14.49 3.08
 -3 -13 9 13.37 3.71
 -3 13 -9 12.61 3.68
 -3 -13 10 203.58 13.72
 -3 13 -10 221.56 11.83
 -3 13 -10 234.17 14.67
 -3 -13 11 15.68 3.88
 -3 13 -11 16.11 3.95
 -3 -13 12 24.67 4.19
 -3 13 -12 29.48 4.8
 -3 -13 13 32.31 4.72
 -3 13 -13 31.39 4.7
 3 13 14 28 4.05
 -3 -13 14 33.15 4.31
 -3 13 -14 31.56 4.42
 -3 -13 15 70.2 5.5
 -3 -13 15 60.71 5.78
 -3 13 -15 59.31 5.69
 3 13 15 58.87 5.28
 -3 -13 16 34.49 3.85
 3 13 16 28.48 3.06
 -3 13 -16 35.85 4.03
 -3 -13 17 5.43 1.45
 -3 13 -17 7.8 1.67
 -3 -13 17 7.1 1.54
 -3 -14 -15 112.96 6.49
 -3 14 15 97.38 6.36
 -3 14 15 103.63 6.74
 -3 14 14 35.78 4.45
 -3 -14 -14 46.3 4.73
 -3 14 14 32.32 4.05
 3 -14 14 45.72 3.97
 -3 14 14 40.48 4.61
 -3 -14 -13 73.16 6.62
 -3 14 13 68.96 6.5
 -3 14 13 74.67 7.01
 3 14 -12 69.79 6.05
 -3 -14 -12 66.77 6.9
 -3 14 12 66.81 6.89
 -3 14 12 68.72 7.11
 3 14 -11 85.43 7.23
 -3 -14 -11 94.86 8.48
 -3 14 11 83.82 8.39
 -3 14 11 94.58 8.79
 -3 14 10 2.79 2.42
 3 14 -10 4.07 1.55
 -3 14 10 0.78 1.94
 -3 -14 -10 1.7 2.1
 -3 14 9 45.83 6.79
 -3 14 9 57.21 7.32
 3 14 -9 53.15 6.19
 -3 -14 -9 52.64 6.82
 -3 14 9 47.4 6.43
 -3 14 8 23.93 4.66
 -3 14 8 26.4 5.02
 -3 14 8 27.28 5.12
 -3 -14 -8 26.18 5.13
 3 14 -8 23.42 4.25
 -3 14 7 26.64 5.17
 -3 -14 -7 31.63 5.65
 -3 14 7 24.23 4.91
 3 14 -7 31.82 4.95
 -3 -14 -6 121.7 11.01
 3 14 -6 119.27 9.84
 -3 14 6 112.09 10.18
 -3 14 6 117.25 11.1
 -3 14 5 55.66 7.57
 -3 -14 -5 65.04 8.02
 3 14 -5 66.3 7.31
 -3 14 5 55.42 7.32
 -3 14 4 263.19 16.88
 -3 -14 -4 259.13 16.49
 3 14 -4 258.67 14.96
 -3 14 4 220.38 14.75
 -3 14 3 497.61 23.47
 -3 -14 -3 561.17 25.47
 3 14 -3 558.48 23.42
 -3 14 3 546.21 25.73
 -3 -14 -2 115.93 10.76
 3 14 -2 124.6 10.03
 -3 14 2 106.78 9.86
 3 14 -2 100.77 9.07
 -3 14 2 113.45 10.81
 -3 14 1 80.46 8.4
 3 14 -1 103.3 9.16
 -3 -14 -1 93.04 9.63
 3 14 -1 87.46 8.39
 -3 14 1 94.44 9.73
 -3 -14 0 82.49 8.9
 -3 -14 0 85.77 8.06
 -3 14 0 67.2 7.68
 3 14 0 68.37 7.37
 -3 14 0 86.62 9.3
 3 14 0 79.41 8.03
 -3 -14 1 70.3 8.3
 3 14 1 67.47 7.56
 3 14 1 89.23 8.48
 -3 -14 1 88.18 8.38
 -3 14 -1 71.94 7.77
 -3 14 -1 74.51 8.48
 -3 -14 2 123.23 10.49
 -3 14 -2 102.23 8.78
 -3 -14 2 115.11 10.58
 -3 14 -2 101.7 9.03
 3 14 2 104.52 9.54
 -3 14 -2 117.63 10.91
 -3 14 -3 558.63 25.41
 -3 14 -3 507.24 22.42
 -3 -14 3 571.22 24.95
 -3 14 -3 574.78 23.2
 3 14 3 526.17 23.47
 3 14 4 221.03 14.36
 -3 14 -4 219.01 13.81
 -3 -14 4 247.19 15.61
 -3 14 -4 231.52 13.47
 -3 14 -4 243.84 15.7
 -3 -14 5 80.94 8.77
 -3 14 -5 74.9 7.21
 -3 14 -5 69.81 8.16
 3 14 5 63.33 7.48
 -3 -14 6 146.5 11.81
 -3 14 -6 131.08 9.36
 -3 14 -6 138.7 11.54
 3 14 6 135.23 10.91
 3 14 7 32.86 5.36
 -3 14 -7 38.96 6.05
 -3 -14 7 40.64 6.07
 3 14 8 24.25 4.75
 -3 -14 8 26.55 4.86
 -3 14 -8 33.1 5.47
 3 14 9 34.28 5.46
 -3 14 -9 50.82 6.47
 -3 -14 9 39.04 5.84
 3 14 10 3.4 2.35
 -3 -14 10 4.47 1.76
 -3 14 -10 0.36 2.09
 -3 -14 11 100.53 8.59
 -3 14 -11 105.3 8.75
 3 14 11 101.38 8.41
 3 14 12 56.94 5.85
 -3 -14 12 67.96 6.64
 -3 14 -12 64.21 6.48
 -3 -14 13 81.24 6.74
 3 14 13 75.1 6.27
 -3 14 -13 75.53 6.62
 3 14 14 34.28 3.66
 -3 -14 14 36.41 4.04
 -3 14 -14 42.32 4.55
 -3 -14 15 108.05 6.97
 -3 -14 15 114.59 6.15
 -3 14 -15 116.83 7.03
 -3 -14 16 79.2 4.84
 -3 -14 16 83.91 5.3
 -3 14 -16 84.43 5.11
 -3 -15 -14 65.93 4.49
 -3 15 14 61.19 4.71
 -3 15 13 17.6 2.95
 -3 15 13 14.3 2.39
 -3 -15 -13 14.98 2.51
 -3 -15 -12 150.69 8.98
 -3 15 12 123.56 7.94
 -3 15 12 129.61 8.71
 3 15 -11 57.14 5.33
 -3 -15 -11 62.73 6.14
 -3 15 11 58.42 5.71
 -3 15 11 55.12 6.09
 3 15 -10 142.86 9.24
 -3 -15 -10 146.48 10.11
 -3 15 10 137.58 9.47
 -3 15 10 131.87 9.94
 3 15 -9 87.67 7.56
 -3 -15 -9 93.43 8.34
 -3 15 9 80.22 7.41
 -3 15 9 89.63 8.46
 -3 15 8 34.83 5.54
 -3 15 8 43.23 5.59
 -3 -15 -8 45.55 6.23
 3 15 -8 42.24 5.29
 -3 -15 -7 74.25 8.02
 3 15 -7 71.23 7.08
 -3 15 7 73.67 7.46
 -3 15 7 75.05 8.1
 -3 15 6 44.23 6.34
 3 15 -6 50.72 6.11
 -3 -15 -6 48.19 6.49
 -3 15 6 40 5.59
 -3 15 5 178.13 12.23
 -3 -15 -5 201.87 13.71
 3 15 -5 202.26 12.57
 -3 15 5 196.84 13.95
 -3 15 4 12.81 3.96
 -3 -15 -4 9.03 3.11
 -3 15 4 8.75 2.65
 3 15 -4 10.19 2.84
 -3 15 3 22.41 3.93
 -3 -15 -3 18.7 4.32
 3 15 -3 20.26 4.1
 -3 15 3 12.44 3.39
 -3 -15 -2 225.92 14.87
 3 15 -2 218.83 13.38
 -3 15 2 204.42 12.97
 -3 15 2 210.92 14.59
 -3 15 1 38.63 6.08
 -3 -15 -1 35.73 5.61
 -3 15 1 34.61 5.11
 3 15 -1 37.52 5.4
 3 15 -1 30.57 4.79
 -3 -15 0 108.85 10.01
 3 15 0 101.5 8.81
 -3 15 0 93.37 8.34
 -3 -15 0 107.94 8.7
 -3 15 0 82.63 9
 3 15 0 90.75 8.18
 -3 -15 1 48.03 6.69
 3 15 1 35.42 5.29
 -3 -15 1 35.82 5.44
 -3 15 -1 31.44 4.86
 -3 15 -1 47.5 6.43
 3 15 1 34.41 5.22
 3 15 2 206.74 12.7
 -3 15 -2 222 14.66
 -3 -15 2 198.07 13.02
 3 15 2 194.75 12.66
 3 15 3 18.39 3.98
 3 15 3 22.36 4.11
 -3 -15 3 18.74 4.14
 -3 15 -3 20.88 4.22
 3 15 4 13.45 3.73
 3 15 4 8.83 2.81
 -3 -15 4 13.78 3.93
 -3 15 -4 12.01 3.52
 3 15 5 181.01 12.12
 3 15 5 176.79 11.06
 -3 -15 5 199.71 13.39
 -3 15 -5 198.34 13.28
 3 15 6 50.44 6.12
 -3 -15 6 46.14 6.29
 3 15 6 54.53 5.66
 -3 15 -6 54.51 6.7
 -3 15 -7 75.59 7.77
 3 15 7 71.77 6.35
 -3 -15 7 84.01 8.35
 3 15 7 82.64 7.79
 -3 -15 8 50.92 6.37
 3 15 8 44.53 4.63
 3 15 8 49.78 5.91
 -3 15 -8 45.42 5.78
 3 15 9 84.07 7.4
 -3 -15 9 90.2 8.07
 -3 15 -9 86.5 7.81
 -3 -15 10 158.75 10.48
 -3 15 -10 173.45 10.84
 3 15 10 155.07 9.81
 -3 -15 11 64.39 6.18
 -3 15 -11 58.79 5.83
 3 15 11 57.41 5.4
 -3 15 -12 163.9 9.46
 -3 -15 12 153.39 9.15
 -3 -15 13 21.97 3.05
 -3 15 -13 20.42 3.03
 -3 -15 14 65.75 4.96
 -3 -15 14 62.64 4.8
 -3 -15 14 61.54 4.3
 -3 15 -14 63.23 4.7
 -3 -16 -12 89.37 5.51
 3 -16 12 88.03 5.38
 -3 -16 -11 9.38 2.07
 -3 16 11 10.19 1.93
 -3 16 11 8.76 2.33
 -3 16 10 22.61 3.66
 -3 16 10 16.76 2.42
 3 16 -10 20.24 2.95
 -3 -16 -10 20.96 3.34
 -3 16 9 38.44 4.95
 3 16 -9 45.64 4.9
 -3 -16 -9 44.26 5.1
 -3 16 9 45.39 4.48
 -3 -16 -8 89.44 7.62
 3 16 -8 83.79 6.98
 -3 16 8 75.05 6.22
 -3 16 8 84.01 7.63
 -3 -16 -7 69.23 6.91
 3 16 -7 67.69 6.42
 -3 16 7 71.58 6.21
 -3 16 7 65.99 7.02
 -3 -16 -6 106.79 8.87
 3 16 -6 101.49 8
 -3 16 6 91.34 7.36
 -3 16 6 91.6 8.42
 -3 16 5 5.22 2.43
 -3 -16 -5 7.93 2.45
 3 16 -5 6.38 2.28
 -3 16 5 6.97 2.42
 -3 -16 -4 176.39 12.03
 3 16 -4 182.3 11.44
 -3 16 4 173.24 10.55
 -3 16 4 178.17 12.32
 -3 16 3 21.47 4.26
 -3 -16 -3 29.91 4.72
 3 16 -3 26.86 4.27
 -3 16 3 21.96 3.58
 -3 -16 -2 22.15 4.39
 3 16 -2 25.82 4.21
 -3 16 2 19.86 4.04
 3 16 -1 17.69 3.81
 -3 -16 -1 18.03 3.93
 -3 16 1 17.65 3.89
 -3 -16 0 17.71 3.25
 3 16 0 21.32 3.89
 -3 16 0 20.23 4.01
 3 16 1 18.19 3.53
 -3 -16 1 10.64 2.66
 -3 16 -1 13.99 3.5
 3 16 2 19.51 3.52
 -3 -16 2 24.47 4.15
 -3 16 -2 32.72 5.05
 3 16 2 28.41 4.43
 3 16 3 27.07 4.12
 -3 -16 3 23.98 4.05
 -3 16 -3 16.1 3.85
 3 16 3 19.74 3.46
 -3 16 -4 150.3 10.93
 3 16 4 158 9.87
 -3 -16 4 160.66 11.06
 3 16 4 169.13 10.45
 -3 -16 5 7.89 2.58
 3 16 5 9.09 2.41
 -3 16 -5 9.39 2.81
 3 16 5 11.21 2.86
 -3 16 -6 79.49 7.43
 3 16 6 91.26 6.74
 3 16 6 92.54 7.45
 -3 -16 6 93.88 8.18
 3 16 7 67.8 6.12
 3 16 7 61.48 5.09
 -3 -16 7 61.19 6.37
 -3 16 -7 66.53 6.6
 -3 -16 8 83.51 7.42
 -3 16 -8 88.82 7.37
 -3 -16 9 46.08 5.28
 -3 16 -9 42.77 4.86
 -3 -16 10 27.34 3.8
 -3 16 -10 23.12 3.32
 -3 -16 11 7.8 1.92
 -3 16 -11 12.84 2.49
 -3 -16 12 87.32 5.9
 -3 -16 12 88.56 5.74
 -3 -16 12 81.95 5.29
 -3 16 -12 91.29 5.8
 -3 -16 13 26.61 2.87
 -3 16 -13 26.51 2.65
 -3 -17 -10 93.05 5.53
 -3 17 10 80.81 5.35
 -3 17 9 4.74 1.53
 -3 -17 -9 8.87 2.16
 3 17 -9 7.97 1.77
 3 17 -8 97.81 6.58
 -3 -17 -8 96.22 6.78
 -3 17 8 88.74 6.65
 -3 -17 -7 6.09 2.18
 3 17 -7 4.75 1.7
 -3 17 7 5.98 1.98
 -3 -17 -6 43.68 5
 3 17 -6 40.5 4.59
 -3 17 6 39.95 4.97
 -3 -17 -5 13.21 3.12
 3 17 -5 14.3 3
 -3 17 5 6.92 2.27
 -3 -17 -4 74.37 6.82
 3 17 -4 72.6 6.41
 -3 17 4 59.5 6.27
 3 17 -3 7.49 2.21
 -3 17 3 11.87 2.98
 3 17 -2 129.58 8.71
 -3 17 2 106.58 8.71
 3 17 -1 16 3.17
 -3 17 1 14.91 3.23
 3 17 0 271.26 13.16
 -3 17 0 280.01 14.49
 -3 -17 1 14.69 2.75
 3 17 1 9.72 2.2
 -3 17 -1 6.85 2.29
 3 17 2 143.42 8.85
 -3 -17 2 140.47 8.75
 -3 17 -2 137.01 9.63
 -3 -17 3 11.53 2.56
 -3 17 -3 16.72 3.45
 3 17 3 11.42 2.44
 3 17 4 69.02 5.6
 -3 -17 4 66.32 6.15
 -3 17 -4 77.09 6.83
 -3 -17 5 6.58 2.16
 3 17 5 7.14 1.85
 -3 17 -5 9.11 2.54
 3 17 6 33.91 3.38
 -3 -17 6 37.2 4.4
 -3 17 -6 37.81 4.5
 -3 17 -7 3.71 1.54
 -3 -17 7 5.3 1.58
 -3 -17 8 96.2 6.88
 -3 17 -8 112.41 7.2
 -3 -17 9 11.41 2.25
 -3 17 -9 8.41 1.86
 -3 -17 10 97.44 5.98
 -3 17 -10 92.34 5.68
 -3 -17 11 8.03 1.41
 3 -18 8 16.88 2.24
 3 18 -7 2.76 1.05
 -3 18 7 5.47 1.57
 3 18 -6 3.36 1.39
 -3 18 6 3.89 1.33
 3 18 -5 3.21 1.29
 -3 18 5 3.2 1.58
 3 18 -4 116.69 7.21
 -3 18 4 121.69 7.54
 -3 18 3 79.5 6.19
 3 18 -3 81.65 5.99
 3 18 -2 2.31 1.21
 -3 18 2 2.66 1.55
 3 18 -1 36.08 3.95
 -3 18 1 33.3 4.07
 3 18 0 55.39 4.81
 -3 18 0 58.82 5.41
 3 18 1 39.32 3.95
 -3 18 -1 29.58 3.8
 3 18 2 4.41 1.41
 -3 18 -2 3.87 1.38
 3 18 3 74.99 5.1
 -3 -18 3 81.52 5.33
 -3 18 -3 75.93 5.95
 3 18 4 113.67 6.05
 -3 -18 4 120.19 6.82
 -3 -18 5 4.49 1.32
 -3 18 -5 6.24 1.76
 -3 -18 6 7.78 1.97
 -3 18 -6 2.87 1.19
 -3 -18 7 6.49 1.53
 -3 18 -7 6.97 1.58
 -3 -18 8 9.7 1.72
 -3 18 -8 11.16 1.7
 3 19 -3 3.8 1.03
 3 19 -2 62.63 4.09
 -3 19 2 55.23 3.95
 3 19 -1 2.53 1.04
 -3 19 1 1.01 0.78
 -3 19 0 25 2.68
 -3 19 -1 2.19 1
 -3 19 -2 47.28 3.63
 -4 0 0 1319.59 35.59
 -4 0 0 1239.13 34.21
 -4 0 0 1291.92 30.85
 -4 0 0 1267.56 30.84
 4 0 1 4029.72 84.71
 -4 0 -1 3956.97 90.34
 -4 0 1 4019.73 91.55
 -4 0 -1 3740.27 89.26
 -4 0 1 3761.77 89.43
 4 0 1 3884.29 88.42
 -4 0 1 3863.44 86.6
 -4 0 -1 3920.4 86.85
 -4 0 1 3985.72 84.34
 -4 0 -2 91.34 6.5
 -4 0 -2 88.94 6.13
 -4 0 2 92.95 7.08
 -4 0 2 89.96 6.25
 4 0 2 85.53 3.82
 -4 0 2 91.94 5.58
 4 0 2 89.51 5.77
 4 0 3 66.49 4.92
 -4 0 -3 69.42 5.36
 -4 0 3 58.59 5.8
 -4 0 3 64.68 5.35
 -4 0 3 61.55 4.88
 4 0 3 66.98 3.99
 4 0 4 258.38 10.87
 -4 0 4 254.25 11.51
 -4 0 -4 249.04 11.04
 -4 0 4 237.21 11.09
 4 0 4 257.43 10.05
 -4 0 5 61.13 5.28
 4 0 5 54.59 4.76
 -4 0 -5 54.88 4.71
 -4 0 5 53.5 5.21
 4 0 5 59.02 4.73
 4 0 6 165.58 9.08
 -4 0 6 178.69 10.39
 -4 0 -6 172.7 8.71
 4 0 6 168.3 9.22
 -4 0 7 240.82 13.15
 -4 0 -7 238.04 10.4
 4 0 7 235.71 11.51
 4 0 7 214.13 11.47
 -4 0 8 658.14 25.57
 4 0 8 666.76 23.94
 4 0 8 657.05 22.84
 4 0 9 180.74 10.77
 -4 0 9 178.36 12.59
 4 0 9 173.61 11.4
 4 0 10 170.22 10.85
 -4 0 10 183.01 13.41
 4 0 10 168.85 11.87
 4 0 11 65.76 6.84
 -4 0 11 75.54 8.91
 4 0 11 71.62 7.93
 4 0 12 18.26 4.18
 4 0 12 8.99 2.9
 -4 0 12 10.46 3.78
 -4 0 -12 12.21 3.93
 4 0 13 47.68 7.26
 -4 0 13 57.22 8.5
 -4 0 -13 46.6 5.5
 4 0 13 36.22 5.59
 -4 0 -13 46.45 7.52
 -4 0 14 8.75 3.17
 -4 0 -14 8.8 2.66
 -4 0 -14 8.71 3.01
 -4 0 14 2.27 1.94
 -4 0 -14 6.95 3.2
 -4 0 15 1375.49 45.14
 -4 0 -15 1347.86 40.58
 -4 0 -15 1252.47 41.22
 -4 0 16 2.41 2.3
 -4 0 -16 -0.37 1.7
 -4 0 -16 2.82 2.2
 -4 0 17 3.37 2.02
 -4 0 -17 1.91 1.57
 -4 0 -18 102.69 10.19
 -4 0 18 117.68 10.81
 -4 0 -18 116.6 9.71
 -4 0 -19 158.26 12.44
 -4 0 19 176.87 12.84
 -4 0 -19 163.03 11.25
 -4 0 20 -0.81 2.33
 -4 0 -20 3.69 2.04
 -4 0 -20 3.15 1.48
 -4 0 -21 5.99 2.41
 -4 0 21 2.92 1.98
 -4 0 -22 34.05 4.26
 -4 0 22 31.25 4.14
 -4 0 -23 9.18 1.82
 -4 0 23 13.88 2.34
 -4 1 23 2.45 1.12
 -4 1 22 1.97 1.47
 -4 -1 -22 4.26 2.11
 -4 1 21 15.71 3.37
 -4 -1 -21 13.74 3.21
 -4 1 20 95.54 8.69
 -4 -1 -20 83.51 8.22
 -4 1 19 54.27 6.96
 -4 -1 -19 51.28 6.86
 -4 -1 -19 53.07 6.31
 -4 -1 -18 5.88 3.32
 -4 1 18 5.28 2.07
 -4 -1 -18 6.59 2.99
 -4 -1 -18 6.37 2.58
 -4 -1 -17 66.8 8.36
 -4 1 17 59.39 7.58
 -4 -1 -17 52.18 6.55
 -4 1 16 38.47 6.52
 -4 -1 -16 38.54 6.14
 -4 -1 -16 29.85 5.05
 4 -1 15 53.97 8.93
 -4 1 15 38.93 6.37
 -4 -1 -15 58.33 7.85
 -4 -1 -15 49.21 5.89
 -4 -1 -15 43.2 5.95
 -4 1 14 194.08 13.78
 -4 1 14 201.1 16.45
 -4 -1 -14 198.15 11.99
 -4 -1 -14 184.63 12.46
 4 -1 14 203 16.1
 -4 -1 -14 198.8 15.87
 -4 -1 -14 183.46 13.7
 4 -1 13 49.8 7.56
 -4 1 13 53.65 6.79
 -4 -1 -13 50.57 5.65
 -4 1 13 54.24 8.07
 -4 1 12 165.33 13.74
 4 -1 12 140.35 12.23
 4 -1 12 159.27 11.14
 4 -1 11 252.44 13.74
 -4 1 11 265.38 16.95
 4 -1 11 233.53 15.15
 -4 1 10 10.99 2.94
 4 -1 10 12.42 3.19
 4 -1 10 16.55 3.23
 -4 1 9 162.43 11.81
 4 -1 9 161.69 9.64
 4 -1 9 157.45 10.96
 4 -1 8 120.11 7.81
 -4 1 8 122.23 9.48
 4 -1 8 111.09 8.5
 4 -1 7 403.05 16.68
 -4 -1 -7 425.76 14.22
 -4 1 7 425.24 18.05
 4 -1 7 402.73 15.43
 -4 -1 -6 320.73 12.11
 -4 1 6 315.94 14.32
 -4 1 6 304.98 13.19
 4 -1 6 312.14 12.48
 -4 -1 -5 3.05 1.14
 -4 1 5 1.86 0.96
 4 -1 5 2.06 0.97
 -4 1 5 1.59 1.2
 -4 1 4 282.71 12.51
 -4 1 4 303.79 12.22
 4 -1 4 309.61 11.31
 -4 -1 -4 291 11.83
 4 -1 3 167.11 7.44
 -4 -1 -3 156.24 8.18
 -4 1 3 169.05 10.26
 -4 1 3 145.58 8.44
 -4 1 3 151.15 7.6
 4 -1 2 103.36 5.54
 -4 1 2 114.04 8.12
 -4 -1 -2 97.12 6.31
 -4 1 2 98.3 6.76
 -4 1 2 100.17 5.48
 -4 -1 -1 1705.2 42.8
 -4 1 1 1638.64 42.96
 -4 1 1 1768.55 45.6
 -4 -1 -1 1635.06 42.3
 -4 1 1 1683.65 38.87
 4 -1 1 1643.11 40.09
 -4 -1 0 66.11 5.35
 -4 1 0 75.26 6.21
 -4 1 0 68.71 5.51
 4 -1 0 67.38 4.51
 -4 -1 0 69.73 5.38
 -4 -1 0 75.87 4.79
 -4 1 0 71.73 4.43
 -4 1 -1 1739.25 44.86
 -4 -1 1 1745.74 44.42
 -4 1 -1 1611.2 43.31
 -4 -1 1 1665.74 42.93
 4 1 1 1674.57 40.76
 4 1 1 1668.45 43.45
 -4 -1 1 1660.41 41.64
 -4 -1 1 1742.99 38.12
 -4 1 -1 1704.18 41.27
 -4 -1 2 116.36 7.78
 4 1 2 116.11 5.78
 -4 -1 2 123.8 7.38
 4 -1 -2 102 3.97
 -4 1 -2 119.52 7.43
 -4 -1 2 117.02 6.82
 4 1 2 113.01 7.2
 -4 1 -2 118.04 6.66
 -4 1 -2 132.83 8.13
 -4 1 -3 159.41 8.75
 -4 -1 3 164.98 9.63
 -4 -1 3 160.99 8.68
 -4 -1 3 168.61 8.9
 -4 1 -3 153.88 8.32
 4 1 3 156.86 8.69
 -4 1 -4 303.16 12.83
 4 1 4 305.52 12.93
 -4 -1 4 299.29 13.15
 -4 1 -4 298.42 12.98
 4 1 5 0.45 0.74
 -4 1 -5 -0.61 0.78
 -4 -1 5 1.74 1.52
 4 1 5 1.69 1.55
 -4 1 -5 0.78 1.07
 -4 1 -6 321.32 13.27
 4 1 6 323.6 14.07
 -4 -1 6 315.31 14.97
 4 1 6 305.67 13.24
 4 1 7 421.47 17.21
 -4 1 -7 418.31 15.7
 -4 -1 7 441.21 19.09
 4 1 7 417.33 16.96
 -4 -1 8 118.09 9.78
 4 1 8 114.72 8.51
 -4 1 -8 118.91 7.34
 4 1 8 113.67 8.59
 -4 1 -8 124.38 9.76
 -4 -1 9 162.65 12.18
 4 1 9 163.51 11.1
 -4 1 -9 179.61 12.42
 4 1 9 155.05 10.45
 4 1 10 19.58 3.98
 4 1 10 15.16 3.42
 -4 -1 10 15.99 4.16
 -4 1 -10 14.94 3.52
 4 1 11 236.72 14.17
 -4 -1 11 261.32 17.37
 -4 1 -11 260.55 16.63
 4 1 12 151.43 11.41
 -4 -1 12 148.22 13.47
 -4 1 -12 160.63 13.37
 -4 -1 13 54.76 6.58
 -4 1 -13 54.54 6.11
 -4 -1 13 70.76 9.56
 4 1 13 50.41 6.85
 -4 1 -13 50.62 6.22
 -4 1 -13 51.02 7.83
 -4 -1 14 177.35 12.31
 -4 1 -14 193.47 11.99
 -4 -1 14 194.31 16.63
 -4 1 -14 166.71 11.89
 4 1 14 192.78 14.03
 -4 1 -14 186.67 15.55
 -4 -1 15 42.9 7.05
 -4 1 -15 39.98 5.28
 -4 1 -15 43.44 6.08
 -4 -1 16 32.97 6.03
 -4 1 -16 36.26 5.28
 -4 1 -16 33.91 5.37
 -4 -1 17 88.02 9.58
 -4 1 -17 85.25 7.86
 -4 1 -17 79.9 8.23
 -4 -1 18 7.66 3.24
 -4 1 -18 5.98 2.27
 -4 1 -19 45.63 6.56
 -4 -1 19 47.37 6.59
 -4 1 -19 39.32 5.41
 -4 1 -20 71.8 7.59
 -4 -1 20 81.87 8.12
 -4 1 -20 74.76 6.93
 -4 1 -21 9.02 2.55
 -4 -1 21 9.91 2.59
 -4 1 -22 3.73 1.8
 -4 -1 22 4.65 1.69
 -4 1 -23 1.9 1.1
 -4 -1 23 4.85 1.53
 -4 2 23 68.36 4.99
 -4 -2 -23 69.12 5.1
 -4 2 23 68 5.03
 -4 -2 -22 52.95 5.12
 -4 2 22 51.54 5.26
 -4 -2 -21 13.99 3.16
 -4 2 21 12.04 2.85
 -4 -2 -20 11.87 3.47
 -4 2 20 12.11 3.12
 -4 -2 -20 9.99 2.63
 -4 -2 -19 122.45 10.6
 -4 2 19 135.02 11.15
 -4 -2 -19 121.57 9.67
 -4 -2 -18 3.71 2.03
 -4 2 18 5.06 1.59
 -4 -2 -17 20.26 4.69
 -4 -2 -17 18.51 4.03
 -4 2 17 25.38 5.17
 -4 -2 -17 17.18 3.89
 -4 -2 -16 341.63 19.02
 -4 -2 -16 318.42 19.33
 -4 2 16 340.67 19.45
 -4 -2 -16 292.51 16.6
 -4 -2 -15 266.34 17.27
 -4 2 15 259.37 16.49
 -4 -2 -15 247.72 16.29
 -4 -2 -15 231.04 14.45
 4 -2 14 14.22 4.36
 -4 -2 -14 17.55 3.98
 -4 2 14 20.16 4.34
 -4 -2 -14 18.91 4.78
 -4 2 14 19.44 4.84
 -4 -2 -14 17.64 3.65
 4 -2 13 60.19 8.38
 -4 -2 -13 58.49 7.64
 -4 -2 -13 59.14 6.19
 -4 2 13 61.82 7.56
 -4 2 13 62.18 8.66
 -4 2 12 88.79 9.91
 4 -2 12 100.47 10.51
 -4 2 11 90.21 9.55
 4 -2 11 91.48 9.31
 -4 2 10 230.17 14.73
 4 -2 10 215.5 11.57
 4 -2 10 200.08 13.51
 4 -2 9 553.06 23.09
 -4 2 9 559.64 23.71
 4 -2 9 585.46 20.24
 -4 2 8 85.38 7.88
 4 -2 8 94.26 6.48
 4 -2 7 1471.58 37.21
 -4 2 7 1402.94 38.7
 -4 2 7 1385.84 40.89
 4 -2 6 87.2 5.44
 -4 -2 -6 82.09 5.19
 -4 2 6 70.28 5.92
 -4 2 6 72.17 6.3
 -4 2 5 53.09 4.9
 -4 2 5 56.89 5.23
 -4 -2 -5 70.12 4.85
 4 -2 5 61.01 4.21
 -4 2 4 105.2 8.42
 -4 2 4 104.51 6.39
 -4 2 4 102.92 7.11
 -4 -2 -4 112.13 6.53
 4 -2 4 116.06 5.64
 -4 2 3 34.91 3.27
 -4 -2 -3 36.34 3.69
 -4 2 3 39.79 4.33
 -4 2 3 39.08 5.05
 4 -2 3 37.61 2.85
 4 -2 2 612.32 16.01
 -4 2 2 629.15 22.55
 -4 -2 -2 603.66 19.1
 -4 2 2 573.77 19.99
 -4 2 2 576.29 16.63
 -4 -2 -1 801.34 23.71
 -4 2 1 828.25 27
 -4 2 1 791.29 25
 -4 -2 -1 836.96 24.24
 4 -2 1 812.9 20.56
 -4 2 1 825.72 19.99
 4 -2 0 7.14 1.25
 -4 2 0 14.03 2.92
 -4 -2 0 10.13 1.98
 -4 2 0 5.41 1.92
 -4 -2 0 9.49 1.98
 4 -2 0 13.02 1.61
 -4 2 0 9.18 1.74
 -4 2 -1 835.74 26.03
 -4 -2 1 799.6 24.01
 4 2 1 785.88 23.27
 -4 -2 1 847.26 24.18
 4 2 1 738.35 24.73
 -4 2 -1 762.49 24.43
 4 -2 -1 782.41 20.57
 -4 -2 1 787.41 23.64
 -4 2 -1 786.85 22.96
 -4 2 -2 611.43 20.99
 -4 -2 2 571.54 19.6
 4 2 2 579.38 18.26
 -4 2 -2 557.95 19.65
 -4 -2 2 561.69 19.16
 4 2 2 542.57 19.8
 -4 2 -2 553.27 18.43
 4 2 3 40.28 3.91
 -4 -2 3 43.48 4.63
 -4 -2 3 39.36 4.41
 -4 2 -3 37.47 4.06
 4 2 3 39.9 4.45
 -4 2 -3 34.05 4.11
 4 2 4 100.09 7.37
 -4 2 -4 108.51 7.43
 -4 -2 4 105.01 7.62
 -4 2 -4 102.11 7.26
 -4 2 -5 57.23 5.34
 4 2 5 56.56 5.62
 -4 -2 5 53.89 5.75
 -4 2 -5 64.21 5.9
 -4 2 -6 60.03 5.49
 4 2 6 67.55 6.19
 -4 -2 6 69.1 6.77
 -4 2 -6 64.35 6.33
 -4 2 -7 1430.61 38.82
 4 2 7 1388.41 40.28
 -4 -2 7 1354.13 41.97
 -4 2 -7 1382.67 41.36
 -4 2 -8 92.41 6.89
 4 2 8 95.88 8.01
 -4 -2 8 90.78 8.73
 -4 2 -8 95.78 8.64
 4 2 9 521.28 21.83
 -4 -2 9 539.89 24.47
 -4 2 -9 558.66 23.95
 -4 -2 10 225.55 15.74
 -4 2 -10 234.47 15.19
 4 2 10 225.66 13.76
 4 2 11 94.14 8.88
 -4 -2 11 95 10.4
 -4 2 -11 82.39 9.32
 4 2 12 81.61 8.64
 -4 -2 12 91.62 10.79
 -4 2 -12 89.93 10.22
 -4 2 -13 52.91 6.35
 -4 -2 13 60.56 7.01
 4 2 13 56 7.37
 -4 2 -13 68.76 6.93
 -4 -2 13 50.63 8.43
 -4 2 -13 58.18 8.43
 -4 -2 14 15.46 3.62
 -4 -2 14 20.02 3.88
 4 2 14 15.67 4.31
 -4 2 -14 18.09 3.74
 -4 -2 14 25.68 6.16
 -4 2 -14 14.28 3.64
 -4 2 -14 18.08 4.73
 -4 -2 15 273.74 15.64
 -4 2 -15 265.41 14.7
 -4 2 -15 254.8 15.16
 -4 -2 16 347.05 19.65
 -4 2 -16 355.63 17.33
 -4 2 -16 322.95 17.54
 -4 -2 17 24.62 5.15
 -4 2 -17 20.46 4
 -4 2 -17 24.59 4.7
 -4 -2 18 15.63 4.26
 -4 2 -18 9.63 2.85
 -4 -2 19 135.26 10.94
 -4 2 -19 128.4 9.84
 -4 2 -20 14.42 3.49
 -4 -2 20 10.62 3.02
 -4 2 -20 10.9 2.95
 -4 2 -21 12.59 2.64
 -4 -2 21 13.53 3.01
 -4 2 -21 15.28 3.43
 -4 2 -22 54.08 5.16
 -4 -2 22 49.16 5
 -4 -2 23 82.07 5.43
 -4 2 -23 76.46 5.08
 -4 3 23 30.75 3.13
 -4 3 23 21.49 2.68
 -4 3 22 65.87 5.8
 -4 3 21 158.64 10.45
 -4 -3 -21 152.95 9.11
 -4 -3 -21 177.89 10.7
 -4 3 20 95.09 8.66
 -4 -3 -20 93.64 8.47
 -4 -3 -20 91.58 7.78
 -4 3 19 150.05 11.71
 -4 -3 -19 143.19 11.44
 -4 -3 -19 143.08 10.67
 -4 -3 -18 23.53 5.02
 -4 3 18 25.95 5.03
 -4 -3 -18 22.05 4.48
 -4 -3 -17 6.09 3.32
 -4 -3 -17 4.99 2.76
 -4 3 17 4.02 2.54
 -4 -3 -16 48.97 7.17
 -4 3 16 37.7 6.27
 -4 -3 -16 39.36 6.35
 -4 -3 -15 35.03 6.2
 -4 3 15 33.85 5.87
 -4 -3 -15 35.16 6.21
 -4 -3 -15 27.71 4.89
 -4 -3 -14 212.96 15.27
 -4 3 14 234.53 15.42
 -4 -3 -14 220.62 15.62
 -4 3 14 196.74 16.28
 -4 -3 -14 198.16 13.19
 4 -3 14 204.06 16.77
 4 -3 13 56.2 8.39
 -4 -3 -13 44.38 6.9
 -4 3 13 45.71 6.52
 -4 -3 -13 48.64 7
 -4 3 13 57.21 8.28
 -4 -3 -12 88.1 9.23
 -4 3 12 86.55 9.74
 4 -3 12 94.5 10.25
 4 -3 11 117.53 11.17
 -4 3 11 122.96 11.03
 -4 3 10 81.44 8.5
 -4 3 9 104.19 9.11
 -4 3 8 63.87 5.66
 -4 3 8 58.05 6.33
 -4 3 7 23.97 3.43
 -4 3 7 25.78 4.02
 -4 3 6 106.24 7.41
 -4 3 6 101.05 7.37
 -4 3 5 140.9 8.67
 -4 3 5 141.7 8.3
 -4 3 4 302.41 15.42
 -4 3 4 293.14 13.32
 -4 -3 -4 315.86 14.02
 -4 3 4 297.33 11.85
 -4 3 3 379.1 15.28
 -4 3 3 361.32 16.82
 -4 -3 -3 364.61 14.83
 -4 3 3 371.93 12.5
 -4 3 2 1015.42 30.27
 -4 3 2 1048.99 32.77
 -4 -3 -2 1026.13 29.03
 -4 3 2 1027.18 25.44
 -4 3 1 621.64 22.77
 -4 -3 -1 602.42 19.01
 -4 3 1 635.29 21.37
 4 -3 1 616.55 18.92
 4 -3 0 149.4 7.38
 -4 3 0 146.38 8.89
 -4 -3 0 146.75 7.5
 -4 3 0 137.31 9.22
 -4 -3 0 144.83 7.14
 4 3 0 151.03 8.93
 -4 3 -1 634.69 21.3
 -4 3 -1 610.71 21.99
 -4 -3 1 598.58 19.16
 4 3 1 611.99 20.62
 4 3 1 596.95 21.78
 -4 -3 1 594.65 17.04
 4 -3 -1 597.7 18.36
 -4 -3 1 590.8 20.42
 -4 3 -2 1041.02 31.93
 -4 -3 2 1076.09 29.6
 -4 3 -2 1091.45 31.43
 4 3 2 1037.43 30.12
 -4 -3 2 1015.69 25.12
 4 3 2 1056.97 32.06
 -4 -3 2 1026.71 30.81
 -4 3 -2 1042.65 30.2
 4 3 3 407.12 15.68
 -4 3 -3 407.11 16.49
 -4 -3 3 415.21 15.75
 -4 -3 3 383.4 16.4
 4 3 3 374.8 16.52
 -4 3 -3 403.21 16.04
 4 3 4 304.55 14.41
 -4 3 -4 298 13.81
 -4 -3 4 294.52 14.3
 -4 3 -4 296.06 13.84
 -4 3 -5 134.1 8.82
 4 3 5 133.35 9.19
 -4 -3 5 137.6 9.65
 -4 3 -5 133.21 9.14
 4 3 6 125.32 9.06
 -4 -3 6 123.7 9.5
 -4 3 -6 124.24 8.58
 -4 3 -6 127.66 9.29
 -4 3 -7 14.41 2.9
 -4 -3 7 14.82 3.54
 4 3 7 19.09 3.56
 -4 3 -7 20.52 4.12
 4 3 8 63.34 6.85
 -4 -3 8 54.7 6.88
 -4 3 -8 49.23 5.38
 -4 3 -8 55.87 6.75
 -4 3 -9 116.85 8.3
 4 3 9 115.42 9.68
 -4 -3 9 128.15 11.22
 -4 3 -9 117.96 10.42
 -4 -3 10 84.99 9.59
 4 3 10 70.24 7.76
 -4 3 -10 83.19 9.03
 -4 -3 11 99.44 10.95
 -4 3 -11 131.72 11.97
 4 3 11 116.2 10.35
 4 3 12 93.49 9.6
 -4 -3 12 90.63 11.01
 -4 3 -12 88.72 7.83
 -4 3 -12 77.16 9.48
 -4 -3 13 38.04 5.75
 -4 3 -13 35.26 5.41
 -4 3 -13 40.39 5.52
 4 3 13 38.21 6.37
 -4 -3 13 40.05 7.77
 -4 3 -13 42.92 7.52
 4 3 14 211.12 15.27
 -4 -3 14 180.66 12.91
 -4 3 -14 218.01 13.13
 -4 -3 14 237.13 18.81
 -4 3 -14 210.69 13.47
 -4 3 -14 173.09 15.8
 -4 -3 15 30.8 5.4
 -4 3 -15 42.83 5.75
 -4 3 -15 37.13 5.86
 -4 -3 16 43.26 5.94
 -4 3 -16 46.82 5.93
 -4 3 -16 41.09 5.92
 -4 -3 17 5.23 2.74
 -4 3 -17 6.91 2.39
 -4 3 -17 0.4 1.36
 -4 -3 18 34.22 5.79
 -4 3 -18 27.92 4.28
 -4 3 -18 33.59 5.23
 -4 -3 19 172.03 12.27
 -4 3 -19 147.62 10.55
 -4 -3 20 100.32 8.72
 -4 3 -20 97.15 7.79
 -4 3 -21 160.91 10.45
 -4 -3 21 165.8 10.42
 -4 3 -21 156.78 9.18
 -4 -3 22 62.54 5.52
 -4 3 -22 68.69 5.69
 -4 3 -23 29.53 2.96
 -4 -3 23 27.39 2.95
 -4 4 22 89.06 6.47
 -4 4 22 87.62 6.46
 -4 -4 -22 83.72 6.04
 -4 4 21 24.77 3.99
 -4 -4 -21 20.96 3.23
 -4 -4 -20 22.55 4.08
 -4 4 20 29.35 4.79
 -4 -4 -20 25.76 4.05
 -4 -4 -19 59.93 7.1
 -4 4 19 64.37 7.5
 -4 -4 -19 60.52 6.97
 -4 -4 -18 5.06 2.59
 -4 4 18 4.37 2.92
 -4 -4 -18 4.23 1.98
 -4 -4 -17 189.07 14.13
 -4 4 17 189.82 13.98
 -4 -4 -17 176.96 13.45
 -4 -4 -16 54.38 7.78
 -4 4 16 46.36 6.86
 -4 -4 -16 45.94 7.05
 -4 -4 -15 11.94 3.91
 -4 4 15 5.76 2.5
 -4 -4 -15 12.24 4.5
 -4 4 14 78.81 9.08
 -4 -4 -14 84.55 9.54
 4 -4 14 91.58 11.44
 -4 -4 -14 102.99 10.85
 4 -4 13 29.65 6.45
 -4 -4 -13 27.02 5.29
 -4 4 13 23.67 4.71
 -4 -4 -13 28.29 5.69
 -4 4 13 19.1 4.53
 4 -4 12 60.94 8.57
 -4 -4 -12 55.8 7.56
 -4 4 12 52.16 6.75
 -4 -4 -12 60.83 7.92
 -4 4 12 57.58 7.92
 -4 4 11 54.6 7.24
 -4 4 10 46.61 6.5
 -4 4 9 681.53 26.67
 -4 4 8 199.75 12.22
 -4 4 8 188.44 10.37
 -4 4 7 128.49 8.43
 -4 4 7 132.47 9.22
 -4 4 6 186.55 10.49
 -4 -4 -6 211.05 12.53
 -4 4 6 188.89 10.55
 -4 -4 -5 545.89 20.83
 -4 4 5 495.4 21.69
 -4 4 5 494.99 18.97
 -4 4 5 492.57 17.84
 -4 4 4 183.34 8.9
 -4 4 4 194.95 12.27
 -4 -4 -4 200.14 11.1
 -4 4 4 180.34 10.32
 -4 4 3 5.58 2.19
 -4 4 3 3.49 1.79
 -4 -4 -3 4.06 1.38
 -4 4 3 4.16 1.13
 -4 4 2 86.89 7.73
 4 -4 2 81.84 6.25
 -4 4 2 81.61 6.73
 -4 -4 -2 87.61 6.57
 -4 4 1 220.8 12.26
 -4 -4 -1 185.57 9.5
 4 -4 1 208.78 10.21
 -4 4 1 200.41 10.88
 -4 4 0 34.15 4.66
 -4 -4 0 45.36 3.73
 4 4 0 43.03 5.07
 -4 -4 0 40.3 3.83
 4 -4 0 41.5 4.25
 -4 4 0 45.93 5.04
 -4 4 -1 240.54 12.6
 -4 -4 1 219.48 9.28
 4 4 1 238.51 12.35
 -4 -4 1 210.93 9.2
 4 -4 -1 222.81 10.62
 -4 4 -1 225.46 11.86
 4 4 1 224.72 12.61
 -4 -4 1 221.61 11.7
 -4 -4 2 79.78 5.57
 4 4 2 83.41 6.97
 -4 4 -2 90.91 7.55
 -4 -4 2 80.26 4.88
 -4 4 -2 84.99 6.99
 4 4 2 89.48 7.62
 -4 -4 2 77.32 6.75
 4 4 3 1.72 1.14
 4 4 3 2.88 1.57
 -4 4 -3 4.01 1.8
 -4 -4 3 3.96 1.76
 -4 4 -3 0.29 1.51
 -4 -4 3 1.45 1.52
 4 4 4 197.56 11.86
 -4 -4 4 193.5 10.09
 -4 4 -4 186.92 11.04
 -4 -4 4 198.56 11.99
 -4 4 -4 215.64 11.97
 4 4 5 559.92 22.23
 -4 4 -5 544.83 21.13
 -4 -4 5 555.2 22.65
 -4 4 -5 561.51 22.11
 4 4 6 189.12 11.87
 -4 4 -6 166.78 10.64
 -4 -4 6 173.12 11.98
 -4 4 -6 182.37 11.83
 4 4 7 127.42 9.91
 -4 4 -7 129.46 9.2
 -4 -4 7 137.43 11
 -4 4 -7 133.69 10.52
 -4 4 -8 165.76 10.61
 4 4 8 162.09 11.58
 -4 -4 8 172.5 12.92
 -4 4 -8 167.66 12.28
 -4 -4 9 650.74 28.74
 -4 4 -9 654.66 24.01
 4 4 9 652.62 26.69
 -4 4 -9 644.69 27.77
 4 4 10 44.13 6.48
 -4 -4 10 46.23 7.11
 -4 4 -10 50.76 7.25
 -4 -4 11 58.91 8.68
 4 4 11 56.2 7.43
 -4 4 -11 72.36 9.22
 4 4 12 61.68 8.11
 -4 -4 12 63.9 7.48
 -4 4 -12 58.93 6.45
 -4 4 -12 53.39 6.46
 -4 -4 12 66.55 9.18
 -4 4 -12 64.23 8.93
 -4 -4 13 22.99 4.57
 4 4 13 29.9 5.78
 -4 4 -13 32.79 4.93
 -4 -4 13 33.88 6.96
 -4 4 -13 28.15 4.76
 -4 4 -13 18.41 5.36
 -4 4 -14 89.99 8.24
 -4 4 -14 80.45 8.2
 -4 -4 14 90.75 9.07
 -4 -4 15 14 3.74
 -4 4 -15 11.63 2.92
 -4 4 -15 14.89 3.54
 -4 -4 16 40.48 5.91
 -4 4 -16 45.09 5.96
 -4 4 -16 41.32 6.1
 -4 -4 17 202.74 12.61
 -4 4 -17 190.89 12.09
 -4 -4 17 193.51 12.34
 -4 4 -17 185.53 12.66
 -4 -4 18 5.81 2.44
 -4 4 -18 5.63 2.14
 -4 4 -18 6.15 2.38
 -4 -4 19 65.65 7.3
 -4 4 -19 61.3 6.54
 -4 -4 20 27.59 4.4
 -4 4 -20 25.91 3.91
 -4 4 -21 21.63 3.8
 -4 -4 21 23.22 3.84
 -4 4 -21 18.67 2.96
 -4 4 -22 85.55 6.23
 -4 -4 22 82.49 6.08
 -4 5 22 118.36 7.12
 -4 -5 -22 119.23 6.57
 -4 5 22 122.07 7.09
 -4 -5 -21 32.32 4.11
 -4 5 21 34.04 4.42
 -4 5 20 173.8 11.3
 -4 -5 -20 158.77 10.41
 -4 5 19 33.65 5.41
 -4 -5 -19 35 5.31
 -4 -5 -18 3.69 2.46
 -4 5 18 0.76 1.93
 -4 -5 -18 6.03 2.69
 -4 5 17 26.83 5.17
 -4 -5 -17 26.04 5.27
 -4 -5 -17 25.52 4.92
 -4 -5 -16 80.31 9.23
 -4 5 16 61.49 8.18
 -4 -5 -16 75.09 9.04
 -4 -5 -15 109.63 11.07
 -4 5 15 117.66 11.12
 -4 -5 -15 112.73 11.35
 -4 -5 -14 165.63 13.58
 -4 -5 -14 182.43 14.6
 -4 5 14 173.36 13.68
 -4 -5 -13 416.15 22.43
 -4 5 13 421.09 21.6
 -4 -5 -13 406.07 22.93
 -4 5 13 418.67 23.52
 4 -5 13 476.36 26.55
 -4 -5 -12 80.32 9.15
 -4 5 12 72.8 8.16
 -4 -5 -12 78.71 9.24
 -4 5 12 65.34 8.44
 -4 -5 -11 137.44 11.74
 -4 5 11 113.31 10.22
 -4 -5 -11 126.1 11.56
 -4 5 11 113.6 10.72
 -4 5 10 424.13 21.01
 -4 5 9 69.55 7.47
 -4 5 8 116.86 8.17
 -4 5 8 113.01 9.15
 -4 5 7 342.18 15.26
 -4 -5 -7 344.87 18.01
 -4 5 7 305.41 17.99
 -4 5 7 364.18 16.36
 -4 5 6 778.18 25.56
 -4 -5 -6 804.93 28.72
 -4 5 6 707.28 28.7
 -4 5 6 740.79 25.44
 -4 5 5 98.62 7.59
 -4 -5 -5 91.38 8.12
 -4 5 5 88.32 8.55
 -4 5 5 86.93 6.53
 -4 5 4 629.54 25.01
 -4 5 4 636.33 20.17
 -4 5 4 608.52 22.48
 -4 -5 -4 629.17 23.46
 -4 5 3 44.54 5.76
 -4 -5 -3 47.99 5.3
 -4 5 3 40.77 4.9
 -4 5 2 576.88 23.18
 4 -5 2 626.52 22.13
 -4 -5 -2 582.12 21.13
 -4 5 2 590.52 21.85
 -4 5 1 337.9 16.26
 4 5 -1 336.73 16.73
 -4 5 1 311.43 14.89
 -4 -5 -1 312.53 13.93
 4 -5 1 363.7 15.32
 4 5 0 32.07 5
 -4 5 0 33.99 4.77
 4 5 0 28.55 4.37
 -4 5 0 31.57 4.48
 -4 -5 0 27.65 3.55
 4 -5 0 25.55 3.79
 -4 5 -1 357.72 16.47
 4 5 1 340.07 16.44
 4 -5 -1 349.78 15.15
 4 5 1 340.78 16.81
 -4 5 -1 347.02 15.77
 4 5 2 614.95 23.52
 4 5 2 596.32 23.76
 -4 5 -2 627.95 23.06
 -4 -5 2 619.6 23.55
 -4 5 -3 62.6 6.3
 4 5 3 54.96 6.14
 -4 -5 3 55.19 6.41
 4 5 3 58.07 6.46
 4 5 4 679.98 25.97
 -4 -5 4 694.96 21.84
 -4 5 -4 639.04 24.41
 -4 -5 4 698.67 26.34
 4 5 5 105.3 8.97
 -4 5 -5 90.55 7.94
 -4 -5 5 104.76 9.34
 -4 5 -5 99.37 8.75
 4 5 6 754.44 28.37
 -4 5 -6 720.05 26.75
 -4 -5 6 779.3 29.7
 -4 5 -6 796.45 29.36
 4 5 7 368.29 18.57
 -4 5 -7 346.08 16.99
 -4 -5 7 371.71 19.67
 -4 5 -7 377.59 19.22
 4 5 8 135.54 10.91
 -4 5 -8 112.32 8.91
 -4 -5 8 119.45 11.02
 -4 5 -8 118.8 10.65
 -4 5 -9 71.7 7.14
 4 5 9 80.25 8.59
 -4 -5 9 81.5 9.54
 -4 5 -9 77.59 9.06
 4 5 10 471.72 23.19
 -4 -5 10 490.74 25.87
 -4 5 -10 471.31 20.29
 -4 5 -10 493.05 25
 -4 5 -11 149.2 10.65
 -4 -5 11 150.58 14.16
 4 5 11 143.74 12.4
 -4 5 -11 138.7 13.1
 4 5 12 74.15 9.06
 -4 5 -12 71.87 7.42
 -4 5 -12 93.19 8.58
 -4 -5 12 66.14 9.85
 -4 5 -12 69.72 9.51
 -4 -5 13 399.81 20.76
 4 5 13 445 23.63
 -4 5 -13 432.1 19.66
 -4 -5 13 417.4 26
 -4 5 -13 423.55 20.18
 -4 5 -13 415.9 25.09
 -4 -5 14 164.4 12.56
 -4 5 -14 176.25 11.96
 -4 5 -14 178.56 12.49
 -4 -5 15 106.9 9.85
 -4 5 -15 123.4 10.32
 -4 5 -15 126.83 10.05
 -4 -5 16 79.69 8.12
 -4 5 -16 85.3 8.01
 -4 5 -16 71.16 7.76
 -4 -5 17 32.65 4.92
 -4 5 -17 29.72 4.53
 -4 -5 17 18.98 3.7
 -4 5 -17 34.19 5.2
 -4 -5 18 1.64 1.82
 -4 5 -18 2.62 1.55
 -4 5 -18 4.06 2.25
 -4 -5 19 33.91 5.09
 -4 5 -19 40.71 5.18
 -4 -5 20 179.74 11.13
 -4 5 -20 169.13 10
 -4 5 -21 40.96 4.8
 -4 -5 21 33.88 4.25
 -4 5 -21 37.82 4.04
 -4 5 -22 123.1 7.2
 4 -5 -22 116.28 6.58
 -4 -5 22 119.08 6.98
 -4 6 22 104.53 6.09
 -4 6 21 47.57 4.81
 -4 -6 -21 44.4 4.39
 -4 6 21 42.41 4.48
 -4 -6 -21 43.2 4.04
 -4 6 20 66.01 6.5
 -4 -6 -20 62.26 6.16
 -4 6 20 70.58 6.76
 -4 -6 -20 63.6 5.9
 -4 6 19 16.62 3.65
 -4 -6 -19 18.99 3.95
 -4 6 18 52.8 6.94
 -4 -6 -18 47.79 6.62
 -4 -6 -17 51.54 7.17
 -4 6 17 47.36 6.91
 -4 -6 -17 48.58 6.95
 -4 -6 -16 17.04 4.15
 -4 6 16 19.99 4.93
 -4 -6 -16 12.84 3.9
 -4 -6 -15 3.59 2.67
 -4 6 15 1.5 1.95
 -4 -6 -15 1.52 2.16
 -4 -6 -14 189.11 14.86
 -4 6 14 205.04 14.71
 -4 -6 -14 186.04 14.97
 -4 -6 -13 111.42 11.16
 -4 6 13 92.56 9.78
 -4 -6 -13 93.23 10.67
 -4 -6 -12 93.08 10.05
 -4 6 12 83.36 9.08
 -4 6 12 83.34 9.76
 -4 -6 -12 89.7 10.56
 -4 -6 -11 259.01 16.77
 -4 6 11 235.6 15.35
 -4 -6 -11 254.43 17.4
 -4 6 11 270.34 17.01
 -4 -6 -10 77.86 8.77
 -4 -6 -10 76.76 9.06
 -4 6 10 71.06 8.17
 -4 6 9 103.12 10.84
 -4 6 9 124.72 10.19
 -4 6 8 312.28 19.22
 -4 -6 -8 374.73 20.1
 -4 6 8 367.24 17.71
 -4 6 7 102.88 10.24
 -4 6 7 121.65 8.73
 -4 -6 -7 122.81 10.66
 -4 6 7 132.52 9.55
 -4 -6 -6 252.74 15.16
 -4 6 6 230.59 12.71
 -4 6 6 263.17 13.21
 -4 6 6 234.17 15.26
 -4 6 5 33.13 4.5
 -4 6 5 25.74 4.67
 -4 -6 -5 30.6 4.94
 -4 6 5 31.59 4.06
 -4 -6 -4 687.49 25.59
 -4 6 4 638.42 26.04
 -4 6 4 652.5 24.18
 -4 6 3 82.56 8
 -4 6 3 75.22 7.05
 4 -6 3 87.19 7.88
 -4 -6 -3 84.73 7.65
 4 6 -2 57.08 7
 -4 6 2 57.26 6.48
 -4 -6 -2 67.3 6.51
 -4 6 2 65.75 6.56
 4 -6 2 79.25 7.27
 -4 6 1 45.26 5.46
 -4 6 1 48.43 5.88
 4 -6 1 51.44 5.8
 4 6 -1 41.51 5.98
 -4 -6 -1 46.25 5.15
 4 -6 0 547.52 21.35
 -4 6 0 537.55 21.74
 4 6 0 500.92 22.42
 -4 6 0 505.38 20.82
 4 6 0 539.12 23.17
 -4 6 -1 51.7 6.03
 4 6 1 45.81 6.03
 4 6 1 49.53 6.3
 4 -6 -1 48.33 5.59
 -4 6 -1 48.58 5.83
 -4 6 -2 83.25 7.58
 4 6 2 83.26 8.2
 4 6 2 77.15 7.97
 4 6 3 112.87 9.62
 -4 6 -3 111.47 9.14
 -4 -6 3 121.58 9.86
 4 6 3 106.61 9.37
 4 6 4 691.94 27.18
 -4 6 -4 656.79 25.75
 -4 -6 4 699.1 27.48
 -4 6 -5 22.59 4.25
 4 6 5 27.29 5.04
 -4 -6 5 31.73 5.13
 -4 6 -6 250.21 14.62
 4 6 6 267.2 15.75
 -4 -6 6 246.38 15.84
 -4 6 -7 123.99 10.1
 4 6 7 136.09 11.14
 -4 -6 7 116.69 11.03
 4 6 8 368.64 19.75
 -4 6 -8 340.54 17.65
 -4 -6 8 360.58 21
 -4 6 -8 372.46 20.66
 4 6 9 135.68 11.71
 -4 6 -9 110.27 9.45
 -4 -6 9 121.58 12.1
 -4 6 -9 139.4 12.62
 -4 6 -10 63.13 6.85
 -4 6 -10 58.98 6.7
 4 6 10 66.31 8.54
 -4 -6 10 56.38 8.38
 -4 6 -10 76.34 9.59
 -4 6 -11 258.49 14.53
 -4 -6 11 230.52 14.42
 -4 -6 11 251.36 19
 4 6 11 252.11 17.13
 -4 6 -11 239.7 14.35
 -4 6 -11 247.53 18.15
 -4 -6 12 61.73 7.26
 -4 6 -12 71.27 7.36
 4 6 12 68.64 8.84
 -4 -6 12 84.22 11.13
 -4 6 -12 64.33 7.39
 -4 6 -12 63.9 9.39
 -4 6 -13 127.67 10.42
 -4 -6 13 113.83 9.7
 -4 6 -13 130.59 10.2
 -4 -6 14 196.78 14.02
 -4 6 -14 227.29 13.7
 -4 6 -14 214.76 13.91
 -4 -6 15 -1.4 1.86
 -4 6 -15 1.13 1.43
 -4 6 -15 -1.07 1.68
 -4 -6 16 15.79 3.79
 -4 6 -16 19.25 3.81
 -4 6 -16 15.55 3.63
 -4 -6 17 51.8 5.95
 -4 6 -17 53.38 6.1
 -4 6 -17 51.96 6.48
 -4 -6 18 52.44 5.62
 -4 -6 18 47.42 5.62
 -4 6 -18 48.88 5.48
 -4 6 -18 59.04 6.42
 -4 -6 19 17.91 3.7
 -4 -6 19 16.1 2.88
 -4 6 -19 21.53 3.67
 -4 6 -20 63.38 5.74
 -4 -6 20 72.73 6.64
 -4 -6 21 48.37 4.8
 -4 6 -21 51.93 5.13
 -4 6 -21 52.22 4.43
 4 -6 -21 54.9 4.79
 -4 -6 22 121.49 6.48
 -4 6 -22 125 6.72
 -4 7 21 39.51 4.09
 -4 -7 -21 35.74 3.49
 -4 7 21 39.66 3.66
 -4 7 20 169 10.02
 -4 -7 -20 158.54 9.39
 -4 7 20 149.77 9.17
 -4 -7 -19 3.64 1.87
 -4 7 19 3 1.83
 -4 -7 -19 2.21 1.66
 -4 7 19 5.43 1.79
 -4 -7 -18 37.23 4.91
 -4 7 18 28.82 4.89
 -4 -7 -18 25.95 4.86
 -4 7 17 31.47 5.22
 -4 -7 -17 49.78 7.03
 -4 7 16 8.69 3.24
 -4 -7 -16 9.5 3.8
 -4 -7 -15 2.15 1.93
 -4 7 15 4.65 2.66
 -4 7 14 102.99 10.47
 -4 -7 -14 96.86 10.83
 -4 -7 -13 24.42 5.63
 -4 7 13 14.22 4.19
 -4 -7 -13 19.85 4.84
 -4 -7 -12 136.18 12.46
 -4 7 12 134.23 11.85
 -4 -7 -12 151.38 13.7
 -4 7 12 150.25 14.43
 -4 -7 -11 34.26 5.9
 -4 7 11 34.48 6.81
 -4 7 11 26.46 5.14
 -4 -7 -11 26.11 5.75
 -4 7 11 38.03 6.48
 -4 7 10 201.95 16.46
 -4 7 10 218.48 14.7
 -4 7 10 243.01 15.7
 -4 -7 -10 232.85 16.52
 -4 7 9 53 7.93
 -4 -7 -9 70.55 9.03
 -4 7 9 67.23 7.66
 -4 -7 -9 70.23 8.67
 -4 -7 -8 158.24 13.16
 -4 7 8 143.9 12.89
 -4 7 8 153.7 11.2
 -4 -7 -7 66.01 8.12
 -4 7 7 44.98 6.84
 -4 7 7 64.08 6.84
 -4 7 6 220.58 15.12
 -4 7 6 238.15 13.28
 -4 -7 -6 235.77 15.27
 -4 7 5 70.79 7.97
 -4 -7 -5 74.5 8.15
 -4 7 5 67.8 6.89
 -4 7 4 430.18 20.95
 -4 -7 -4 476.7 21.44
 -4 7 4 451.3 19.75
 -4 7 3 49.58 6.28
 4 7 -3 43.67 6.6
 -4 7 3 46.3 5.74
 4 -7 3 44.84 6.09
 -4 -7 -3 42.23 5.65
 -4 7 2 173.98 12.03
 4 -7 2 196.45 12.73
 4 7 -2 192.37 14.02
 -4 -7 -2 178.6 11.68
 -4 7 2 172.24 11.49
 -4 7 1 78.98 7.68
 -4 7 1 83.54 7.99
 4 7 -1 79.99 8.91
 4 7 -1 92.57 9.36
 4 -7 1 80.5 7.89
 4 7 0 150.57 11.98
 -4 7 0 142.73 10.47
 4 -7 0 152.45 11
 4 7 0 148.05 11.75
 -4 7 0 136.3 10.27
 -4 7 -1 83.94 8.11
 4 7 1 78.09 8.51
 4 -7 -1 87.63 8.23
 4 7 1 76.6 8.29
 -4 7 -2 141.06 10.91
 4 7 2 165.61 12.43
 4 7 2 174.18 12.77
 4 7 3 60.77 7.57
 -4 7 -3 63.89 7.29
 4 7 3 69.45 7.87
 4 7 4 503.13 23.24
 -4 7 -4 490.71 22.38
 -4 -7 4 472.39 22.91
 4 7 5 84.07 8.8
 -4 7 -5 79.47 8.44
 -4 -7 5 67.59 8.16
 4 7 6 262.77 16.18
 -4 7 -6 224.05 14.8
 -4 -7 6 246.96 16.53
 -4 7 -7 40.72 6.13
 -4 -7 7 38.13 6.58
 4 7 7 52.1 7.06
 4 7 8 157.49 12.83
 -4 7 -8 143.41 11.51
 -4 -7 8 156.59 13.69
 4 7 9 69.73 8.75
 -4 7 -9 61.22 7.4
 -4 7 -9 65.84 7.18
 -4 -7 9 79.76 10.17
 -4 -7 9 64.51 7.45
 -4 -7 10 239.79 15.03
 4 7 10 257.95 17.51
 -4 7 -10 232.23 14.78
 -4 7 -10 257.22 14.79
 -4 -7 10 254.99 19.02
 -4 7 -10 240.03 14.23
 -4 7 -11 40.37 5.73
 -4 -7 11 44.29 6.2
 4 7 11 52.83 7.91
 -4 -7 11 44.07 8.25
 -4 7 -11 38.7 5.69
 -4 7 -12 166.87 11.81
 -4 -7 12 168.01 12.18
 -4 7 -12 167.89 12.1
 -4 -7 13 15.98 3.51
 -4 7 -13 18.92 4.03
 -4 7 -13 18.2 4.37
 -4 -7 14 96.66 8.61
 -4 7 -14 115.2 9.49
 -4 7 -14 112 9.78
 -4 -7 15 10.75 3.06
 -4 7 -15 5.55 2.36
 -4 7 -15 3.94 2.28
 -4 -7 16 5 2.08
 -4 7 -16 7.51 2.38
 -4 7 -16 5.13 2.29
 -4 -7 17 34.16 4.96
 -4 7 -17 39.37 5.06
 -4 7 -17 34.4 5.08
 -4 -7 18 39.4 4.69
 -4 7 -18 38.99 4.65
 -4 -7 18 33.35 4.54
 -4 7 -18 40.05 5.07
 -4 -7 19 6.72 1.91
 -4 -7 19 6.52 2.38
 -4 7 -19 7.34 2.17
 -4 -7 20 160.8 9.57
 4 -7 -20 164.58 8.84
 -4 7 -20 154.64 8.66
 -4 7 -21 37.47 4.01
 -4 -7 21 37.02 3.81
 -4 7 -21 28.38 2.97
 -4 8 21 89.54 5.54
 -4 8 20 11.16 2.41
 -4 -8 -20 12.54 2.26
 -4 8 20 13.79 2.34
 -4 8 19 58.09 6.02
 -4 -8 -19 54.99 5.64
 -4 8 19 47.31 5.06
 -4 8 18 5.2 2.05
 -4 -8 -18 9.96 3.09
 -4 -8 -18 5.37 2.25
 -4 8 18 8.93 2.9
 -4 8 17 70.23 7.81
 -4 -8 -17 67.8 7.83
 -4 8 17 73.23 7.57
 -4 8 16 66.27 7.93
 -4 -8 -16 58.2 7.86
 -4 8 16 67.16 7.77
 -4 -8 -16 63.44 6.83
 -4 -8 -15 42.38 6.04
 -4 8 15 56.44 7.48
 -4 -8 -15 40.78 6.88
 -4 8 14 122.55 11.26
 -4 -8 -14 120.02 12.1
 -4 -8 -14 104.51 9.77
 -4 -8 -13 41.46 6.3
 -4 8 13 50.55 7.17
 -4 -8 -13 50.06 8.02
 -4 8 12 161.12 13.04
 -4 -8 -12 175.06 14.88
 -4 8 11 448.25 22.54
 -4 -8 -11 459.12 24.94
 -4 8 11 413.06 24.95
 -4 8 10 404.64 21.23
 -4 -8 -10 426.02 23.45
 -4 8 10 382.85 23.31
 -4 8 9 17.42 4.03
 -4 8 9 24.93 5.88
 -4 -8 -9 11.93 3.48
 -4 -8 -9 24.3 5.35
 -4 8 9 15.42 4.21
 -4 -8 -8 111.39 11.26
 -4 8 8 102.09 10.94
 -4 -8 -8 83.43 9.34
 -4 -8 -7 414.67 22.38
 -4 8 7 387.56 21.56
 -4 8 6 171.14 13.32
 -4 -8 -6 182.39 13.9
 -4 8 6 172.87 11.55
 -4 8 5 204.73 14.11
 -4 -8 -5 193.65 13.95
 -4 8 5 177.92 11.92
 4 8 -4 134.04 12.54
 -4 8 4 135.45 10.31
 -4 8 4 139.91 11.29
 -4 -8 -4 144.08 11.52
 -4 8 3 477.42 22.02
 -4 8 3 453.31 20.8
 4 8 -3 448.84 24.12
 4 -8 3 519.52 23.64
 -4 -8 -3 476.18 21.93
 4 8 -2 35.36 6.08
 -4 8 2 24.56 4.68
 4 8 -2 34.69 6.16
 -4 8 2 26.22 4.6
 -4 8 2 29.4 4.79
 4 -8 2 35.84 5.56
 -4 8 1 91.99 8.56
 4 -8 1 87.37 8.78
 4 8 -1 88.43 9.52
 4 8 -1 85.8 9.71
 -4 8 1 85.15 8.36
 -4 8 1 80.57 8.7
 4 8 0 130.86 11.92
 -4 8 0 112.2 10.37
 4 -8 0 132.68 10.94
 -4 8 0 123.26 10.32
 4 8 0 130.19 11.54
 -4 8 -1 99.29 9.57
 4 8 1 111.94 10.91
 -4 8 -1 98.02 9.3
 4 -8 -1 112.61 9.89
 4 8 1 113.26 10.71
 4 8 2 27.69 5.35
 4 8 2 25.03 5.4
 -4 8 -2 23.15 4.43
 4 8 3 493.47 24.6
 -4 8 -3 467.32 22.95
 4 8 3 537.33 24.78
 4 8 4 136.53 11.72
 -4 8 -4 116.98 10.9
 4 8 5 203.92 14.65
 -4 8 -5 172.95 13.48
 -4 -8 5 192.5 14.69
 4 8 6 184.99 14.07
 -4 8 -6 188.43 14.12
 -4 -8 6 187.35 14.87
 -4 8 -7 392.94 21.35
 4 8 7 412.5 22.07
 -4 -8 7 406.56 23.09
 -4 -8 8 96.01 9.43
 4 8 8 111.21 11.23
 -4 8 -8 100.45 8.99
 -4 8 -8 117.18 11.03
 -4 -8 8 113.17 12.13
 4 8 9 25.76 5.66
 -4 8 -9 21.91 4.39
 -4 8 -9 18.22 4.26
 -4 -8 9 16 4.08
 -4 -8 9 25.62 6.04
 -4 8 -9 29.76 4.81
 -4 8 -10 425.75 19.89
 -4 -8 10 390.82 20.22
 -4 8 -10 366.65 20.27
 4 8 10 422.12 23.47
 -4 -8 10 356.61 23.7
 -4 8 -10 452.31 20.64
 -4 8 -11 488.79 21.7
 -4 8 -11 488.6 21.98
 -4 -8 12 178.9 12.78
 -4 8 -12 179.78 12.24
 -4 8 -12 190.3 13.06
 -4 -8 13 53.53 6.7
 -4 8 -13 63.86 7.45
 -4 8 -13 58.29 6.81
 -4 -8 14 114.42 9.56
 -4 8 -14 133.45 10.18
 -4 -8 15 39.44 5.84
 -4 8 -15 40.43 5.34
 -4 8 -15 37.35 5.58
 -4 -8 16 56.23 6.63
 -4 8 -16 60.74 6.31
 -4 8 -16 60.6 6.8
 -4 -8 17 80.38 7.36
 -4 8 -17 76.2 6.68
 -4 8 -17 70.5 7.01
 -4 -8 18 11.4 2.48
 -4 8 -18 7.49 2.09
 -4 -8 18 9.23 2.38
 -4 8 -18 8.43 2.42
 -4 -8 19 67.73 5.51
 -4 -8 19 62.27 6
 -4 8 -19 62.06 5.55
 -4 -8 20 25.81 3.39
 -4 8 -20 18.74 2.63
 -4 8 -21 104.96 6.14
 -4 -8 21 101.43 5.8
 -4 9 20 20.81 2.87
 -4 -9 -20 16.92 2.3
 -4 9 19 6.38 2.41
 -4 -9 -19 2.65 1.23
 -4 9 18 1.67 1.51
 -4 -9 -18 3.21 1.71
 -4 9 18 6.25 2
 -4 9 17 149.96 10.81
 -4 -9 -17 147.76 10.59
 -4 9 17 151.22 10.07
 -4 9 16 6.42 2.38
 -4 9 16 5.83 2.5
 -4 -9 -16 9.56 3
 -4 -9 -16 10.87 3.6
 -4 9 15 93.54 9.32
 -4 -9 -15 83.25 8.9
 -4 -9 -15 100.01 10.3
 -4 9 15 83 8.46
 -4 9 14 88.66 9.35
 -4 -9 -14 81.56 9.21
 -4 9 14 91.58 9.19
 -4 -9 -14 88.68 9.94
 -4 9 13 37.19 6.28
 -4 -9 -13 32.7 6.43
 -4 9 13 33.67 5.52
 -4 9 12 30.11 5.58
 -4 9 12 32.7 5.63
 -4 -9 -12 25.73 5.67
 -4 9 11 91.97 9.67
 -4 -9 -11 82 10.07
 -4 9 11 79.02 8.92
 -4 9 10 127.16 11.61
 -4 -9 -10 124.23 12.38
 -4 9 10 136.65 11.76
 -4 9 9 4.32 1.98
 -4 -9 -9 10.06 4.08
 -4 -9 -9 9.6 3.48
 -4 9 8 177.85 13.21
 -4 -9 -8 197.13 15.74
 -4 -9 -8 185.39 14.09
 4 9 -8 182.61 11.36
 -4 9 8 161.19 12.71
 -4 9 7 109.72 10.15
 -4 -9 -7 117.68 10.74
 4 9 -7 120.44 9.02
 -4 -9 -7 123.39 12.05
 -4 -9 -6 146.49 11.96
 -4 9 6 136.09 12.03
 -4 -9 -6 142.97 12.72
 4 9 -6 137.34 13.59
 -4 9 5 339.65 19.02
 4 9 -5 328.11 21.59
 -4 9 5 343.46 17.78
 -4 -9 -5 343.86 19.89
 -4 9 4 235.31 15.24
 -4 -9 -4 244.7 16.15
 4 9 -4 229.43 17.6
 -4 9 4 233.05 14.52
 -4 9 3 131.21 10.9
 4 9 -3 124.63 12.6
 4 -9 3 145.06 12.38
 -4 -9 -3 118.75 10.72
 4 9 -3 119.85 11.96
 -4 9 3 116.67 10.1
 4 9 -2 2.51 1.77
 4 9 -2 7.16 3.23
 -4 9 2 2.37 1.22
 -4 9 2 2.64 1.83
 4 -9 2 3.52 2.01
 -4 9 2 2.53 2.01
 -4 9 1 128.75 11.93
 4 9 -1 158 14.14
 -4 9 1 134.67 11.22
 4 -9 1 146.62 12.24
 4 9 -1 151.6 13.1
 4 9 0 38.7 6.63
 -4 9 0 31.06 5.98
 -4 9 0 36.08 5.86
 4 -9 0 23.98 4.63
 4 9 0 37.16 6.96
 4 -9 -1 149.58 12.22
 -4 9 -1 118.26 11.24
 4 9 1 148.52 13.6
 -4 9 -1 135.03 11.57
 4 9 1 175.31 13.91
 4 9 2 2.31 2.41
 4 9 2 2.9 2.2
 -4 9 -2 2.37 2.7
 -4 9 -2 2.14 2.06
 4 -9 -2 4.01 2.6
 4 9 3 147.57 13.34
 -4 9 -3 134.28 12.05
 4 9 3 140.24 12.46
 4 9 4 252.41 16.95
 -4 9 -4 224.23 16.09
 4 9 5 360.88 20.7
 -4 9 -5 322.91 20.08
 4 9 6 144.8 12.84
 -4 -9 6 131.68 11.3
 -4 9 -6 145.97 12.87
 -4 9 -6 150.83 11.41
 -4 9 -7 118.79 11.71
 -4 -9 7 123.87 10.87
 4 9 7 117 11.63
 -4 9 -7 111.01 9.7
 -4 -9 7 118.88 12.5
 -4 9 -7 107.4 9.46
 -4 9 -8 200.64 13.38
 4 9 8 210.94 16.06
 -4 9 -8 187.28 14.85
 -4 -9 8 176.74 13.42
 -4 -9 8 176.17 15.65
 -4 9 -8 207.82 13.58
 -4 9 -9 8.64 3.09
 -4 -9 9 7.91 3.13
 -4 9 -9 4.75 1.65
 4 9 9 8.04 3.92
 -4 -9 9 1.79 3.35
 -4 9 -9 9.57 3.17
 -4 -9 10 123.71 10.98
 -4 9 -10 148.93 11.23
 -4 9 -10 144.99 11.35
 -4 -9 11 77.69 8.5
 -4 9 -11 95.34 8.88
 -4 9 -11 90.62 8.89
 -4 9 -12 33.17 5.05
 -4 -9 12 30.44 5.09
 -4 9 -12 30.98 5.2
 -4 -9 13 45.19 6.07
 -4 9 -13 43.91 5.93
 -4 9 -13 37.16 5.83
 -4 9 -14 100.39 8.44
 -4 9 -14 110.07 9.64
 -4 -9 15 79.66 7.27
 -4 -9 15 77.57 8.03
 -4 9 -15 81.8 8.12
 -4 9 -15 91.93 7.77
 -4 -9 16 5.64 2.4
 -4 9 -16 9.69 2.53
 -4 9 -16 10.35 2.75
 -4 -9 17 158.33 10.15
 -4 9 -17 168.69 9.59
 -4 9 -17 159.04 10.34
 -4 -9 18 4.84 1.37
 -4 9 -18 5.4 1.65
 -4 -9 18 7.18 2.08
 -4 9 -18 6.45 1.85
 -4 -9 19 3.84 1.57
 -4 -9 19 5.51 1.65
 -4 9 -19 3.03 1.39
 -4 -9 20 24.94 3.01
 -4 10 19 29.87 3.52
 -4 -10 -19 32.78 3.31
 -4 10 18 63.01 5.82
 -4 -10 -18 56.11 5.3
 -4 10 17 41.1 5.15
 -4 -10 -17 41.33 5.09
 -4 10 16 76.89 7.6
 -4 -10 -16 69.93 7.24
 -4 10 15 120.81 10.27
 -4 -10 -15 144.68 11.25
 -4 10 14 54.09 7.06
 -4 -10 -14 46.7 6.6
 -4 10 14 48.27 6.11
 -4 10 13 72.91 8.4
 -4 -10 -13 77.37 8.93
 -4 10 13 81.02 8.25
 -4 10 12 9.89 3.47
 -4 -10 -12 7.58 3.38
 -4 10 12 7.14 2.37
 -4 10 11 124.53 11.33
 -4 -10 -11 129.84 12.03
 -4 10 10 189.02 14.11
 -4 -10 -10 187.26 14.66
 4 10 -10 204.27 12.21
 4 10 -9 4.85 1.88
 -4 10 9 5.01 2.63
 -4 -10 -9 6.18 3
 -4 10 8 22.76 4.65
 -4 -10 -8 11.74 3.63
 4 10 -8 14.66 4.57
 -4 10 7 85.3 9.19
 -4 -10 -7 89.03 9.56
 4 10 -7 96.99 8.25
 4 10 -7 71.42 10.54
 -4 -10 -7 78.12 9.82
 -4 10 6 624.58 26.5
 -4 -10 -6 588.15 26.7
 4 10 -6 550.18 30.56
 4 10 -6 627.1 24.02
 -4 -10 -6 614.73 29.13
 -4 10 5 189.35 13.21
 -4 -10 -5 180.38 13.49
 4 10 -5 181.53 15.41
 -4 -10 -5 187.82 14.69
 4 10 -5 180.39 16.36
 -4 10 4 105.91 9.87
 -4 -10 -4 136.95 11.38
 -4 -10 -4 109.15 11
 4 10 -4 114.46 11.99
 4 10 -4 116.49 12.91
 -4 10 4 113.31 10.14
 -4 -10 -3 146.95 11.63
 -4 -10 -3 130.62 11.66
 4 10 -3 127.3 13.5
 -4 10 3 131.9 11.27
 4 -10 3 136.17 12.59
 4 10 -3 137.96 13.2
 -4 10 2 90.9 10.49
 -4 -10 -2 107.1 9.88
 4 10 -2 101.32 11.91
 -4 10 2 94.85 9.5
 4 -10 2 107.24 11.02
 -4 10 2 87.61 9.32
 4 10 -2 82.9 10.15
 4 10 -1 42.48 7.09
 -4 10 1 29.04 5.25
 4 10 -1 31.71 6.8
 -4 10 1 24.42 4.82
 -4 10 1 34.89 6.72
 4 -10 1 36.85 6.45
 4 10 0 29.69 5.82
 4 10 0 23.69 5.85
 -4 10 0 24.9 4.98
 4 -10 0 24.51 5.11
 -4 10 0 27.83 5.87
 -4 10 0 21.63 4.76
 -4 10 -1 19.44 4.64
 -4 10 -1 24.82 4.88
 -4 10 -1 16.32 4.15
 4 10 1 31.72 6.6
 4 10 1 32.34 6.02
 4 -10 -1 21.49 5.05
 4 10 2 108.78 11.39
 -4 10 -2 102.24 9.72
 -4 10 -2 116.95 11.66
 -4 -10 2 108.3 9.65
 4 10 2 104.11 11.92
 -4 10 -2 99.52 10.64
 4 -10 -2 92.78 10.15
 4 10 3 154.01 13.48
 -4 10 -3 132.06 12.67
 -4 -10 3 153.85 11.32
 -4 -10 3 131.75 11.15
 -4 10 -3 121.97 10.66
 4 -10 -3 122.97 11.87
 -4 10 -3 144.42 11.2
 4 10 4 125.15 12.18
 -4 -10 4 128.89 10.33
 -4 10 -4 122.98 12.33
 -4 -10 4 120.06 10.66
 -4 10 -4 109.74 10.1
 -4 10 -4 122.01 10.32
 -4 -10 5 194.12 12.85
 4 10 5 205.47 15.8
 -4 10 -5 213.94 14.04
 -4 -10 5 207.25 14.44
 -4 10 -5 181.58 15.31
 -4 10 -5 198.03 13.38
 4 10 6 680.22 31.15
 -4 -10 6 685.73 28.86
 -4 10 -6 684.77 27.65
 -4 10 -6 687.37 27.6
 -4 10 -6 633.32 30.93
 -4 -10 7 93.47 9.74
 4 10 7 90.92 10.77
 -4 10 -7 95.76 9.1
 -4 10 -7 94.65 10.85
 -4 10 -7 89.03 8.87
 -4 -10 8 17.25 4.11
 -4 10 -8 14.7 3.55
 -4 10 -8 18.22 4.05
 -4 -10 9 10.96 3.68
 -4 10 -9 16.25 4.12
 -4 10 -9 12.84 3.1
 -4 -10 10 217.21 14.77
 -4 10 -10 217.66 13.85
 -4 10 -10 238.75 14.94
 -4 -10 11 109.72 10.15
 -4 10 -11 125.98 10.1
 -4 10 -11 128.15 10.7
 -4 10 -12 10.91 3.29
 -4 -10 12 11.38 3.15
 -4 10 -12 9.25 2.99
 -4 -10 13 62.07 7.16
 -4 10 -13 72.81 7.22
 -4 10 -13 74.29 7.85
 -4 -10 14 58.69 6.66
 -4 10 -14 60.54 6.31
 -4 10 -14 60.74 7.05
 -4 -10 15 138.32 10.57
 -4 10 -15 156.02 9.73
 -4 -10 15 138.17 9.47
 -4 10 -15 156.83 10.86
 -4 -10 16 76.51 7.16
 -4 10 -16 83.77 6.48
 -4 10 -16 78.82 7.15
 -4 -10 17 51.87 5.33
 -4 10 -17 49.18 4.53
 -4 -10 17 53.69 5.59
 -4 10 -17 49.47 5.28
 -4 -10 18 64.52 5.04
 -4 -10 18 63.65 5.48
 -4 10 -18 62.1 5.28
 -4 -10 19 31.73 3.19
 -4 -10 19 31.06 3.48
 -4 10 -19 25.89 2.88
 -4 11 18 75.38 5.64
 -4 -11 -18 67.16 5.07
 -4 11 17 43.08 4.84
 -4 -11 -17 42.09 4.62
 -4 11 17 39.62 4.22
 -4 11 16 75.91 7.12
 -4 -11 -16 81.72 7.14
 -4 11 15 65.11 6.96
 -4 -11 -15 73.38 7.49
 -4 11 14 9.93 3.11
 -4 -11 -14 13.23 3.39
 -4 11 13 21.17 4.09
 -4 -11 -13 21.89 4.75
 -4 11 12 57.34 7.51
 -4 -11 -12 61.52 7.97
 -4 11 11 16.5 3.98
 -4 -11 -11 9.24 3.81
 4 11 -11 16.16 3.35
 -4 11 10 183.85 13.74
 -4 -11 -10 170.42 13.68
 4 11 -10 166.98 11.12
 -4 11 9 207.88 14.68
 -4 -11 -9 211.95 15.38
 4 11 -9 212.02 12.81
 -4 11 8 228.85 15.52
 -4 -11 -8 239.29 16.44
 4 11 -8 229.69 13.56
 -4 11 7 55.35 7.31
 -4 -11 -7 60.97 7.99
 4 11 -7 48.56 5.96
 -4 11 6 188.1 13.8
 -4 -11 -6 221.88 15.59
 4 11 -6 212.64 12.95
 -4 11 6 207.6 14.64
 -4 -11 -5 149.84 12.58
 4 11 -5 162.89 15.82
 4 11 -5 155.03 14.46
 -4 -11 -5 147.61 13.49
 4 11 -5 154.06 10.97
 -4 11 5 146.69 12.09
 -4 11 5 162.26 12.37
 -4 11 4 47.31 6.83
 4 11 -4 49.44 8.17
 -4 11 4 49.8 6.83
 -4 -11 -4 58.38 7.48
 4 11 -4 43.64 8.3
 -4 -11 -4 43.3 6.99
 -4 -11 -3 134.76 11.53
 4 -11 3 161.77 14.29
 4 11 -3 142.03 14.76
 -4 11 3 134.39 11.77
 -4 11 3 119.63 11.18
 4 11 -3 128.45 13.12
 -4 -11 -3 125.69 11.9
 -4 11 3 129.33 11.13
 -4 11 2 -1.41 1.84
 4 11 -2 0.25 2.16
 -4 -11 -2 3.56 3.19
 4 11 -2 3.37 3.72
 -4 11 2 -2.62 2.44
 -4 11 2 1.54 2.77
 -4 11 2 -1.59 2.41
 -4 -11 -2 -0.45 1.4
 4 -11 2 -7.5 3.43
 -4 -11 -1 72.59 8.3
 4 11 -1 65.34 9.02
 -4 11 1 64.98 9.37
 -4 -11 -1 69.46 6.95
 -4 11 1 62.9 8.43
 -4 11 1 62.47 7.69
 4 11 -1 57.81 9.16
 4 -11 1 65.55 8.74
 -4 11 1 67.91 8.1
 4 -11 0 137.44 13.01
 -4 -11 0 120.16 10.51
 4 11 0 124.77 13.76
 -4 11 0 110.52 10.34
 -4 -11 0 111.68 9.46
 -4 11 0 109.17 12.07
 -4 11 0 103.21 10.98
 -4 11 0 131.03 11.05
 4 11 0 135.28 13.09
 -4 -11 1 83.53 8.55
 4 11 1 86.22 11.26
 -4 -11 1 72.43 7.79
 -4 11 -1 82.36 8.78
 4 -11 -1 77.78 9.82
 -4 11 -1 71.47 9.32
 -4 11 -1 78.69 8.46
 -4 11 -1 95.27 11.03
 4 11 1 99.2 11.09
 -4 11 -2 -0.97 1.9
 -4 -11 2 2.67 2.51
 4 11 2 2.37 3.63
 4 11 2 0.67 2.09
 -4 11 -2 3.72 3.34
 -4 -11 2 -0.24 1.58
 4 -11 -2 -2.32 1.78
 -4 11 -2 -1.75 2.65
 4 11 3 161.18 14.2
 -4 -11 3 153.81 11.69
 -4 -11 3 145.13 11.91
 -4 11 -3 143.44 11.64
 4 -11 -3 134.06 12.84
 -4 11 -3 128.3 12.88
 -4 11 -3 143.92 11.53
 -4 -11 4 56.81 6.81
 -4 11 -4 50.52 6.81
 -4 11 -4 35.73 6.77
 -4 -11 4 47.41 6.92
 4 -11 -4 44.78 7.46
 4 11 4 59.56 8.77
 -4 11 -4 45.73 6.61
 -4 -11 5 159.98 12.78
 4 11 5 173.17 14.7
 -4 11 -5 148.92 11.78
 -4 11 -5 141.29 14.11
 -4 11 -5 161.06 12.23
 -4 -11 6 226.95 15.32
 -4 11 -6 209.83 14.06
 -4 11 -6 221.53 14.72
 -4 -11 7 60.13 7.72
 -4 11 -7 52.2 6.67
 -4 11 -7 55.36 7.11
 -4 11 -8 250.41 15.07
 -4 11 -8 254.53 15.73
 -4 -11 8 242.01 16.1
 -4 -11 9 192.94 13.98
 -4 11 -9 197.45 13.04
 -4 11 -9 199.89 13.78
 -4 -11 10 157.44 12.46
 -4 11 -10 177.63 11.95
 -4 11 -10 182.41 12.94
 -4 -11 11 16.43 4.11
 -4 11 -11 10.68 2.91
 -4 11 -11 18.92 4.29
 -4 -11 12 52.77 6.58
 -4 11 -12 55.18 6.18
 -4 11 -12 63.55 7.26
 -4 -11 13 14.29 3.57
 -4 11 -13 18.19 3.46
 -4 11 -13 23.03 4.49
 -4 -11 14 17.46 3.69
 -4 11 -14 17.06 3.08
 -4 11 -14 12.24 3.12
 -4 -11 15 74.69 7.29
 -4 11 -15 74.34 6.05
 -4 -11 15 66.45 6.14
 -4 11 -15 74.49 6.98
 -4 -11 16 87.93 7.15
 -4 11 -16 89.09 6
 -4 11 -16 84.54 6.94
 -4 -11 17 45.12 4.47
 -4 11 -17 38.47 3.43
 -4 -11 17 46.69 4.91
 -4 11 -17 45.29 4.54
 -4 -11 18 64.71 4.47
 -4 -11 18 68.51 5.11
 -4 11 -18 64.38 4.69
 -4 12 17 27.37 3.27
 -4 -12 -17 31.13 3.34
 -4 12 16 -0.08 1.24
 -4 12 16 1.36 1.09
 -4 -12 -16 3.59 1.83
 -4 12 15 36.53 4.51
 -4 12 15 32.42 4.6
 -4 -12 -15 45.17 5.3
 -4 12 14 41.02 5.18
 -4 12 14 44.58 5.72
 -4 -12 -14 55.02 6.26
 -4 12 13 63 7.01
 -4 -12 -13 61.97 7.27
 -4 12 12 97.59 9.12
 -4 -12 -12 85.72 8.88
 -4 12 11 168.78 12.67
 4 12 -11 179.36 10.95
 -4 -12 -11 167.1 12.87
 -4 12 10 6.68 3.01
 -4 -12 -10 7.27 3.49
 4 12 -10 7.24 2.18
 -4 12 9 157.27 12.6
 -4 -12 -9 154.04 12.69
 4 12 -9 158.69 10.91
 -4 12 9 153.04 12.33
 -4 12 8 75.01 8.59
 -4 12 8 69.02 8.18
 -4 -12 -8 76.05 9.02
 4 12 -8 72.01 7.34
 -4 12 7 55.32 7.42
 -4 -12 -7 71.18 8.7
 4 12 -7 65.75 6.99
 -4 12 7 71.36 8.28
 -4 12 6 40.74 6.21
 -4 12 6 58.23 7.51
 -4 -12 -6 43.44 6.98
 4 12 -6 39.92 5.63
 -4 12 5 10.37 3.36
 -4 12 5 23.89 5.07
 -4 -12 -5 11.03 3.61
 -4 12 5 24.58 5.04
 4 12 -5 11.65 3.18
 -4 -12 -4 99.2 10.18
 4 12 -4 115.24 9.77
 -4 12 4 85.47 9.46
 -4 12 4 105.46 10.06
 -4 12 4 133.23 11.08
 -4 -12 -3 66.41 8.02
 -4 12 3 68.01 8.33
 -4 12 3 62.64 7.85
 -4 -12 -2 93.48 9.58
 -4 12 2 83.03 9.22
 -4 12 2 88.11 9.09
 -4 -12 -1 127.14 11.12
 -4 -12 -1 119.65 9.42
 -4 12 1 106.26 10.38
 4 -12 1 108.92 12.03
 -4 12 1 102.88 9.96
 -4 12 0 -0.4 2.3
 -4 12 0 -0.77 2.98
 4 -12 0 -2.17 2.96
 -4 -12 0 2.21 1.95
 -4 -12 0 -0.06 1.37
 4 -12 -1 94.35 11.03
 -4 -12 1 112.21 10.33
 -4 -12 1 108.41 9.58
 -4 12 -1 105.16 10.14
 -4 12 -1 98.28 9.73
 -4 -12 2 67.85 7.89
 -4 12 -2 67.65 8.03
 -4 -12 2 73.23 8.12
 -4 12 -2 62.31 7.57
 -4 -12 3 77.31 8.45
 -4 12 -3 86.11 9.08
 -4 -12 3 87.9 8.77
 -4 12 -3 70.11 8.06
 -4 -12 4 127.88 10.68
 -4 -12 4 108.93 10.4
 -4 12 -4 117.16 10.41
 -4 12 -4 104.75 9.99
 -4 12 -5 8.63 2.87
 -4 -12 5 13.88 3.75
 -4 12 -5 12.7 3.79
 -4 -12 6 38.23 6.26
 -4 12 -6 45.69 6.15
 -4 12 -6 39.26 6.08
 -4 12 -7 68.04 7.44
 -4 -12 7 57.25 7.66
 -4 12 -7 54.59 6.97
 -4 12 -8 74.51 7.69
 -4 -12 8 67.45 8.09
 -4 12 -8 91.47 9.24
 -4 -12 9 164.61 12.64
 -4 12 -9 165.23 11.49
 -4 12 -9 174.42 12.54
 -4 12 -10 14.27 3.21
 -4 -12 10 14.11 3.72
 -4 12 -10 10.74 3.28
 -4 12 -11 163.97 10.62
 -4 -12 11 155.85 11.7
 -4 12 -11 170.96 11.97
 -4 -12 12 89.83 8.43
 -4 12 -12 102.66 7.82
 -4 12 -12 92.75 8.51
 -4 -12 13 61.7 6.65
 -4 12 -13 71.79 6.13
 -4 12 -13 59.59 6.59
 -4 -12 14 64.81 6.64
 -4 -12 14 52.62 5.63
 -4 12 -14 65.92 5.46
 -4 12 -14 58.79 6.07
 -4 -12 15 42.41 5.04
 -4 -12 15 37.5 4.19
 -4 12 -15 39.51 3.77
 -4 12 -15 48.3 5.11
 -4 -12 16 0.86 1.07
 -4 12 -16 0.38 0.65
 -4 -12 16 1.58 1.36
 -4 12 -16 0.1 1.23
 -4 -12 17 32.8 3.3
 -4 -12 17 34.74 3.73
 -4 12 -17 30.44 3.14
 -4 -13 -16 142.83 7.29
 -4 13 16 124.87 7.36
 -4 13 16 138.23 7.41
 -4 13 15 11.87 2.3
 -4 13 15 11.74 2.38
 -4 -13 -15 12.1 2.41
 -4 13 15 10.31 2.43
 -4 13 14 36.78 4.31
 -4 -13 -14 41.93 4.98
 -4 13 14 40.06 4.87
 -4 13 13 6.34 2.14
 -4 13 13 7.41 2.46
 -4 -13 -13 5.28 2.17
 -4 13 12 9.78 2.8
 -4 13 12 7.81 2.6
 -4 -13 -12 16.73 3.87
 -4 13 11 5.38 2.06
 -4 13 11 7.59 2.2
 -4 -13 -11 4.18 2.38
 4 13 -11 2.59 1.52
 4 13 -10 230.99 12.79
 -4 -13 -10 247.84 15.46
 -4 13 10 234.43 14.58
 -4 13 10 254.8 15.2
 -4 -13 -9 99.96 9.74
 4 13 -9 95.9 8.15
 -4 13 9 86.53 8.9
 -4 13 9 93.84 9.25
 -4 13 8 36.21 5.96
 -4 13 8 53.99 7.01
 -4 -13 -8 50.22 7.15
 4 13 -8 40.34 5.49
 -4 13 7 145.44 12.31
 -4 -13 -7 156.6 12.81
 4 13 -7 175.38 11.7
 -4 13 7 157.4 12.29
 -4 13 7 166.35 12.57
 -4 -13 -6 222.71 15.34
 4 13 -6 212.18 13.26
 -4 13 6 201.31 14.63
 -4 13 6 229.57 15.21
 -4 13 6 229.09 14.91
 -4 13 5 8.97 3.06
 -4 -13 -5 8.05 3.5
 -4 13 5 6.93 3.04
 4 13 -5 7.75 2.47
 -4 -13 -4 111.97 10.61
 4 13 -4 102.6 9.15
 -4 13 4 89.15 9.61
 -4 13 4 87.01 9.31
 -4 -13 -3 83.17 9.19
 -4 13 3 73.11 8.57
 4 13 -3 91.91 8.53
 -4 13 3 70.42 8.23
 -4 -13 -2 248.59 16.11
 4 13 -2 232.33 14.2
 -4 13 2 202.46 14.6
 -4 13 2 224.56 15.17
 -4 -13 -1 182.79 13.49
 -4 13 1 149.93 12.22
 -4 13 1 180.68 13.31
 -4 -13 0 426.83 21.2
 -4 -13 0 391.75 18.77
 -4 13 0 358.51 19.67
 -4 13 0 404.38 20.78
 -4 -13 1 172.16 12.96
 -4 -13 1 162.9 11.87
 -4 13 -1 170.46 12.77
 -4 13 -1 174.64 13.17
 -4 -13 2 231.61 14.88
 -4 -13 2 257.71 15.82
 -4 13 -2 217.95 14.58
 -4 13 -2 253.28 15.81
 -4 -13 3 80.95 8.52
 -4 -13 3 72.95 8.28
 -4 13 -3 75.98 8.2
 -4 13 -3 81.76 8.66
 -4 -13 4 87.57 9.09
 -4 13 -4 96.62 9.06
 -4 13 -4 98.94 9.56
 -4 -13 5 9.21 3.36
 -4 13 -5 11.84 3.44
 -4 13 -5 8.31 2.71
 -4 -13 6 192.24 13.94
 -4 13 -6 186.41 12.52
 -4 13 -6 214.73 14.17
 -4 13 -7 160.76 11.23
 -4 -13 7 176.98 13.24
 -4 13 -7 172.74 12.51
 -4 13 -8 48.49 5.85
 -4 -13 8 53.24 6.94
 -4 13 -8 46.65 6.34
 -4 13 -9 121.71 9.03
 -4 -13 9 110.55 10.01
 -4 13 -9 120.61 10.06
 -4 -13 10 233.32 14.38
 -4 13 -10 247.74 12.87
 -4 13 -10 257.06 14.69
 -4 13 -11 9.46 2.42
 -4 -13 11 9.27 3.05
 -4 13 -11 5.13 2.43
 -4 13 -12 10.51 2.11
 -4 -13 12 10.87 2.79
 -4 13 -12 4.73 1.71
 -4 13 -13 6.73 1.67
 -4 -13 13 8.72 2.49
 -4 13 -13 8.72 2.4
 -4 -13 14 45.42 5.2
 -4 13 -14 41.48 3.59
 -4 -13 14 45.22 4.78
 -4 13 -14 42.29 4.58
 -4 -13 15 16.9 2.82
 -4 -13 15 12.54 2.12
 -4 -13 15 12.22 2.51
 -4 13 -15 17.42 2.67
 -4 -13 16 130.51 7.35
 -4 -13 16 139.98 7.25
 -4 13 -16 118.22 6.36
 -4 -14 -15 18.29 2.32
 -4 14 15 15.5 2.16
 -4 -14 -14 38.76 4.05
 -4 14 14 31.08 3.69
 -4 14 14 37.15 3.65
 -4 14 13 17.45 2.88
 -4 14 13 21.33 3.42
 -4 -14 -12 122.52 8.72
 -4 14 12 101.46 8.04
 -4 14 12 98.87 7.62
 4 14 -11 111.82 7.48
 -4 -14 -11 111.56 8.92
 -4 14 11 94.72 8.21
 -4 14 11 110.52 8.66
 4 14 -10 116.13 8.24
 -4 -14 -10 124.03 9.84
 -4 14 10 100.08 8.82
 -4 14 10 100.38 8.65
 -4 14 9 4.07 1.72
 -4 -14 -9 6.6 2.26
 -4 14 9 5.84 2.3
 4 14 -9 12.28 2.82
 -4 14 8 15.19 3.56
 -4 -14 -8 15.29 3.67
 -4 14 8 18.48 4.2
 4 14 -8 22.47 4.18
 -4 -14 -7 181.11 12.91
 4 14 -7 156.54 10.72
 -4 14 7 164.28 12.08
 -4 14 7 144.22 11.56
 -4 -14 -6 170.29 12.58
 4 14 -6 142.97 10.4
 -4 14 6 138.73 11.41
 -4 14 6 132.51 11.05
 -4 14 5 7.64 2.88
 -4 -14 -5 0.16 1.84
 4 14 -5 2.91 1.81
 -4 14 5 4.29 2.28
 -4 14 4 26.15 4.83
 -4 -14 -4 35.75 5.95
 -4 14 4 33.22 5.56
 4 14 -4 45.55 6.05
 -4 14 3 51.58 7.03
 -4 -14 -3 51.87 7.13
 -4 14 3 40.14 6.09
 4 14 -3 45.98 6
 -4 14 2 7.26 3.18
 -4 14 2 1.5 1.48
 -4 -14 -2 7.31 3.11
 4 14 -2 2.62 2.01
 -4 -14 -1 17.66 4.54
 4 14 -1 17.43 4.33
 -4 14 1 14 3.8
 -4 14 1 10.52 3.33
 -4 -14 0 0.23 1.77
 -4 14 0 -2.22 2.02
 -4 14 0 -0.81 1.63
 4 14 0 0.93 1.77
 -4 -14 0 0.66 1.4
 -4 -14 1 19.81 4.65
 -4 -14 1 18.93 4.08
 -4 14 -1 20.02 3.94
 -4 14 -1 21.25 4.8
 -4 -14 2 3.91 2.2
 -4 14 -2 -0.76 2.31
 -4 -14 2 3.68 1.56
 -4 14 -2 5.67 2.72
 -4 14 -3 29.42 4.86
 -4 -14 3 51.26 6.57
 -4 14 -3 46.06 6.37
 -4 14 -4 40.75 5.68
 -4 -14 4 41.94 6.09
 -4 14 -4 42.07 6.03
 -4 14 -5 4.66 2.51
 -4 -14 5 4.12 2.57
 -4 14 -5 0.35 2.24
 -4 14 -6 167.56 11.9
 -4 14 -6 158.5 10.63
 -4 -14 6 162.09 12.32
 -4 14 -7 169.77 10.64
 -4 -14 7 175.74 12.49
 -4 14 -7 165.19 11.64
 -4 14 -8 19.77 3.49
 -4 -14 8 17.82 4.04
 -4 14 -8 18.99 4.2
 -4 14 -9 5.29 1.93
 -4 -14 9 2.54 1.63
 -4 -14 10 118.89 9.39
 -4 14 -10 115.9 7.48
 -4 14 -10 124.83 9.2
 -4 -14 11 114.77 8.78
 -4 14 -11 123.75 7.17
 -4 14 -11 112.4 8.33
 -4 -14 12 114.2 8.23
 -4 14 -12 106 7.63
 -4 -14 13 29.83 4
 -4 -14 13 29.47 3.75
 -4 14 -13 27.37 3.53
 -4 -14 14 34.02 3.98
 -4 -14 14 37.78 3.66
 -4 -14 14 35.55 3.92
 -4 14 -14 36.78 3.72
 -4 -14 15 14.79 2.28
 -4 -14 15 12.46 2.07
 -4 14 -15 13.24 1.93
 -4 -15 -13 8.09 1.76
 -4 15 13 8.38 1.77
 -4 15 12 21.79 2.95
 -4 -15 -12 20.33 3.09
 -4 15 12 30.45 3.54
 -4 15 11 5.04 1.51
 -4 -15 -11 5.49 1.86
 -4 15 11 2.11 1.39
 4 15 -10 108.03 7.11
 -4 -15 -10 106.46 8.17
 -4 15 10 102.09 7.73
 -4 15 10 112.01 8.05
 4 15 -9 113.45 7.79
 -4 -15 -9 115.29 8.94
 -4 15 9 100.13 8.09
 -4 15 9 99.23 8.03
 -4 -15 -8 184.6 11.87
 4 15 -8 158.21 9.88
 -4 15 8 151.07 10.45
 -4 15 8 156.94 10.64
 -4 15 7 13.82 3.26
 -4 -15 -7 16.41 3.74
 4 15 -7 19.7 3.5
 -4 15 7 19.21 3.88
 -4 -15 -6 80.5 8.16
 4 15 -6 79.2 7.26
 -4 15 6 74.19 7.46
 -4 15 6 75.18 7.63
 -4 15 5 13.85 3.29
 -4 -15 -5 16.33 3.83
 -4 15 5 13.85 3.48
 4 15 -5 17.45 3.53
 -4 15 4 19.7 4.1
 -4 -15 -4 25.54 4.98
 4 15 -4 13.13 2.96
 -4 15 4 15.87 3.55
 -4 15 3 20.62 3.94
 -4 -15 -3 17.97 3.84
 4 15 -3 20.06 4
 -4 15 3 11.97 3.28
 -4 -15 -2 143.37 11.12
 4 15 -2 130.14 9.82
 -4 15 2 129.34 10.13
 -4 15 2 124.87 10.3
 -4 -15 -1 119.23 10.13
 -4 15 1 113.48 9.36
 4 15 -1 126.34 9.58
 -4 15 1 98.14 9.08
 -4 -15 0 443.48 20.48
 -4 -15 0 394.33 17.54
 -4 15 0 374.69 18.25
 4 15 0 414.18 18.85
 -4 15 0 397.13 19.46
 4 15 1 128.05 9.68
 -4 -15 1 121.19 9.35
 -4 15 -1 109.75 9.12
 -4 15 -1 110.7 9.61
 -4 -15 2 134.1 10.04
 -4 15 -2 135.04 9.83
 4 15 2 142.94 10.23
 -4 15 -2 114.37 9.69
 -4 -15 3 20.73 4.02
 -4 15 -3 17.63 3.51
 4 15 3 19.63 3.87
 -4 15 -3 24.05 4.08
 -4 15 -4 13.04 2.99
 4 15 4 18.5 3.67
 -4 15 -4 16.44 3.76
 -4 -15 4 18.35 4.07
 4 15 5 14.33 3.16
 -4 15 -5 11.51 2.66
 -4 -15 5 10.06 2.96
 -4 15 -5 19.68 3.85
 4 15 6 84.83 7.14
 -4 -15 6 85.13 8.15
 -4 15 -6 89.09 6.89
 -4 15 -6 89.32 7.95
 -4 -15 7 15.67 3.65
 4 15 7 19.59 3.41
 -4 15 -7 17.46 3.04
 -4 15 -7 14.27 3.26
 4 15 8 145.97 8.78
 -4 -15 8 165.32 11.03
 -4 15 -8 170.81 8.85
 -4 15 -8 158.02 10.18
 4 15 9 113.84 6.93
 -4 -15 9 105.73 8.42
 -4 15 -9 102.58 7.93
 -4 -15 10 105.66 7.94
 -4 15 -10 108.75 7.67
 -4 -15 11 5.53 2
 -4 -15 11 6.54 1.71
 -4 15 -11 5.22 1.64
 -4 -15 12 24.77 3.47
 -4 -15 12 23.24 3.26
 -4 -15 12 20.7 2.96
 -4 15 -12 20.98 2.8
 -4 -15 13 3.1 1.28
 -4 -15 13 5.49 1.48
 -4 -15 13 4.71 1.29
 -4 15 -13 6.7 1.54
 -4 -15 14 5.17 1.38
 -4 -16 -12 36.46 3.12
 -4 -16 -11 246.67 10.08
 -4 16 11 192.58 8.15
 -4 -16 -10 103.82 6.94
 -4 16 10 86.93 5.67
 -4 16 10 99.06 6.21
 -4 16 9 29.45 3.65
 4 16 -9 29.74 3.51
 -4 -16 -9 31.92 4.02
 -4 16 9 29.01 3.49
 -4 16 8 4.61 1.56
 -4 -16 -8 8.38 2.45
 4 16 -8 5.42 1.76
 -4 16 8 5 1.53
 -4 16 7 21.75 3.4
 -4 16 7 14.55 2.55
 -4 -16 -7 16.39 3.28
 4 16 -7 19.66 3.19
 -4 -16 -6 50.54 5.75
 4 16 -6 47.39 5.24
 -4 16 6 43.86 4.89
 -4 16 6 43.48 5.14
 -4 -16 -5 26.16 4.11
 -4 16 5 18.9 3.24
 4 16 -5 19.56 3.37
 -4 16 5 17.37 3.75
 -4 -16 -4 152.04 10.52
 4 16 -4 149.64 9.67
 -4 16 4 146.22 9.44
 -4 16 4 125.28 9.38
 -4 -16 -3 107.23 8.79
 4 16 -3 108.99 8.28
 -4 16 3 97.88 7.69
 -4 16 3 94.24 8.13
 -4 -16 -2 123.99 9.59
 4 16 -2 118.46 8.76
 -4 16 2 115.33 8.48
 -4 16 2 104.08 8.59
 -4 -16 -1 111.06 8.97
 4 16 -1 104.62 8.17
 -4 16 1 104.66 7.94
 -4 16 1 101.81 8.56
 -4 16 0 1.64 1.52
 4 16 0 4.98 2.02
 -4 16 0 0.59 1.46
 4 16 1 104.28 8.12
 -4 -16 1 102.08 7.67
 -4 16 -1 99.92 7.55
 -4 16 -1 103.47 8.56
 -4 -16 2 109.5 8.25
 4 16 2 117.87 8.57
 -4 16 -2 120.2 8.03
 -4 16 -2 103.91 8.56
 4 16 3 96.44 7.56
 -4 -16 3 94.8 7.78
 -4 16 -3 98.53 6.96
 -4 16 -3 87.92 7.7
 4 16 4 131.96 8.7
 -4 -16 4 141.41 9.75
 -4 16 -4 131.41 9.25
 4 16 5 21.21 3.25
 -4 -16 5 16.9 3.39
 -4 16 -5 19.2 3.44
 4 16 6 43.31 4.56
 -4 -16 6 55.1 5.87
 -4 16 -6 47.95 5.25
 -4 -16 7 21.45 3.59
 4 16 7 16.77 2.71
 -4 16 -7 14.55 2.71
 -4 -16 8 4.19 1.59
 -4 16 -8 3.98 1.52
 4 16 8 4.66 1.38
 -4 -16 9 27.5 3.72
 -4 -16 9 22.03 2.71
 -4 16 -9 23.66 3.16
 -4 -16 10 98.6 6.68
 -4 -16 10 103.75 6.93
 -4 -16 10 98.44 5.73
 -4 16 -10 113.21 6.61
 -4 -16 11 233.23 10.11
 -4 -16 11 244.33 10.27
 -4 16 -11 231.44 9.34
 -4 -16 12 28.49 2.83
 -4 -16 12 31.59 2.9
 -4 -17 -9 6.95 1.6
 4 17 -8 71.85 4.84
 -4 -17 -8 74.46 5.38
 -4 17 8 60.2 4.43
 -4 -17 -7 14.97 2.66
 4 17 -7 17.9 2.64
 -4 17 7 14.13 2.31
 -4 -17 -6 68.13 5.73
 4 17 -6 65.88 5.38
 -4 17 6 59.42 5.08
 -4 17 5 62.92 5.44
 -4 -17 -5 71.69 6.12
 4 17 -5 64.46 5.47
 -4 17 5 58.8 4.53
 4 17 -4 19.92 3.18
 -4 17 4 22.33 3.32
 -4 17 3 79.41 6.51
 4 17 -3 96.55 6.99
 4 17 -2 -0.75 1.47
 -4 17 2 -1.21 1.3
 4 17 -1 29.86 3.93
 -4 17 1 24.26 3.64
 4 17 0 5.14 1.97
 -4 17 0 5.03 1.88
 4 17 1 25.15 3.48
 -4 17 -1 26.53 3.65
 -4 -17 2 1.84 0.93
 4 17 2 0.73 1.08
 -4 17 -2 2 1.54
 4 17 3 86.35 6.39
 -4 -17 3 84.33 6.26
 -4 17 -3 86.51 6.64
 -4 -17 4 23.76 3.48
 4 17 4 25.9 3.31
 -4 17 -4 23.38 3.31
 4 17 5 74.96 5.32
 -4 -17 5 77.28 6.07
 -4 17 -5 71.69 5.72
 -4 -17 6 53.55 4.44
 4 17 6 62.43 4.46
 -4 -17 6 63.75 5.46
 -4 17 -6 61.23 5.04
 -4 -17 7 13.91 2.13
 -4 -17 7 20.35 2.96
 4 17 7 12.84 1.83
 -4 17 -7 16.86 2.47
 -4 -17 8 69.74 4.72
 -4 -17 8 71.62 5.31
 -4 17 -8 76.78 5.02
 -4 17 -9 5.51 1.25
 -4 -17 9 11.08 2
 4 18 -6 25.28 2.62
 4 18 -5 95.95 5.6
 4 18 -4 75.27 5.1
 -4 18 4 66.87 4.56
 4 18 -3 59.55 4.62
 -4 18 3 51.83 4.17
 4 18 -2 73.95 5.24
 -4 18 2 63.7 4.73
 4 18 -1 25.81 3.15
 -4 18 1 24.08 2.93
 4 18 0 2.92 1.17
 -4 18 0 4.46 1.46
 4 18 1 27.58 3.11
 -4 18 -1 27.84 3.1
 4 18 2 80.14 5.21
 -4 18 -2 79.22 5.31
 4 18 3 68.85 4.55
 -4 18 -3 63.16 4.57
 4 18 4 67.31 4.18
 -4 18 -4 68.9 4.6
 -4 18 -5 84.32 4.86
 5 0 0 3.01 1.36
 -5 0 0 1.95 1.47
 -5 0 0 -0.71 1.62
 -5 0 0 1.22 0.87
 -5 0 -1 427.45 17.73
 -5 0 1 430.43 18.53
 -5 0 -1 458.34 17.8
 -5 0 1 444.43 17.57
 -5 0 1 450.96 14.63
 5 0 1 428.9 16.32
 -5 0 -1 464.92 15.23
 -5 0 2 1196.48 37.39
 -5 0 2 1180.74 35.15
 -5 0 -2 1202.15 35.23
 -5 0 2 1256.89 32.78
 -5 0 -2 1246.8 33.26
 5 0 2 1240.84 33.95
 5 0 3 782.11 24.3
 -5 0 -3 819.27 26.07
 -5 0 3 785.91 25.9
 -5 0 3 778.53 28.08
 -5 0 3 793.28 24.37
 -5 0 -3 807.3 24.94
 5 0 4 111.53 7.25
 -5 0 4 117.27 9.42
 -5 0 -4 116.18 7.98
 -5 0 4 115.29 8.21
 -5 0 4 109.53 7.54
 -5 0 5 147.09 11.04
 -5 0 -5 167.73 9.75
 -5 0 5 170.21 10.26
 5 0 5 177.94 9.58
 -5 0 5 172.85 10.25
 -5 0 -6 1099.69 31.98
 5 0 6 1094.66 32.02
 -5 0 6 1043.67 33.68
 5 0 7 15.93 3.08
 -5 0 -7 17.49 3.07
 -5 0 7 17.53 3.86
 -5 0 8 153.64 11.61
 5 0 8 169.22 10.38
 5 0 9 4.47 2.2
 -5 0 9 0.65 1.71
 5 0 10 39.62 5.3
 -5 0 10 35.97 6.06
 -5 0 -10 43.87 6.74
 5 0 11 2.99 1.76
 -5 0 11 1.79 2.17
 -5 0 -11 3.68 2.47
 -5 0 12 28.26 4.95
 -5 0 12 22.08 4.48
 -5 0 -12 31.4 4.54
 -5 0 12 26.52 5.73
 -5 0 -12 24.2 5.49
 -5 0 13 44.19 6.15
 -5 0 13 52.71 6.94
 -5 0 -13 49.35 5.69
 -5 0 13 43.81 7.79
 -5 0 -13 52.4 8.22
 -5 0 14 172.87 12.4
 -5 0 14 179.9 13.35
 -5 0 -14 183.65 11.59
 -5 0 15 439.29 20.43
 -5 0 15 435.93 21.98
 -5 0 -15 414.67 18.79
 -5 0 -16 14.83 4.01
 -5 0 16 9.82 2.93
 -5 0 -16 11.09 3.15
 -5 0 -17 46.33 7
 -5 0 17 48.96 6.88
 -5 0 -18 284.16 16.86
 -5 0 18 276.86 16.05
 -5 0 -18 249.6 13.46
 -5 0 -19 31.13 4.91
 -5 0 19 34.35 5.25
 -5 0 -20 0.29 1.56
 -5 0 20 2.06 1.26
 -5 0 -21 67.65 6.32
 -5 0 21 54.64 5.37
 -5 0 -22 12.7 2.31
 -5 0 22 11.43 2.27
 -5 0 -22 11.72 2.47
 -5 0 22 15.14 2.44
 -5 -1 -22 20.93 3.05
 -5 1 22 19.43 2.84
 -5 1 22 15.09 2.57
 -5 -1 -21 133.55 8.96
 -5 1 21 125.77 8.4
 -5 -1 -20 51.8 6.05
 -5 1 20 52.9 5.98
 -5 -1 -19 29.33 4.94
 -5 1 19 29.34 4.8
 -5 -1 -18 51.11 7.07
 -5 1 18 63.53 7.48
 -5 -1 -17 16.52 3.86
 -5 1 17 18.39 4.68
 -5 -1 -16 515.42 24.9
 -5 1 16 479.61 23.43
 -5 -1 -15 55.31 7.58
 -5 1 15 51.09 7.18
 -5 -1 -15 52.81 6.02
 -5 -1 -14 90.61 9.91
 -5 1 14 91.04 8.69
 -5 1 14 82.41 8.86
 -5 -1 -14 74.96 7.16
 -5 1 13 382.37 19.12
 -5 1 13 371.91 19.67
 -5 -1 -13 371.25 17.1
 -5 1 13 390.24 23.45
 -5 -1 -13 396.55 23.07
 -5 1 12 56.11 6.88
 -5 1 12 49.79 6.49
 -5 -1 -12 50.1 5.47
 -5 1 12 42.13 7.2
 -5 1 11 317.94 19.8
 5 -1 10 8.98 2.26
 -5 1 10 15.55 4.4
 -5 1 9 184.58 13.36
 5 -1 9 191.95 12.23
 5 -1 8 407.77 16.44
 -5 1 8 386.17 19.06
 5 -1 8 378.78 17.28
 -5 -1 -7 231.58 10.76
 -5 1 7 202.54 12.54
 5 -1 7 219.29 11.02
 -5 1 6 99.72 9.42
 -5 -1 -6 101.36 6.95
 -5 1 6 104.22 7.96
 -5 1 6 93.39 7.68
 5 -1 6 102.85 6.9
 -5 -1 -5 595.82 20.33
 -5 1 5 547.95 23.93
 -5 1 5 570.33 21.39
 5 -1 5 621.2 19.46
 -5 1 5 545.86 20.23
 5 -1 4 30.69 3.36
 -5 -1 -4 30.63 3.95
 -5 1 4 24.07 4.46
 -5 1 4 30.8 4.25
 -5 1 4 26.73 3.53
 -5 1 3 727 27.59
 5 -1 3 779.27 22.4
 -5 1 3 733.64 25.19
 -5 -1 -3 819.74 25.26
 -5 1 3 745.35 22.68
 5 -1 2 16.59 2.41
 -5 1 2 16.34 3.46
 -5 1 2 13.76 2.87
 -5 -1 -2 16.53 2.97
 -5 -1 -1 826.65 26.79
 -5 1 1 868.09 29.2
 -5 1 1 835.79 27.09
 -5 -1 -1 876.06 26.83
 5 -1 1 805.63 23.78
 -5 -1 0 1526.23 43.33
 -5 1 0 1539.31 44.78
 5 1 0 1636.3 40.41
 -5 1 0 1589.7 43.59
 -5 -1 0 1643.54 43.22
 5 1 0 1536.4 43.34
 5 -1 0 1527.75 40.02
 -5 -1 0 1612.42 38.13
 -5 1 0 1600.56 39.05
 -5 1 -1 791.82 27.2
 -5 -1 1 802.49 26.93
 5 -1 -1 800.09 24.16
 -5 1 -1 792.53 26.39
 -5 -1 1 835.19 26.27
 5 1 1 788.01 26.08
 -5 -1 1 811.59 23.93
 -5 1 -1 819.29 23.63
 -5 1 -2 18.44 3.37
 5 1 2 20.69 3.43
 -5 -1 2 19.13 3.45
 -5 1 -2 22.89 3.69
 -5 -1 2 17.63 3.08
 -5 -1 2 24.44 3.4
 -5 1 -2 20.83 3.05
 5 1 3 703.86 24.18
 -5 1 -3 762.73 25.42
 -5 -1 3 724.91 26.29
 -5 -1 3 773.41 25.22
 -5 -1 3 765.49 24.44
 -5 1 -3 742.8 24.1
 -5 -1 4 26.85 4.34
 -5 1 -4 22.36 3.67
 5 1 4 26.23 3.88
 -5 -1 4 26.46 3.87
 -5 1 -4 28.76 3.88
 5 1 5 559.81 20.83
 -5 1 -5 610.4 21.75
 -5 -1 5 538.83 22.78
 -5 -1 5 590.68 22.06
 -5 1 -5 613.6 22.41
 5 1 6 112.89 8.32
 -5 1 -6 118.06 8.26
 -5 -1 6 116.86 9.09
 -5 1 -6 102.55 8.57
 -5 -1 7 217.05 13.44
 -5 1 -7 216.46 11.5
 5 1 7 216 12.2
 -5 1 -7 210.63 13.2
 -5 -1 8 399.93 20.23
 -5 1 -8 423.38 16.82
 5 1 8 386.04 17.81
 -5 1 -8 431.36 20.54
 -5 -1 9 180.36 13.73
 5 1 9 214.8 12.82
 -5 1 -9 205.05 14.14
 -5 -1 10 10.77 3.29
 5 1 10 17.59 3.95
 -5 1 -10 15.16 4.22
 5 1 11 287.75 16.27
 -5 -1 11 282.23 19.11
 -5 1 -11 304.81 18.96
 5 1 12 49.43 6.56
 -5 -1 12 43.26 6.25
 -5 1 -12 42.25 5.37
 -5 -1 12 45.52 6.18
 -5 -1 12 46.2 7.89
 -5 1 -12 55.1 8.02
 -5 -1 13 333.53 18.34
 5 1 13 365.99 19.53
 -5 1 -13 367.19 17.11
 -5 -1 13 345.96 18.3
 -5 -1 13 342.55 22.64
 -5 1 -13 390.57 23.14
 -5 -1 14 80.91 8.59
 -5 -1 14 80.91 8.94
 -5 1 -14 78.19 7.41
 -5 -1 15 56.2 6.84
 -5 -1 15 45.3 6.61
 -5 1 -15 50.45 6.07
 -5 -1 16 505.22 21.88
 -5 -1 16 499.97 23.8
 -5 1 -16 499.18 20.85
 -5 -1 17 12.13 3.62
 -5 1 -17 22.47 4.07
 -5 1 -17 16.4 3.26
 -5 1 -18 41.37 6.19
 -5 -1 18 35.12 5.55
 -5 1 -18 38.16 4.99
 -5 1 -19 23.25 4.6
 -5 -1 19 28.4 4.76
 -5 1 -19 19.11 3.4
 -5 1 -20 54.74 6.32
 -5 -1 20 51.57 5.92
 -5 1 -21 121.7 8.47
 -5 -1 21 112.32 7.93
 -5 1 -22 17.86 2.79
 -5 1 -22 12.79 2.51
 -5 -1 22 17.21 2.57
 -5 -1 22 16.56 2.42
 -5 2 22 54.63 4.54
 -5 2 22 48.29 4.46
 -5 -2 -22 51.74 4.64
 -5 -2 -21 66.19 6.16
 -5 2 21 55.47 5.41
 -5 -2 -20 48.97 5.86
 -5 2 20 48.64 5.74
 -5 -2 -19 63.2 7.33
 -5 2 19 67.94 7.25
 -5 -2 -18 117.12 10.46
 -5 2 18 124.72 10.52
 -5 -2 -17 19.29 4.67
 -5 2 17 20.05 4.31
 -5 -2 -16 105.73 10.5
 -5 2 16 94.8 9.56
 -5 -2 -16 84.47 8.67
 -5 -2 -15 125.67 11.73
 -5 2 15 137.85 11.74
 -5 -2 -15 136.97 11.58
 -5 -2 -14 184.89 14.11
 -5 2 14 171.08 11.97
 -5 2 14 157.49 12.6
 -5 -2 -14 175.96 13.51
 -5 -2 -13 244.08 16.44
 -5 2 13 255.14 14.92
 -5 2 13 239.35 15.54
 -5 2 13 248.54 18.32
 -5 -2 -13 202.53 14.97
 -5 -2 -13 235.38 12.85
 -5 -2 -12 60.89 7.62
 -5 2 12 65.43 7.48
 -5 2 12 81.34 8.42
 -5 -2 -12 63.39 6.26
 -5 2 12 68.32 8.97
 -5 -2 -11 177.83 13.37
 -5 2 11 183.56 14.4
 5 -2 11 188.41 13.74
 -5 2 10 64.53 8.03
 5 -2 10 62.69 7.36
 5 -2 9 42.79 5.75
 -5 2 9 36.49 5.95
 -5 2 8 351.75 17.82
 5 -2 8 355.37 16.8
 5 -2 7 41.74 5.03
 -5 2 7 39.05 4.86
 -5 2 7 35.8 5.08
 -5 2 6 701.46 23.93
 -5 2 6 629.13 27.23
 -5 2 6 649.73 23.63
 -5 -2 -5 28.64 3.66
 -5 2 5 18.63 3.92
 -5 2 5 26.83 3.9
 -5 2 5 21.15 3.19
 -5 -2 -4 1.97 1.14
 -5 2 4 3.84 2.06
 -5 2 4 3.63 1.82
 -5 2 4 3.94 1.37
 -5 2 3 399.59 19.11
 -5 -2 -3 409.08 15.93
 -5 2 3 382.97 16.72
 -5 2 2 95.02 8.48
 -5 2 2 89.7 7.38
 -5 -2 -2 101.8 7.25
 -5 -2 -1 202.24 10.6
 -5 2 1 173.53 11.7
 -5 2 1 189.87 11.05
 -5 -2 -1 218.1 11
 -5 -2 0 2983.38 71.98
 -5 2 0 2891.35 75.27
 5 2 0 3007.72 71.51
 -5 2 0 2946.49 73.63
 -5 -2 0 3141.58 72.84
 5 2 0 2872.26 74.32
 -5 2 -1 179.34 11.43
 5 2 1 175.51 10.92
 -5 -2 1 179.59 10.35
 5 2 1 193.39 9.64
 -5 2 -1 188.82 11.03
 -5 -2 1 178.2 9.68
 -5 2 -1 185.57 9.36
 -5 2 -2 107.2 8.58
 -5 2 -2 105.82 8.1
 -5 -2 2 93.32 7.49
 5 2 2 97.8 6.4
 -5 -2 2 108.35 7.51
 5 2 2 87.34 7.47
 -5 2 -2 98.41 6.98
 -5 2 -3 377.07 16.73
 -5 -2 3 367.64 16.6
 -5 -2 3 365.24 15.97
 -5 2 -3 378.49 15.66
 5 2 3 346.3 16.05
 5 2 4 0.64 1.09
 -5 -2 4 5.6 2.04
 -5 2 -4 9.58 2.65
 -5 -2 4 6.17 2.1
 -5 2 -4 4.11 1.68
 -5 -2 5 12.29 2.92
 -5 2 -5 16.43 3.34
 5 2 5 15.59 3.16
 -5 -2 5 16.27 3.39
 -5 2 -5 17.59 3.45
 5 2 6 663.1 24.58
 -5 2 -6 656.15 24.12
 -5 -2 6 679.88 26
 -5 2 -6 671.12 25.47
 -5 -2 7 29.62 4.98
 5 2 7 36.54 5.06
 -5 2 -7 29.38 4.23
 -5 2 -7 32.03 5.21
 -5 2 -8 377.08 16.54
 5 2 8 376.36 18.12
 -5 -2 8 365.23 19.58
 -5 2 -8 382.89 19.54
 5 2 9 40.7 5.78
 -5 -2 9 40.16 6.37
 -5 2 -9 39.64 6.13
 -5 -2 10 91.75 10.22
 -5 2 -10 83.28 9.38
 5 2 10 82.7 8.51
 5 2 11 179.07 12.97
 -5 -2 11 164.17 14.59
 -5 -2 11 200.44 13.61
 -5 2 -11 181.05 11.41
 -5 -2 11 157.59 12
 -5 2 -11 216.45 15.96
 -5 -2 12 68.74 8.16
 5 2 12 76.64 8.42
 -5 2 -12 76.32 7.37
 -5 -2 12 71.69 7.89
 -5 -2 12 68.65 9.71
 -5 2 -12 67.76 8.95
 -5 -2 13 251.47 15.73
 5 2 13 278.12 16.98
 -5 2 -13 259.46 14.34
 -5 -2 13 244.12 15.43
 -5 -2 13 249.25 19.48
 -5 2 -13 261.93 19.14
 -5 -2 14 176.97 12.86
 -5 2 -14 185.1 12
 -5 -2 14 180.29 12.88
 -5 -2 15 121.65 10.33
 -5 -2 15 159.36 12.54
 -5 2 -15 140.61 10.28
 -5 -2 15 141.37 10.93
 -5 -2 16 77.5 7.76
 -5 -2 16 82.95 8.93
 -5 2 -16 84.46 7.76
 -5 2 -16 81.55 7.76
 -5 -2 17 12.09 3.05
 -5 -2 17 17.37 3.96
 -5 2 -17 16.98 3.66
 -5 2 -17 16.88 3.9
 -5 -2 18 125.34 10.35
 -5 2 -18 120.64 8.94
 -5 2 -19 77.39 7.97
 -5 -2 19 66.09 6.96
 -5 2 -19 61.6 5.9
 -5 2 -20 56.61 6.34
 -5 -2 20 52.22 5.76
 -5 2 -21 64.26 5.98
 -5 -2 21 51.78 5.19
 -5 2 -22 53.21 4.65
 -5 -2 22 49.5 4.28
 -5 2 -22 54.56 4.64
 -5 -3 -22 15.7 2.5
 -5 3 22 15.85 2.35
 -5 3 22 16.73 2.59
 -5 3 21 36.21 4.29
 -5 -3 -21 30.09 4.14
 -5 3 21 33.01 4.29
 -5 -3 -20 18.28 3.76
 -5 3 20 15.05 3.19
 -5 -3 -19 86.08 8.19
 -5 3 19 67.02 7.17
 -5 -3 -18 252.19 15.61
 -5 3 18 246.69 15.08
 -5 -3 -18 233.36 13.58
 -5 -3 -17 15.01 3.85
 -5 3 17 17.36 4.29
 -5 -3 -17 19.8 4.4
 -5 -3 -16 308.29 18.57
 -5 3 16 306.81 18
 -5 -3 -16 298.53 17.47
 -5 -3 -15 157.3 13.13
 -5 3 15 161.49 12.74
 -5 -3 -15 173.11 13.31
 -5 -3 -14 525.63 25.42
 -5 3 14 510.63 24.05
 -5 -3 -14 478.59 24.19
 -5 -3 -13 126.89 11.63
 -5 3 13 118.2 9.77
 -5 3 13 118.68 10.67
 -5 -3 -13 108.87 10.97
 -5 3 13 110.18 11.77
 5 -3 12 60.71 8.45
 -5 -3 -12 48.95 6.77
 -5 3 12 55.8 7.26
 -5 3 12 57 6.75
 -5 -3 -12 60.14 8.06
 -5 3 12 57.4 8.04
 5 -3 11 27.66 5.57
 -5 -3 -11 25.72 5.27
 -5 3 11 24.78 4.41
 -5 3 11 26.13 4.9
 -5 3 11 32.61 6.3
 -5 -3 -11 29.95 5.56
 -5 3 10 250.87 16.23
 5 -3 10 272.44 16.51
 5 -3 9 0.6 1.52
 -5 3 9 -0.04 1.44
 -5 3 8 649.58 23.74
 -5 3 8 646.09 25.63
 -5 3 7 112.46 10.91
 -5 3 7 115.41 8.64
 -5 3 7 129.23 9.42
 -5 3 6 19.99 4.47
 -5 3 6 21.34 3.69
 -5 3 6 21.51 3.46
 -5 3 5 329.73 18.01
 -5 3 5 295.6 14.83
 -5 3 4 188.87 13.05
 -5 3 4 176.93 11.02
 -5 3 3 361.31 18.36
 -5 3 3 349.51 16.15
 -5 3 2 515.63 22.23
 -5 3 2 495.52 19.99
 -5 3 1 279.12 15.33
 -5 3 1 261.42 13.67
 5 3 -1 286.72 14.23
 -5 -3 0 43.93 4.56
 -5 3 0 45.94 5.76
 5 3 0 51.07 5.5
 5 3 0 50.28 6.02
 -5 3 0 45.25 5.33
 -5 3 -1 291.18 15.29
 -5 -3 1 279.85 12.9
 5 3 1 286.07 13.48
 -5 3 -1 290.82 14.51
 5 3 1 258.99 14.52
 -5 3 -2 545.46 22.36
 -5 -3 2 536.72 19.86
 -5 3 -2 556.72 21.6
 5 3 2 541.94 19.76
 -5 -3 2 567.23 20.95
 5 3 2 503.86 21.4
 -5 3 -2 510.67 19.57
 -5 -3 3 341.07 15.69
 -5 3 -3 375.39 17.04
 5 3 3 354.09 14.92
 -5 -3 3 376.21 16.78
 -5 3 -3 356.31 15.83
 5 3 3 329.33 16.46
 5 3 4 174.89 11.45
 -5 -3 4 184.28 11.22
 -5 3 -4 177.89 11.44
 -5 -3 4 198.06 12.05
 -5 3 -4 185.44 11.32
 -5 3 -5 346.15 16.49
 5 3 5 321.49 16.24
 -5 -3 5 298.88 15.37
 -5 -3 5 336.7 16.94
 -5 3 -5 338.01 16.49
 -5 3 -6 16.89 3.51
 -5 -3 6 12.96 3.06
 -5 -3 6 21.73 4.15
 5 3 6 17.7 3.63
 -5 3 -6 20.54 3.88
 5 3 7 126.09 10.12
 -5 3 -7 144.66 10.27
 -5 -3 7 143.26 11.45
 -5 3 -7 135.67 10.9
 -5 -3 8 653.33 28.41
 -5 3 -8 716.13 25.52
 5 3 8 644.36 26.35
 -5 3 -8 642.37 27.55
 5 3 9 1.04 1.68
 -5 -3 9 3.21 2.88
 -5 3 -9 2.07 1.76
 -5 -3 10 239.6 17.48
 5 3 10 262.81 16.16
 -5 3 -10 266.43 17.59
 -5 -3 11 22.06 4.26
 -5 3 -11 24.14 4.15
 -5 -3 11 19.63 5.07
 5 3 11 21.82 4.87
 -5 3 -11 23.81 5.84
 -5 -3 12 47.77 6.64
 5 3 12 39.44 6.27
 -5 3 -12 50.8 6.05
 -5 -3 12 38.83 6.04
 -5 -3 12 50.92 8.46
 -5 3 -12 39.13 7.18
 -5 -3 13 119.18 10.75
 5 3 13 116.55 11.07
 -5 3 -13 143.82 10.34
 -5 -3 13 125.97 11.16
 -5 -3 13 131.86 14.08
 -5 -3 14 537.51 24.55
 -5 3 -14 571.17 23.04
 -5 -3 14 522.24 24.38
 -5 -3 15 145.18 11.55
 -5 3 -15 159.93 11.12
 -5 -3 15 161.73 12.13
 -5 3 -15 174.08 11.76
 -5 -3 16 323.58 17.36
 -5 -3 16 346.86 19.14
 -5 -3 16 352.03 17.76
 -5 3 -16 366.66 17.25
 -5 3 -16 340.54 17.03
 -5 -3 17 14.73 3.02
 -5 -3 17 18.69 4.45
 -5 3 -17 18.08 3.6
 -5 3 -17 14.33 2.93
 -5 -3 18 236.84 14.43
 -5 3 -18 232.63 12.5
 -5 3 -18 223.25 12.49
 -5 3 -19 85.94 8.42
 -5 -3 19 83.38 7.81
 -5 3 -19 77.8 6.65
 -5 3 -20 19.62 3.9
 -5 -3 20 20.92 3.6
 -5 3 -20 13.28 2.4
 -5 3 -21 31.01 4.11
 -5 -3 21 32.73 4.03
 -5 -3 21 29.07 3.32
 -5 3 -22 15.18 2.41
 -5 -3 22 11.19 1.99
 -5 4 22 63.41 4.55
 -5 -4 -22 54.95 4.12
 -5 4 21 153.13 8.71
 -5 4 21 154.44 9.18
 -5 -4 -21 147.04 8.68
 -5 4 20 89.56 7.51
 -5 4 20 89.36 7.83
 -5 -4 -20 85.91 7.37
 -5 -4 -19 86.06 8.21
 -5 4 19 86.29 7.87
 -5 -4 -18 179.78 12.69
 -5 4 18 176.7 12.26
 -5 -4 -18 141.49 10.51
 -5 -4 -17 17.42 4.84
 -5 4 17 15.79 3.71
 -5 -4 -17 11.97 3.26
 -5 -4 -16 321.85 18.84
 -5 4 16 292.11 17.54
 -5 -4 -16 287.73 17.28
 -5 -4 -15 71.24 8.92
 -5 4 15 64.58 8.03
 -5 -4 -15 75.07 8.92
 -5 -4 -14 224.76 15.89
 -5 4 14 222.2 15.15
 -5 -4 -14 205.76 15.29
 -5 -4 -13 349.78 20.13
 -5 4 13 343.23 18.94
 -5 -4 -13 300.59 19.06
 5 -4 12 44.77 7.32
 -5 -4 -12 42.84 6.97
 -5 4 12 48.38 6.29
 -5 4 12 45.32 6.43
 -5 -4 -12 47.48 7.58
 -5 4 12 50.57 7.75
 -5 -4 -11 73.12 8.59
 -5 4 11 78.84 8.05
 -5 4 11 72.35 7.89
 -5 -4 -11 66.28 8.69
 -5 4 11 76.31 9.01
 5 -4 11 83.89 9.62
 -5 -4 -10 271.21 16.68
 -5 4 10 245.98 16.03
 -5 4 9 26.16 5.93
 -5 4 9 27.92 5.04
 -5 4 8 95.88 10.54
 -5 4 8 102.83 9
 -5 4 8 96.35 8.03
 -5 4 7 278.06 14.36
 -5 4 7 277.43 17.92
 -5 4 6 212.77 12.37
 -5 4 6 193.99 14.38
 -5 4 5 4.88 2.53
 -5 4 5 8.92 2.23
 -5 4 4 588.63 25.47
 -5 4 4 588.98 22.87
 -5 4 3 108.85 8.74
 -5 4 3 126.41 10.45
 -5 4 2 96.56 8.13
 -5 4 2 105.13 9.38
 5 4 -1 344.41 17.08
 -5 4 1 361.77 18.06
 -5 4 1 342.59 16.47
 -5 4 0 1543.56 45.68
 5 4 0 1527.39 44.26
 -5 4 0 1422.12 43.21
 5 4 0 1508.62 45.96
 -5 4 -1 378.51 18.43
 -5 4 -1 380.55 17.76
 -5 -4 1 394.52 14.91
 5 4 1 381.61 17.31
 5 4 1 365.38 18.39
 -5 -4 2 139.53 8.48
 5 4 2 147.88 9.92
 -5 4 -2 134.31 9.95
 -5 -4 2 137.39 9.82
 5 4 2 139.4 10.59
 -5 -4 3 118.39 8.26
 5 4 3 122.57 8.91
 -5 4 -3 109.78 9.04
 -5 -4 3 127.55 9.74
 5 4 3 129.62 10.21
 5 4 4 613.18 24.96
 -5 -4 4 611.03 22.43
 -5 4 -4 602.26 24.18
 -5 -4 4 632.68 25.04
 -5 4 -4 628.16 24.29
 -5 -4 5 21.23 3.73
 -5 4 -5 11.78 2.93
 5 4 5 14.82 3.53
 -5 -4 5 16.63 3.79
 -5 4 -5 22.75 4.13
 5 4 6 272.03 15.43
 -5 -4 6 222.1 13.23
 -5 4 -6 268.4 14.87
 -5 -4 6 273.9 16.21
 -5 4 -6 271.42 15.6
 5 4 7 326.68 17.46
 -5 4 -7 294.61 15.92
 -5 -4 7 307.98 18.11
 -5 4 -7 301.84 17.38
 5 4 8 111.68 10.06
 -5 4 -8 110.88 9.24
 -5 -4 8 97.55 10.26
 -5 4 -8 111.65 10.59
 5 4 9 29.83 5.49
 -5 4 -9 30.41 4.82
 -5 -4 9 22.84 5.33
 -5 4 -9 31.94 5.75
 -5 -4 10 221.5 14.96
 -5 4 -10 261.28 14.17
 5 4 10 248.07 16.31
 -5 -4 10 233.14 17.58
 -5 4 -10 262.79 17.92
 -5 -4 11 96.49 9.56
 -5 -4 11 73.93 7.87
 -5 4 -11 84.4 7.97
 -5 -4 11 92.02 11.09
 5 4 11 87.99 9.72
 -5 4 -11 74.61 9.71
 5 4 12 51.46 7.58
 -5 -4 12 53.35 7.12
 -5 4 -12 55.88 6.44
 -5 -4 12 50.38 6.3
 -5 -4 12 37.57 7.2
 -5 4 -12 47.25 7.93
 -5 -4 13 333.84 19.1
 -5 4 -13 370.5 17.86
 -5 -4 14 234.46 15.41
 -5 4 -14 266.96 14.8
 -5 -4 14 223.47 15.26
 -5 4 -14 276.73 15.1
 -5 -4 15 63.32 7.61
 -5 4 -15 66.97 7.07
 -5 -4 15 64.85 7.71
 -5 -4 16 287.73 16.1
 -5 4 -16 303.5 15.46
 -5 -4 16 269.63 15.67
 -5 4 -16 294.09 15.5
 -5 -4 17 16.85 3.84
 -5 -4 17 13.01 3.49
 -5 4 -17 17.24 3.4
 -5 -4 17 13.42 2.89
 -5 4 -17 12.79 3.37
 -5 -4 18 159.57 10.03
 -5 -4 18 168.55 11.71
 -5 4 -18 168.71 10.32
 -5 4 -18 147.1 9.78
 -5 -4 19 109.35 8.78
 -5 4 -19 91.04 7
 -5 4 -20 87.76 7.58
 -5 -4 20 103.34 7.75
 -5 4 -20 81.77 5.86
 -5 -4 21 143.34 8.24
 -5 4 -21 129.32 7.43
 -5 4 -22 57.06 4.34
 -5 -4 22 60.2 4.23
 -5 -5 -21 3.51 1.4
 -5 5 21 2.31 1.2
 -5 -5 -21 -0.32 1.19
 -5 5 21 2.95 1.44
 -5 -5 -20 25.19 3.77
 -5 5 20 24.92 3.92
 -5 5 20 32.36 4.24
 -5 -5 -19 4.83 1.82
 -5 5 19 2.53 1.92
 -5 5 19 6.81 2.82
 -5 5 18 24.14 4.6
 -5 -5 -18 20.27 3.96
 -5 -5 -17 106.75 10.03
 -5 5 17 118.48 10.19
 -5 -5 -17 100.19 9.36
 -5 -5 -16 38.69 6.18
 -5 5 16 30.93 5.64
 -5 -5 -16 36.53 6.07
 -5 -5 -15 39.16 6.48
 -5 5 15 44.27 6.54
 -5 -5 -15 40.25 6.43
 -5 -5 -14 101.56 10.73
 -5 5 14 107.32 10.3
 -5 -5 -14 102.56 10.68
 -5 -5 -13 124.05 11.84
 -5 5 13 131.62 11.33
 -5 -5 -13 125.96 12.08
 -5 -5 -12 187.92 14.46
 -5 5 12 159.87 12.47
 -5 5 12 141.09 14.72
 -5 -5 -12 156.27 13.51
 5 -5 12 202.26 16.35
 -5 -5 -11 95.16 9.91
 -5 5 11 82.16 8.72
 -5 -5 -11 95.53 10.36
 -5 5 11 79.4 10.91
 -5 -5 -10 36.44 6.1
 -5 5 10 30.93 5.18
 -5 -5 -10 40.97 6.71
 -5 5 10 35.68 6.99
 -5 5 9 91.28 10.83
 -5 5 8 38 7.05
 -5 5 8 42.92 5.37
 -5 5 7 232.97 13.2
 -5 5 7 206.25 15.52
 -5 5 6 144.92 10.36
 -5 5 6 147.99 12.52
 -5 5 5 3.28 1.88
 -5 5 5 7.6 3.09
 -5 5 4 219.08 14.86
 -5 5 4 219.17 13.11
 -5 -5 -4 226.96 13.25
 -5 5 3 17.55 4.11
 -5 5 3 15.84 3.62
 -5 -5 -3 19.48 3.73
 5 5 -2 30.02 5.44
 -5 5 2 29.49 5.12
 -5 5 2 29.58 4.73
 -5 -5 -2 30.94 4.27
 -5 5 1 390.45 19.21
 -5 -5 -1 382.39 15.76
 5 5 -1 398.14 19.42
 5 -5 1 371.05 15.73
 5 5 -1 354.26 19.34
 -5 5 1 335.45 17.12
 -5 5 0 180.72 12.5
 5 5 0 194.9 12.83
 -5 5 0 173.71 11.72
 5 -5 0 193.94 10.51
 5 5 0 194.23 13.56
 -5 5 -1 337.28 17.11
 -5 5 -1 391.06 18.82
 5 5 1 346.88 17.61
 5 -5 -1 341.77 14.85
 5 5 1 330.81 18.29
 5 5 2 19.89 4.14
 5 5 2 30.58 4.66
 -5 5 -2 25.11 4.45
 5 5 3 21.52 3.98
 -5 5 -3 18.55 3.91
 5 5 3 14.59 3.61
 -5 -5 3 17.28 3.69
 5 5 4 197.4 13.43
 -5 5 -4 192 12.85
 -5 -5 4 197.98 13.41
 5 5 5 3.09 2.36
 -5 5 -5 0.04 1.26
 -5 -5 5 2.91 2.5
 5 5 6 137.28 11.2
 -5 5 -6 132.41 10.66
 -5 -5 6 143.46 11.88
 -5 5 -6 144.56 11.56
 5 5 7 255.12 15.91
 -5 5 -7 255.28 15.22
 -5 -5 7 244.74 16.66
 -5 5 -7 245.53 16.09
 5 5 8 36.04 5.87
 -5 5 -8 25.03 4.8
 -5 -5 8 39.98 6.96
 -5 5 -8 31.13 5.69
 -5 5 -9 115.74 9.91
 -5 5 -9 131.73 9.88
 5 5 9 127.93 11.72
 -5 -5 9 131.54 12.81
 -5 5 -9 132.57 12.3
 -5 -5 10 34.76 6.16
 -5 5 -10 38.45 5.52
 5 5 10 32.16 6.07
 -5 -5 10 32.11 5.35
 -5 -5 10 24.16 5.28
 -5 5 -10 31.29 6.46
 -5 -5 11 104.58 10.19
 -5 -5 11 94.88 9.07
 -5 5 -11 105.49 8.96
 -5 -5 11 100.63 12.06
 5 5 11 94.76 10.37
 -5 5 -11 84.76 10.52
 5 5 12 188.98 14.99
 -5 -5 12 175.35 13.52
 -5 5 -12 199.67 12.63
 -5 -5 12 163.24 12.09
 -5 -5 12 166.03 16.09
 -5 -5 13 121.59 11.08
 -5 5 -13 155.85 11.1
 -5 -5 13 148.01 10.99
 -5 5 -13 141.15 10.55
 -5 -5 14 116.79 10.68
 -5 5 -14 120.82 9.73
 -5 5 -14 100.47 8.82
 -5 -5 15 43.47 6.43
 -5 -5 15 42.51 6.63
 -5 5 -15 39.84 5.58
 -5 5 -15 38.37 5.47
 -5 -5 16 36.64 5.4
 -5 5 -16 38.29 5.2
 -5 -5 16 42.03 5.84
 -5 5 -16 42 5.51
 -5 -5 17 124.71 9.51
 -5 5 -17 119.9 9
 -5 5 -17 125.46 9.23
 -5 -5 17 120.84 9.38
 -5 -5 18 27.04 3.87
 -5 -5 18 31.13 4.89
 -5 5 -18 34.39 4.53
 -5 -5 18 29.36 4.21
 -5 5 -18 29.53 4.11
 -5 -5 19 3.19 1.54
 -5 5 -19 3.55 1.84
 -5 5 -20 31.84 4.49
 -5 5 -20 27.7 3.43
 -5 -5 20 34.08 4.23
 -5 5 -20 28.83 3.23
 -5 5 -21 2.54 1.38
 -5 -5 21 2.85 1.34
 -5 6 21 128.73 6.76
 -5 -6 -21 120.48 6.71
 -5 6 21 118.02 6.61
 -5 6 20 41.93 4.53
 -5 -6 -20 37.06 4.31
 -5 6 20 34.15 4.31
 -5 -6 -20 39.76 4.17
 -5 6 19 41.96 5.15
 -5 6 19 44.89 5.61
 -5 -6 -19 46.42 5.13
 -5 6 18 140.21 10.33
 -5 6 18 130.24 10.52
 -5 -6 -18 123.5 9.59
 -5 -6 -17 7.45 2.59
 -5 6 17 6.42 2.84
 -5 -6 -17 4.61 2.05
 -5 6 16 81.09 8.6
 -5 -6 -16 73.35 8.21
 -5 -6 -15 65.52 8.18
 -5 6 15 55.59 7.19
 -5 -6 -15 65.32 8.34
 -5 -6 -14 73.09 8.97
 -5 6 14 73.85 8.58
 -5 -6 -14 69.32 8.82
 -5 -6 -13 187.14 14.59
 -5 6 13 188.25 13.78
 -5 -6 -13 188.94 15.11
 -5 -6 -12 50.52 7.41
 -5 6 12 53.28 7.18
 -5 -6 -12 49.54 7.58
 -5 -6 -11 185.49 14.3
 -5 6 11 153.1 12.26
 -5 6 11 154.67 15.28
 -5 -6 -11 153.36 13.49
 -5 -6 -10 238.41 15.99
 -5 6 10 212.55 14.28
 -5 -6 -10 233.77 16.49
 -5 6 10 204.51 17.19
 -5 -6 -9 31.8 5.72
 -5 -6 -9 31.5 5.48
 -5 6 9 32.2 6.41
 -5 -6 -9 38.61 6.17
 -5 6 8 589.62 28.96
 -5 6 7 184.06 11.97
 -5 6 7 172.62 14.32
 -5 6 6 430.76 23.1
 -5 6 6 448.53 20.3
 -5 -6 -6 475.92 22.57
 -5 6 5 273.33 17.42
 -5 6 5 272.29 15.25
 -5 -6 -5 296.16 16.63
 -5 -6 -4 47.44 6.15
 -5 6 4 34.85 5.15
 -5 6 4 46.62 6.82
 -5 6 3 192.78 12.68
 -5 6 3 190.72 13.75
 5 6 -3 204.63 14.72
 -5 -6 -3 204.33 12.66
 -5 6 2 214.42 14.47
 -5 -6 -2 251.39 13.65
 -5 6 2 227.15 14.01
 5 6 -2 242.19 16.08
 -5 6 1 500.95 23.11
 5 6 -1 496.49 23.87
 5 -6 1 540.21 21.18
 -5 -6 -1 523.47 20.5
 5 6 -1 518.39 24.95
 -5 6 1 477.07 21.68
 -5 6 0 794.59 30.05
 5 6 0 769.38 30.5
 5 -6 0 787.64 26.93
 -5 6 0 676.31 27.6
 5 6 0 750.07 30.95
 5 6 1 496.87 23.04
 5 -6 -1 504.42 20.36
 -5 6 -1 477.79 21.9
 5 6 1 505.45 24.03
 5 6 2 301.43 17.01
 5 -6 -2 306.65 15.06
 5 6 2 298.55 17.77
 -5 6 -2 265.06 15.9
 5 6 3 171.7 12.56
 -5 6 -3 179.53 12.81
 5 -6 -3 178.08 11.32
 5 6 3 181.51 13.39
 5 6 4 42.68 6.42
 -5 6 -4 42.8 6.17
 -5 -6 4 53.49 7.13
 5 6 5 305.83 17.85
 -5 6 -5 277.69 16.67
 -5 -6 5 304.35 18.15
 5 6 6 463.32 22.92
 -5 6 -6 465.46 22.29
 -5 -6 6 457.43 23.58
 5 6 7 192.96 14.19
 -5 6 -7 170.79 12.88
 -5 -6 7 194.23 14.98
 5 6 8 601.73 27.48
 -5 6 -8 585.88 23.8
 -5 6 -8 546.73 24.76
 -5 -6 8 619.18 29.38
 5 6 9 36.08 6.35
 -5 6 -9 40.39 5.68
 -5 -6 9 32.37 5.39
 -5 6 -9 29.84 5.11
 -5 -6 9 44.62 7.6
 -5 -6 10 245.13 15.43
 -5 6 -10 271 15.22
 5 6 10 252.76 17.56
 -5 -6 10 253.84 19.25
 -5 -6 11 180.1 13.07
 -5 6 -11 223.33 13.59
 -5 -6 11 192.12 16.99
 5 6 11 199.37 15.62
 -5 -6 12 56.11 7.77
 -5 6 -12 55.29 6.82
 -5 -6 12 64.33 7.52
 -5 6 -12 59.59 6.86
 -5 -6 13 204.49 14.69
 -5 -6 13 190.4 12.94
 -5 6 -13 217.15 13.45
 -5 6 -13 204.61 12.97
 -5 -6 14 76.75 8.54
 -5 6 -14 83.54 8
 -5 6 -14 86.06 8.08
 -5 -6 15 68.73 7.84
 -5 -6 15 71.47 8.12
 -5 6 -15 74.8 7.48
 -5 6 -15 83.61 7.85
 -5 -6 16 80.09 7.99
 -5 6 -16 85.96 7.72
 -5 -6 16 78.31 8.04
 -5 6 -16 86.36 7.8
 -5 -6 17 6.49 2.17
 -5 6 -17 6.34 2.3
 -5 -6 17 5.1 1.97
 -5 6 -17 4.94 2.1
 -5 -6 18 156.33 9.44
 -5 -6 18 156.56 10.57
 -5 6 -18 139.9 8.97
 -5 -6 18 137.01 9.02
 -5 6 -18 127.02 8.63
 -5 -6 19 44.62 5.06
 -5 -6 19 49.58 4.48
 -5 6 -19 47.48 4.54
 -5 6 -20 39.31 4.58
 -5 -6 20 39.69 4.3
 -5 6 -21 129.23 7.14
 -5 -6 21 117.51 6.55
 -5 7 20 112.11 6.97
 -5 -7 -20 123.72 7.38
 -5 7 20 117.9 7.09
 -5 -7 -19 11.16 2.09
 -5 7 19 13.3 2.61
 -5 -7 -19 10.34 2.3
 -5 7 19 8.7 2.32
 -5 -7 -18 30.85 4.33
 -5 7 18 32.4 4.59
 -5 7 18 40.69 5.34
 -5 7 17 78.52 7.82
 -5 7 17 68.47 7.56
 -5 -7 -17 73.99 7.37
 -5 -7 -16 32.1 5.26
 -5 7 16 34.58 5.58
 -5 7 16 31.94 5.55
 -5 -7 -15 17.43 4.27
 -5 7 15 30.25 5.24
 -5 -7 -15 16.46 3.97
 -5 7 15 20.02 4.76
 -5 -7 -14 6.79 2.74
 -5 7 14 5.94 2.62
 -5 -7 -14 2.03 2.17
 -5 7 14 2.97 2.53
 -5 7 13 74.67 8.69
 -5 -7 -13 69.78 9.21
 -5 -7 -13 83.42 9.29
 -5 7 12 225.47 15.08
 -5 -7 -12 218.79 16.73
 -5 -7 -12 212.91 15.36
 -5 7 11 71.26 8.31
 -5 -7 -11 63.71 8.09
 -5 -7 -11 80.06 9.84
 -5 7 11 76.09 9.35
 -5 7 10 206.86 14.08
 -5 -7 -10 197.2 15.47
 -5 7 10 187.43 16.42
 -5 -7 -10 175.7 13.67
 -5 7 10 179 14.25
 -5 7 9 276.32 16.17
 -5 7 9 221.46 17.68
 -5 -7 -9 244.69 16.95
 -5 7 9 249.68 16.76
 -5 -7 -9 226.09 15.27
 -5 -7 -8 4.05 2.48
 -5 7 8 2.84 2.25
 -5 7 8 2.99 2.01
 -5 7 7 471.49 25.45
 -5 7 7 493.81 23.83
 -5 7 6 37.05 6.52
 -5 7 6 23.29 4.5
 -5 -7 -6 32.71 5.88
 -5 7 5 230.07 14.28
 -5 7 5 203.26 15.09
 -5 -7 -5 234.68 15.23
 -5 7 4 370.38 20.52
 -5 -7 -4 402.54 20.08
 5 7 -4 385.73 22.32
 -5 7 4 375.79 19.02
 -5 7 3 137.45 11.68
 5 7 -3 141.22 12.82
 -5 -7 -3 151.4 11.39
 -5 7 3 146.36 11.28
 -5 7 2 243.15 15.13
 5 7 -2 238.47 16.92
 -5 7 2 256.26 16.18
 5 -7 2 279.54 15.64
 5 7 -2 265.14 17.99
 -5 -7 -2 286.01 15.57
 -5 7 1 410.44 20.79
 5 7 -1 398.02 22.06
 -5 7 1 385.31 19.71
 5 -7 1 406.97 19.33
 5 7 -1 416.46 22.74
 -5 -7 -1 419.31 19.12
 -5 7 0 69.9 8.09
 5 7 0 82.71 9.26
 5 -7 0 77.28 7.73
 5 7 0 73.26 8.92
 -5 7 0 67.81 7.77
 5 7 1 359.27 20.37
 5 -7 -1 396.4 18.79
 5 7 1 405.42 21.85
 -5 7 -1 345.55 19.06
 5 7 2 271.19 17.38
 -5 7 -2 283.33 17.02
 5 -7 -2 300.05 16.1
 5 7 2 291.19 18.19
 -5 7 -3 160.46 12.69
 5 7 3 174.96 13.41
 5 -7 -3 157.05 11.52
 5 7 3 165.79 13.42
 5 7 4 419.66 22.16
 -5 7 -4 393.85 21.15
 5 7 5 238.01 16.31
 -5 7 -5 207.1 15.04
 -5 -7 5 231.61 16.24
 -5 7 -6 28.67 5.41
 5 7 6 33.84 6.36
 -5 -7 6 19.78 5.02
 -5 7 -7 502.04 24.81
 5 7 7 552.97 26.63
 -5 -7 7 544.2 24.81
 -5 7 -7 571.89 23.72
 -5 -7 7 555.9 27.9
 5 7 8 2.39 2.19
 -5 -7 8 1.86 1.55
 -5 7 -8 2.03 2.12
 -5 7 -8 4.83 2.09
 -5 -7 8 1.67 2.7
 -5 -7 9 274.33 16.72
 -5 7 -9 243.71 16.08
 -5 7 -9 279.13 15.81
 5 7 9 285.58 18.88
 -5 -7 9 268.26 19.66
 -5 7 -10 211.19 13.49
 5 7 10 211.6 16.23
 -5 -7 10 193.32 16.83
 -5 -7 10 197.26 14.01
 -5 7 -11 62.27 7.2
 -5 -7 11 45.17 6.53
 -5 7 -11 55.32 6.54
 -5 -7 12 244.85 16.2
 -5 -7 12 214.59 14.34
 -5 7 -12 233.45 14.27
 -5 7 -12 241.03 14.18
 -5 -7 13 92.3 9.59
 -5 7 -13 96.69 8.82
 -5 -7 13 85.6 8.53
 -5 7 -13 108.92 9.28
 -5 -7 14 9.2 3.05
 -5 7 -14 6.19 2.49
 -5 -7 14 4.66 1.39
 -5 7 -14 9.39 2.98
 -5 -7 15 21.32 4.37
 -5 7 -15 21.61 4.03
 -5 -7 15 13.83 3.47
 -5 7 -15 16.44 3.3
 -5 -7 16 43.16 5.85
 -5 7 -16 35.97 4.94
 -5 -7 16 41.86 5.81
 -5 7 -16 34.04 4.8
 -5 -7 17 68.78 6.72
 -5 -7 17 84.41 7.55
 -5 7 -17 82.7 6.94
 -5 7 -17 75.17 6.72
 -5 -7 18 37.07 4.4
 -5 -7 18 37.24 4.91
 -5 -7 18 37.6 4.56
 -5 7 -18 38.53 4.4
 -5 7 -18 37.96 4.38
 -5 -7 19 18.29 3.13
 -5 -7 19 15.57 2.57
 -5 7 -19 11.33 2.12
 -5 7 -20 125.52 7.7
 -5 -7 20 124.94 7.32
 -5 8 20 33.05 3.16
 -5 -8 -20 26.1 2.95
 -5 8 19 45.38 4.55
 -5 -8 -19 40.75 4.51
 -5 8 19 39.01 4.02
 -5 8 18 26.86 4.01
 -5 -8 -18 29.32 4.21
 -5 8 18 32.8 4.41
 -5 -8 -17 25.55 3.85
 -5 8 17 17.27 3.34
 -5 -8 -17 17.39 3.53
 -5 8 17 21.96 3.97
 -5 8 16 81.65 8.26
 -5 8 16 104.28 9.46
 -5 -8 -16 93.36 8.04
 -5 -8 -15 48.61 5.99
 -5 8 15 51.39 6.91
 -5 8 15 55.88 7.27
 -5 8 14 88.74 9.15
 -5 8 14 79.48 9.1
 -5 -8 -14 77.75 8.2
 -5 8 13 103.94 9.89
 -5 8 13 86.59 9.72
 -5 -8 -13 106.42 9.95
 -5 8 12 145.07 12.04
 -5 8 12 137.53 12.36
 -5 -8 -12 133.56 11.44
 -5 8 11 232.71 15.26
 -5 8 11 197.16 14.98
 -5 -8 -11 214.32 14.76
 -5 -8 -10 0.68 2.05
 -5 8 10 0.86 1.85
 -5 8 10 1.89 1.94
 -5 8 9 182.57 13.16
 -5 8 9 152.08 14.5
 -5 8 9 158.13 13.11
 -5 -8 -9 164.07 12.64
 -5 8 8 34.61 5.99
 -5 -8 -8 37.22 5.95
 -5 8 8 32.62 6.67
 -5 8 7 121.02 12.22
 -5 -8 -7 142.92 12.91
 -5 8 7 129.35 11.6
 -5 -8 -7 138.67 11.21
 -5 -8 -6 88.49 9.02
 -5 8 6 76.15 9.51
 5 8 -6 66.99 9.52
 -5 8 6 65.9 7.45
 -5 -8 -6 85.26 9.62
 -5 8 6 84.89 9.09
 -5 8 5 620.03 28.56
 -5 -8 -5 641.48 27.99
 5 8 -5 586.51 29.97
 -5 8 5 590.13 25.5
 -5 8 4 29.56 5.46
 5 8 -4 37.89 7.14
 -5 -8 -4 38.08 6.12
 -5 8 4 33.23 6.07
 5 8 -3 104.99 11.5
 -5 8 3 111.06 10.67
 -5 8 3 110.08 10.18
 5 8 -3 154.63 13.91
 -5 -8 -3 143.64 11.64
 -5 8 2 99.64 9.94
 5 8 -2 119.4 12.26
 -5 8 2 119.63 10.7
 5 -8 2 130.93 11.15
 -5 -8 -2 129.62 10.74
 5 8 -2 131.87 12.78
 -5 8 1 269.51 16.8
 -5 8 1 276.15 16.91
 5 8 -1 258.98 18.41
 5 -8 1 305.49 17.29
 5 8 -1 306.2 19.91
 -5 8 0 188.92 13.98
 5 -8 0 211.72 14.12
 5 8 0 195.03 15.64
 5 8 0 211.2 16.11
 5 8 1 277.74 18.66
 5 -8 -1 303.52 17.16
 5 8 1 308.33 19.49
 -5 8 -1 253.02 16.81
 5 8 2 110.59 11.48
 -5 8 -2 109.23 10.91
 5 -8 -2 126.74 10.81
 5 8 2 100.96 10.78
 5 8 3 115.63 11.47
 5 8 3 104.48 11.11
 -5 8 -3 114.6 11.3
 5 -8 -3 111.94 10.3
 5 8 4 34.97 6.38
 -5 8 -4 37.34 6.42
 -5 8 -5 622.23 26.08
 5 8 5 665.05 30.03
 -5 -8 5 649.07 27.71
 -5 8 -5 618.92 29.35
 -5 8 -6 92.49 10.39
 5 8 6 94.17 10.51
 -5 -8 6 94.29 9.75
 -5 8 -6 84.83 8.67
 -5 -8 6 123.37 9.45
 -5 -8 6 91.8 10.75
 -5 -8 7 130.92 11.64
 -5 8 -7 133.37 10.91
 5 8 7 137.98 12.81
 -5 8 -7 123.35 12.09
 -5 -8 7 131.31 13.05
 5 8 8 47.29 7.62
 -5 8 -8 41.41 5.89
 -5 -8 8 32.52 5.78
 -5 8 -8 38.59 6.43
 -5 -8 8 34.9 7.18
 -5 -8 9 193.59 14.16
 -5 8 -9 162.95 13.55
 -5 8 -9 196.59 13.33
 5 8 9 202.64 16.09
 -5 -8 9 193.9 16.86
 -5 8 -9 220.26 13.36
 -5 8 -10 -1.69 2.02
 -5 -8 10 1.22 1.87
 -5 8 -10 2.25 1.89
 -5 -8 11 222.61 15.06
 -5 8 -11 255.91 15.18
 -5 8 -11 260.79 14.87
 -5 -8 12 135.99 11.28
 -5 8 -12 159.45 11.51
 -5 8 -12 151.98 11.11
 -5 -8 13 90.5 9.52
 -5 8 -13 105.83 9.17
 -5 -8 13 106.77 9.44
 -5 8 -13 113.8 9.46
 -5 -8 14 67.49 7.88
 -5 8 -14 78.56 7.62
 -5 -8 14 86.84 7.99
 -5 8 -14 82.21 7.83
 -5 -8 15 52.17 6.57
 -5 -8 15 60.04 6.11
 -5 8 -15 62.36 6.55
 -5 8 -15 47.18 5.59
 -5 -8 16 107.08 8.83
 -5 8 -16 115.85 8.44
 -5 -8 16 109.82 9.3
 -5 8 -16 113.43 8.48
 -5 -8 17 26.07 3.98
 -5 8 -17 29.17 3.98
 -5 -8 17 26.43 4.18
 -5 8 -17 26.03 3.63
 -5 -8 18 28.39 3.69
 -5 -8 18 30.72 4.23
 -5 8 -18 26.64 3.41
 -5 -8 18 27.31 3.7
 -5 8 -18 28.54 3.44
 -5 -8 19 39.24 4.23
 -5 -8 19 34.52 3.39
 -5 8 -19 33.28 3.19
 -5 8 -20 29.22 3.13
 -5 -8 20 30.54 3.14
 -5 9 19 40.07 3.75
 -5 -9 -19 45.25 4.11
 -5 9 18 0.71 1
 -5 -9 -18 -0.26 1.14
 -5 9 18 1.09 1.12
 -5 9 17 118.39 8.58
 -5 -9 -17 113.43 8.61
 -5 9 17 108.34 7.93
 -5 9 16 1.63 1.89
 -5 -9 -16 1.18 1.56
 -5 9 16 -0.15 1.36
 -5 9 15 136.5 10.41
 -5 -9 -15 127.22 10.5
 -5 9 15 128.3 10.23
 -5 9 14 52.41 6.69
 -5 -9 -14 43.77 6.36
 -5 9 14 55.24 6.94
 -5 9 13 66.69 7.81
 -5 -9 -13 66.32 8.27
 -5 9 13 59.05 7.6
 -5 9 12 57.65 7.41
 -5 -9 -12 50.78 7.38
 -5 9 12 49.34 7.04
 -5 9 11 254.64 15.95
 -5 -9 -11 267.78 17.35
 -5 9 11 238.87 16.1
 -5 9 10 82.23 8.63
 -5 -9 -10 93.57 10.16
 -5 9 10 79.47 9.24
 -5 9 9 650.65 27.19
 -5 -9 -9 614.72 28.26
 -5 9 9 616.51 27.79
 -5 9 8 253.27 15.48
 -5 9 8 217.89 15.38
 -5 -9 -8 234.89 16
 5 9 -7 133.51 14.29
 -5 9 7 116.09 12.03
 -5 -9 -7 136.41 11.76
 5 9 -7 139.13 9.71
 -5 -9 -7 142.53 13.21
 -5 9 7 109.41 10.46
 -5 9 6 171.29 14.38
 -5 -9 -6 166.45 12.91
 5 9 -6 187.32 11.6
 5 9 -6 160.99 15.43
 -5 -9 -6 167.69 14.12
 -5 9 6 176.27 13.21
 -5 9 5 362.37 20.93
 -5 -9 -5 362.64 19.27
 -5 -9 -5 333.16 19.84
 -5 9 5 318.39 18.23
 5 9 -5 315.76 22.02
 -5 9 5 317.31 18.1
 -5 9 4 231.82 15.53
 -5 9 4 253.06 17.09
 -5 -9 -4 278.39 16.32
 5 9 -4 246.44 19.05
 5 9 -4 281.4 19.82
 -5 -9 -4 266.35 17.2
 -5 9 4 257.33 15.82
 -5 9 3 270.73 17.2
 -5 -9 -3 249.07 15.27
 -5 -9 -3 263.86 16.82
 -5 9 3 227.12 15.67
 5 9 -3 256.99 18.89
 5 9 -3 259.83 19.38
 -5 9 3 241.26 15.15
 -5 9 2 360.16 20.04
 -5 -9 -2 335.57 17.91
 -5 9 2 284.66 18.04
 5 -9 2 354.86 20.03
 5 9 -2 320.96 21.65
 -5 -9 -2 331.92 18.6
 -5 9 2 312.79 18.23
 5 9 -2 347.83 21.93
 5 9 -1 89.96 11.06
 -5 9 1 96.43 10.15
 5 -9 1 94.91 10.01
 5 9 -1 89.54 10.88
 -5 9 1 89.9 9.24
 5 9 0 -1.63 2.9
 5 9 0 1.59 3.43
 -5 9 0 0.57 1.64
 -5 9 0 -1.45 1.87
 5 -9 0 -2.54 2.71
 5 9 1 62.84 8.95
 -5 9 -1 63.82 8.56
 5 9 1 74.72 9.95
 -5 9 -1 76.88 8.46
 5 -9 -1 70.69 8.41
 -5 -9 2 339.21 18.41
 5 9 2 325.34 21.41
 -5 9 -2 309.22 19.92
 5 -9 -2 348.94 19.86
 -5 9 -2 342.62 18.74
 5 9 2 384.81 22.49
 5 9 3 249.13 17.9
 -5 9 -3 245.3 15.55
 -5 -9 3 246.87 15.81
 5 -9 -3 262.94 17.03
 -5 9 -3 236.92 17.37
 5 9 4 307.78 19.95
 -5 -9 4 271.1 17.06
 -5 9 -4 279.79 16.66
 -5 9 -4 269.76 18.91
 5 9 5 361.73 21.8
 -5 9 -5 363.55 19.25
 -5 9 -5 333.65 21.28
 -5 -9 5 321.12 19.03
 5 9 6 157.51 14.28
 -5 -9 6 156.77 12.9
 -5 9 -6 161.52 12.43
 -5 9 -6 152.62 14.21
 -5 -9 7 152.2 12.74
 -5 9 -7 178.63 12.84
 -5 9 -7 144.41 13.76
 5 9 7 157.42 14.02
 -5 9 -7 179.88 12.07
 -5 -9 8 232.59 15.81
 -5 9 -8 247.25 15.32
 -5 9 -8 235.67 14.27
 -5 -9 9 616.08 27.61
 -5 9 -9 665.86 26.99
 -5 9 -9 657.24 25.94
 -5 -9 10 77.36 8.75
 -5 9 -10 103.67 9.58
 -5 9 -10 102.17 9.11
 -5 -9 11 291.88 17.3
 -5 9 -11 298.98 16.45
 -5 9 -11 292.06 15.98
 -5 9 -12 54.69 6.55
 -5 -9 12 51.18 6.72
 -5 9 -12 49.72 6.07
 -5 -9 13 71.03 8.26
 -5 9 -13 88.22 8.2
 -5 -9 13 71.15 7.6
 -5 9 -13 81.35 7.72
 -5 -9 14 58.8 7.18
 -5 9 -14 77.8 7.3
 -5 -9 14 63.37 6.74
 -5 9 -14 70.46 7.06
 -5 -9 15 138.54 10.46
 -5 -9 15 132 9.04
 -5 9 -15 144.39 9.57
 -5 -9 15 130.72 10.3
 -5 9 -15 136.28 9.44
 -5 -9 16 2.95 1.85
 -5 9 -16 3.19 1.26
 -5 -9 16 2.67 1.96
 -5 9 -16 1.7 1.39
 -5 -9 17 111.34 7.9
 -5 9 -17 121.74 7.61
 -5 -9 17 115.83 8.27
 -5 9 -17 119.2 7.6
 -5 -9 18 -0.16 1.03
 -5 -9 18 0.79 0.96
 -5 -9 18 2.47 1.31
 -5 9 -18 1.5 1
 -5 9 -18 0.3 1.03
 -5 -9 19 40.76 3.84
 -5 -9 19 38.51 3.21
 -5 10 18 41.68 3.94
 -5 -10 -18 40.19 4.03
 -5 10 17 69.99 5.92
 -5 -10 -17 72 6.16
 -5 10 16 80.76 7.07
 -5 -10 -16 72.72 6.9
 -5 10 16 73.6 6.04
 -5 10 15 4.28 1.91
 -5 -10 -15 7.34 2.68
 -5 10 15 8.62 2.55
 -5 10 14 45.16 5.92
 -5 -10 -14 45.97 6.39
 -5 10 14 50.03 5.98
 -5 10 13 57.33 6.85
 -5 -10 -13 48.77 6.75
 -5 10 13 47.04 6.16
 -5 10 12 -2.19 3.07
 -5 -10 -12 -1.88 1.92
 -5 10 12 1.22 1.77
 -5 10 11 35.04 5.63
 -5 -10 -11 39.77 6.54
 -5 10 11 40.67 6.11
 -5 10 10 60.57 7.26
 -5 -10 -10 54.72 7.57
 -5 10 10 67.43 7.88
 -5 10 9 46.18 6.54
 -5 -10 -9 51.88 7.5
 -5 10 9 59.04 7.69
 -5 10 8 57.16 7.11
 -5 -10 -8 55.21 7.81
 5 10 -8 46.49 5.69
 -5 10 8 44.4 6.52
 -5 -10 -7 306.92 18.54
 5 10 -7 325.07 16.01
 -5 10 7 311.32 17.89
 -5 -10 -6 50.6 7.26
 5 10 -6 64.93 6.76
 -5 10 6 53.17 6.95
 -5 -10 -5 121.84 10.87
 5 10 -5 94.23 12.09
 -5 -10 -5 81.38 9.81
 5 10 -5 96 11.7
 -5 10 5 103.8 9.76
 -5 -10 -4 411.9 20.9
 -5 10 4 354.45 20.14
 5 10 -4 377.51 24.61
 -5 -10 -4 373.97 21.43
 5 10 -4 403.36 24.64
 -5 10 4 399.72 20.02
 -5 -10 -3 134.1 11.24
 5 10 -3 104.02 12.56
 -5 -10 -3 109.62 10.86
 -5 10 3 117.39 11.31
 -5 10 3 120.86 10.28
 5 10 -3 131.24 13.45
 -5 10 3 109.2 10.74
 -5 10 2 76.49 9.33
 -5 -10 -2 78.44 8.36
 5 10 -2 93.04 11.95
 -5 10 2 85.51 9.27
 5 -10 2 100.52 10.96
 -5 10 2 85.66 8.6
 5 10 -2 96.65 11.43
 5 10 -1 43.3 7.79
 -5 -10 -1 32.75 5.45
 5 10 -1 42.84 7.97
 -5 10 1 35 6.03
 -5 -10 -1 31.51 4.7
 -5 10 1 31.68 6.24
 -5 10 1 35.61 5.59
 5 -10 1 36.95 6.26
 -5 -10 0 109.36 9.68
 -5 10 0 89.47 9.49
 -5 -10 0 108.19 9.4
 -5 10 0 102.42 10.92
 5 -10 0 98.18 10.56
 5 10 0 93.3 11.64
 -5 10 0 108.32 9.68
 5 10 0 106.14 12.08
 -5 -10 1 49.62 6.32
 5 10 1 55.84 8.74
 5 10 1 53.29 9.03
 -5 -10 1 49.46 6.24
 -5 10 -1 38.41 6.98
 -5 10 -1 51.51 6.89
 -5 10 -1 54.29 6.87
 5 -10 -1 37.3 6.67
 5 10 2 85.41 10.58
 -5 -10 2 109.04 9.36
 -5 10 -2 92.76 9.5
 -5 10 -2 84.5 10.43
 -5 -10 2 91.26 9.2
 5 10 2 102.89 12.16
 5 -10 -2 89.1 10.13
 5 10 3 134.9 13.36
 -5 10 -3 102.86 11.56
 -5 -10 3 122.08 9.89
 -5 -10 3 106.36 10.26
 -5 10 -3 120.23 10.77
 5 10 4 435.57 24.71
 -5 -10 4 351.64 20.14
 -5 10 -4 384.55 23.69
 -5 10 -4 378.23 20.05
 -5 10 -4 424.3 19.79
 5 10 5 114.85 12.15
 -5 -10 5 90.77 9.85
 -5 10 -5 93.36 9.38
 -5 10 -5 91.9 11.33
 -5 10 -5 97.71 9.01
 -5 10 -6 64 7.73
 -5 -10 6 55.26 7.56
 -5 10 -6 61.18 7.04
 -5 10 -7 315.59 17.87
 -5 -10 7 312.94 18.83
 -5 10 -7 342.6 17.54
 -5 -10 8 39.97 6.32
 -5 10 -8 44.53 6.36
 -5 10 -8 47.84 6.23
 -5 10 -9 69.46 7.76
 -5 -10 9 61.89 7.88
 -5 10 -9 76.89 7.89
 -5 10 -10 76.41 8
 -5 -10 10 58.43 7.6
 -5 10 -10 73.28 7.57
 -5 -10 11 25.08 4.94
 -5 10 -11 32.79 5.26
 -5 10 -11 37.32 5.42
 -5 -10 12 1.04 1.72
 -5 10 -12 1.25 1.82
 -5 10 -12 0.65 1.59
 -5 -10 13 64.2 7.46
 -5 -10 13 52.98 6.5
 -5 10 -13 58.13 6.27
 -5 10 -13 61.45 6.5
 -5 -10 14 46.75 6.14
 -5 10 -14 50.85 5.63
 -5 -10 14 47.88 5.65
 -5 10 -14 40.56 4.93
 -5 -10 15 5.8 2.21
 -5 10 -15 6.44 1.84
 -5 -10 15 3.44 2.27
 -5 -10 15 6.12 2.13
 -5 10 -15 6.15 2.08
 -5 -10 16 81.02 6.9
 -5 10 -16 84.84 6.24
 -5 -10 16 71.49 6.62
 -5 10 -16 75.74 6.12
 -5 -10 17 83.48 6.23
 -5 10 -17 80.88 5.5
 -5 -10 17 82.71 6.4
 -5 10 -17 78.51 5.49
 -5 -10 18 39.44 3.51
 -5 -10 18 39.59 3.93
 -5 -10 18 42.96 3.92
 -5 11 18 1.55 0.77
 -5 -11 -17 73.55 5.46
 -5 11 17 68.9 5.01
 -5 11 16 24.36 3.42
 -5 -11 -16 28.2 3.8
 -5 11 15 183.55 10.62
 -5 -11 -15 180.16 11.07
 -5 11 14 154.17 10.43
 -5 -11 -14 169.25 11.47
 -5 11 13 37.15 4.85
 -5 11 13 35.47 5.37
 -5 -11 -13 28.94 5.2
 -5 11 12 89.43 8.46
 -5 -11 -12 101.98 9.67
 -5 11 12 82.16 7.74
 -5 11 11 201.09 13.43
 -5 -11 -11 241.69 15.58
 -5 11 11 203.16 12.96
 -5 11 10 2.54 1.89
 -5 11 10 2.86 1.56
 -5 -11 -10 -0.89 1.79
 -5 11 9 233.15 14.81
 -5 -11 -9 252.32 16.5
 5 11 -9 241.9 13.15
 -5 11 9 217.82 14.01
 -5 11 8 44.54 6.03
 -5 11 8 37.55 6.01
 -5 -11 -8 39.09 6.4
 5 11 -8 45.11 5.55
 -5 11 7 2.34 1.62
 -5 -11 -7 10.09 3.37
 5 11 -7 7.19 2.44
 -5 11 6 47.6 6.57
 -5 -11 -6 54.48 7.55
 5 11 -6 47.51 5.87
 -5 -11 -5 99.18 10.03
 -5 11 5 91.24 9.88
 -5 11 5 108.25 9.75
 5 11 -5 118.77 9.49
 -5 -11 -4 144.8 11.94
 -5 11 4 135.95 12.04
 -5 11 4 130.54 10.9
 -5 11 3 190 14.51
 -5 -11 -3 207.41 14.41
 -5 11 3 208.56 13.75
 -5 -11 -2 70.3 8.09
 -5 11 2 50.05 7.19
 -5 11 2 66.44 7.5
 -5 -11 -1 82.78 8.81
 -5 11 1 78.88 9.13
 -5 -11 -1 84.07 8.08
 -5 11 1 91.78 8.83
 -5 -11 0 146.62 11.61
 -5 -11 0 136.47 10.53
 -5 11 0 148.32 12.24
 -5 11 0 127.38 10.54
 -5 -11 1 94.38 8.96
 -5 -11 1 75.85 8.07
 -5 11 -1 74.86 8.64
 -5 11 -1 89.47 8.62
 -5 -11 2 77.13 7.92
 -5 -11 2 62.27 7.51
 -5 11 -2 69.82 8.36
 -5 11 -2 72.85 8
 -5 -11 3 233.5 14.23
 -5 -11 3 219.6 15
 -5 11 -3 207.51 14.55
 -5 11 -3 221.65 14.06
 -5 -11 4 152.22 11.09
 -5 -11 4 129.81 11.74
 -5 11 -4 146.81 11.92
 -5 11 -4 147.16 11.33
 -5 -11 5 99.35 10.3
 -5 11 -5 106.24 10.09
 -5 11 -5 110.11 9.68
 -5 11 -6 48.74 6.67
 -5 -11 6 54.19 7.72
 -5 11 -6 51.82 6.5
 -5 -11 7 8.33 3.35
 -5 11 -7 9.19 3.51
 -5 11 -7 8.06 2.86
 -5 11 -8 42 6.04
 -5 -11 8 42.47 6.53
 -5 11 -8 44.34 5.99
 -5 -11 9 249.39 15.89
 -5 11 -9 238.42 14.51
 -5 11 -9 243.97 14.43
 -5 11 -10 2.85 1.94
 -5 -11 10 5.09 2.73
 -5 11 -10 1.59 1.6
 -5 -11 11 237.75 14.69
 -5 11 -11 218.03 13.1
 -5 11 -11 236.15 13.73
 -5 -11 12 75.73 8.35
 -5 -11 12 81.32 8.06
 -5 11 -12 95.92 8.03
 -5 11 -12 91.64 7.98
 -5 -11 13 25.16 4.58
 -5 11 -13 23.58 3.83
 -5 -11 13 30.38 4.6
 -5 11 -13 33.08 4.62
 -5 -11 14 152.86 10.62
 -5 11 -14 170.92 9.72
 -5 -11 14 147.39 9.63
 -5 -11 14 143.56 10.45
 -5 11 -14 148.07 9.33
 -5 -11 15 204.5 11.56
 -5 -11 15 185.66 9.85
 -5 11 -15 198.18 9.84
 -5 -11 15 190.76 11.3
 -5 11 -15 193.99 10.09
 -5 -11 16 20.98 3.22
 -5 11 -16 24.23 2.91
 -5 -11 16 24.24 3.58
 -5 11 -16 21.44 2.82
 -5 -11 17 73.56 5.19
 -5 -11 17 70.15 5.34
 -5 12 17 219.26 8.98
 -5 12 16 2.47 1.01
 -5 -12 -16 2.44 1.13
 -5 12 16 1.21 0.93
 -5 12 15 19.51 2.87
 -5 -12 -15 19.45 3.15
 -5 12 15 13.43 2.94
 -5 -12 -14 116.65 8.57
 -5 12 14 114.12 7.99
 -5 12 13 22.92 3.89
 -5 -12 -13 28.65 4.47
 -5 12 12 42.61 5.04
 -5 12 12 44.78 5.59
 -5 -12 -12 43.13 5.95
 -5 -12 -11 81.12 8.51
 -5 12 11 83.46 7.6
 -5 12 11 82.77 7.82
 -5 -12 -10 78.37 8.61
 -5 12 10 69.73 7.37
 -5 12 10 84.13 8.08
 -5 -12 -9 148.65 12.03
 5 12 -9 148.07 9.8
 -5 12 9 139.19 10.77
 -5 12 9 158.87 11.56
 -5 -12 -8 281.3 17.27
 5 12 -8 272.16 14.3
 -5 12 8 260.43 15.38
 -5 12 8 296.17 16.31
 -5 12 7 2.67 1.83
 -5 -12 -7 6.51 2.57
 5 12 -7 7.16 2.52
 -5 12 7 6.88 2.4
 -5 12 6 3.47 2.06
 -5 -12 -6 -0.6 1.79
 -5 12 6 0.71 1.96
 5 12 -6 1.34 1.43
 -5 -12 -5 129.24 11.38
 5 12 -5 130.95 9.97
 -5 12 5 117.88 11.16
 -5 12 5 117.49 10.19
 -5 -12 -4 101.44 10.06
 5 12 -4 98.88 8.78
 -5 12 4 75.74 8.97
 -5 12 4 90.38 8.93
 -5 12 3 5.6 2.43
 -5 -12 -3 6.72 2.59
 -5 12 3 6.67 2.94
 -5 -12 -2 131.67 11.28
 -5 12 2 111.7 10.81
 -5 12 2 137.74 10.93
 -5 -12 -1 301.78 17.3
 -5 -12 -1 277.94 15.06
 -5 12 1 281.52 17.43
 -5 12 1 284.53 16.36
 -5 -12 0 12.86 3.84
 -5 12 0 8.41 2.83
 -5 -12 0 8.67 3.06
 -5 12 0 10.6 2.88
 -5 -12 1 327.48 17.53
 -5 -12 1 297.74 16.51
 -5 12 -1 269.31 16.99
 -5 12 -1 287.02 16.37
 -5 -12 2 136.15 10.8
 -5 -12 2 122.03 10.66
 -5 12 -2 132.84 11.42
 -5 12 -2 120.56 10.28
 -5 -12 3 11.74 3.32
 -5 12 -3 8.67 2.67
 -5 -12 3 4.62 2.32
 -5 12 -3 5.96 1.86
 -5 -12 4 72.96 8.41
 -5 12 -4 79.63 8.53
 -5 12 -4 83.03 8.33
 -5 -12 5 132.05 11.76
 -5 12 -5 127.38 10.71
 -5 12 -5 135.03 10.58
 -5 -12 6 2.22 1.81
 -5 12 -6 4.13 2.38
 -5 12 -6 3.08 2.45
 -5 12 -7 -0.83 1.42
 -5 -12 7 0.25 1.69
 -5 12 -8 275.9 15.37
 -5 -12 8 235.84 15.48
 -5 12 -8 262.02 14.87
 -5 -12 9 169.43 12.58
 -5 12 -9 174.13 11.65
 -5 12 -9 176.29 11.72
 -5 -12 10 67.05 7.51
 -5 12 -10 77.14 7.27
 -5 12 -10 74.14 7.19
 -5 -12 11 89.65 8.44
 -5 12 -11 98.46 7.87
 -5 12 -11 78.95 7.3
 -5 -12 12 39.06 5.54
 -5 12 -12 42.13 4.91
 -5 -12 12 39.14 5.18
 -5 12 -12 41.44 5.09
 -5 -12 13 24.73 4.13
 -5 12 -13 28.39 3.81
 -5 -12 13 25.47 4.08
 -5 -12 13 25.51 4.3
 -5 12 -13 23.99 3.62
 -5 -12 14 134.3 9.07
 -5 -12 14 133.5 8.43
 -5 -12 14 118.44 8.6
 -5 12 -14 142.09 7.77
 -5 12 -14 123.26 7.73
 -5 -12 15 22.07 3.46
 -5 12 -15 28.96 3.02
 -5 -12 15 26.87 3.14
 -5 -12 15 21.43 3.44
 -5 12 -15 19.08 2.65
 -5 -12 16 2.47 1.27
 -5 12 -16 4.55 1.1
 -5 -12 16 4.38 1.56
 -5 -13 -15 55.89 4.52
 -5 13 15 48.83 4.42
 -5 -13 -14 2.52 1.37
 -5 13 14 -1.2 1.63
 -5 -13 -13 91.11 7.29
 -5 13 13 76.6 6.88
 -5 13 13 80.86 6.17
 -5 13 12 37.79 4.28
 -5 -13 -12 38.31 5.04
 -5 13 12 38.22 5.18
 -5 13 12 41.11 4.75
 -5 -13 -11 163.91 11.36
 -5 13 11 163.91 11.5
 -5 13 11 180.83 10.44
 -5 13 11 184.81 10.94
 -5 13 10 7.23 2.53
 -5 13 10 5.75 2.11
 -5 -13 -10 6.93 2.77
 5 13 -10 9.21 2.31
 -5 13 10 3.46 2.33
 -5 13 9 7.75 2.49
 -5 13 9 10.69 3.3
 -5 -13 -9 9.11 3.54
 5 13 -9 11.54 2.77
 -5 13 9 4.92 2.29
 -5 13 8 43.06 5.82
 5 13 -8 45.95 5.45
 -5 -13 -8 49.77 6.72
 -5 13 8 44.81 6.44
 -5 13 7 11.41 2.92
 -5 -13 -7 13.71 4.11
 5 13 -7 14.64 3.14
 -5 13 7 12.08 3.62
 -5 13 6 13.61 3.5
 -5 -13 -6 24.16 4.71
 5 13 -6 21.76 3.97
 -5 13 6 20.06 4.58
 -5 13 5 47.96 6.35
 -5 -13 -5 50.39 7.06
 5 13 -5 52.42 6.32
 -5 13 5 44.44 6.57
 -5 13 4 34.65 5.55
 -5 -13 -4 31.64 5.24
 5 13 -4 33.9 4.97
 -5 13 4 33.41 6.14
 -5 -13 -3 124.51 10.77
 -5 13 3 111.97 10.58
 5 13 -3 126.84 9.86
 -5 13 3 111.54 9.64
 -5 -13 -2 55.74 7.03
 -5 13 2 48.83 7.12
 5 13 -2 54.21 6.56
 -5 13 2 50.99 6.81
 -5 13 1 18.25 4.09
 -5 13 1 21.95 4.36
 -5 13 0 39.48 5.98
 -5 -13 0 51.84 6.71
 -5 -13 0 48.32 5.96
 -5 13 0 50.99 6.32
 -5 -13 1 33.98 5.55
 -5 -13 1 26.3 4.56
 -5 13 -1 18.44 3.91
 -5 13 -1 22.76 4.51
 -5 -13 2 61.61 6.97
 -5 13 -2 44.48 6.21
 -5 -13 2 50.36 6.59
 -5 13 -2 59.43 6.93
 -5 -13 3 112.24 10.13
 -5 13 -3 106.68 9.71
 -5 13 -3 115.55 9.72
 -5 13 -4 31.9 5.07
 -5 -13 4 32.44 5.4
 -5 13 -4 29.67 4.95
 -5 13 -5 44.38 6.06
 -5 -13 5 37.11 6.14
 -5 -13 5 48.8 6.08
 -5 13 -5 41.43 5.6
 -5 13 -6 25.27 4.63
 -5 -13 6 25.68 4.9
 -5 13 -6 25.17 4.46
 -5 -13 7 16.42 3.85
 -5 13 -7 14.45 3.56
 -5 13 -7 18.05 3.57
 -5 13 -8 49.28 5.89
 -5 -13 8 43.35 6.17
 -5 13 -8 46.9 5.68
 -5 13 -9 4.22 1.96
 -5 -13 9 6.86 2.59
 -5 13 -9 4.14 1.77
 -5 -13 10 7.65 2.78
 -5 13 -10 6.76 1.99
 -5 13 -10 4.63 1.89
 -5 -13 11 176.88 11.56
 -5 -13 11 182.02 11.53
 -5 13 -11 204.64 10.57
 -5 -13 11 193.67 11.98
 -5 13 -11 200.56 11.01
 -5 -13 12 36.89 4.84
 -5 13 -12 36.62 4.03
 -5 -13 12 33.7 4.66
 -5 -13 12 36.74 4.79
 -5 13 -12 35.05 4.1
 -5 -13 13 85.39 7.05
 -5 -13 13 86.96 6.7
 -5 13 -13 95.62 5.88
 -5 -13 13 83.88 6.89
 -5 13 -13 80.74 5.91
 -5 -13 14 2.27 1.27
 -5 13 -14 2.42 1.11
 -5 -13 14 2.48 1.34
 -5 13 -14 0.28 0.8
 -5 -13 15 49.59 4.3
 -5 -13 15 52.72 4.4
 -5 -14 -14 115.12 6.17
 -5 14 14 100.76 5.94
 -5 -14 -13 43.63 4.3
 -5 14 13 37.52 3.95
 -5 -14 -12 116.51 7.72
 -5 14 12 93.95 7.17
 -5 14 11 38.57 4.86
 -5 14 11 42.46 4.21
 -5 14 10 25.43 3.58
 5 14 -10 35.39 3.83
 -5 -14 -10 30.08 4.57
 -5 14 10 28.3 4.38
 5 14 -9 215.91 10.79
 -5 -14 -9 202.93 12.36
 -5 14 9 180.93 11.91
 -5 14 9 188.08 10.8
 -5 14 8 6.24 1.89
 -5 -14 -8 9.19 3.09
 -5 14 8 10.31 3.02
 5 14 -8 10.5 2.56
 -5 14 7 42.39 5.3
 5 14 -7 50.25 5.46
 -5 -14 -7 47.22 6.05
 -5 14 7 41.36 5.97
 -5 -14 -6 101.43 9.21
 5 14 -6 82.31 7.31
 -5 14 6 71.43 7.83
 -5 14 6 83.63 7.8
 -5 -14 -5 113.76 9.95
 5 14 -5 119.1 8.94
 -5 14 5 108.93 9.73
 -5 14 5 114.29 9.16
 -5 -14 -4 230.16 14.3
 5 14 -4 211.07 12.65
 -5 14 4 219.8 14.23
 -5 14 4 213.1 13.04
 -5 -14 -3 8.73 3.06
 5 14 -3 7.5 2.62
 -5 14 3 6.44 2.22
 -5 14 3 4.56 1.6
 -5 -14 -2 49.99 6.54
 5 14 -2 53.61 6.35
 -5 14 2 55.65 7.04
 -5 14 2 43.86 5.8
 -5 -14 -1 312.14 16.71
 -5 14 1 261.98 15.79
 5 14 -1 278.16 15.23
 -5 14 1 291.08 15.64
 -5 -14 0 66.09 7.3
 5 14 0 58.65 6.6
 -5 -14 0 64.02 6.58
 -5 14 0 58.18 7.07
 -5 14 0 54.44 6.41
 -5 -14 1 277.94 15.43
 -5 -14 1 270.09 14.63
 -5 14 -1 249 15
 -5 14 -1 277.47 15.12
 -5 -14 2 47.11 5.98
 -5 14 -2 42.04 5.74
 -5 14 -2 44.47 5.77
 -5 14 -3 5.75 2.49
 -5 -14 3 6.62 2.27
 -5 14 -3 7.16 2.41
 -5 -14 4 232.89 12.94
 -5 -14 4 212.76 13.73
 -5 14 -4 218.59 13.2
 -5 14 -4 233.59 13.36
 -5 -14 5 119.27 10.18
 -5 14 -5 118.47 9.25
 -5 14 -5 118.58 9.16
 -5 -14 6 72.44 7.81
 -5 14 -6 78.64 7.23
 -5 -14 6 83.78 7.29
 -5 14 -6 78.01 7.29
 -5 -14 7 56.81 6.76
 -5 14 -7 53.1 5.71
 -5 -14 7 57.07 6.05
 -5 14 -7 58.23 6.12
 -5 14 -8 4.57 1.67
 -5 -14 8 8.43 2.97
 -5 -14 8 7.96 2.17
 -5 14 -8 7.37 2.33
 -5 -14 9 201.71 12.21
 -5 14 -9 220.98 10.94
 -5 -14 9 196.56 11.6
 -5 14 -9 196.25 10.85
 -5 -14 10 34.59 4.52
 -5 -14 10 32.01 4.59
 -5 -14 10 30.13 4.4
 -5 14 -10 31.16 3.62
 -5 14 -10 26.67 3.64
 -5 -14 11 42.85 4.95
 -5 14 -11 42.73 3.89
 -5 -14 11 40.41 4.72
 -5 -14 11 44.4 4.99
 -5 14 -11 37.72 4.02
 -5 -14 12 112.46 7.61
 -5 14 -12 122.85 6.11
 -5 -14 12 107.54 7.3
 -5 -14 12 116.15 7.59
 -5 14 -12 98.96 6.17
 -5 -14 13 37.19 3.96
 -5 -14 13 33.41 3.51
 -5 -14 13 34.78 3.68
 -5 14 -13 30.61 2.87
 -5 -14 14 105.33 5.86
 -5 -14 14 103.33 5.99
 -5 -15 -12 26.56 3
 -5 15 12 25.3 2.86
 -5 -15 -11 132.1 7.74
 -5 15 11 120.67 7.31
 -5 15 10 36.85 4.22
 -5 -15 -10 44.03 4.79
 5 15 -9 68.04 5.16
 -5 -15 -9 62.5 5.99
 -5 15 9 61.87 5.78
 -5 15 9 62.87 5.07
 -5 15 8 -1.4 1.32
 -5 -15 -8 2.92 2.02
 5 15 -8 0.95 1.3
 -5 15 8 2.46 1.37
 -5 -15 -7 70.56 6.78
 5 15 -7 66.2 5.84
 -5 15 7 60.77 6.36
 -5 15 7 54.59 5.35
 -5 -15 -6 2.04 1.43
 5 15 -6 3.31 1.49
 -5 15 6 2.65 1.68
 -5 15 6 1.3 1.47
 -5 -15 -5 66.58 6.86
 5 15 -5 57.88 5.88
 -5 15 5 59.53 6.49
 -5 15 5 61.43 6.03
 -5 -15 -4 22.31 4.27
 5 15 -4 24.73 4.02
 -5 15 4 23.61 4.24
 -5 15 4 19.79 3.53
 -5 -15 -3 25.3 4.25
 5 15 -3 30.19 4.48
 -5 15 3 26.83 4.45
 -5 15 3 27.81 4.24
 -5 -15 -2 131.8 9.92
 5 15 -2 140.98 9.74
 -5 15 2 117.44 9.41
 -5 15 2 120.01 8.96
 -5 -15 -1 14.94 3.44
 -5 15 1 18.42 3.8
 5 15 -1 17.38 3.56
 -5 15 1 18.02 3.41
 -5 -15 0 28.51 4.5
 -5 15 0 31.59 4.8
 5 15 0 27.72 4.29
 -5 15 0 23.89 3.89
 -5 -15 1 18.99 3.31
 5 15 1 20.47 3.73
 -5 15 -1 17.27 3.59
 -5 15 -1 15.12 3.05
 5 15 2 118.47 8.9
 -5 -15 2 111.13 8.53
 -5 15 -2 114.64 8.79
 -5 15 -2 103.51 8.16
 -5 -15 3 45.55 5.11
 -5 -15 3 38.15 5.08
 -5 15 -3 43.62 5.26
 5 15 3 42.27 5.2
 -5 15 -3 31.42 4.49
 -5 15 -4 20.45 3.65
 -5 -15 4 20.36 4.05
 5 15 4 21.34 3.73
 -5 15 -4 20.05 3.68
 -5 -15 5 61.31 6.02
 -5 -15 5 72.18 7.1
 -5 15 -5 72.82 6.22
 -5 15 -5 62.44 5.99
 -5 -15 6 1.08 1.12
 -5 15 -6 -0.23 1.11
 -5 -15 6 2.3 2.01
 -5 15 -6 -0.28 1.38
 -5 -15 7 56.13 5.8
 -5 -15 7 64.68 6.52
 -5 15 -7 68.11 5.59
 -5 15 -7 54.87 5.21
 -5 -15 8 -0.93 1.29
 -5 -15 8 1.9 1.47
 5 15 8 2.57 1.27
 -5 -15 8 0.46 1.41
 -5 15 -8 1.78 0.96
 -5 15 -8 -0.33 1.03
 -5 -15 9 76.6 6.64
 -5 -15 9 80.82 6.61
 5 15 9 77.5 5.44
 -5 15 -9 78.25 5.21
 -5 -15 9 76.63 5.88
 -5 15 -9 73.56 5.55
 -5 -15 10 45.89 4.62
 5 15 10 43.34 3.53
 -5 15 -10 49.17 3.61
 -5 -15 10 49.27 4.96
 -5 -15 10 48.14 4.36
 -5 15 -10 46.04 3.97
 -5 -15 11 124.1 7.31
 -5 -15 11 121.04 7.26
 -5 -15 11 116.07 6.52
 -5 15 -11 103.31 5.63
 -5 -15 12 23.83 2.8
 -5 -15 12 24.4 2.79
 -5 -16 -10 5.2 1.38
 -5 -16 -10 4.66 1.26
 -5 -16 -9 64.25 5.06
 -5 16 9 52.77 4.26
 5 16 -8 50.48 4.11
 -5 -16 -8 56.14 5.01
 -5 16 8 48.76 4.4
 -5 -16 -7 177.03 9.62
 5 16 -7 165.24 8.39
 -5 16 7 148.71 8.46
 -5 16 7 139.23 7.34
 -5 -16 -6 28.91 3.98
 5 16 -6 26.77 3.5
 -5 16 6 22.83 3.37
 -5 16 6 21.85 2.95
 -5 -16 -5 3.05 1.36
 5 16 -5 4.74 1.55
 -5 16 5 4.97 1.97
 -5 16 5 3.55 1.14
 -5 -16 -4 50.82 5.49
 5 16 -4 48.88 4.96
 -5 16 4 47.3 5.07
 -5 16 4 47.69 4.72
 -5 -16 -3 82.1 7
 5 16 -3 85.99 6.75
 -5 16 3 82.48 6.72
 -5 16 3 67.63 5.77
 5 16 -2 171.71 10.01
 -5 16 2 165.8 9.8
 -5 16 2 159.61 9.36
 5 16 -1 110.02 7.92
 -5 16 1 114.46 7.95
 -5 16 1 102.91 7.37
 -5 16 0 19.78 3.26
 5 16 0 16.85 3.21
 -5 16 0 16.12 2.94
 5 16 1 119.5 8.24
 -5 16 -1 114.6 7.77
 -5 16 -1 103.11 7.37
 -5 -16 2 179.33 9.74
 5 16 2 188.55 10.4
 -5 -16 2 174.68 9.68
 -5 16 -2 201.23 10.21
 -5 16 -2 167.14 9.61
 5 16 3 85.9 6.68
 -5 -16 3 73.55 6.32
 -5 16 -3 81.13 6.12
 -5 16 -3 75.37 6.12
 -5 -16 4 48.24 5.18
 5 16 4 49.57 4.99
 -5 16 -4 51.09 4.58
 -5 16 -4 46.93 4.63
 5 16 5 6.61 1.89
 -5 -16 5 6.51 2.17
 -5 16 -5 4.09 1.43
 -5 16 -5 3.41 1.47
 -5 -16 6 19.46 2.99
 -5 16 -6 17.5 2.36
 5 16 6 20.75 2.98
 -5 -16 6 15.88 3.07
 -5 16 -6 14.9 2.47
 -5 -16 7 160.86 8.35
 5 16 7 173.48 8.27
 -5 -16 7 170 9.44
 -5 16 -7 152.21 7.86
 -5 -16 8 53.69 4.45
 5 16 8 51.45 3.86
 -5 -16 8 55.8 5.05
 -5 16 -8 46.05 3.76
 -5 -16 9 58.23 4.42
 -5 -16 9 62.41 4.98
 -5 -16 10 3.52 1.27
 -5 -17 -7 70.84 4.93
 5 17 -6 1.87 0.81
 5 17 -5 24.52 2.98
 -5 17 5 20.33 2.49
 5 17 -4 168.63 8.4
 -5 17 4 151.46 7.22
 -5 17 3 231.99 9.53
 -5 17 3 225.55 9.4
 5 17 -2 31.62 3.62
 -5 17 2 34.34 3.31
 -5 17 2 27.51 3.05
 5 17 -1 73.67 5.64
 -5 -17 -1 71.03 5.57
 -5 17 1 60.1 4.43
 -5 17 1 57.44 4.47
 5 17 0 34.35 3.83
 -5 -17 0 38.18 3.86
 -5 17 0 35.08 3.31
 -5 17 0 29.82 3.24
 5 17 1 81.43 5.85
 -5 -17 1 75.56 5.14
 -5 17 -1 74.45 4.72
 -5 17 -1 62.61 4.74
 5 17 2 36.14 3.89
 -5 17 -2 30.91 3.17
 -5 -17 3 232.63 9.62
 -5 17 -3 232.43 9.6
 5 17 4 155.54 7.68
 -5 -17 4 142.77 7.28
 -5 17 -4 129.36 6.64
 5 17 5 16.85 2.29
 -5 -17 5 15.67 2.23
 5 17 6 4.01 1.1
 -5 -17 6 3.08 1.17
 -5 -17 7 65.55 4.48
 5 18 -2 54.4 3.85
 5 18 -1 8.33 1.61
 5 18 0 6.99 1.55
 5 18 1 6.1 1.32
 5 18 2 55.77 3.74
 6 0 0 15.19 3.1
 -6 0 0 21.42 4.04
 -6 0 0 17.16 3.39
 -6 0 -1 34.57 4.96
 -6 0 1 33.61 5.34
 -6 0 -1 43.7 5.47
 -6 0 1 45.99 5.59
 6 0 -1 41.55 5.1
 6 0 1 39.84 4.74
 6 0 2 583.08 20.77
 -6 0 2 576.23 24.5
 -6 0 -2 596.9 22.98
 -6 0 2 593.75 23.03
 -6 0 3 22.8 4.48
 -6 0 -3 27.01 4.25
 -6 0 3 20.76 3.75
 6 0 3 15.03 3
 -6 0 -3 17.79 3.24
 -6 0 -4 392.02 17.45
 -6 0 4 365.16 17.28
 -6 0 -4 410.94 17.44
 -6 0 -5 57.1 6.12
 -6 0 5 45.43 6.4
 -6 0 -5 54.39 6.25
 -6 0 6 75.47 8.75
 -6 0 -6 91.33 7.64
 -6 0 -6 84.04 8.2
 -6 0 7 9.06 3.36
 -6 0 -7 4.72 1.71
 -6 0 7 7.32 2.78
 -6 0 -7 7.18 2.95
 -6 0 8 30.28 6
 -6 0 8 32.28 5.39
 -6 0 -8 40.32 6.4
 -6 0 9 12.45 3.42
 -6 0 9 16.82 4.65
 -6 0 9 17.52 4.25
 -6 0 -9 17.66 4.34
 -6 0 10 94.86 9.44
 -6 0 -10 108.75 8.16
 -6 0 10 88.34 11.46
 -6 0 10 93.44 9
 -6 0 10 81.65 9.75
 -6 0 -10 104.77 10.85
 -6 0 11 7.75 2.84
 -6 0 11 8.92 2.65
 -6 0 -11 16.33 3.26
 -6 0 11 16.62 5.55
 -6 0 11 6.49 2.69
 -6 0 11 9.79 3.18
 -6 0 -11 13.93 3.27
 -6 0 12 1462.65 47.05
 -6 0 12 1487.67 46.32
 -6 0 -12 1522.27 43.05
 -6 0 12 1393.44 45.22
 -6 0 -13 81.14 8.97
 -6 0 13 78.26 8.4
 -6 0 13 97.33 9.45
 -6 0 -13 77.15 7.18
 -6 0 13 76.87 8.02
 -6 0 -14 443 22.75
 -6 0 14 439.13 21.33
 -6 0 14 421.33 21.25
 -6 0 -14 460.75 19.27
 -6 0 -15 174.49 13.55
 -6 0 15 197.39 13.09
 -6 0 15 178.23 13
 -6 0 -15 184.75 11.29
 -6 0 -16 5.69 2.92
 -6 0 16 4.82 2.52
 -6 0 16 2.03 2
 -6 0 -17 45.24 6.47
 -6 0 17 51.05 6.4
 -6 0 -18 43.6 5.9
 -6 0 18 43.61 5.66
 -6 0 -19 42.16 5.41
 -6 0 19 36.28 4.84
 -6 0 -20 374.26 15.93
 -6 0 20 352.09 14.63
 -6 0 20 336.93 15.12
 -6 0 -20 339.9 15.35
 -6 0 -21 2.93 1.6
 -6 0 -21 0.16 0.84
 -6 0 21 1.95 1
 -6 0 21 2.37 1
 -6 -1 -21 0.59 0.85
 -6 1 21 -0.31 0.96
 -6 1 21 1.32 1.27
 -6 -1 -20 5.53 2.01
 -6 -1 -20 4.9 1.78
 -6 1 20 2.42 1.36
 -6 1 20 8.11 2.2
 -6 -1 -19 15.27 3.39
 -6 -1 -19 12.93 2.92
 -6 1 19 14.39 3.33
 -6 1 19 15.95 3.68
 -6 -1 -18 52.9 6.55
 -6 1 18 52.72 6.13
 -6 -1 -17 43.39 6.28
 -6 1 17 51.39 6.59
 -6 -1 -16 16.35 3.87
 -6 1 16 26.56 4.56
 -6 1 16 16.38 4.1
 -6 -1 -15 147.96 12.39
 -6 1 15 142.19 10.86
 -6 1 15 152.53 12
 -6 -1 -14 315.19 18.75
 -6 1 14 310.19 17.2
 -6 1 14 302.65 17.48
 -6 -1 -14 303.87 14.9
 -6 -1 -13 381.25 20.97
 -6 1 13 377.33 19.7
 -6 1 13 387.07 19.85
 -6 -1 -13 383.16 17.06
 -6 -1 -12 100.43 10.19
 -6 1 12 96.77 9.57
 -6 1 12 97.67 9.31
 -6 -1 -12 116.59 8.51
 -6 1 12 92.16 12.67
 -6 1 12 101.14 9.12
 -6 -1 -11 25.81 5.12
 -6 1 11 31 5.15
 -6 -1 -11 29.58 4.23
 -6 1 11 25.04 6.47
 -6 1 11 31.63 5.24
 -6 -1 -11 25.13 5.64
 -6 -1 -10 91.61 9.2
 -6 1 10 98.47 9.46
 -6 1 10 85.27 11.23
 -6 1 10 82.76 8.25
 -6 -1 -10 102.97 10.56
 -6 1 9 9.47 2.67
 -6 1 9 4.62 2.98
 -6 -1 -9 7.4 2.51
 -6 1 8 176.36 15.07
 -6 -1 -8 193.77 13.74
 -6 1 7 103.11 10.85
 -6 1 6 267.57 17.54
 -6 -1 -6 309.55 14.37
 -6 1 6 290.5 15.48
 -6 -1 -5 4.23 2.15
 -6 1 5 2.29 1.75
 -6 1 5 7.63 3.03
 -6 -1 -5 7.13 2.37
 -6 1 4 79.11 8.71
 -6 -1 -4 90.52 7.6
 -6 1 4 92.53 8.13
 -6 -1 -4 91.28 7.6
 -6 1 3 35.08 5.64
 -6 -1 -3 33.67 4.88
 -6 1 3 30.59 4.7
 -6 -1 -3 36.74 4.57
 -6 1 2 73.6 7.92
 -6 1 2 61.2 6.59
 -6 -1 -2 75.19 7.1
 -6 -1 -1 98.96 8.24
 -6 1 1 81.74 8.34
 -6 1 1 93.67 8.15
 -6 -1 -1 106.64 8.48
 6 1 -1 89.97 8.16
 -6 -1 0 610.79 23.89
 -6 1 0 620.69 25.22
 -6 1 0 630.93 24.2
 -6 -1 0 642.91 23.8
 6 1 0 589.05 23.27
 -6 1 -1 104.44 9.18
 -6 -1 1 91.92 8.35
 -6 1 -1 104.89 8.68
 -6 -1 1 96.88 8.15
 6 1 1 103.57 8.29
 -6 -1 2 62.63 7.05
 -6 1 -2 65.28 6.88
 -6 -1 2 78.25 7.32
 6 1 2 69.06 6.59
 -6 -1 3 40.29 5.61
 6 1 3 31.57 4.44
 -6 1 -3 23.62 4.33
 -6 1 -3 34.24 4.55
 6 1 4 93.12 7.66
 -6 -1 4 83.44 8.44
 -6 1 -4 86.98 7.94
 -6 1 -4 92.14 7.79
 -6 -1 5 1.23 1.7
 -6 1 -5 1.54 1.78
 -6 -1 5 1.75 1.75
 -6 1 -5 3.52 1.81
 6 1 5 4.38 1.91
 -6 -1 6 225.55 15.19
 6 1 6 262.35 13.9
 -6 1 -6 252.23 13.83
 -6 -1 6 265.83 14.79
 -6 1 -6 275.17 15.47
 -6 -1 7 97.13 10.02
 -6 1 -7 131.44 9.51
 6 1 7 119.58 9.28
 -6 -1 7 130.23 10.5
 -6 1 -7 119 10.35
 -6 -1 8 183.74 13.44
 -6 -1 8 146.37 13.06
 6 1 8 188.33 12.02
 -6 1 -8 164.21 13
 -6 -1 9 14.93 3.7
 -6 -1 9 8.34 3.51
 -6 -1 9 14.66 3.84
 -6 1 -9 8.11 3.45
 -6 -1 10 90.46 9.33
 -6 -1 10 94.65 8.85
 -6 1 -10 96.76 7.87
 -6 -1 10 79.13 10.39
 -6 -1 10 87.7 8.96
 -6 -1 10 87.75 10.24
 -6 1 -10 109.71 11.06
 -6 -1 11 40.33 6.1
 -6 -1 11 36.94 5.54
 -6 1 -11 25.79 4.05
 -6 -1 11 36.65 5.94
 -6 -1 11 32.01 6.67
 -6 1 -11 29.28 6.13
 -6 -1 12 98.46 9.95
 -6 -1 12 104.92 9.7
 -6 -1 12 93.96 9.28
 -6 1 -12 105.85 8.61
 -6 -1 12 93.12 11.43
 -6 -1 13 385.39 20.28
 -6 -1 13 392.17 20.05
 -6 -1 13 350.6 18.95
 -6 1 -13 402 17.95
 -6 -1 14 313.57 18.01
 -6 -1 14 360.99 19.05
 -6 1 -14 369.48 16.95
 -6 -1 14 325.57 17.56
 -6 1 -15 153.57 12.52
 -6 -1 15 151.79 11.51
 -6 -1 15 146.66 11.6
 -6 1 -15 148.54 10.21
 -6 1 -16 23.5 4.79
 -6 -1 16 26.39 4.51
 -6 -1 16 26.7 4.98
 -6 1 -16 28.72 4.37
 -6 1 -17 46.28 6.39
 -6 -1 17 43.98 5.35
 -6 -1 17 39.61 5.8
 -6 1 -18 64.05 7.22
 -6 -1 18 53.82 6.19
 -6 1 -19 15.3 3.46
 -6 -1 19 13.73 2.97
 -6 -1 19 15.52 3.26
 -6 1 -20 1.37 1.29
 -6 1 -20 3.74 2.19
 -6 -1 20 7.01 2.02
 -6 -1 20 3.14 1.57
 -6 1 -21 -0.69 1.24
 -6 1 -21 -0.7 0.9
 -6 -1 21 1.01 0.73
 -6 -1 21 -0.47 0.73
 -6 2 21 32.04 3.21
 -6 2 21 28.88 3.45
 -6 -2 -21 28.55 3.51
 -6 -2 -20 114.75 8.01
 -6 2 20 101.58 7.05
 -6 2 20 96.59 7.63
 -6 -2 -20 98.01 7.53
 -6 -2 -19 60 6.49
 -6 2 19 48.62 5.53
 -6 2 19 57.57 6.63
 -6 -2 -19 50.36 5.95
 -6 -2 -18 29.86 4.92
 -6 2 18 22.66 4.07
 -6 -2 -17 157.74 12
 -6 2 17 139.59 10.79
 -6 -2 -16 27.73 5.67
 -6 2 16 25.2 4.85
 -6 -2 -15 75.31 8.79
 -6 2 15 77.32 7.66
 -6 2 15 72.31 8.22
 -6 -2 -14 80.91 9.35
 -6 2 14 87.85 8.61
 -6 2 14 74.31 8.3
 -6 -2 -13 42.24 6.82
 -6 2 13 36.81 5.62
 -6 2 13 49.9 6.7
 -6 -2 -13 28.98 4.26
 -6 -2 -12 649.12 28.4
 -6 2 12 610.11 26.18
 -6 2 12 590.9 25.73
 -6 -2 -12 648.59 23.02
 -6 -2 -11 18.52 4.59
 -6 2 11 9.64 3.22
 -6 2 11 12.76 4.77
 -6 -2 -10 46.02 6.67
 -6 2 10 25.17 4.59
 -6 2 10 28.72 6.69
 -6 2 10 32.05 5.12
 -6 2 9 268.81 15.81
 -6 2 9 238.71 18.67
 -6 2 8 122.56 12.77
 -6 2 7 99.24 11.12
 -6 2 7 104.74 8.97
 -6 2 6 706.78 31.17
 -6 2 6 720.06 26.93
 -6 2 5 220.08 15.63
 -6 2 5 221.59 13.24
 -6 2 4 143.36 12.02
 -6 2 4 149.19 10.61
 -6 2 3 22.72 4.07
 -6 2 3 21.18 4.43
 -6 2 2 0.81 1.5
 -6 2 2 0.83 1.69
 -6 2 1 52.01 6.73
 6 2 -1 56.2 6.73
 -6 2 1 58.48 6.47
 6 2 0 4.18 2.22
 -6 -2 0 8.42 2.59
 -6 2 0 4.23 1.9
 -6 2 0 2.59 1.66
 -6 2 -1 69.3 7.78
 -6 -2 1 62.05 6.6
 -6 2 -1 73.41 7.46
 6 2 1 68.35 7.17
 6 2 2 -0.16 1.17
 -6 -2 2 1.66 1.3
 -6 2 -2 1.54 1.62
 6 2 3 30.6 4.71
 -6 2 -3 29.54 4.71
 -6 -2 3 23.27 4.28
 -6 -2 3 25.67 4.09
 -6 2 -3 30.73 4.46
 6 2 4 121.49 9.54
 -6 2 -4 123 9.98
 -6 -2 4 126.24 10.21
 -6 -2 4 133.62 9.73
 -6 2 -4 151.06 10.35
 6 2 5 219.34 13.05
 -6 2 -5 232.24 13.79
 -6 -2 5 209.23 12.98
 -6 2 -5 245.65 14.11
 -6 -2 6 707.17 29.02
 -6 2 -6 753.11 27.97
 6 2 6 771.75 28.12
 -6 -2 6 768.11 29.02
 -6 2 -6 768.33 29.28
 -6 -2 7 83.98 9.05
 -6 2 -7 98.7 8.47
 6 2 7 89.79 8.45
 -6 -2 7 97.77 9.4
 -6 2 -7 104.12 9.83
 6 2 8 131.61 10.48
 -6 -2 8 145.55 12.15
 -6 2 -8 129.72 11.47
 -6 -2 9 259.66 16.14
 -6 -2 9 258.41 15.46
 -6 -2 9 233.98 17.17
 -6 2 -9 284.86 14.5
 -6 -2 9 239.47 15.56
 -6 -2 9 258.72 17.62
 6 2 9 258.57 15.64
 -6 2 -9 280.18 18.05
 -6 -2 10 33.01 5.76
 -6 -2 10 37.59 5.83
 -6 2 -10 37.41 5.03
 -6 -2 10 25.67 5.76
 -6 -2 10 25.18 5.21
 6 2 10 32.03 5.54
 -6 -2 10 37.31 6.91
 -6 2 -10 33.28 6.09
 6 2 11 9.63 3.74
 -6 -2 11 12.33 3.78
 -6 -2 11 9.33 3.46
 -6 -2 11 9.33 3.64
 -6 2 -11 13.74 3.5
 -6 -2 11 11.23 3.38
 -6 -2 11 13.68 4.41
 -6 2 -11 12.63 4.14
 -6 -2 12 613.36 27.32
 -6 -2 12 573.8 26.17
 -6 -2 13 39.57 6.34
 -6 -2 13 42.12 6.19
 -6 2 -13 43.16 5.62
 -6 -2 13 35.81 5.9
 -6 -2 14 92.16 9.28
 -6 -2 14 84.12 8.89
 -6 2 -14 83.39 7.78
 -6 -2 14 87.3 8.78
 -6 -2 15 78.84 8.25
 -6 -2 15 83.82 8.59
 -6 2 -15 78 7.29
 -6 -2 15 67.16 7.49
 -6 -2 16 18.43 3.92
 -6 -2 16 20.65 4.43
 -6 2 -16 28.48 4.36
 -6 -2 16 27.07 4.27
 -6 2 -17 126.03 10.52
 -6 -2 17 130.02 9.4
 -6 -2 17 123.58 10.05
 -6 2 -17 135.37 9.14
 -6 2 -18 27.15 4.62
 -6 -2 18 27.02 4.35
 -6 2 -19 51.27 5.89
 -6 -2 19 47.7 5.35
 -6 2 -19 36.86 4.99
 -6 -2 19 44.98 5.25
 -6 2 -20 108.29 7.78
 -6 -2 20 100.13 6.99
 -6 -2 20 109.44 6.98
 -6 2 -20 102.53 7.45
 -6 2 -21 28.11 3.32
 -6 2 -21 25.41 3.11
 -6 -2 21 23.06 2.77
 -6 3 21 60.28 4.86
 -6 -3 -21 60.96 4.84
 -6 -3 -20 27.67 3.79
 -6 3 20 29.48 3.65
 -6 3 20 27.81 4.02
 -6 -3 -19 51.28 5.82
 -6 3 19 50.22 5.38
 -6 -3 -19 45.38 5.5
 -6 3 19 36.72 5.21
 -6 -3 -18 12.61 3.4
 -6 -3 -18 13.05 3.35
 -6 3 18 8.96 2.56
 -6 3 18 7.88 3.2
 -6 -3 -17 202.38 13.65
 -6 3 17 190.82 12.75
 -6 -3 -16 130.45 11.2
 -6 3 16 107.73 9.77
 -6 -3 -15 588.38 26.97
 -6 3 15 631.06 26.43
 -6 -3 -14 383.05 21.23
 -6 3 14 422.87 19.77
 -6 3 14 373.05 19.76
 -6 -3 -13 86.95 9.7
 -6 3 13 89.43 8.71
 -6 3 13 83.87 8.76
 -6 -3 -12 191.63 14.46
 -6 3 12 181.45 12.97
 -6 3 12 182.64 12.99
 -6 -3 -11 49.86 7.17
 -6 3 11 57.36 7.01
 -6 3 11 54.36 9.37
 -6 -3 -10 135.47 11.59
 -6 3 10 126.25 10.65
 -6 -3 -9 515.18 23.64
 -6 3 9 487.74 22.46
 -6 3 9 457.17 26.82
 -6 3 8 165.1 11.5
 -6 3 8 148.26 14.18
 -6 3 7 245.57 14.34
 -6 3 7 229.54 17.34
 -6 3 6 389.12 22.55
 -6 3 6 458.41 20.34
 -6 3 5 13.05 3.1
 -6 3 5 22.95 5.09
 -6 3 4 54.17 7.47
 -6 3 4 49.91 6.19
 -6 3 3 97.53 9.96
 -6 3 3 94.08 8.55
 -6 3 2 92.74 9.49
 -6 3 2 99.37 8.88
 6 3 -2 110.76 9.25
 -6 3 1 1113.58 38.52
 -6 3 1 1043.88 35.64
 6 3 -1 1093.9 38.16
 -6 3 0 409.24 20.53
 -6 3 0 391.34 19.08
 6 3 0 395.57 20.08
 -6 3 -1 1087.34 37.31
 -6 -3 1 1005.32 32.52
 -6 3 -1 1051.07 35.44
 6 3 1 1044.11 36.41
 -6 -3 2 111.62 8.76
 -6 3 -2 115.61 9.82
 6 3 2 126.99 10.46
 6 3 3 117.01 9.94
 -6 -3 3 99.92 8.62
 -6 -3 3 115.05 9.15
 -6 3 -3 127.43 10.26
 -6 3 -3 113.45 8.84
 6 3 4 66.35 7.32
 -6 -3 4 54.6 6.49
 -6 3 -4 61.2 7.2
 -6 -3 4 62.32 6.86
 -6 3 -4 58.3 6.69
 -6 -3 5 22.92 4.56
 -6 3 -5 20.87 4.21
 6 3 5 20.13 4.29
 -6 -3 5 20.12 4.14
 -6 3 -5 19.91 4.18
 6 3 6 435.17 20.78
 -6 3 -6 446.86 20.76
 -6 -3 6 413.03 20.42
 -6 -3 6 442.59 21.54
 -6 3 -6 462.28 21.91
 -6 -3 7 204.08 14.14
 6 3 7 243.37 15.08
 -6 3 -7 251.5 14.82
 -6 -3 7 244.28 15.94
 -6 3 -7 237.33 15.67
 -6 -3 8 162.48 12.42
 -6 -3 8 137.44 11.93
 -6 3 -8 167.91 11.8
 6 3 8 160.19 12.47
 -6 -3 8 145.26 12.73
 -6 3 -8 158.8 13.14
 -6 -3 9 508.67 24.29
 -6 -3 9 524.94 23.74
 -6 -3 9 444.55 24.33
 -6 3 -9 561.86 22.36
 -6 -3 9 486.83 23.93
 6 3 9 545.83 25.01
 -6 -3 9 510.56 26.6
 -6 3 -9 561.54 27.19
 -6 -3 10 125.43 11.2
 -6 -3 10 118.04 10.23
 -6 -3 10 93.53 10.81
 -6 3 -10 133.78 9.8
 -6 -3 10 111.88 10.56
 -6 -3 10 105.45 11.77
 6 3 10 108.11 10.47
 -6 3 -10 141.61 13.28
 -6 -3 11 52.87 7.32
 -6 -3 11 56.9 7.05
 -6 3 -11 56.56 6.29
 -6 -3 11 43.49 7.84
 -6 -3 11 62.32 7.83
 -6 -3 11 49.06 8.28
 6 3 11 54.89 7.42
 -6 3 -11 53.76 8.12
 -6 -3 12 170.04 13.39
 -6 -3 12 162.67 11.87
 -6 3 -12 197.95 12.24
 -6 -3 12 170.33 13.13
 -6 -3 13 101.62 10.18
 -6 3 -13 107.5 8.86
 -6 -3 13 87.8 9.28
 -6 -3 14 354.54 19.46
 -6 3 -14 409.81 18.4
 -6 -3 14 361.25 19.46
 -6 -3 15 560.5 24.81
 -6 -3 15 609.53 25.72
 -6 3 -15 633.5 23.7
 -6 -3 15 579.47 24.74
 -6 -3 16 131.97 10.12
 -6 -3 16 111.9 9.75
 -6 3 -16 118.04 8.88
 -6 -3 16 105.49 8.88
 -6 -3 17 192.42 11.61
 -6 -3 17 175.03 11.93
 -6 3 -17 199.33 11.16
 -6 -3 17 187.35 10.93
 -6 3 -18 7.09 2.4
 -6 -3 18 7.36 2.05
 -6 -3 18 7.35 2.39
 -6 -3 18 11.16 2.91
 -6 3 -19 57.63 6.06
 -6 -3 19 47.59 5.23
 -6 -3 19 51.7 5.04
 -6 3 -19 45.26 5.24
 -6 3 -20 31.42 4.09
 -6 -3 20 28.09 3.59
 -6 3 -20 34.95 4.04
 -6 3 -21 57.43 4.59
 -6 -3 21 45.75 3.74
 -6 -4 -21 16.89 2.39
 -6 4 21 19.05 2.55
 -6 4 20 94.32 6.23
 -6 4 20 95.6 7.13
 -6 -4 -20 91.44 6.7
 -6 -4 -19 24.42 3.96
 -6 4 19 26.17 3.85
 -6 4 19 26.95 4.58
 -6 -4 -18 9.83 2.62
 -6 4 18 13.4 3.11
 -6 4 18 13.13 3.53
 -6 -4 -17 222.66 14.09
 -6 4 17 205.16 12.91
 -6 4 17 213.05 14.79
 -6 -4 -17 202.45 13.63
 -6 -4 -16 123.73 10.82
 -6 4 16 131.74 10.57
 -6 -4 -16 101.59 10.04
 -6 -4 -15 23 5.04
 -6 4 15 17.32 4
 -6 -4 -14 22.68 5.2
 -6 4 14 15.37 3.9
 -6 -4 -13 49.48 7.27
 -6 4 13 47.58 6.62
 -6 -4 -12 54.76 7.73
 -6 4 12 62.76 7.41
 -6 4 12 52.42 7.03
 -6 -4 -11 65.42 8.17
 -6 4 11 56.71 6.95
 -6 -4 -10 99.38 10.13
 -6 4 10 104.9 9.67
 -6 4 10 88.63 11.95
 -6 -4 -9 192.82 13.87
 -6 4 9 204.32 13.57
 -6 4 9 159.59 15.39
 -6 -4 -9 158.24 13.37
 -6 4 8 98.7 9.18
 -6 4 8 92.24 8.57
 -6 4 8 89.05 10.94
 -6 4 8 90.81 9.95
 -6 -4 -8 79.54 9.14
 -6 4 7 154.29 14.08
 -6 4 7 162.74 11.59
 -6 4 6 211 16.15
 -6 4 6 210.18 13.4
 -6 4 5 11.17 3.78
 -6 4 5 12.99 3.14
 -6 4 4 266.78 17.49
 -6 4 4 267.71 15.47
 -6 4 3 129.97 11.67
 -6 4 3 111.56 9.72
 -6 4 2 187.53 14.02
 6 4 -2 207.17 13.91
 -6 4 2 183.42 12.73
 6 4 -1 -0.6 1.61
 6 4 -1 0.29 1.24
 -6 4 1 1.45 1.53
 -6 4 1 4.59 2.5
 -6 4 0 406.93 21.17
 6 4 0 438.02 20.1
 -6 4 0 408.13 19.94
 6 4 0 396.66 21.26
 6 4 1 5.21 3.17
 -6 4 -1 3.64 2.08
 -6 4 -1 3.09 1.84
 -6 4 -2 177.84 12.68
 6 4 2 202.24 14.09
 6 4 3 113.82 10.42
 -6 4 -3 122.29 10.59
 -6 -4 3 129.05 10.38
 6 4 4 254.59 15.9
 -6 4 -4 256.63 15.77
 -6 -4 4 280.46 16.11
 -6 4 -5 16.15 3.9
 6 4 5 14.68 3.87
 -6 -4 5 7.9 2.85
 -6 4 -5 18.78 4.33
 -6 4 -6 202.22 13.97
 6 4 6 214.36 14.53
 -6 -4 6 213.19 14.88
 -6 4 -6 217.37 14.83
 -6 4 -7 171.24 12.55
 6 4 7 187.5 13.77
 -6 -4 7 170.52 13.74
 -6 4 -7 163.15 13.27
 -6 -4 8 75.79 8.56
 -6 4 -8 79.17 7.56
 6 4 8 68.37 8.35
 -6 4 -8 76 8.15
 -6 -4 8 72.59 8.33
 -6 -4 8 76.48 8.29
 -6 -4 8 97.14 10.48
 -6 4 -8 86.28 9.82
 -6 -4 9 163.71 13.11
 -6 -4 9 179.1 13.11
 -6 4 -9 198.79 12.48
 6 4 9 178.25 13.96
 -6 -4 9 170.48 13.42
 -6 -4 9 168.97 14.87
 -6 4 -9 162.92 14.32
 -6 -4 10 103.51 10.29
 -6 -4 10 114.09 10.25
 -6 4 -10 115.28 9.41
 -6 -4 10 98.89 10.24
 6 4 10 102.49 10.46
 -6 -4 10 107.28 12.08
 -6 4 -10 105.19 11.65
 -6 -4 11 48.94 7.09
 -6 4 -11 50.56 6.18
 -6 -4 11 38.52 5.98
 -6 -4 11 51.01 7.06
 6 4 11 45.61 7.34
 -6 -4 12 73.33 8.71
 -6 -4 12 63.3 7.34
 -6 4 -12 64.87 7.07
 -6 -4 12 68.91 8.5
 -6 -4 13 46.51 6.87
 -6 -4 13 57.97 6.88
 -6 4 -13 48.93 6.22
 -6 -4 13 41.95 6.47
 -6 -4 14 23.49 4.63
 -6 4 -14 19.83 4
 -6 -4 14 21.83 4.72
 -6 -4 15 21.19 4.64
 -6 4 -15 23.99 4.27
 -6 -4 15 16.83 3.82
 -6 -4 16 128.49 10.01
 -6 -4 16 121.71 10.03
 -6 4 -16 130.85 9.3
 -6 -4 16 116.58 9.45
 -6 -4 17 212.74 12.24
 -6 -4 17 215.04 12.89
 -6 4 -17 207.65 11.44
 -6 -4 17 208.9 11.8
 -6 4 -18 8.33 2.53
 -6 4 -18 14.83 3.29
 -6 -4 18 16.16 2.95
 -6 -4 18 13.86 2.87
 -6 4 -18 16.45 2.94
 -6 4 -19 33.84 4.54
 -6 4 -19 28.3 3.83
 -6 -4 19 32.35 4.12
 -6 4 -20 108.77 7.19
 -6 -4 20 98.95 6.38
 -6 4 -20 86.45 5.6
 -6 4 -21 13.78 2.05
 -6 -5 -20 15.84 2.56
 -6 5 20 12.28 2.22
 -6 -5 -20 19.66 3.14
 -6 5 20 11.25 2.37
 -6 5 19 195.53 10.26
 -6 5 19 220.66 12.13
 -6 -5 -19 184.03 10.48
 -6 -5 -18 24.5 4.14
 -6 5 18 22.26 3.84
 -6 5 18 23.89 4.41
 -6 5 17 127.53 9.67
 -6 5 17 146.54 11.69
 -6 -5 -17 134.09 10.52
 -6 -5 -16 4.09 2.89
 -6 5 16 12.04 3
 -6 5 16 9.69 3.28
 -6 -5 -15 150.59 12.31
 -6 5 15 155.33 11.67
 -6 5 15 128.76 12.1
 -6 -5 -15 122.77 11.31
 -6 -5 -14 66.98 8.43
 -6 5 14 78.9 8.31
 -6 -5 -14 48.31 7.35
 -6 5 14 54.18 8.01
 -6 -5 -13 109.27 10.84
 -6 5 13 95.72 9.21
 -6 -5 -13 90.72 10.29
 -6 -5 -12 31.46 5.85
 -6 -5 -12 26.11 5.37
 -6 5 12 35.93 5.58
 -6 5 12 31.65 6.14
 -6 -5 -11 13.15 4.06
 -6 -5 -11 8.3 3.43
 -6 5 11 15.45 4.44
 -6 -5 -10 50.16 7.32
 -6 -5 -10 43.21 6.72
 -6 5 10 45.81 8.45
 -6 5 10 46.35 7.45
 -6 -5 -9 702.05 29.1
 -6 5 9 626.57 32.42
 -6 5 9 663.7 30.06
 -6 -5 -9 629.52 28.78
 -6 -5 -8 97.29 9.59
 -6 5 8 83.72 10.83
 -6 5 8 92.55 8.79
 -6 5 8 89.56 10.05
 -6 -5 -8 87.84 9.68
 -6 5 7 612.35 30.36
 -6 5 7 622.28 25.47
 -6 5 7 624.98 28.05
 -6 -5 -7 584.67 26.65
 -6 5 6 147.86 13.68
 -6 5 6 158.45 11.81
 -6 5 5 9.15 3.49
 -6 5 5 16.22 3.84
 -6 5 4 9.44 3.33
 -6 5 4 13.62 3.54
 -6 5 3 419.75 22.72
 6 5 -3 446.26 22.97
 -6 5 3 462.01 21.52
 -6 5 2 165.72 13.34
 6 5 -2 190.8 13.94
 -6 5 2 148.24 11.73
 6 5 -2 156.26 13.67
 -6 5 1 196.83 14.47
 6 5 -1 216.85 14.67
 -6 5 1 174.39 12.83
 6 5 -1 190.39 14.83
 6 5 0 12.56 3.56
 6 5 0 12.25 3.54
 -6 5 0 7.23 2.6
 -6 5 0 10.97 3.48
 6 5 1 167.94 12.28
 -6 5 -1 162.97 12.43
 6 5 1 167.33 13.5
 -6 5 -2 170.32 12.89
 6 5 2 162.65 13.18
 6 5 3 484.98 23.94
 -6 5 -3 467.65 22.78
 6 5 4 12.27 3.57
 -6 5 -4 16.21 4.06
 -6 -5 4 10.33 3.03
 -6 5 -5 15.47 4.04
 6 5 5 16.58 4.23
 -6 -5 5 17.35 4.47
 6 5 6 163.43 13.15
 -6 5 -6 161.69 12.71
 -6 -5 6 167.07 13.61
 -6 -5 7 687.75 28.86
 -6 -5 7 635.35 27.73
 -6 5 -7 707.42 26.98
 -6 5 -7 622.39 27.68
 -6 -5 7 672.69 29.09
 6 5 7 697.1 30.13
 -6 -5 7 672.02 30.73
 -6 -5 8 110.08 10.66
 -6 -5 8 110.25 10.33
 -6 5 -8 107.74 9.12
 6 5 8 96.59 10.3
 -6 5 -8 105.73 9.92
 -6 -5 8 136.22 10.76
 -6 -5 8 94.59 9.99
 -6 -5 8 102.54 11.23
 -6 5 -8 86.98 10.29
 -6 -5 9 738.92 30.35
 6 5 9 642.52 29.82
 -6 -5 9 674.04 28.43
 -6 5 -9 710.31 26.85
 -6 -5 9 638.2 29.16
 -6 -5 9 670.83 32.33
 -6 5 -9 666.05 31.57
 -6 -5 10 66.66 8.34
 -6 5 -10 69.74 7.53
 6 5 10 48.61 7.57
 -6 -5 10 57.98 7.6
 -6 -5 10 65.58 8.66
 -6 -5 10 56.37 8.89
 -6 5 -10 60.02 9.23
 -6 -5 11 6.54 3.11
 -6 5 -11 10.87 3.24
 -6 -5 11 7.6 2.81
 -6 -5 11 15.25 4.43
 -6 -5 12 38.98 6.41
 -6 5 -12 34.15 5.32
 -6 -5 12 38.93 5.81
 -6 -5 12 35.05 6.15
 -6 -5 13 104.97 10.4
 -6 5 -13 136.59 10.23
 -6 -5 13 105.8 10.54
 -6 -5 13 121.25 10
 -6 -5 14 66.74 7.96
 -6 -5 14 61.8 7.68
 -6 5 -14 63.3 6.83
 -6 -5 15 112.41 9.98
 -6 5 -15 130.37 9.58
 -6 -5 15 139.43 11.1
 -6 -5 16 8.05 2.71
 -6 -5 16 4.72 1.99
 -6 5 -16 4.97 2.13
 -6 -5 16 8.29 2.79
 -6 -5 17 146.87 9.87
 -6 -5 17 153.08 10.41
 -6 5 -17 156.8 9.58
 -6 -5 17 153.21 9.89
 -6 5 -17 133.65 9.53
 -6 5 -18 15.26 3.07
 -6 -5 18 13.35 2.72
 -6 -5 18 15.84 3.02
 -6 5 -18 17.66 2.96
 -6 -5 18 14.53 2.61
 -6 5 -19 226.18 11.68
 -6 -5 19 216.7 10.82
 -6 5 -20 13.75 2.52
 -6 -5 20 12.15 2.04
 -6 -6 -20 32.64 3.43
 -6 6 20 28.84 3.19
 -6 6 19 34.1 3.82
 -6 -6 -19 37.68 4.31
 -6 6 19 47.79 4.99
 -6 -6 -19 38.73 4.13
 -6 6 18 220.81 11.51
 -6 6 18 218.1 12.75
 -6 -6 -18 213.07 11.74
 -6 6 17 60.28 6.38
 -6 6 17 59.88 7.1
 -6 -6 -17 61.93 6.61
 -6 6 16 128.02 9.91
 -6 6 16 124.3 10.88
 -6 -6 -16 108.29 9.71
 -6 -6 -15 23.34 4.69
 -6 6 15 29.47 4.82
 -6 6 15 22.2 4.93
 -6 6 14 10.76 2.92
 -6 6 14 13.11 3.75
 -6 -6 -13 28.92 5.75
 -6 6 13 31.58 5.13
 -6 6 13 39.01 6.75
 -6 -6 -12 66.59 8.81
 -6 6 12 57.74 7.11
 -6 6 12 52.93 7.95
 -6 6 11 97.97 10.82
 -6 -6 -11 99.08 10.58
 -6 6 10 93.86 10.46
 -6 -6 -10 102.73 10.63
 -6 6 9 137.99 14.16
 -6 6 9 136.67 12.61
 -6 -6 -9 109.72 10.9
 -6 6 8 566.39 29.93
 -6 6 8 572.48 27.24
 -6 -6 -8 580.86 26.61
 -6 -6 -7 26.87 5.51
 -6 6 7 19.5 5.41
 -6 6 7 21.9 4.36
 -6 6 7 22.63 5.01
 -6 -6 -6 48.71 6.88
 -6 6 6 47.02 7.74
 -6 6 6 39.65 5.97
 -6 6 6 50.23 7.04
 -6 6 5 5.75 2.72
 -6 6 5 10.09 3.12
 -6 6 5 15.21 4.03
 6 6 -4 39.47 7.06
 -6 6 4 47.83 6.72
 -6 6 4 35.53 6.25
 -6 6 3 136.46 12.39
 6 6 -3 127.43 12.41
 -6 6 3 159.9 12.35
 6 6 -3 136.57 13.04
 -6 6 2 272.4 17.73
 6 6 -2 289.6 18.61
 -6 6 2 266.81 16.56
 6 6 -2 282.33 19.21
 -6 6 1 88.19 9.61
 6 6 -1 79.42 9.41
 -6 6 1 72.12 8.39
 6 6 -1 93.32 10.63
 -6 6 0 59.42 7.95
 6 6 0 68.05 8.49
 -6 6 0 44.55 6.48
 6 6 0 68.69 9
 -6 6 -1 80.43 8.99
 6 6 1 80.66 8.97
 6 6 1 92.77 10.44
 -6 6 -2 266.73 17
 6 6 2 275.22 16.99
 6 6 2 278.45 18.32
 6 6 3 148.42 13.12
 -6 6 -3 137.64 12.02
 6 6 4 53.84 7.7
 -6 6 -4 45 7.06
 -6 6 -5 20.11 4.23
 -6 -6 5 14.08 3.78
 -6 -6 5 11.07 3.44
 -6 6 -5 21.68 5.21
 6 6 5 13 4.08
 -6 -6 5 14.53 4.11
 -6 -6 5 17.02 3.77
 -6 -6 6 46.92 7.11
 -6 6 -6 60.35 6.82
 -6 -6 6 46.07 6.93
 -6 6 -6 45.64 6.89
 -6 -6 6 65.37 7.09
 -6 -6 6 59.6 7.49
 -6 -6 6 43.82 6.96
 6 6 6 49.3 7.39
 6 6 7 31.93 6.08
 -6 -6 7 27.61 5.42
 -6 6 -7 29.81 5.02
 -6 -6 7 21.43 4.52
 -6 6 -7 29.46 5.58
 -6 -6 7 41.06 6.78
 -6 -6 7 28.23 5.52
 -6 -6 7 39.84 5.75
 -6 6 -8 519.88 25.57
 -6 -6 8 631.34 27.99
 -6 -6 8 548.55 26.02
 6 6 8 618.8 29.22
 -6 6 -8 632.68 25.55
 -6 -6 8 579.81 27.69
 -6 -6 8 539.86 28.87
 -6 -6 9 151.69 12.92
 -6 -6 9 155.41 12.61
 -6 6 -9 175.03 12.18
 6 6 9 151.06 13.51
 -6 -6 9 150.88 13.19
 -6 -6 9 158 14.91
 -6 -6 10 108.49 10.77
 -6 6 -10 107.39 9.47
 -6 -6 10 94.52 9.7
 -6 -6 10 96.71 10.66
 -6 -6 11 108.48 11.11
 -6 -6 11 97.19 9.69
 -6 6 -11 110.98 9.45
 -6 -6 11 86.49 9.88
 -6 -6 12 68.74 8.43
 -6 -6 12 69.93 7.93
 -6 6 -12 71.57 7.62
 -6 -6 12 76.77 9.21
 -6 -6 13 28.74 5.52
 -6 6 -13 40.83 5.63
 -6 -6 13 36.29 5.35
 -6 -6 13 26.67 5.25
 -6 -6 14 13.98 3.56
 -6 -6 14 12.72 3.33
 -6 -6 14 14.89 4.02
 -6 6 -14 20.48 4.07
 -6 -6 15 23.42 4.54
 -6 6 -15 32.81 4.68
 -6 -6 15 23.81 4.54
 -6 -6 16 112.36 9.05
 -6 6 -16 124.52 8.73
 -6 -6 16 109.61 9.09
 -6 -6 17 57.19 5.85
 -6 -6 17 56.72 6.01
 -6 6 -17 62.74 5.88
 -6 -6 17 55.27 5.75
 -6 -6 18 224.12 10.74
 -6 -6 18 196.7 10.82
 -6 6 -18 210.57 10.4
 -6 -6 18 223.76 10.54
 -6 6 -19 51.07 4.94
 -6 -6 19 42.7 4.28
 -6 6 -20 30.59 3.22
 -6 -6 20 23.19 2.62
 -6 7 19 34.12 3.37
 -6 -7 -19 33.35 3.75
 -6 7 19 38.28 4.02
 -6 7 18 149.41 8.64
 -6 -7 -18 143.71 9.17
 -6 7 18 150.41 9.59
 -6 -7 -18 146.44 8.42
 -6 7 17 151.89 9.67
 -6 -7 -17 157.93 10.53
 -6 7 17 156.56 10.91
 -6 -7 -17 156.26 9.88
 -6 -7 -16 29.32 4.62
 -6 7 16 31.52 4.57
 -6 7 16 31.26 5.15
 -6 -7 -15 9.46 3.18
 -6 7 15 11.94 3.05
 -6 7 15 10.11 3.11
 -6 -7 -14 9.12 2.79
 -6 7 14 16.16 4.01
 -6 7 14 16.43 4.06
 -6 -7 -13 24.24 5.16
 -6 7 13 20.76 4.2
 -6 7 13 31.01 5.89
 -6 -7 -12 21.11 4.99
 -6 7 12 20.7 4.36
 -6 7 12 20.78 5.33
 -6 7 11 101.56 10.91
 -6 -7 -11 106.19 10.61
 -6 7 10 89.15 9.97
 -6 -7 -10 93.92 10.04
 -6 7 9 143.7 12.87
 -6 -7 -9 155.25 12.82
 -6 7 8 83.1 10.9
 -6 7 8 89.61 9.87
 -6 -7 -8 87.62 9.42
 -6 7 7 367.73 23.1
 -6 7 7 393.95 21.41
 -6 -7 -7 389.02 20.65
 -6 7 6 118.86 10.6
 -6 -7 -6 121.07 10.59
 -6 7 6 104.26 11.66
 -6 7 6 116.84 11.01
 6 7 -6 104.91 12.05
 -6 -7 -6 104.17 10.24
 -6 -7 -5 17.5 4.05
 -6 -7 -5 22.98 4.52
 6 7 -5 21.89 5.32
 -6 7 5 15.06 4.61
 -6 7 5 15.44 3.83
 -6 7 5 25.92 5.36
 -6 -7 -4 23.32 4.86
 6 7 -4 28.64 6.28
 -6 7 4 33 6.34
 -6 7 4 26.3 5
 -6 7 4 25.7 5.15
 6 7 -3 24.75 6.02
 6 7 -3 17.01 4.69
 -6 7 3 12.21 3.08
 -6 7 3 18.69 4.65
 -6 7 3 13.53 3.71
 -6 7 3 20.78 4.66
 6 7 -2 71.78 9.71
 6 7 -2 73.59 9.6
 -6 7 2 60.79 8.2
 -6 7 2 64.16 8.16
 -6 7 2 81.14 8.58
 -6 7 1 873.58 35.16
 6 7 -1 893.92 36.86
 -6 7 1 808.83 33.17
 6 7 -1 859.45 37.45
 6 7 0 30.79 6.3
 -6 7 0 24.01 5.07
 6 7 0 28.06 6.09
 6 7 1 898.14 35.92
 6 7 1 874.96 36.92
 -6 7 -2 58.38 7.1
 6 7 2 56.86 8.46
 6 7 2 63.87 8.57
 -6 7 -2 55.52 7.89
 -6 7 -2 66.25 7.8
 -6 -7 3 17.97 4.31
 -6 -7 3 21.96 4.71
 6 7 3 22.95 5.55
 -6 7 -3 27.42 4.95
 -6 7 -3 19.95 4.88
 -6 7 -3 29.86 5.19
 -6 -7 3 24.15 4.38
 -6 -7 4 29.88 5
 -6 -7 4 24.38 4.5
 6 7 4 24.72 5.83
 -6 -7 4 27.26 5.1
 -6 7 -4 29.57 5.06
 -6 7 -4 24.48 5.38
 -6 -7 4 23.92 4.64
 -6 -7 4 34.06 5.07
 -6 -7 5 21.64 4.24
 -6 -7 5 15.15 4.07
 -6 7 -5 23 4.55
 -6 -7 5 23.48 5.08
 -6 7 -5 14.66 3.52
 -6 -7 5 18.93 4.05
 6 7 5 18.38 4.82
 -6 -7 5 28.89 4.75
 -6 -7 6 133.07 11.68
 6 7 6 124.05 12.37
 -6 -7 6 113.46 9.54
 -6 -7 6 122.43 11.31
 -6 7 -6 142.85 11.32
 -6 7 -6 114.78 11.74
 -6 -7 6 125.63 11.25
 -6 -7 6 165.45 11.45
 -6 -7 7 405.11 22.07
 6 7 7 406.29 23.37
 -6 -7 7 387.73 21.45
 -6 7 -7 416.93 20.37
 -6 7 -7 380.63 21.95
 -6 -7 7 391.1 23.8
 -6 -7 8 113.97 11.28
 -6 -7 8 98.58 10.29
 6 7 8 113.61 11.84
 -6 7 -8 106.15 9.63
 -6 7 -8 96.28 10.33
 -6 -7 8 96.08 11.66
 -6 -7 9 149.14 12.98
 -6 -7 9 152.24 12.7
 -6 7 -9 168.21 12.16
 -6 -7 10 129.34 11.88
 -6 7 -10 127.15 10.39
 -6 -7 10 104.2 10.98
 -6 -7 10 105.87 10.37
 -6 -7 11 128.76 11.84
 -6 7 -11 151.55 11.23
 -6 -7 11 126.83 12.06
 -6 -7 11 111.08 10.49
 -6 -7 12 23.48 5.05
 -6 7 -12 25.28 4.64
 -6 -7 12 17.66 4.16
 -6 -7 12 20.75 4.85
 -6 -7 13 31.07 5.61
 -6 -7 13 31.59 5.06
 -6 7 -13 33.42 5.3
 -6 -7 13 18.81 4.11
 -6 -7 14 18.88 4.16
 -6 7 -14 11.85 2.95
 -6 -7 14 12.22 2.78
 -6 -7 14 16.76 4.03
 -6 -7 15 10.42 2.94
 -6 7 -15 12.02 2.81
 -6 -7 15 10.02 3.09
 -6 -7 16 29.31 4.4
 -6 7 -16 34.25 4.46
 -6 -7 16 37.87 5.12
 -6 -7 17 172.22 10.16
 -6 -7 17 165.16 10.16
 -6 7 -17 197.38 10.19
 -6 -7 17 168.31 10.07
 -6 -7 18 156.53 8.47
 -6 -7 18 150.41 8.8
 -6 7 -18 161.26 8.44
 -6 -7 18 170.31 8.73
 -6 7 -19 26.94 3.19
 -6 -7 19 30.64 3.26
 -6 -8 -19 66.29 4.74
 -6 8 18 58.09 4.62
 -6 -8 -18 68.03 5.66
 -6 8 18 62.18 5.18
 -6 -8 -17 16.29 2.8
 -6 8 17 23.02 3.32
 -6 -8 -17 21.91 3.63
 -6 8 17 18.63 3.32
 -6 8 16 243.7 12.77
 -6 -8 -16 265.49 14.23
 -6 8 16 256.84 14.25
 -6 -8 -16 252.24 12.7
 -6 -8 -15 48.9 5.75
 -6 8 15 37.12 5.1
 -6 -8 -15 50.28 6.39
 -6 8 15 41.88 6.01
 -6 8 14 55.92 6.52
 -6 -8 -14 50.36 6.69
 -6 8 14 48.58 6.82
 -6 -8 -14 57.47 6.67
 -6 -8 -13 -3.82 2.88
 -6 8 13 1.17 1.73
 -6 -8 -13 -2.33 2.47
 -6 8 13 0.72 1.68
 -6 -8 -12 6.02 1.92
 -6 8 12 8.68 3.09
 -6 8 12 1.87 2.38
 -6 8 11 263.77 17.29
 -6 -8 -11 270.33 16.74
 -6 -8 -10 250.31 16.76
 -6 8 10 239.82 16.53
 -6 -8 -10 230.42 15.56
 -6 -8 -9 132.73 11.82
 -6 8 9 116.88 11.59
 -6 -8 -9 133.87 11.41
 -6 -8 -8 404.92 21.13
 -6 8 8 381.53 21.34
 -6 -8 -8 353.07 19.69
 -6 8 7 133.83 13.48
 -6 -8 -7 130.34 11.26
 -6 8 7 149.46 12.79
 -6 -8 -7 131.04 11.35
 -6 8 6 348.52 21.9
 -6 -8 -6 355.8 19.07
 6 8 -6 306.98 21.82
 -6 8 6 319.76 18.49
 -6 8 6 347.36 19.69
 -6 -8 -6 311.46 18.14
 -6 -8 -5 36.73 6.01
 -6 -8 -5 42.38 6.17
 6 8 -5 42.36 7.96
 -6 8 5 35.81 6.72
 -6 8 5 39.09 6.23
 -6 8 5 53.51 7.39
 6 8 -5 50.17 8.29
 -6 8 4 186.29 15.25
 -6 -8 -4 195.25 13.35
 -6 8 4 173.22 13.72
 -6 8 4 184.77 13.84
 6 8 -4 193.55 16.87
 -6 8 4 212.81 14.67
 6 8 -4 170.22 15.67
 -6 -8 -4 175.37 12.86
 -6 8 3 156.16 13.83
 -6 -8 -3 187.07 12.8
 -6 8 3 178.21 13.43
 -6 8 3 163.75 13.31
 6 8 -3 160.69 15.19
 6 8 -3 186.84 16.49
 -6 8 3 170.4 13
 -6 -8 -3 186.91 12.92
 -6 8 2 375.17 21.81
 6 8 -2 384.48 23.88
 -6 8 2 391.64 20.75
 -6 8 2 377.19 21.26
 -6 8 2 393.12 20.37
 6 8 -2 395.91 24.64
 -6 -8 -2 383.39 19.38
 -6 -8 -1 279.95 15.65
 6 8 -1 281.92 20.05
 -6 8 1 296.94 17.64
 -6 8 1 259.71 17.54
 -6 8 1 305.15 17.46
 -6 -8 -1 307.78 16.73
 6 8 -1 290.57 20.75
 6 8 0 16.08 5.15
 6 8 0 18.58 4.89
 -6 -8 0 17.86 3.61
 -6 8 0 16.9 4.25
 -6 8 0 23.9 5.14
 -6 8 0 13.8 3.8
 -6 -8 0 25.77 4.48
 -6 -8 1 283.25 16.4
 6 8 1 284.8 19.72
 -6 8 -1 286.1 17.1
 -6 8 -1 241.84 17.53
 -6 8 -1 310.2 17.5
 -6 -8 1 279.75 15.65
 6 8 1 256.99 19.23
 6 8 2 409.01 23.87
 -6 8 -2 397.91 20.59
 -6 8 -2 383.2 22.5
 -6 -8 2 372.53 18.57
 -6 -8 2 401.61 20.66
 -6 8 -2 414.74 20.88
 -6 -8 2 426.38 19.48
 6 8 2 361.69 23
 6 8 3 165.8 14.97
 -6 -8 3 164.92 12.56
 -6 -8 3 173.18 13.44
 -6 8 -3 175.53 13
 -6 8 -3 161.89 14.35
 -6 -8 3 167 12.11
 -6 -8 3 183.97 12.22
 -6 8 -3 195.39 13.93
 6 8 4 210.25 16.78
 -6 -8 4 216.12 14.04
 -6 -8 4 215.49 15.3
 -6 8 -4 195.3 16.14
 -6 8 -4 257.93 15.78
 -6 -8 4 206.4 13.91
 -6 -8 4 255.16 14.23
 -6 -8 5 45.41 6.08
 -6 8 -5 45.29 6.49
 -6 -8 5 43.53 6.82
 -6 8 -5 36.59 6.69
 -6 -8 5 47.77 6.87
 6 8 5 46.52 7.77
 -6 -8 5 51.06 6.36
 6 8 6 355.22 22.05
 -6 -8 6 326.75 17.21
 -6 -8 6 329 19.84
 -6 8 -6 371.69 19.53
 -6 -8 6 354.58 19.91
 -6 8 -6 285.38 19.88
 -6 -8 7 186.24 14.52
 -6 8 -7 194.68 13.63
 -6 -8 8 413.69 22.29
 -6 -8 8 358.42 20.6
 -6 8 -8 427.6 20.77
 -6 -8 9 144.23 13.02
 -6 -8 9 140.82 12.21
 -6 8 -9 158.53 11.89
 -6 -8 10 279.05 17.66
 -6 -8 10 247.25 16.44
 -6 8 -10 280.11 16.01
 -6 -8 10 273.12 18
 -6 -8 11 276.53 17.45
 -6 8 -11 291 16.06
 -6 -8 11 272.26 17.72
 -6 -8 11 254.94 16.16
 -6 -8 12 10.76 3.61
 -6 8 -12 9.8 2.91
 -6 -8 12 8.43 2.65
 -6 -8 12 11.18 4.05
 -6 -8 13 5.06 2.59
 -6 8 -13 0.37 1.53
 -6 -8 13 -0.61 1.31
 -6 -8 13 0.41 1.85
 -6 -8 14 43.54 6.08
 -6 8 -14 48.62 5.75
 -6 -8 14 46.05 5.49
 -6 -8 14 40.78 5.96
 -6 -8 15 46.96 5.73
 -6 -8 15 48.33 5.24
 -6 8 -15 40.68 4.9
 -6 -8 15 50.76 6.19
 -6 -8 16 281.82 14.06
 -6 8 -16 285.89 13.06
 -6 -8 16 261.59 13.78
 -6 -8 17 17.85 3.16
 -6 -8 17 16.95 2.96
 -6 8 -17 19.1 2.96
 -6 -8 17 15.6 2.9
 -6 -8 18 65.99 4.8
 -6 -8 18 58.34 4.86
 -6 8 -18 62.44 4.71
 -6 -8 18 52.26 4.43
 -6 -9 -18 97.02 6.06
 -6 9 18 87.65 5.45
 -6 9 17 3.56 1.25
 -6 -9 -17 6.71 2.12
 -6 9 17 6.73 1.87
 -6 9 16 6.57 1.95
 -6 -9 -16 7.75 2.22
 -6 9 16 11.41 2.74
 -6 9 15 10.93 2.65
 -6 -9 -15 17.36 3.53
 -6 9 15 14.76 3.22
 -6 -9 -14 7.65 2.28
 -6 9 14 9.84 2.8
 -6 -9 -14 7.73 2.68
 -6 9 14 3.96 1.86
 -6 9 13 51.75 6.05
 -6 -9 -13 42.59 5.51
 -6 -9 -13 40.5 6.1
 -6 9 13 48.21 6.45
 -6 -9 -12 7.39 2.63
 -6 9 12 6.68 2.56
 -6 -9 -12 6.33 2.95
 -6 9 12 5.41 2.43
 -6 -9 -11 0.62 1.95
 -6 -9 -11 1.67 1.63
 -6 9 11 1.28 2.57
 -6 -9 -10 170.29 13.39
 -6 9 10 143.78 12.22
 -6 -9 -10 157.45 11.94
 -6 -9 -9 42.27 6.36
 -6 -9 -9 34.52 5.92
 -6 9 9 37.16 6.46
 -6 -9 -8 90.05 9.5
 -6 9 8 89.12 9.62
 -6 -9 -8 84.1 8.73
 -6 -9 -7 10.81 3.51
 -6 -9 -7 17.9 4.69
 -6 9 7 18.6 4.84
 -6 -9 -6 66.11 7.63
 -6 -9 -6 70.6 8.27
 -6 9 6 69.49 8.52
 -6 9 5 209.37 16.36
 -6 -9 -5 227.55 14.82
 -6 9 5 203.34 14.96
 -6 9 5 196.59 14.18
 -6 -9 -5 220.37 14.23
 -6 9 4 160.83 14.17
 -6 -9 -4 181.39 12.99
 -6 9 4 156.34 12.81
 -6 9 4 158.75 13.23
 -6 9 4 175.79 13.22
 6 9 -4 163.36 15.76
 -6 -9 -4 184.75 12.72
 6 9 -3 40.78 8.18
 -6 -9 -3 51.46 6.67
 -6 9 3 43.49 6.72
 -6 9 3 44.11 7.54
 -6 9 3 44.94 7.14
 6 9 -3 44.08 8.13
 -6 9 3 33.73 5.68
 -6 -9 -3 45.41 6.1
 -6 -9 -2 136.53 10.81
 -6 9 2 141.49 12.21
 6 9 -2 126.55 13.74
 -6 9 2 135.72 11.45
 -6 9 2 121.63 11.87
 -6 -9 -2 131.76 10.61
 6 9 -2 149.23 14.87
 -6 -9 -1 85.04 8.3
 6 9 -1 81.68 10.84
 6 9 -1 93.33 11.63
 -6 9 1 83.06 9.91
 -6 9 1 83.59 9.02
 -6 9 1 78.74 8.78
 -6 -9 -1 88.49 8.46
 -6 -9 -1 79.11 7.89
 6 9 0 79.56 10.63
 6 9 0 82.71 10.8
 -6 9 0 93.7 9.77
 -6 9 0 95.23 10.79
 -6 9 0 95.39 9.47
 -6 -9 0 83.93 8.43
 -6 -9 0 99.88 8.76
 -6 -9 1 79.75 8.42
 6 9 1 82.96 10.72
 6 9 1 84.97 10.86
 -6 9 -1 88.92 9.48
 -6 9 -1 71.65 9.49
 -6 9 -1 98.79 9.62
 -6 -9 1 84.77 8.12
 6 9 2 121.46 13.15
 -6 -9 2 134.28 11.57
 6 9 2 134.42 13.87
 -6 9 -2 130.2 11.5
 -6 9 -2 120.26 12.6
 -6 -9 2 153.08 10.74
 -6 9 -2 165.86 12.56
 -6 -9 3 36.86 6.47
 -6 9 -3 34.46 5.73
 6 9 3 44.8 8.02
 -6 9 -3 33.93 6.99
 -6 -9 3 42.37 6.03
 -6 -9 3 40.03 5.32
 -6 -9 4 183.55 12.98
 -6 -9 4 160.5 13.32
 -6 9 -4 202.65 14.18
 -6 -9 4 160.27 12.21
 -6 -9 4 226.33 13.04
 -6 -9 5 198.33 13.22
 -6 -9 5 197.72 14.98
 -6 9 -5 208.56 14.43
 -6 -9 5 179.88 13.48
 -6 -9 6 64.87 7.22
 -6 -9 6 67.99 8.6
 -6 9 -6 65.69 7.98
 -6 -9 6 58.27 7.79
 -6 9 -7 25.16 4.93
 -6 -9 7 15.51 3.97
 -6 -9 7 15.54 4.53
 -6 -9 8 101.36 10.5
 -6 -9 8 88.21 9.79
 -6 9 -8 97.1 9.44
 -6 -9 9 36.66 6.43
 -6 -9 9 41.02 6.47
 -6 -9 9 42.24 6.81
 -6 9 -9 41.67 5.97
 -6 -9 10 165.53 13.16
 -6 -9 10 145.73 12.13
 -6 9 -10 168.81 11.99
 -6 -9 10 160.79 13.14
 -6 9 -11 -1.32 1.83
 -6 -9 11 1.52 2.87
 -6 -9 11 -0.18 1.6
 -6 -9 11 0.66 2.57
 -6 -9 12 7.7 3.2
 -6 9 -12 8.66 2.56
 -6 -9 12 9.64 3.2
 -6 -9 12 10.47 3.29
 -6 -9 13 35.43 5.56
 -6 9 -13 43.42 5.46
 -6 -9 13 40.18 6.09
 -6 -9 13 46.52 5.83
 -6 -9 14 7.74 2.81
 -6 9 -14 9.75 2.67
 -6 -9 14 7.54 2.13
 -6 -9 14 4.39 2.16
 -6 -9 15 18.64 3.74
 -6 9 -15 12.62 2.85
 -6 -9 15 15.92 2.91
 -6 -9 15 13.38 3.09
 -6 -9 16 10.86 2.44
 -6 9 -16 12.73 2.51
 -6 -9 16 11.07 2.52
 -6 -9 17 9.92 2.23
 -6 -9 17 6.82 1.84
 -6 9 -17 9.61 2.02
 -6 -9 17 8.7 1.92
 -6 9 -18 85.26 5.25
 -6 -9 18 90.65 5.11
 -6 -9 18 97.12 5.59
 -6 -9 18 90.4 5.28
 -6 -10 -17 3.48 1.39
 -6 10 17 0.73 1.14
 -6 10 16 18.88 2.7
 -6 -10 -16 27.95 3.8
 -6 10 16 30.33 4.04
 -6 10 16 26.5 3.12
 -6 10 15 68.17 5.69
 -6 -10 -15 71.8 6.64
 -6 10 15 72.91 6
 -6 10 14 37.54 4.54
 -6 -10 -14 38.44 5.2
 -6 10 14 42.31 5.08
 -6 10 13 100.14 7.92
 -6 -10 -13 90.48 8.64
 -6 10 13 90.84 8.04
 -6 -10 -12 72.06 8.02
 -6 -10 -12 80.28 7.03
 -6 10 12 84.62 8.25
 -6 -10 -11 33.68 5.52
 -6 10 11 28.81 4.87
 -6 -10 -10 259.03 16.32
 -6 10 10 246.67 15.41
 -6 -10 -9 15.69 3.99
 -6 10 9 12.95 3.65
 -6 -10 -8 60.94 7.76
 -6 10 8 48.44 6.83
 -6 -10 -7 173 13.13
 -6 10 7 170.59 12.96
 -6 -10 -6 36.35 6.1
 6 10 -6 28.11 4.22
 -6 10 6 26.43 5.52
 -6 10 6 32.03 5.61
 -6 -10 -5 27.28 5.03
 -6 10 5 26.52 5.71
 -6 10 5 31.52 5.46
 -6 -10 -4 378.44 19.71
 -6 10 4 368.89 20.79
 -6 10 4 381.43 19.97
 -6 -10 -3 105.67 9.96
 -6 10 3 113.38 10.82
 -6 10 3 103.99 9.94
 -6 -10 -2 901.38 33.06
 -6 10 2 893.26 35.21
 -6 10 2 935.48 34.13
 -6 -10 -1 100.38 9.19
 -6 -10 -1 82.84 8
 -6 10 1 80.85 9.14
 -6 10 1 71.77 8.16
 -6 -10 0 2.63 2.12
 -6 10 0 2.84 2.64
 -6 -10 0 1.4 1.5
 -6 10 0 1.06 2
 -6 -10 1 78.22 8.43
 -6 10 -1 62.58 8.05
 -6 10 -1 82.99 8.84
 -6 10 -2 856.24 33.51
 -6 -10 2 860.55 32.92
 -6 -10 3 106.26 10.39
 -6 10 -3 88.86 9.56
 -6 -10 3 92.21 8.51
 -6 -10 4 380.62 19.43
 -6 -10 4 360.22 20.54
 -6 10 -4 389.44 20.7
 -6 -10 4 400.55 19.43
 -6 10 -5 26.92 5.15
 -6 -10 5 28.71 4.98
 -6 -10 5 21.28 4.75
 -6 -10 5 23.44 4.73
 -6 -10 5 41.73 5.48
 -6 10 -6 22.74 4.79
 -6 -10 6 21.88 5.26
 -6 -10 6 20.29 4.28
 -6 -10 7 194.37 14.65
 -6 10 -7 194.4 13.63
 -6 -10 7 175.74 13.63
 -6 -10 8 60.08 7.92
 -6 10 -8 61.61 7.41
 -6 -10 8 52.86 7.55
 -6 -10 8 60.23 7.92
 -6 -10 9 16.37 3.66
 -6 10 -9 13.15 3.55
 -6 -10 9 15.57 4.21
 -6 -10 9 17.5 4.63
 -6 -10 10 253 16.09
 -6 -10 10 225.15 14.92
 -6 10 -10 251.98 14.63
 -6 -10 10 251.37 16.24
 -6 -10 11 30.26 5.3
 -6 10 -11 34.76 5.12
 -6 -10 11 35.24 5.59
 -6 -10 11 35.42 5.77
 -6 -10 12 90.79 8.7
 -6 -10 12 73.27 7.51
 -6 10 -12 79.39 7.39
 -6 -10 12 85.66 8.48
 -6 -10 13 97.93 8.79
 -6 -10 13 90.61 7.88
 -6 10 -13 98.75 7.75
 -6 -10 13 84.51 8.16
 -6 -10 14 42.43 5.33
 -6 -10 14 41.31 4.84
 -6 10 -14 41.79 4.79
 -6 -10 14 40.86 5.35
 -6 -10 15 72.14 6.53
 -6 -10 15 75.46 5.76
 -6 10 -15 76.31 5.96
 -6 -10 15 75.63 6.68
 -6 -10 16 28.59 3.68
 -6 10 -16 33.68 3.48
 -6 -10 16 29.19 3.72
 -6 -10 17 1.54 0.96
 -6 -10 17 -0.83 1.21
 -6 10 -17 2.74 1.25
 -6 -10 17 3.36 1.36
 -6 -11 -16 28.32 3.25
 -6 11 16 24.75 3.12
 -6 -11 -15 14.04 2.69
 -6 11 15 12.39 2.58
 -6 -11 -14 76.85 6.72
 -6 11 14 72.26 6.82
 -6 -11 -13 257.76 13.95
 -6 11 13 235.88 13.74
 -6 11 13 271.68 12.47
 -6 -11 -12 120.96 9.82
 -6 -11 -12 115.02 7.99
 -6 11 12 124.63 8.76
 -6 -11 -11 152.75 11.39
 -6 11 11 135.64 9.74
 -6 -11 -10 64.74 7.55
 -6 11 10 62.97 6.66
 -6 -11 -9 8.71 2.71
 -6 11 9 4.34 2.43
 -6 11 9 7.05 2.72
 -6 -11 -8 17.29 4.29
 -6 11 8 4.81 2.54
 -6 11 8 13.12 3.22
 -6 -11 -7 83.95 8.83
 6 11 -7 85.18 7.43
 -6 11 7 74.6 8.95
 -6 11 7 94.05 8.88
 -6 -11 -6 13.03 3.6
 6 11 -6 6.55 1.9
 -6 11 6 5.91 3.44
 -6 11 6 7.36 2.32
 -6 -11 -5 224.45 14.79
 -6 11 5 205.59 15.16
 6 11 -5 208.64 12.51
 -6 11 5 221.11 14.16
 -6 -11 -4 59.13 7.4
 -6 11 4 47.53 7.1
 -6 11 4 53.73 6.79
 -6 -11 -3 98.86 9.42
 -6 11 3 84.87 9.47
 -6 11 3 111.33 9.83
 -6 -11 -2 23.11 4.35
 -6 11 2 14.51 4.12
 -6 11 2 16.7 3.93
 -6 -11 -1 93.11 9.13
 -6 -11 -1 99.9 8.7
 -6 11 1 85.25 9.47
 -6 11 1 107.16 9.87
 -6 -11 0 4.28 1.65
 -6 11 0 4.78 2.37
 -6 -11 0 3.67 1.53
 -6 11 0 5.46 2.44
 -6 -11 1 112.34 9.29
 -6 -11 1 96.04 9.08
 -6 11 -1 82.43 9.18
 -6 11 -2 21 4.61
 -6 -11 2 14.47 3.65
 -6 -11 3 105.9 9.57
 -6 -11 3 108.25 10.28
 -6 11 -3 104.75 10.02
 -6 -11 4 44.56 6.18
 -6 11 -4 51.81 7.1
 -6 -11 4 48.66 7.06
 -6 -11 4 52.37 6.43
 -6 -11 5 214.33 13.36
 -6 -11 5 209.18 15.05
 -6 11 -5 214.42 14.39
 -6 -11 5 200.72 13.25
 -6 11 -6 7.77 2.96
 -6 -11 6 9.42 3.36
 -6 -11 6 4.81 1.87
 -6 -11 7 106.77 10.36
 -6 -11 7 90.41 9.67
 -6 11 -7 98.22 9.28
 -6 -11 7 99.68 9.63
 -6 -11 8 16.08 4.03
 -6 -11 8 7.14 3.07
 -6 11 -8 8.61 2.65
 -6 -11 8 8.3 3.22
 -6 -11 9 1.38 1.55
 -6 11 -9 10.39 3.09
 -6 -11 9 8.92 3.27
 -6 -11 9 4.59 2.03
 -6 -11 10 52.61 6.72
 -6 -11 10 58.36 7.06
 -6 11 -10 59.38 6.59
 -6 -11 10 64.26 7.45
 -6 -11 11 148.8 11.32
 -6 -11 11 152.06 11.12
 -6 11 -11 162.92 10.62
 -6 -11 11 166.13 11.89
 -6 -11 12 123.13 9.7
 -6 -11 12 113.27 8.97
 -6 11 -12 134.54 9.04
 -6 -11 12 116.02 9.54
 -6 -11 13 287.22 14.63
 -6 11 -13 298.61 13.31
 -6 -11 13 262.98 14.17
 -6 -11 13 276.36 13.72
 -6 -11 14 89.05 7.27
 -6 -11 14 87.93 6.61
 -6 11 -14 90.34 6.35
 -6 -11 14 94.8 7.49
 -6 -11 15 20.65 3.16
 -6 -11 15 20.58 2.6
 -6 11 -15 17.53 2.48
 -6 -11 15 26.34 3.62
 -6 -11 16 34.18 3.52
 -6 -11 16 27.91 3.05
 -6 11 -16 33.4 2.95
 -6 -11 16 28.71 3.21
 -6 -12 -15 35.11 3.5
 -6 12 15 37.73 3.83
 -6 -12 -14 2.93 1.5
 -6 12 14 0.36 0.96
 -6 -12 -13 57.16 5.66
 -6 12 13 52.1 5.65
 -6 -12 -12 36.63 4.94
 -6 -12 -12 40.78 4.21
 -6 12 12 36.54 5.1
 -6 -12 -11 27.87 4.7
 -6 12 11 24.73 4.42
 -6 -12 -10 72.07 7.51
 -6 12 10 60.11 7.13
 -6 -12 -9 47.08 6.39
 -6 12 9 45.11 6.36
 -6 -12 -8 86.27 8.63
 6 12 -8 91.33 7.13
 -6 12 8 74.53 8.23
 -6 -12 -7 255.74 15.5
 6 12 -7 248.27 12.86
 -6 12 7 238.39 15.5
 -6 -12 -6 47.02 6.35
 6 12 -6 44.91 5.42
 -6 12 6 38.8 6.07
 -6 -12 -5 150.53 11.68
 6 12 -5 160.4 10.5
 -6 12 5 148.07 12.37
 -6 -12 -4 22.63 4.54
 -6 12 4 21.01 4.76
 6 12 -4 22.34 3.95
 -6 -12 -3 21.87 4.55
 -6 12 3 20.58 4.64
 -6 -12 -2 76.47 8.07
 -6 12 2 63.06 7.92
 -6 -12 -1 13.42 3.39
 -6 12 1 11.87 3.51
 -6 -12 0 170.7 11.81
 -6 12 0 158.29 12.48
 -6 -12 0 156.54 11.02
 -6 -12 1 22.34 3.92
 -6 12 -1 12.68 3.55
 -6 -12 1 19.49 3.77
 -6 -12 2 80.35 7.74
 -6 -12 2 78.06 8.13
 -6 12 -2 78.85 8.52
 -6 12 -3 24.5 4.85
 -6 -12 3 16.26 4.09
 -6 -12 4 24.1 4.52
 -6 -12 4 19.38 3.8
 -6 12 -4 26.15 4.7
 -6 -12 4 25.19 5.18
 -6 -12 5 164.63 12.02
 -6 -12 5 173.45 11.44
 -6 -12 5 175.71 13.16
 -6 12 -5 185.5 12.73
 -6 -12 5 174.6 11.68
 -6 -12 6 39.11 5.8
 -6 -12 6 41 6.17
 -6 -12 6 37.79 5.45
 -6 12 -6 49.8 6.28
 -6 -12 7 265.08 15.71
 -6 -12 7 280.01 16.52
 -6 12 -7 250.24 14.68
 -6 -12 7 231.23 14.29
 -6 -12 8 101.26 9.43
 -6 12 -8 99.28 8.48
 -6 -12 8 93.99 9
 -6 -12 8 81.44 8.19
 -6 -12 9 37.48 5.58
 -6 12 -9 39.55 5.1
 -6 -12 9 41.82 5.86
 -6 -12 9 36.43 5.59
 -6 -12 10 76.49 7.68
 -6 12 -10 82.62 7.14
 -6 -12 10 77.4 7.64
 -6 -12 10 68.5 7.19
 -6 -12 11 20.39 3.65
 -6 12 -11 22.56 3.49
 -6 -12 11 17.01 3.38
 -6 -12 11 21.87 3.8
 -6 -12 12 45.12 5.38
 -6 -12 12 38.79 4.89
 -6 12 -12 40.22 4.39
 -6 -12 12 38.05 4.92
 -6 -12 13 57.31 5.61
 -6 -12 13 64.68 5.67
 -6 12 -13 62.36 5.09
 -6 -12 13 60.3 5.84
 -6 -12 14 2.71 1.19
 -6 12 -14 4.09 1.4
 -6 -12 14 6.07 1.84
 -6 -12 15 29.12 3.23
 -6 12 -15 27.14 2.51
 -6 -12 15 24.56 2.94
 -6 -13 -14 39.3 3.55
 -6 13 14 37.09 3.6
 -6 -13 -13 86.59 6.12
 -6 13 13 84.34 6.25
 -6 -13 -12 -0.8 1.05
 -6 -13 -12 0.71 1.05
 -6 13 12 -0.02 1.52
 -6 -13 -11 170.03 10.23
 -6 -13 -11 167.06 9.02
 -6 13 11 167.05 10.53
 -6 13 10 41.44 5.4
 -6 -13 -10 40.05 5.11
 -6 -13 -9 40.95 5.36
 -6 13 9 38.83 5.45
 -6 -13 -8 15.05 3.37
 6 13 -8 18.89 3.21
 -6 13 8 17.61 3.93
 -6 -13 -7 17.86 3.87
 6 13 -7 20.75 3.34
 -6 13 7 17.37 4.05
 -6 -13 -6 72.53 7.72
 6 13 -6 87.71 7.17
 -6 13 6 64.66 7.57
 -6 -13 -5 284.91 15.6
 6 13 -5 258.79 13.47
 -6 13 5 249.59 15.47
 -6 -13 -4 49.26 6.19
 6 13 -4 34.06 4.82
 -6 13 4 39.06 5.99
 -6 -13 -3 334.16 17.07
 6 13 -3 320.73 15.75
 -6 13 3 291.97 17.09
 -6 -13 -2 6.7 2.56
 -6 13 2 10.73 3.25
 6 13 -2 13.61 3.44
 -6 -13 -1 42.56 5.86
 -6 13 1 38.97 5.84
 -6 -13 0 3.28 2.41
 -6 13 0 1.44 2.07
 -6 -13 0 1.95 1.32
 -6 -13 1 41.39 5.48
 -6 13 -1 32.75 5.32
 -6 -13 1 39.29 5.35
 -6 13 -2 8.13 2.53
 -6 -13 2 11.17 3.14
 -6 -13 3 283.67 15.49
 -6 13 -3 312.94 16.73
 -6 -13 3 285.74 16.03
 -6 -13 4 36.64 5.09
 -6 -13 4 39.72 5.28
 -6 13 -4 37.6 5.39
 -6 -13 4 34.46 5.62
 -6 -13 5 250.29 14.28
 -6 -13 5 267.16 15.74
 -6 13 -5 291.8 15.41
 -6 -13 6 78.23 7.56
 -6 13 -6 77.04 7.51
 -6 -13 6 84.51 8.47
 -6 -13 6 75.96 7.06
 -6 -13 7 13.49 3.28
 -6 13 -7 20.87 3.89
 -6 -13 7 15.53 3.98
 -6 -13 7 14.87 3.32
 -6 -13 8 11.74 3.14
 -6 -13 8 14.92 3.32
 -6 -13 8 20.09 4.02
 -6 13 -8 17.23 3.39
 -6 -13 9 38.1 5.13
 -6 13 -9 45.39 5.04
 -6 -13 9 39.87 5.42
 -6 -13 9 47.72 5.54
 -6 -13 10 37.96 4.9
 -6 13 -10 40.94 4.42
 -6 -13 10 37.65 4.9
 -6 -13 10 39.39 4.99
 -6 -13 11 174.9 10.39
 -6 13 -11 186.69 9.36
 -6 -13 11 173.24 10.22
 -6 -13 11 177.9 10.41
 -6 -13 12 0.21 0.95
 -6 13 -12 0.63 1.17
 -6 -13 12 -1.08 1.33
 -6 -13 12 1.42 1.73
 -6 -13 13 98.09 6.49
 -6 13 -13 87.9 5.08
 -6 -13 13 93.67 6.25
 -6 -13 13 89.81 5.93
 -6 -13 14 43.86 3.77
 -6 -13 14 43.98 3.74
 -6 -14 -12 8.14 1.76
 -6 14 12 9.11 2.02
 -6 -14 -11 13.83 2.52
 -6 -14 -11 14.25 2.13
 -6 14 11 12.49 2.36
 -6 -14 -10 29.58 3.96
 -6 -14 -10 28.7 3.52
 -6 14 10 39.22 4.64
 -6 -14 -9 22.49 3.52
 -6 14 9 18.15 3.44
 -6 14 8 6.4 2.15
 -6 -14 -8 7.03 2.35
 -6 -14 -8 2.31 1.19
 6 14 -8 9.55 1.93
 -6 -14 -7 176.76 10.89
 6 14 -7 164.14 9.1
 -6 14 7 150.5 10.47
 -6 -14 -6 14.26 3.22
 6 14 -6 9.16 2.24
 -6 14 6 11.22 3.11
 -6 -14 -5 215.06 12.51
 6 14 -5 215.6 11.4
 -6 14 5 192.6 12.49
 -6 -14 -4 13.27 3.32
 6 14 -4 13.97 2.93
 -6 14 4 11.75 3.2
 -6 -14 -3 112.09 8.86
 6 14 -3 122.53 8.79
 -6 14 3 109.83 9.34
 -6 -14 -2 9.31 2.74
 -6 14 2 15.4 3.66
 6 14 -2 12.69 3.1
 -6 -14 -1 87.45 7.67
 6 14 -1 85.88 7.56
 -6 14 1 81.84 8.05
 -6 -14 0 68.9 6.81
 -6 14 0 64.59 7.05
 6 14 0 82.56 7.4
 -6 -14 0 75.31 6.5
 -6 -14 1 69.27 6.58
 -6 14 -1 78 7.53
 -6 -14 2 9.95 2.74
 -6 -14 2 6.87 2.65
 -6 14 -2 10.34 3
 -6 -14 3 110.79 8.51
 -6 -14 3 99.53 8.45
 -6 14 -3 119.08 9.18
 -6 -14 4 15.79 3.18
 -6 -14 4 12.8 3.32
 -6 14 -4 13.55 3.21
 -6 -14 5 200.4 11.18
 -6 -14 5 203.34 12.58
 -6 14 -5 212.63 11.92
 -6 -14 6 15.27 2.99
 -6 14 -6 13.03 2.87
 -6 -14 6 14.27 3.24
 -6 -14 7 150.27 8.87
 -6 -14 7 136.76 9.23
 -6 -14 7 157.32 10.51
 -6 14 -7 157.04 9.31
 -6 -14 8 12.5 2.77
 -6 14 -8 11.95 2.55
 -6 -14 8 8.28 2.45
 -6 -14 8 10.09 2.4
 -6 -14 9 18.72 3.22
 -6 14 -9 20.47 3.01
 -6 -14 9 19.35 3.4
 -6 -14 9 19.12 3.17
 -6 -14 10 28.53 3.54
 -6 -14 10 26.99 3.62
 -6 14 -10 27.91 3.15
 -6 -14 10 21.21 3.35
 -6 -14 11 12.74 2.43
 -6 -14 11 15.54 2.48
 -6 14 -11 17.99 2.28
 -6 -14 11 18.38 2.95
 -6 -14 12 10.55 1.93
 -6 -14 12 10.83 1.99
 -6 -14 12 12.81 2.08
 -6 -15 -10 17.4 2.43
 -6 -15 -10 18.01 2.33
 -6 15 10 12.29 2.03
 -6 -15 -9 9.33 2.06
 -6 -15 -9 10.08 1.92
 -6 15 9 11.08 2.26
 -6 -15 -8 1.04 1.19
 -6 -15 -8 -0.25 0.91
 6 15 -8 0.79 1.06
 -6 15 8 2.05 1.44
 -6 -15 -7 56.36 5.37
 6 15 -7 52.29 4.33
 -6 -15 -7 51.3 4.39
 -6 15 7 48.73 5.16
 -6 -15 -6 16.81 3.22
 6 15 -6 15.4 2.59
 -6 15 6 14.32 3.03
 -6 -15 -5 84.51 6.81
 6 15 -5 76.56 5.95
 -6 15 5 75.01 6.71
 -6 -15 -4 27.66 4
 6 15 -4 21.48 3.32
 -6 15 4 20.98 3.59
 -6 -15 -3 255.93 12.72
 6 15 -3 257.33 12.35
 -6 15 3 231.72 12.76
 -6 -15 -2 4.44 2.07
 -6 15 2 -0.57 1.48
 6 15 -2 3 1.55
 6 15 -1 7.77 2.28
 -6 15 1 4.9 1.98
 -6 -15 0 14.58 3.22
 -6 15 0 8.44 2.51
 6 15 0 11.96 2.68
 -6 -15 1 9.8 2.75
 -6 -15 1 5.67 1.65
 -6 15 -1 8.01 2.15
 6 15 1 9.2 2.62
 -6 -15 2 4.91 2.07
 -6 15 -2 3.64 1.72
 6 15 2 6 2
 -6 -15 2 1.09 0.92
 -6 -15 3 271.98 12.26
 6 15 3 258.17 12.77
 -6 15 -3 260.68 12.79
 -6 -15 3 265.88 12.98
 -6 15 -4 27.77 3.75
 -6 -15 4 27.14 3.95
 6 15 4 29.4 4.02
 -6 -15 5 90.97 7.34
 6 15 5 99.37 7.21
 -6 15 -5 101.41 7.04
 -6 -15 6 11.9 2.21
 -6 15 -6 16.87 2.66
 6 15 6 15.19 2.89
 -6 -15 6 15.78 3.16
 -6 -15 7 52.28 4.67
 6 15 7 56.3 4.94
 -6 15 -7 62.61 4.87
 -6 -15 7 58.68 5.64
 -6 -15 7 48.74 4.12
 -6 -15 8 1.85 0.83
 -6 15 -8 2.18 1.17
 6 15 8 1.64 0.96
 -6 -15 8 -0.97 1.12
 -6 -15 9 6.37 1.61
 6 15 9 8.45 1.62
 -6 -15 9 7.59 1.8
 -6 15 -9 9.61 1.7
 -6 -15 10 18.43 2.41
 -6 -15 10 22.43 2.81
 -6 -15 11 101.23 5.44
 -6 -16 -8 59.3 4.09
 -6 -16 -8 61 4.29
 -6 16 8 55.11 3.88
 -6 -16 -7 30.71 3.17
 -6 -16 -7 26.77 3.17
 -6 16 7 29 3.05
 -6 -16 -6 43.58 4
 6 16 -6 33.5 3.11
 -6 -16 -6 42.35 4.26
 -6 -16 -6 39.02 3.37
 -6 16 6 33.86 3.47
 -6 -16 -5 9.33 2.25
 6 16 -5 11.64 2.09
 -6 16 5 8.84 1.91
 -6 -16 -4 24.1 3.43
 6 16 -4 24.44 3.01
 -6 16 4 18.09 2.77
 6 16 -3 71.78 5.44
 -6 -16 -3 60.4 5.58
 -6 16 3 62.35 5.27
 6 16 -2 102.06 6.74
 -6 -16 -2 102.29 7.29
 -6 16 2 99.63 6.72
 -6 -16 -1 3.97 1.42
 6 16 -1 3.53 1.5
 -6 16 1 5.49 1.81
 6 16 0 286.92 12.39
 -6 -16 0 275.66 12.27
 -6 16 0 274.02 11.98
 -6 -16 1 3.33 1.32
 6 16 1 2.25 1.41
 -6 16 -1 3.22 1.17
 -6 -16 2 99.03 6.07
 6 16 2 100.95 6.84
 -6 16 -2 100.37 6.45
 6 16 3 60.35 5.08
 -6 -16 3 51.01 4.31
 -6 16 -3 57.17 4.62
 -6 16 -4 21.45 2.62
 -6 -16 4 18.16 2.65
 6 16 4 23.68 3.13
 -6 16 -5 6.63 1.49
 -6 -16 5 8.89 1.96
 6 16 5 5.69 1.6
 6 16 6 29.31 3.1
 -6 -16 6 28.63 3.23
 -6 -16 6 24.54 2.65
 -6 16 -6 33.59 2.91
 6 16 7 26.4 2.68
 -6 -16 7 33.39 3.41
 -6 -16 8 72.43 4.73
 -6 -17 -4 17.26 2.24
 6 17 -3 44.13 3.45
 -6 -17 -3 43.64 3.66
 -6 -17 -3 41.23 3.5
 6 17 -2 45.31 3.62
 -6 -17 -2 39.87 3.49
 6 17 -1 80.03 5.01
 -6 -17 -1 70.63 4.58
 6 17 0 -0.07 0.69
 6 17 1 71.13 4.8
 6 17 2 43.6 3.62
 6 17 3 39.3 3.26
 -6 -17 3 29.84 2.95
 6 17 4 16.12 2.01
 -7 0 0 -1.31 1.62
 -7 0 0 2.73 1.62
 -7 0 1 25.31 4.96
 -7 0 -1 27.6 4.91
 -7 0 1 31.38 5.21
 -7 0 2 4.62 2.36
 -7 0 -2 3.22 1.67
 -7 0 2 3.37 1.79
 -7 0 3 76.41 8.79
 -7 0 -3 88.58 8.64
 -7 0 3 83.37 8.51
 -7 0 4 26.39 5.31
 -7 0 -4 28.36 4.85
 -7 0 5 48.86 7.2
 -7 0 -5 51.63 6.29
 -7 0 6 249.51 15.44
 -7 0 6 195.13 15.64
 -7 0 6 234.18 14.81
 -7 0 -6 260.08 14.58
 -7 0 6 243.07 14.99
 -7 0 -6 246.45 16.1
 -7 0 7 714.61 28.97
 -7 0 7 725.09 28.58
 -7 0 7 621.7 30.75
 -7 0 7 655.73 27.72
 -7 0 7 636.62 27.85
 -7 0 -7 657.67 29.33
 -7 0 -7 673.41 28.88
 -7 0 -8 48.44 7.16
 -7 0 8 48.58 6.86
 -7 0 8 51.07 6.85
 -7 0 8 45.76 7.8
 -7 0 8 60.03 7.38
 -7 0 8 56.35 7.45
 -7 0 -8 51.66 7.19
 -7 0 -9 13.36 4.03
 -7 0 9 10.62 2.99
 -7 0 9 15.42 3.62
 -7 0 9 13.6 4.92
 -7 0 9 12.9 3.82
 -7 0 9 15.19 4.38
 -7 0 -9 22.14 4.96
 -7 0 -10 163.06 12.54
 -7 0 10 175.17 13.55
 -7 0 10 153.79 11.98
 -7 0 10 168.09 16.19
 -7 0 10 157.37 13.37
 -7 0 -10 201.19 15.55
 -7 0 -11 3.32 2.89
 -7 0 -11 3.52 3.25
 -7 0 11 0.37 1.93
 -7 0 -11 6.88 2.33
 -7 0 11 6.06 2.65
 -7 0 11 1.99 1.82
 -7 0 -12 81.34 8.82
 -7 0 12 83.25 9.16
 -7 0 -12 74.27 9.62
 -7 0 -12 85.37 7.22
 -7 0 12 75.33 8.07
 -7 0 12 97 10.68
 -7 0 -13 65.46 7.74
 -7 0 13 60.87 7.62
 -7 0 -13 42.91 7.23
 -7 0 -13 67.77 6.41
 -7 0 13 66.03 7.27
 -7 0 13 59.15 8.3
 -7 0 -14 -2.78 2.83
 -7 0 -14 3.55 2.96
 -7 0 14 3.97 2.76
 -7 0 14 2.45 2.08
 -7 0 -14 1.38 1.39
 -7 0 14 -0.95 1.43
 -7 0 14 0.55 2.27
 -7 0 -15 40.97 5.93
 -7 0 -15 42.28 6.6
 -7 0 15 36 5.36
 -7 0 15 47.9 5.87
 -7 0 15 41.55 6.67
 -7 0 -16 0.71 1.77
 -7 0 -16 0.96 2.03
 -7 0 16 5.67 2.26
 -7 0 16 2.5 1.78
 -7 0 16 7.08 3.16
 -7 0 -17 -0.57 1.43
 -7 0 -17 0.33 1.52
 -7 0 17 1 1.13
 -7 0 17 0.96 1.13
 -7 0 17 0.1 1.51
 -7 0 -18 168.45 10.31
 -7 0 18 143.73 8.89
 -7 0 18 162.38 10.45
 -7 0 -18 162.65 10.71
 -7 0 -19 67.3 5.74
 -7 0 19 65.27 5.01
 -7 0 19 71.2 5.9
 -7 0 -19 61.73 5.67
 -7 0 -20 60.7 4.85
 -7 1 20 42.82 3.86
 -7 -1 -20 47.15 4.26
 -7 -1 -19 19.71 3.12
 -7 -1 -19 22.39 3.38
 -7 1 19 18.38 2.62
 -7 1 19 23.21 3.57
 -7 -1 -18 261.33 13.08
 -7 1 18 215.93 11.1
 -7 1 18 251.16 13.5
 -7 -1 -18 202.57 12.11
 -7 -1 -17 113.16 9.17
 -7 1 17 111.88 8.34
 -7 1 17 111.65 9.7
 -7 -1 -17 97.09 8.84
 -7 -1 -16 225.83 14.1
 -7 1 16 248.88 13.83
 -7 1 16 250.69 16.06
 -7 -1 -16 244.75 15.55
 -7 -1 -15 79 8.25
 -7 1 15 69.75 7.46
 -7 1 15 74.31 7.48
 -7 -1 -15 67.92 8.37
 -7 1 15 64.99 8.49
 -7 -1 -14 40.05 6.16
 -7 -1 -14 30.44 6
 -7 1 14 42.59 6.07
 -7 1 14 40.33 5.56
 -7 1 14 44.93 7.27
 -7 -1 -13 173.5 13.23
 -7 1 13 191.68 13.42
 -7 -1 -13 196.57 10.9
 -7 1 13 180.42 11.97
 -7 1 13 162.38 14.32
 -7 -1 -13 150.78 13.84
 -7 -1 -12 142.4 11.9
 -7 1 12 152.76 12.27
 -7 1 12 148.66 11.07
 -7 1 12 127.87 12.77
 -7 -1 -12 119.66 12.23
 -7 -1 -11 87.8 9.33
 -7 1 11 78.88 8.77
 -7 1 11 69.15 7.71
 -7 1 11 82.9 10.01
 -7 -1 -11 78.93 10.07
 -7 -1 -10 51.75 6.99
 -7 1 10 60.7 7.8
 -7 -1 -10 44 7.47
 -7 1 10 52.66 6.85
 -7 1 10 44.94 7.35
 -7 1 9 87.09 9.17
 -7 1 9 83.85 11.29
 -7 1 9 79.92 8.37
 -7 1 9 89.14 10.04
 -7 -1 -9 76.71 9.33
 -7 -1 -9 94.11 10.27
 -7 1 8 366.43 19.83
 -7 1 8 329.59 22.54
 -7 1 8 345.37 18.61
 -7 1 8 360.11 20.57
 -7 -1 -8 303.7 19.5
 -7 -1 -8 354.86 20.13
 -7 -1 -7 48.21 7.14
 -7 1 7 46.73 6.61
 -7 -1 -7 66.16 7.24
 -7 1 7 40.94 7.35
 -7 1 7 51.11 6.56
 -7 1 7 45.39 6.65
 -7 -1 -7 47.6 6.59
 -7 1 6 139.61 11.26
 -7 1 6 103.47 11.22
 -7 1 6 150.32 11.16
 -7 1 6 110.29 9.74
 -7 1 6 112.49 10.33
 -7 -1 -6 118.25 10.98
 -7 1 5 210.86 16.01
 -7 -1 -5 242.48 13.89
 -7 1 5 230.43 14.63
 -7 1 4 -1.8 2.28
 -7 1 4 3.82 2.33
 -7 -1 -4 3.02 2.05
 -7 1 3 236.72 16.4
 -7 1 3 243.63 15.12
 -7 -1 -3 259.09 14.83
 -7 1 2 12.34 3.87
 -7 1 2 17.11 3.98
 -7 -1 -2 16.84 3.88
 -7 1 1 194.93 14.34
 -7 1 1 204.6 13.53
 -7 -1 -1 186.81 12.75
 -7 1 0 51.06 7.18
 -7 -1 0 43.48 6.21
 -7 1 0 65.92 7.58
 -7 -1 0 57.5 6.84
 -7 -1 1 202.42 13.83
 -7 1 -1 192.28 13.27
 -7 -1 2 11.78 3.36
 -7 1 -2 7.07 2.97
 -7 -1 3 232.61 15.53
 -7 1 -3 279.35 16.11
 -7 -1 4 2.99 2.1
 -7 1 -4 2.8 2.01
 -7 -1 5 166.73 13.32
 -7 1 -5 209.75 13.58
 -7 -1 6 114.87 10.2
 -7 -1 6 99.2 10.38
 -7 -1 6 118.6 10.39
 -7 -1 6 157.32 11.74
 -7 1 -6 121.11 9.89
 -7 -1 6 108.76 9.94
 -7 -1 6 157.32 11.06
 -7 1 -6 123.45 11.02
 -7 1 -7 41.81 6.59
 -7 -1 7 32 5.28
 -7 -1 7 35.8 6.36
 -7 -1 7 44.93 5.34
 -7 -1 7 39.1 5.96
 -7 1 -7 68.48 6.8
 -7 -1 7 57.87 6.65
 -7 -1 7 32.63 5.44
 -7 -1 7 38.22 5.87
 -7 1 -7 49.04 6.85
 -7 -1 8 326.69 18.79
 -7 -1 8 380.57 19.53
 -7 -1 8 298.96 20.32
 -7 -1 8 301.15 17.84
 -7 -1 8 333.07 18.61
 -7 1 -8 347.41 20.11
 -7 1 -8 343.34 20.15
 -7 -1 9 101.06 9.93
 -7 -1 9 97.5 9.59
 -7 1 -9 108.9 8.33
 -7 -1 9 80.69 8.78
 -7 -1 9 86.28 9.37
 -7 1 -9 118.76 11.66
 -7 1 -9 86.77 9.88
 -7 -1 9 86.77 10.78
 -7 1 -10 62.44 8.52
 -7 -1 10 52.83 7.27
 -7 -1 10 60.43 7.24
 -7 1 -10 64.89 6.58
 -7 -1 10 37.76 7.49
 -7 -1 10 49.12 6.79
 -7 -1 10 57.28 7.5
 -7 1 -11 74.74 8.37
 -7 -1 11 63.19 7.95
 -7 -1 11 79.15 8.21
 -7 1 -11 79.29 7.23
 -7 -1 11 66.5 7.89
 -7 -1 11 77.42 9.19
 -7 1 -11 85.28 10.33
 -7 1 -12 151.67 12
 -7 -1 12 159.51 12.64
 -7 1 -12 157.94 10.29
 -7 -1 12 151.61 11.93
 -7 -1 12 139.43 12.6
 -7 1 -12 133.96 13.04
 -7 1 -13 158.82 12.31
 -7 -1 13 172.61 13.06
 -7 1 -13 171.7 10.73
 -7 -1 13 148.88 11.7
 -7 -1 13 170.57 13.95
 -7 1 -13 150.74 13.66
 -7 1 -14 28.03 4.96
 -7 1 -14 33.03 6.18
 -7 -1 14 30.76 5.25
 -7 -1 14 32.68 5.07
 -7 1 -14 33.31 4.47
 -7 -1 14 43.99 5.91
 -7 -1 14 27.79 5.33
 -7 1 -15 56.62 6.93
 -7 -1 15 74.26 7.78
 -7 -1 15 85.65 8.13
 -7 -1 15 79.06 8.87
 -7 1 -15 77.68 6.75
 -7 -1 15 72.85 7.06
 -7 1 -15 67.98 8.66
 -7 1 -16 259.05 14.76
 -7 -1 16 286.42 14.72
 -7 -1 16 273.26 14.48
 -7 -1 16 257.75 15.44
 -7 1 -16 249.79 15.93
 -7 1 -17 101.91 8.51
 -7 -1 17 134.94 8.85
 -7 -1 17 117.37 8.57
 -7 -1 17 115.15 9.16
 -7 1 -17 105.29 9.23
 -7 1 -18 233.39 12.34
 -7 -1 18 240.91 11.71
 -7 -1 18 235.23 12.29
 -7 1 -18 245.15 13.21
 -7 1 -19 16.48 2.89
 -7 1 -19 16.64 2.92
 -7 -1 19 18.46 2.6
 -7 -1 19 14.56 2.58
 -7 1 -20 50.75 4.17
 -7 1 -20 49.84 4.25
 -7 2 20 90.75 5.79
 -7 -2 -20 99.19 6.23
 -7 -2 -19 19.5 3.26
 -7 2 19 18 2.52
 -7 2 19 23.35 3.48
 -7 -2 -18 123.8 8.72
 -7 2 18 112.26 7.52
 -7 2 18 119.86 9.22
 -7 -2 -18 99.82 8.07
 -7 -2 -17 23.43 4.08
 -7 -2 -17 28.15 4.6
 -7 2 17 27.75 4.1
 -7 2 17 31.02 5.11
 -7 -2 -16 18.96 4.1
 -7 -2 -16 25.18 4.68
 -7 2 16 21.65 3.9
 -7 2 16 20.51 4.8
 -7 -2 -15 85.04 8.83
 -7 2 15 89.81 8.18
 -7 2 15 94.51 10.24
 -7 -2 -15 75.36 8.85
 -7 -2 -14 98.06 9.62
 -7 2 14 113.56 9.67
 -7 2 14 91.43 10.49
 -7 -2 -14 86.21 9.9
 -7 -2 -13 215.62 14.91
 -7 2 13 230.02 14.71
 -7 2 13 207.08 16.47
 -7 -2 -13 205.43 15.85
 -7 -2 -12 75.21 8.62
 -7 2 12 71.15 8.23
 -7 -2 -12 66.36 9.13
 -7 2 12 72.46 9.89
 -7 -2 -11 10.6 3.47
 -7 -2 -11 6.64 3.26
 -7 2 11 4.54 2.51
 -7 2 11 6.6 2.58
 -7 2 11 9.39 3.59
 -7 -2 -10 69.02 8.26
 -7 2 10 66.54 8.06
 -7 -2 -10 61.85 8.53
 -7 2 10 56.83 6.97
 -7 2 10 58.22 8.6
 -7 -2 -9 39.29 6.15
 -7 -2 -9 34.89 6.51
 -7 2 9 33.9 5.77
 -7 2 9 26.25 6.88
 -7 2 9 36.89 5.56
 -7 2 9 30.86 6.47
 -7 -2 -9 36.72 6.68
 -7 2 8 144.06 11.84
 -7 2 8 135.15 14.03
 -7 2 8 119.95 10.19
 -7 2 8 149.6 12.88
 -7 -2 -8 123.24 11.7
 -7 -2 -8 141.9 12.21
 -7 2 7 389.3 20.39
 -7 2 7 376.84 23.87
 -7 2 7 397.88 16.91
 -7 -2 -7 443.86 19.81
 -7 2 7 372.31 19.17
 -7 2 7 372.96 21.16
 -7 -2 -7 368.99 21.09
 -7 -2 -6 3.77 2.61
 -7 2 6 3.61 2.52
 -7 2 6 1.46 1.51
 -7 -2 -6 3.77 2.02
 -7 2 6 -2.06 2.25
 -7 2 6 1.86 2.2
 -7 2 6 5.54 2.77
 -7 2 6 6.57 3.02
 -7 2 6 0.49 1.97
 -7 -2 -5 63.31 7.79
 -7 2 5 68.63 7.84
 -7 2 5 64.78 8.83
 -7 2 5 58 7.3
 -7 2 4 44.58 7.19
 -7 2 4 46.08 6.45
 7 2 -3 39.77 6.28
 -7 2 3 30.7 5.91
 -7 2 3 38.09 5.91
 -7 2 2 641.66 29
 -7 2 2 622.32 26.49
 7 2 -2 636.51 27.71
 7 2 -1 1.14 1.71
 -7 2 1 2.22 1.7
 -7 2 1 -0.67 1.96
 -7 2 0 522.78 25.35
 -7 2 0 536.06 24.11
 7 2 0 529.69 24.11
 7 2 1 1.3 1.77
 -7 -2 1 -0.23 1.16
 -7 2 -1 0.29 1.82
 7 2 2 662.04 26.58
 -7 -2 2 622.58 26.38
 -7 2 -2 655.72 27.55
 7 2 3 56.74 6.81
 -7 -2 3 46.37 6.46
 -7 2 -3 42.77 6.28
 7 2 4 59.82 6.98
 -7 -2 4 47.03 6.58
 -7 2 -4 61.13 7.4
 -7 -2 5 53.87 7.19
 -7 -2 5 85.33 8.51
 -7 2 -5 79.29 8.62
 -7 -2 5 78.03 8.22
 -7 -2 5 82.92 7.98
 -7 -2 5 66.93 7.54
 -7 2 -6 5.13 2.43
 -7 -2 6 -0.25 1.9
 -7 2 -6 3.21 1.73
 -7 -2 6 0.7 1.55
 -7 -2 6 -0.05 1.87
 -7 -2 6 -0.45 1.72
 -7 -2 6 1.61 1.42
 -7 2 -6 1.81 1.49
 -7 2 -6 4.46 2.66
 -7 -2 6 2.77 1.74
 -7 -2 6 3.18 1.86
 -7 -2 7 366.8 19.74
 -7 -2 7 272.8 18.44
 -7 -2 7 359.45 19.29
 -7 -2 7 441.14 18.31
 -7 2 -7 392.63 17.48
 -7 2 -7 376.13 19.04
 -7 -2 7 328.22 18.88
 -7 -2 7 503.63 20.97
 -7 2 -7 349 19.69
 -7 2 -7 340.77 20.01
 -7 2 -7 419.98 16.97
 -7 -2 8 121.12 11.09
 -7 -2 8 93.23 10.69
 -7 -2 8 108.74 10.2
 -7 -2 8 171.64 10.69
 -7 2 -8 121.43 9.16
 -7 -2 8 187.3 12.61
 -7 -2 8 103.01 10.17
 -7 2 -8 116.09 11.07
 -7 2 -8 115 11.56
 -7 2 -9 26.06 5.29
 -7 -2 9 34.09 5.88
 -7 -2 9 34.33 5.83
 -7 2 -9 36.23 4.93
 -7 -2 9 39.66 7.17
 -7 -2 9 35.97 6.35
 -7 -2 9 34.43 5.97
 -7 2 -9 28.74 6.09
 -7 -2 10 73.57 8.64
 -7 -2 10 67.82 7.87
 -7 2 -10 83.32 7.66
 -7 -2 10 63.66 8.12
 -7 -2 10 63.45 7.78
 -7 2 -10 78.7 9.48
 -7 2 -11 11.95 3.93
 -7 -2 11 12.18 3.66
 -7 -2 11 7.66 3.26
 -7 2 -11 15.34 3.16
 -7 -2 11 9.98 3.42
 -7 -2 11 6.63 2.52
 -7 -2 12 73.17 8.65
 -7 -2 12 82.89 8.24
 -7 2 -12 76.17 7.2
 -7 -2 12 84.29 8.99
 -7 -2 12 76.9 8.71
 -7 2 -12 76.5 9.62
 -7 2 -13 195.62 13.7
 -7 -2 13 219.72 14.98
 -7 -2 13 237.16 14.22
 -7 2 -13 242.43 13.16
 -7 -2 13 211.62 14.25
 -7 -2 13 225.63 15.44
 -7 2 -13 189.67 15.22
 -7 2 -14 85.1 8.51
 -7 -2 14 87.26 8.93
 -7 -2 14 105.38 9.19
 -7 2 -14 97.47 7.92
 -7 -2 14 88.26 8.57
 -7 -2 14 86.85 9.16
 -7 2 -14 83.72 9.87
 -7 2 -15 98.12 9.03
 -7 -2 15 98.85 8.98
 -7 -2 15 109.37 9
 -7 2 -15 105.78 8.08
 -7 -2 15 104.74 8.69
 -7 -2 15 105.07 9.51
 -7 2 -15 97.21 9.86
 -7 2 -16 22.8 4.04
 -7 2 -16 22.21 4.56
 -7 -2 16 26.8 4.3
 -7 -2 16 18.86 3.83
 -7 2 -16 21.73 3.55
 -7 -2 16 21.28 3.36
 -7 -2 16 22.59 4.31
 -7 2 -17 25.06 4.18
 -7 2 -17 24.97 4.45
 -7 -2 17 32.48 4.29
 -7 -2 17 34.45 4.6
 -7 -2 17 28.9 4.45
 -7 2 -18 99.58 7.51
 -7 -2 18 114.3 6.95
 -7 -2 18 90.9 6.79
 -7 -2 18 102.7 7.19
 -7 2 -18 94.68 7.72
 -7 2 -19 20.87 3.13
 -7 2 -19 22.88 3.22
 -7 -2 19 24.13 3
 -7 2 -20 93.9 5.58
 -7 -3 -20 14.19 2.15
 -7 -3 -20 13.36 2.08
 -7 3 20 16.72 2.41
 -7 3 19 152.17 9.12
 -7 -3 -19 138.12 8.43
 -7 -3 -18 16.46 3.35
 -7 3 18 20.88 3.02
 -7 3 18 18.06 3.62
 -7 -3 -17 19.51 3.89
 -7 3 17 21.63 3.61
 -7 3 17 21.16 4.22
 -7 -3 -16 146.46 10.88
 -7 3 16 137.02 9.62
 -7 3 16 144.95 11.88
 -7 -3 -16 131.84 10.77
 -7 -3 -15 15.93 4.06
 -7 -3 -15 17.26 4.2
 -7 3 15 21.08 4.02
 -7 3 15 14.7 4.01
 -7 -3 -14 60.61 7.64
 -7 -3 -14 46.7 6.99
 -7 3 14 67.75 9.16
 -7 -3 -13 31.51 5.4
 -7 -3 -13 17.43 4.61
 -7 3 13 32.71 5.45
 -7 3 13 28.54 6.46
 -7 -3 -12 14.51 3.62
 -7 -3 -12 8.78 3.34
 -7 3 12 7.8 3.09
 -7 3 12 13.13 3.88
 -7 -3 -11 156.04 12.69
 -7 3 11 168.85 12.79
 -7 3 11 176.86 14.97
 -7 -3 -10 40.14 6.36
 -7 -3 -10 36.64 6.66
 -7 3 10 44.14 6.56
 -7 3 10 46.16 5.9
 -7 3 10 43.83 7.36
 -7 -3 -9 54.36 7.27
 -7 -3 -9 44.27 7.17
 -7 3 9 48.15 6.98
 -7 3 9 59.64 9.75
 -7 3 9 59.59 7.03
 -7 3 9 54.91 8.24
 -7 3 8 359.22 19.32
 -7 3 8 338.83 23.13
 -7 3 8 315.3 17.02
 -7 3 8 346.92 20.65
 -7 -3 -8 299.86 19.18
 -7 -3 -7 6.81 2.89
 -7 3 7 7.28 2.62
 -7 -3 -7 5.9 1.47
 -7 3 7 11.89 2.95
 -7 -3 -7 8.27 2.76
 -7 3 7 8.07 3.8
 -7 3 7 6.5 2.72
 -7 3 7 6.38 2.49
 -7 3 7 8.89 3.29
 -7 3 6 62.67 7.64
 -7 3 6 72.52 9.86
 -7 -3 -6 67.55 7.61
 -7 -3 -6 70.71 6.7
 -7 3 6 74.18 6.52
 -7 3 6 90.64 8.61
 -7 3 6 66.63 7.96
 -7 -3 -6 69.55 7.3
 -7 3 6 64.51 7.16
 -7 3 6 70.81 8.62
 -7 -3 -6 67.3 8.59
 -7 3 5 475.34 22.04
 -7 3 5 401.09 23.82
 -7 -3 -5 470.83 21.29
 -7 3 5 436.93 17.83
 -7 3 5 533.87 21.93
 -7 3 5 404.24 21.06
 -7 3 5 423.68 20.12
 -7 3 5 432.6 22.28
 -7 -3 -5 433.96 20.29
 -7 -3 -5 380.08 21.21
 -7 3 4 287.18 16.37
 -7 3 4 251.09 18.02
 -7 3 4 236.16 15.35
 -7 -3 -4 238.13 15.77
 7 3 -3 14.14 3.51
 -7 3 3 10.85 3.58
 -7 3 3 6.45 2.99
 -7 3 2 141.15 12.74
 -7 3 2 136.88 11.51
 7 3 -2 132.47 12.09
 -7 3 1 117.86 11.43
 -7 3 1 109.33 10.32
 7 3 -1 112.92 10.87
 -7 3 0 1348.76 46.53
 -7 3 0 1269.86 43.64
 7 3 0 1382.09 45.91
 -7 3 -1 101.75 9.97
 7 3 1 111.97 10.62
 7 3 2 145 12.06
 -7 3 -2 159.03 12.7
 7 3 3 17.14 4.13
 -7 3 -3 16.17 3.92
 7 3 4 246.97 15.62
 -7 -3 4 231.61 14.91
 -7 3 -4 239.15 16
 -7 -3 4 244.91 15.24
 -7 -3 5 398.06 20.54
 -7 -3 5 445.81 21.12
 7 3 5 410.8 21.19
 -7 3 -5 473.34 18.84
 -7 -3 5 394.3 20.69
 -7 -3 5 410.84 20.2
 -7 -3 5 494.32 20.26
 -7 -3 5 543.59 22.83
 -7 3 -5 387.03 21.19
 -7 3 -5 563.35 21.79
 -7 -3 5 422.11 21.3
 -7 -3 5 493.44 21.53
 7 3 6 58.89 7.37
 -7 -3 6 69.29 8.03
 -7 -3 6 66.52 7.49
 -7 -3 6 60.58 7.51
 -7 -3 6 93.88 8.19
 -7 3 -6 78.51 7.55
 -7 3 -6 65.99 7.95
 -7 3 -6 80.59 6.78
 -7 -3 6 92.25 8.5
 -7 -3 6 59.96 7.57
 -7 3 -7 12.06 3.6
 -7 -3 7 2.49 1.82
 7 3 7 13.5 3.83
 -7 3 -7 7.38 2.11
 -7 -3 7 8.21 2.9
 -7 -3 7 8.2 2.84
 -7 -3 7 11.41 3.51
 -7 -3 7 16.16 4.01
 -7 3 -7 13.57 3.33
 -7 3 -7 11 2.83
 -7 -3 7 13.35 3.54
 -7 3 -7 6.78 3.19
 -7 -3 8 317.07 18.73
 -7 3 -8 321.59 16.26
 -7 -3 8 303.46 17.99
 -7 -3 8 298.01 18.41
 -7 3 -8 323.12 18.86
 -7 3 -8 294.77 19.56
 -7 3 -9 45.79 6.93
 -7 -3 9 51.02 7.43
 -7 3 -9 65.11 6.92
 -7 -3 9 48.88 7.2
 -7 -3 9 53.35 7.05
 -7 3 -9 59.95 8.85
 -7 3 -10 42.39 6.72
 -7 -3 10 40.23 6.5
 -7 -3 10 49.1 6.9
 -7 3 -10 41.85 5.72
 -7 -3 10 40.45 6.67
 -7 -3 11 170.54 13.52
 -7 -3 11 170.16 12.67
 -7 3 -11 177.2 11.51
 -7 -3 11 156.77 12.81
 -7 3 -11 150.21 13.18
 -7 3 -12 15.7 4.81
 -7 -3 12 12.18 3.84
 -7 -3 12 17.71 3.91
 -7 3 -12 20.2 4.01
 -7 -3 12 17.42 4.27
 -7 3 -13 28.4 5.74
 -7 -3 13 18.38 4.35
 -7 -3 13 37.18 5.5
 -7 -3 13 25.6 4.49
 -7 3 -13 31.12 4.67
 -7 -3 13 28.8 5.17
 -7 3 -14 63.37 7.17
 -7 -3 14 61.08 7.42
 -7 3 -14 60.45 7.9
 -7 -3 14 71.33 7.41
 -7 3 -14 67.67 6.73
 -7 -3 14 55.82 6.9
 -7 3 -15 20.1 3.9
 -7 3 -15 23.44 4.65
 -7 -3 15 31.15 4.97
 -7 -3 15 18.18 3.46
 -7 3 -15 28.79 4.19
 -7 -3 15 27.31 4.45
 -7 3 -16 127.41 9.59
 -7 -3 16 143.17 10.13
 -7 -3 16 137.37 9.66
 -7 3 -16 137.89 8.88
 -7 -3 16 130.88 9.08
 -7 3 -16 134.24 10.56
 -7 3 -17 16.53 3.16
 -7 3 -17 15.01 3.23
 -7 -3 17 20.2 3.42
 -7 -3 17 18.92 3.34
 -7 -3 17 14.07 2.5
 -7 3 -18 23.31 3.75
 -7 3 -18 31.95 4.2
 -7 -3 18 27.69 3.37
 -7 -3 18 28.32 3.62
 -7 3 -19 164.85 8.55
 -7 -3 19 143.5 7.38
 -7 3 -19 147.78 7.8
 -7 -4 -19 3.92 1.6
 -7 4 19 2.97 1.73
 -7 -4 -18 12.59 2.71
 -7 4 18 15.56 2.61
 -7 4 18 13.15 2.83
 -7 -4 -17 23.23 4.08
 -7 4 17 29.39 3.92
 -7 4 17 31.69 5.06
 -7 4 16 112.3 8.32
 -7 4 16 118.31 10.52
 -7 -4 -16 93.48 8.82
 -7 -4 -15 48.1 6.66
 -7 4 15 51.73 7.42
 -7 -4 -14 16.67 4.11
 -7 -4 -14 18.42 4.51
 -7 4 14 20.92 5.63
 -7 -4 -13 255.77 16.34
 -7 4 13 260.88 17.99
 -7 -4 -13 206.86 15.76
 -7 -4 -12 21.44 4.73
 -7 -4 -12 19.27 4.91
 -7 -4 -11 290.75 17.65
 -7 4 11 265.35 18.68
 -7 -4 -11 254.56 17.89
 -7 -4 -10 246 16.14
 -7 4 10 249.06 18.04
 -7 -4 -10 237.84 17.13
 -7 -4 -9 344.4 19.22
 -7 4 9 389.6 20.19
 -7 4 9 354.26 17.49
 -7 4 9 358.14 21.65
 -7 -4 -9 315.61 19.94
 -7 -4 -8 260.04 15.91
 -7 4 8 266.49 16.53
 -7 4 8 256.99 20.08
 -7 -4 -8 275.57 15.53
 -7 4 8 264.43 14.86
 -7 4 8 230.89 16.84
 -7 -4 -8 233.6 16.6
 -7 4 7 160.21 12.55
 -7 4 7 115.12 13.03
 -7 -4 -7 152.54 11.55
 -7 -4 -7 156.35 11.43
 -7 4 7 119.1 10.73
 -7 4 7 128.2 10.24
 -7 4 7 147.3 13.12
 -7 -4 -7 120.35 11.58
 -7 4 7 189.49 10.54
 -7 4 6 415.85 20.9
 -7 4 6 347.56 22.82
 -7 -4 -6 355.12 18.94
 -7 4 6 429.93 17.26
 -7 -4 -6 440.08 18.56
 -7 -4 -6 408.76 19.51
 -7 -4 -6 327.33 18.19
 -7 4 6 356.79 19.69
 -7 4 6 364.72 18.43
 -7 4 6 383.68 21.45
 -7 -4 -6 337.19 20.08
 -7 -4 -5 59.05 7.81
 -7 -4 -5 67.14 7.59
 -7 4 5 74.32 6.57
 -7 -4 -5 70.77 6.82
 -7 4 5 64.59 9.16
 -7 4 5 80.66 8.17
 -7 -4 -5 53.36 6.63
 -7 4 5 56.74 7.47
 -7 4 5 65.29 7.14
 -7 -4 -5 63.72 7.39
 -7 4 5 69.66 8.72
 -7 -4 -4 22.33 5.18
 -7 -4 -4 22.21 4.48
 -7 4 4 23.61 3.74
 -7 -4 -4 27.4 4.79
 -7 -4 -4 29.26 4.34
 -7 4 4 17.98 4.77
 -7 4 4 22.15 4.81
 -7 4 4 25.81 4.59
 -7 4 4 20.32 4.55
[truncated: 178,752 more chars]
