# Supplementary material for: Axially Chiral Cyclic Diphosphine Ligand-Enabled Palladium-Catalyzed Intramolecular Asymmetric Hydroarylation
Source: iScience. 2018 Nov 14;10:11–22. doi: 10.1016/j.isci.2018.11.018 (PMC6260458; doi:10.1016/j.isci.2018.11.018)
Supplement: Data S2. Crystal Data and Structure Refinement for (S)-F, Related to Figure 3 [file mmc3.zip › Data S2.cif]

Data S2. Crystal Data and Structure Refinement for (S)-F, related to Figure 3

_audit_creation_date              2017-10-17
_audit_creation_method
;
Olex2 1.2
(compiled 2017.03.28 svn.r3405 for OlexSys, GUI svn.r5337)
;
_shelx_SHELXL_version_number      '2014/7'
_publ_contact_author_address      ?
_publ_contact_author_email        ?
_publ_contact_author_id_orcid     ?
_publ_contact_author_name         ''
_publ_contact_author_phone        ?
_publ_section_references
;
Dolomanov, O.V., Bourhis, L.J., Gildea, R.J, Howard, J.A.K. & Puschmann, H.
 (2009), J. Appl. Cryst. 42, 339-341.

Sheldrick, G.M. (2015). Acta Cryst. A71, 3-8.

Sheldrick, G.M. (2015). Acta Cryst. C71, 3-8.
;
_chemical_name_common             ?
_chemical_name_systematic         ?
_chemical_formula_moiety          'C41 H36 P2'
_chemical_formula_sum             'C41 H36 P2'
_chemical_formula_weight          590.64
_chemical_absolute_configuration  ?
_chemical_melting_point           ?
loop_
  _atom_type_symbol
  _atom_type_description
  _atom_type_scat_dispersion_real
  _atom_type_scat_dispersion_imag
  _atom_type_scat_source
 'C' 'C' 0.0181 0.0091 'International Tables Vol C Tables 4.2.6.8 and 6.1.1.4'
 'H' 'H' 0.0000 0.0000 'International Tables Vol C Tables 4.2.6.8 and 6.1.1.4'
 'P' 'P' 0.2955 0.4335 'International Tables Vol C Tables 4.2.6.8 and 6.1.1.4'

_shelx_space_group_comment
;
The symmetry employed for this shelxl refinement is uniquely defined
by the following loop, which should always be used as a source of
symmetry information in preference to the above space-group names.
They are only intended as comments.
;
_space_group_crystal_system       'monoclinic'
_space_group_IT_number            5
_space_group_name_H-M_alt         'C 2'
_space_group_name_Hall            'C 2y'
loop_
  _space_group_symop_operation_xyz
 'x, y, z'
 '-x, y, -z'
 'x+1/2, y+1/2, z'
 '-x+1/2, y+1/2, -z'

_cell_length_a                    20.4128(4)
_cell_length_b                    10.4888(2)
_cell_length_c                    15.8277(3)
_cell_angle_alpha                 90
_cell_angle_beta                  99.378(2)
_cell_angle_gamma                 90
_cell_volume                      3343.51(11)
_cell_formula_units_Z             4
_cell_measurement_reflns_used     5435
_cell_measurement_temperature     293(2)
_cell_measurement_theta_max       74.2640
_cell_measurement_theta_min       4.3730
_shelx_estimated_absorpt_T_max    ?
_shelx_estimated_absorpt_T_min    ?
_exptl_absorpt_coefficient_mu     1.372
_exptl_absorpt_correction_T_max   1.00000
_exptl_absorpt_correction_T_min   0.73673
_exptl_absorpt_correction_type    multi-scan
_exptl_absorpt_process_details
;
CrysAlisPro 1.171.39.32a (Rigaku Oxford Diffraction, 2017)
Empirical absorption correction using spherical harmonics,
 implemented in SCALE3 ABSPACK scaling algorithm.
;
_exptl_absorpt_special_details    ?
_exptl_crystal_colour             'clear white'
_exptl_crystal_density_diffrn     1.173
_exptl_crystal_density_meas       ?
_exptl_crystal_density_method     ?
_exptl_crystal_description        block
_exptl_crystal_F_000              1248
_exptl_crystal_size_max           0.2
_exptl_crystal_size_mid           0.2
_exptl_crystal_size_min           0.1
_exptl_transmission_factor_max    ?
_exptl_transmission_factor_min    ?
_diffrn_reflns_av_R_equivalents   0.0170
_diffrn_reflns_av_unetI/netI      0.0261
_diffrn_reflns_Laue_measured_fraction_full 0.999
_diffrn_reflns_Laue_measured_fraction_max 0.972
_diffrn_reflns_limit_h_max        25
_diffrn_reflns_limit_h_min        -23
_diffrn_reflns_limit_k_max        11
_diffrn_reflns_limit_k_min        -12
_diffrn_reflns_limit_l_max        19
_diffrn_reflns_limit_l_min        -15
_diffrn_reflns_number             7528
_diffrn_reflns_point_group_measured_fraction_full 0.750
_diffrn_reflns_point_group_measured_fraction_max 0.718
_diffrn_reflns_theta_full         67.684
_diffrn_reflns_theta_max          74.423
_diffrn_reflns_theta_min          4.391
_diffrn_ambient_temperature       293(2)
_diffrn_detector                  'CCD plate'
_diffrn_detector_area_resol_mean  5.2137
_diffrn_detector_type             AtlasS2
_diffrn_measured_fraction_theta_full 0.999
_diffrn_measured_fraction_theta_max 0.972
_diffrn_measurement_details
;
List of Runs (angles in degrees, time in seconds):

  # Type    Start    End  Width  t~exp~   \w     \q     \k     \f   Frames
--------------------------------------------------------------------------
  1  \w    -64.00  33.00   1.00    2.41    --  -40.81  38.00-150.00   97
  2  \w   -104.00 -16.00   1.00    2.41    --  -40.81 -38.00  30.00   88
  3  \w     33.00  59.00   1.00    2.41    --   40.81-125.00   0.00   26
  4  \w     24.00  53.00   1.00    2.41    --   40.81-125.00 -90.00   29
  5  \w     95.00 127.00   1.00    9.63    --  107.37 125.00-180.00   32
  6  \w    104.00 154.00   1.00    9.63    --  107.37 125.00  60.00   50
  7  \w     80.00 108.00   1.00    9.63    --  107.37 -95.00-120.00   28
  8  \w     37.00 132.00   1.00    9.63    --  107.37 -61.00  30.00   95
  9  \w    114.00 178.00   1.00    9.63    --  107.37  85.00 148.00   64
 10  \w     78.00 140.00   1.00    9.63    --  107.37 -77.00 150.00   62
 11  \w     75.00 135.00   1.00    9.63    --  107.37  77.00-180.00   60
 12  \w     28.00  54.00   1.00    9.63    --  107.37 -95.00-120.00   26
 13  \w    -99.00 -73.00   1.00    2.41    --  -41.06 -38.00 120.00   26
 14  \w    128.00 155.00   1.00    9.63    --  107.37 -15.00 -30.00   27
 15  \w     36.00  62.00   1.00    9.63    --  107.37 -15.00 -30.00   26
;
_diffrn_measurement_device        'four-circle diffractometer'
_diffrn_measurement_device_type   'SuperNova, Dual, Cu at home/near, AtlasS2'
_diffrn_measurement_method        '\w scans'
_diffrn_orient_matrix_type
'CrysAlisPro convention (1999,Acta A55,543-557)'
_diffrn_orient_matrix_UB_11       0.0757531000
_diffrn_orient_matrix_UB_12       0.0019669000
_diffrn_orient_matrix_UB_13       0.0025042000
_diffrn_orient_matrix_UB_21       0.0040016000
_diffrn_orient_matrix_UB_22       0.1298896000
_diffrn_orient_matrix_UB_23       0.0460461000
_diffrn_orient_matrix_UB_31       0.0098274000
_diffrn_orient_matrix_UB_32       -0.0685399000
_diffrn_orient_matrix_UB_33       0.0872148000
_diffrn_radiation_monochromator   mirror
_diffrn_radiation_probe           x-ray
_diffrn_radiation_type            CuK\a
_diffrn_radiation_wavelength      1.54184
_diffrn_source                    'micro-focus sealed X-ray tube'
_diffrn_source_type               'SuperNova (Cu) X-ray Source'
_reflns_Friedel_coverage          0.399
_reflns_Friedel_fraction_full     0.469
_reflns_Friedel_fraction_max      0.434
_reflns_number_gt                 4767
_reflns_number_total              4917
_reflns_odcompleteness_completeness 99.97
_reflns_odcompleteness_iscentric  1
_reflns_odcompleteness_theta      66.97
_reflns_special_details
;
 Reflections were merged by SHELXL according to the crystal
 class for the calculation of statistics and refinement.
 
 _reflns_Friedel_fraction is defined as the number of unique
 Friedel pairs measured divided by the number that would be
 possible theoretically, ignoring centric projections and
 systematic absences.
;
_reflns_threshold_expression      'I > 2\s(I)'
_computing_cell_refinement        'CrysAlisPro 1.171.39.32a (Rigaku OD, 2017)'
_computing_data_collection        'CrysAlisPro 1.171.39.32a (Rigaku OD, 2017)'
_computing_data_reduction         'CrysAlisPro 1.171.39.32a (Rigaku OD, 2017)'
_computing_molecular_graphics     'Olex2 (Dolomanov et al., 2009)'
_computing_publication_material   'Olex2 (Dolomanov et al., 2009)'
_computing_structure_refinement   'ShelXL (Sheldrick, 2015)'
_computing_structure_solution     'ShelXT (Sheldrick, 2015)'
_refine_diff_density_max          0.381
_refine_diff_density_min          -0.145
_refine_diff_density_rms          0.033
_refine_ls_abs_structure_details
;
 Flack x determined using 1321 quotients [(I+)-(I-)]/[(I+)+(I-)]
 (Parsons, Flack and Wagner, Acta Cryst. B69 (2013) 249-259).
;
_refine_ls_abs_structure_Flack    0.022(11)
_refine_ls_extinction_coef        .
_refine_ls_extinction_method      none
_refine_ls_goodness_of_fit_ref    1.022
_refine_ls_hydrogen_treatment     constr
_refine_ls_matrix_type            full
_refine_ls_number_parameters      388
_refine_ls_number_reflns          4917
_refine_ls_number_restraints      1
_refine_ls_R_factor_all           0.0366
_refine_ls_R_factor_gt            0.0354
_refine_ls_restrained_S_all       1.021
_refine_ls_shift/su_max           0.000
_refine_ls_shift/su_mean          0.000
_refine_ls_structure_factor_coef  Fsqd
_refine_ls_weighting_details
'w=1/[\s^2^(Fo^2^)+(0.0770P)^2^+0.3390P] where P=(Fo^2^+2Fc^2^)/3'
_refine_ls_weighting_scheme       calc
_refine_ls_wR_factor_gt           0.1032
_refine_ls_wR_factor_ref          0.1055
_refine_special_details           ?
_olex2_refinement_description
;
1. Fixed Uiso
 At 1.2 times of:
  All C(H) groups, All C(H,H) groups
2.a Secondary CH2 refined with riding coordinates:
 C23(H23A,H23B), C20(H20A,H20B), C19(H19A,H19B), C22(H22A,H22B), C21(H21A,H21B)
2.b Aromatic/amide H refined with riding coordinates:
 C27(H27), C34(H34), C35(H35), C26(H26), C31(H31), C14(H14), C25(H25),
 C33(H33), C5(H5), C8(H8), C37(H37), C16(H16), C15(H15), C32(H32), C4(H4),
 C1(H1), C2(H2), C12(H12), C3(H3), C39(H39), C40(H40), C41(H41), C9(H9),
 C10(H10), C11(H11), C38(H38)
;
_atom_sites_solution_hydrogens    geom
_atom_sites_solution_primary      dual
_atom_sites_solution_secondary    ?
loop_
  _atom_site_label
  _atom_site_type_symbol
  _atom_site_fract_x
  _atom_site_fract_y
  _atom_site_fract_z
  _atom_site_U_iso_or_equiv
  _atom_site_adp_type
  _atom_site_occupancy
  _atom_site_site_symmetry_order
  _atom_site_calc_flag
  _atom_site_refinement_flags_posn
  _atom_site_refinement_flags_adp
  _atom_site_refinement_flags_occupancy
  _atom_site_disorder_assembly
  _atom_site_disorder_group
 P2 P 0.36411(3) 0.27781(6) 0.30471(4) 0.04917(16) Uani 1 1 d . . . . .
 P1 P 0.26076(3) 0.54647(7) 0.20926(4) 0.05242(17) Uani 1 1 d . . . . .
 C30 C 0.44642(13) 0.2151(3) 0.29608(16) 0.0497(5) Uani 1 1 d . . . . .
 C27 C 0.39247(13) 0.4421(3) 0.44926(17) 0.0546(6) Uani 1 1 d . . . . .
 H27 H 0.3845 0.3721 0.4822 0.065 Uiso 1 1 calc R . . . .
 C7 C 0.25780(12) 0.7215(3) 0.20828(16) 0.0548(6) Uani 1 1 d . . . . .
 C28 C 0.38720(11) 0.4291(2) 0.36084(15) 0.0463(5) Uani 1 1 d . . . . .
 C6 C 0.19440(13) 0.5027(3) 0.12094(18) 0.0608(7) Uani 1 1 d . . . . .
 C18 C 0.39706(12) 0.5190(3) 0.21703(17) 0.0517(5) Uani 1 1 d . . . . .
 C29 C 0.39985(11) 0.5350(3) 0.31169(15) 0.0481(5) Uani 1 1 d . . . . .
 C34 C 0.56346(15) 0.1873(4) 0.3451(2) 0.0704(8) Uani 1 1 d . . . . .
 H34 H 0.6004 0.1981 0.3873 0.084 Uiso 1 1 calc R . . . .
 C13 C 0.33584(13) 0.5177(3) 0.16158(16) 0.0534(6) Uani 1 1 d . . . . .
 C36 C 0.33724(15) 0.1829(3) 0.39001(19) 0.0579(6) Uani 1 1 d . . . . .
 C35 C 0.50204(15) 0.2305(3) 0.35818(18) 0.0626(7) Uani 1 1 d . . . . .
 H35 H 0.4979 0.2705 0.4095 0.075 Uiso 1 1 calc R . . . .
 C26 C 0.40945(14) 0.5580(3) 0.48860(17) 0.0628(7) Uani 1 1 d . . . . .
 H26 H 0.4132 0.5655 0.5477 0.075 Uiso 1 1 calc R . . . .
 C31 C 0.45382(15) 0.1544(3) 0.22018(19) 0.0640(7) Uani 1 1 d . . . . .
 H31 H 0.4170 0.1423 0.1779 0.077 Uiso 1 1 calc R . . . .
 C17 C 0.45659(14) 0.5033(3) 0.18487(19) 0.0619(7) Uani 1 1 d . . . . .
 C14 C 0.33428(16) 0.4940(4) 0.07499(19) 0.0695(8) Uani 1 1 d . . . . .
 H14 H 0.2939 0.4915 0.0380 0.083 Uiso 1 1 calc R . . . .
 C25 C 0.42063(14) 0.6607(3) 0.4410(2) 0.0620(7) Uani 1 1 d . . . . .
 H25 H 0.4313 0.7383 0.4682 0.074 Uiso 1 1 calc R . . . .
 C33 C 0.56977(16) 0.1281(4) 0.2690(2) 0.0727(8) Uani 1 1 d . . . . .
 H33 H 0.6111 0.0991 0.2598 0.087 Uiso 1 1 calc R . . . .
 C23 C 0.43153(17) 0.7695(3) 0.3037(2) 0.0705(7) Uani 1 1 d . . . . .
 H23A H 0.4123 0.8431 0.3276 0.085 Uiso 1 1 calc R . . . .
 H23B H 0.4100 0.7609 0.2447 0.085 Uiso 1 1 calc R . . . .
 C20 C 0.56587(17) 0.6243(5) 0.2254(3) 0.0923(13) Uani 1 1 d . . . . .
 H20A H 0.6054 0.6254 0.2687 0.111 Uiso 1 1 calc R . . . .
 H20B H 0.5802 0.6117 0.1705 0.111 Uiso 1 1 calc R . . . .
 C5 C 0.15193(15) 0.5894(5) 0.07379(19) 0.0743(9) Uani 1 1 d . . . . .
 H5 H 0.1584 0.6762 0.0837 0.089 Uiso 1 1 calc R . . . .
 C24 C 0.41657(12) 0.6529(3) 0.35221(19) 0.0553(6) Uani 1 1 d . . . . .
 C19 C 0.52367(15) 0.5090(4) 0.2424(2) 0.0719(9) Uani 1 1 d . . . . .
 H19A H 0.5481 0.4317 0.2346 0.086 Uiso 1 1 calc R . . . .
 H19B H 0.5168 0.5115 0.3016 0.086 Uiso 1 1 calc R . . . .
 C8 C 0.23612(15) 0.7810(4) 0.27685(19) 0.0683(7) Uani 1 1 d . . . . .
 H8 H 0.2239 0.7326 0.3210 0.082 Uiso 1 1 calc R . . . .
 C37 C 0.3690(2) 0.0777(3) 0.4281(2) 0.0726(8) Uani 1 1 d . . . . .
 H37 H 0.4092 0.0516 0.4134 0.087 Uiso 1 1 calc R . . . .
 C16 C 0.45294(17) 0.4778(5) 0.0981(2) 0.0797(10) Uani 1 1 d . . . . .
 H16 H 0.4919 0.4630 0.0762 0.096 Uiso 1 1 calc R . . . .
 C15 C 0.39313(19) 0.4740(5) 0.0440(2) 0.0821(10) Uani 1 1 d . . . . .
 H15 H 0.3921 0.4579 -0.0140 0.099 Uiso 1 1 calc R . . . .
 C22 C 0.50648(19) 0.7953(4) 0.3048(3) 0.0864(11) Uani 1 1 d . . . . .
 H22A H 0.5145 0.8859 0.3132 0.104 Uiso 1 1 calc R . . . .
 H22B H 0.5315 0.7513 0.3535 0.104 Uiso 1 1 calc R . . . .
 C32 C 0.51557(18) 0.1120(4) 0.2072(2) 0.0764(9) Uani 1 1 d . . . . .
 H32 H 0.5201 0.0722 0.1559 0.092 Uiso 1 1 calc R . . . .
 C4 C 0.10012(18) 0.5487(7) 0.0122(2) 0.0988(16) Uani 1 1 d . . . . .
 H4 H 0.0719 0.6082 -0.0183 0.119 Uiso 1 1 calc R . . . .
 C1 C 0.1835(2) 0.3736(5) 0.1056(3) 0.0848(10) Uani 1 1 d . . . . .
 H1 H 0.2109 0.3140 0.1374 0.102 Uiso 1 1 calc R . . . .
 C2 C 0.1317(3) 0.3325(6) 0.0425(3) 0.1080(18) Uani 1 1 d . . . . .
 H2 H 0.1248 0.2460 0.0315 0.130 Uiso 1 1 calc R . . . .
 C12 C 0.27745(16) 0.7969(4) 0.1446(2) 0.0694(8) Uani 1 1 d . . . . .
 H12 H 0.2930 0.7584 0.0988 0.083 Uiso 1 1 calc R . . . .
 C3 C 0.0904(2) 0.4233(7) -0.0038(3) 0.1069(19) Uani 1 1 d . . . . .
 H3 H 0.0559 0.3969 -0.0460 0.128 Uiso 1 1 calc R . . . .
 C39 C 0.2824(3) 0.0483(5) 0.5115(3) 0.1060(16) Uani 1 1 d . . . . .
 H39 H 0.2641 0.0030 0.5526 0.127 Uiso 1 1 calc R . . . .
 C40 C 0.2510(3) 0.1501(5) 0.4753(3) 0.1034(16) Uani 1 1 d . . . . .
 H40 H 0.2114 0.1763 0.4918 0.124 Uiso 1 1 calc R . . . .
 C41 C 0.27679(19) 0.2175(4) 0.4131(3) 0.0815(10) Uani 1 1 d . . . . .
 H41 H 0.2535 0.2866 0.3864 0.098 Uiso 1 1 calc R . . . .
 C21 C 0.5330(2) 0.7542(5) 0.2244(3) 0.0974(14) Uani 1 1 d . . . . .
 H21A H 0.4964 0.7559 0.1769 0.117 Uiso 1 1 calc R . . . .
 H21B H 0.5650 0.8175 0.2127 0.117 Uiso 1 1 calc R . . . .
 C9 C 0.2327(2) 0.9139(5) 0.2794(3) 0.0947(13) Uani 1 1 d . . . . .
 H9 H 0.2174 0.9535 0.3251 0.114 Uiso 1 1 calc R . . . .
 C10 C 0.2513(2) 0.9860(5) 0.2162(3) 0.0941(13) Uani 1 1 d . . . . .
 H10 H 0.2485 1.0744 0.2186 0.113 Uiso 1 1 calc R . . . .
 C11 C 0.2742(2) 0.9288(4) 0.1487(3) 0.0856(10) Uani 1 1 d . . . . .
 H11 H 0.2874 0.9783 0.1058 0.103 Uiso 1 1 calc R . . . .
 C38 C 0.3408(3) 0.0094(4) 0.4894(3) 0.0977(13) Uani 1 1 d . . . . .
 H38 H 0.3621 -0.0625 0.5150 0.117 Uiso 1 1 calc R . . . .

loop_
  _atom_site_aniso_label
  _atom_site_aniso_U_11
  _atom_site_aniso_U_22
  _atom_site_aniso_U_33
  _atom_site_aniso_U_23
  _atom_site_aniso_U_13
  _atom_site_aniso_U_12
 P2 0.0487(3) 0.0508(3) 0.0489(3) -0.0047(3) 0.0108(2) -0.0029(2)
 P1 0.0467(3) 0.0683(4) 0.0439(3) 0.0011(3) 0.0121(2) 0.0025(3)
 C30 0.0546(12) 0.0509(13) 0.0466(12) -0.0011(10) 0.0174(10) -0.0011(10)
 C27 0.0515(12) 0.0652(17) 0.0473(12) -0.0020(11) 0.0088(10) 0.0004(11)
 C7 0.0443(11) 0.0687(16) 0.0499(13) -0.0034(11) 0.0026(10) 0.0022(11)
 C28 0.0406(10) 0.0483(12) 0.0503(12) -0.0031(10) 0.0082(9) 0.0018(9)
 C6 0.0514(12) 0.083(2) 0.0512(13) -0.0107(13) 0.0172(10) -0.0078(13)
 C18 0.0513(12) 0.0505(13) 0.0557(13) 0.0076(11) 0.0158(10) 0.0030(10)
 C29 0.0410(9) 0.0517(12) 0.0513(12) 0.0004(11) 0.0073(8) 0.0026(9)
 C34 0.0542(14) 0.081(2) 0.0763(19) -0.0052(16) 0.0100(13) 0.0090(13)
 C13 0.0548(12) 0.0612(15) 0.0464(12) 0.0039(11) 0.0148(9) 0.0040(11)
 C36 0.0635(15) 0.0507(14) 0.0644(15) -0.0105(12) 0.0250(12) -0.0114(11)
 C35 0.0609(15) 0.0741(18) 0.0537(14) -0.0088(13) 0.0123(11) 0.0090(13)
 C26 0.0602(13) 0.076(2) 0.0514(13) -0.0121(14) 0.0076(10) -0.0010(13)
 C31 0.0670(16) 0.0724(19) 0.0553(14) -0.0121(14) 0.0181(12) -0.0027(14)
 C17 0.0548(13) 0.0699(18) 0.0649(16) 0.0115(13) 0.0214(11) 0.0075(12)
 C14 0.0644(16) 0.095(2) 0.0520(14) 0.0026(15) 0.0171(12) 0.0049(15)
 C25 0.0543(13) 0.0656(17) 0.0646(16) -0.0196(13) 0.0052(11) -0.0013(12)
 C33 0.0646(16) 0.070(2) 0.091(2) -0.0053(17) 0.0347(15) 0.0091(15)
 C23 0.0743(17) 0.0484(14) 0.087(2) 0.0056(16) 0.0069(14) 0.0000(14)
 C20 0.0579(16) 0.103(3) 0.120(3) 0.037(3) 0.0267(18) -0.0026(18)
 C5 0.0564(15) 0.110(3) 0.0552(15) -0.0104(16) 0.0043(12) 0.0066(16)
 C24 0.0472(11) 0.0501(14) 0.0682(15) 0.0008(12) 0.0088(10) 0.0021(10)
 C19 0.0532(14) 0.084(2) 0.0813(19) 0.0192(17) 0.0203(13) 0.0099(14)
 C8 0.0665(15) 0.081(2) 0.0591(14) -0.0134(17) 0.0142(12) -0.0047(16)
 C37 0.091(2) 0.0609(19) 0.0717(18) 0.0011(14) 0.0313(16) -0.0022(15)
 C16 0.0682(18) 0.107(3) 0.0722(19) 0.0105(19) 0.0369(15) 0.0143(18)
 C15 0.089(2) 0.111(3) 0.0541(15) 0.0027(18) 0.0351(15) 0.011(2)
 C22 0.087(2) 0.072(2) 0.099(3) 0.016(2) 0.0108(19) -0.0218(19)
 C32 0.080(2) 0.086(2) 0.0701(18) -0.0185(17) 0.0344(16) 0.0022(17)
 C4 0.0655(19) 0.168(5) 0.0602(18) -0.022(3) 0.0019(14) 0.001(2)
 C1 0.085(2) 0.087(3) 0.085(2) -0.013(2) 0.0229(19) -0.020(2)
 C2 0.112(3) 0.126(4) 0.095(3) -0.045(3) 0.043(3) -0.054(3)
 C12 0.0711(16) 0.076(2) 0.0614(16) 0.0097(15) 0.0126(12) 0.0062(15)
 C3 0.074(2) 0.175(6) 0.072(2) -0.039(3) 0.0122(18) -0.029(3)
 C39 0.146(4) 0.086(3) 0.102(3) -0.013(3) 0.069(3) -0.049(3)
 C40 0.107(3) 0.089(3) 0.134(4) -0.026(3) 0.079(3) -0.034(3)
 C41 0.076(2) 0.070(2) 0.110(3) -0.014(2) 0.0482(19) -0.0118(17)
 C21 0.087(2) 0.090(3) 0.120(3) 0.034(3) 0.031(2) -0.011(2)
 C9 0.101(3) 0.084(3) 0.099(3) -0.034(2) 0.016(2) 0.002(2)
 C10 0.097(3) 0.066(2) 0.110(3) -0.011(2) -0.010(2) 0.0002(19)
 C11 0.083(2) 0.076(2) 0.092(3) 0.013(2) -0.0011(19) -0.0052(18)
 C38 0.141(4) 0.069(2) 0.091(3) 0.013(2) 0.042(3) -0.015(2)

_geom_special_details
;
 All esds (except the esd in the dihedral angle between two l.s. planes)
 are estimated using the full covariance matrix.  The cell esds are taken
 into account individually in the estimation of esds in distances, angles
 and torsion angles; correlations between esds in cell parameters are only
 used when they are defined by crystal symmetry.  An approximate (isotropic)
 treatment of cell esds is used for estimating esds involving l.s. planes.
;
loop_
  _geom_bond_atom_site_label_1
  _geom_bond_atom_site_label_2
  _geom_bond_distance
  _geom_bond_site_symmetry_2
  _geom_bond_publ_flag
 P2 C30 1.830(3) . ?
 P2 C28 1.842(3) . ?
 P2 C36 1.832(3) . ?
 P1 C7 1.837(3) . ?
 P1 C6 1.839(3) . ?
 P1 C13 1.840(3) . ?
 C30 C35 1.385(4) . ?
 C30 C31 1.389(4) . ?
 C27 H27 0.9300 . ?
 C27 C28 1.393(4) . ?
 C27 C26 1.385(4) . ?
 C7 C8 1.386(4) . ?
 C7 C12 1.390(5) . ?
 C28 C29 1.404(4) . ?
 C6 C5 1.387(5) . ?
 C6 C1 1.387(6) . ?
 C18 C29 1.500(3) . ?
 C18 C13 1.405(4) . ?
 C18 C17 1.401(4) . ?
 C29 C24 1.409(4) . ?
 C34 H34 0.9300 . ?
 C34 C35 1.380(4) . ?
 C34 C33 1.380(5) . ?
 C13 C14 1.388(4) . ?
 C36 C37 1.369(5) . ?
 C36 C41 1.391(4) . ?
 C35 H35 0.9300 . ?
 C26 H26 0.9300 . ?
 C26 C25 1.354(5) . ?
 C31 H31 0.9300 . ?
 C31 C32 1.383(5) . ?
 C17 C19 1.517(4) . ?
 C17 C16 1.389(5) . ?
 C14 H14 0.9300 . ?
 C14 C15 1.385(4) . ?
 C25 H25 0.9300 . ?
 C25 C24 1.397(4) . ?
 C33 H33 0.9300 . ?
 C33 C32 1.363(5) . ?
 C23 H23A 0.9700 . ?
 C23 H23B 0.9700 . ?
 C23 C24 1.502(4) . ?
 C23 C22 1.551(5) . ?
 C20 H20A 0.9700 . ?
 C20 H20B 0.9700 . ?
 C20 C19 1.533(5) . ?
 C20 C21 1.517(7) . ?
 C5 H5 0.9300 . ?
 C5 C4 1.384(5) . ?
 C19 H19A 0.9700 . ?
 C19 H19B 0.9700 . ?
 C8 H8 0.9300 . ?
 C8 C9 1.397(7) . ?
 C37 H37 0.9300 . ?
 C37 C38 1.403(5) . ?
 C16 H16 0.9300 . ?
 C16 C15 1.373(6) . ?
 C15 H15 0.9300 . ?
 C22 H22A 0.9700 . ?
 C22 H22B 0.9700 . ?
 C22 C21 1.524(7) . ?
 C32 H32 0.9300 . ?
 C4 H4 0.9300 . ?
 C4 C3 1.349(9) . ?
 C1 H1 0.9300 . ?
 C1 C2 1.400(6) . ?
 C2 H2 0.9300 . ?
 C2 C3 1.397(9) . ?
 C12 H12 0.9300 . ?
 C12 C11 1.387(6) . ?
 C3 H3 0.9300 . ?
 C39 H39 0.9300 . ?
 C39 C40 1.326(8) . ?
 C39 C38 1.360(7) . ?
 C40 H40 0.9300 . ?
 C40 C41 1.385(6) . ?
 C41 H41 0.9300 . ?
 C21 H21A 0.9700 . ?
 C21 H21B 0.9700 . ?
 C9 H9 0.9300 . ?
 C9 C10 1.357(7) . ?
 C10 H10 0.9300 . ?
 C10 C11 1.372(7) . ?
 C11 H11 0.9300 . ?
 C38 H38 0.9300 . ?

loop_
  _geom_angle_atom_site_label_1
  _geom_angle_atom_site_label_2
  _geom_angle_atom_site_label_3
  _geom_angle
  _geom_angle_site_symmetry_1
  _geom_angle_site_symmetry_3
  _geom_angle_publ_flag
 C30 P2 C28 100.36(11) . . ?
 C30 P2 C36 104.38(13) . . ?
 C36 P2 C28 101.33(12) . . ?
 C7 P1 C6 102.93(14) . . ?
 C7 P1 C13 100.88(13) . . ?
 C6 P1 C13 101.94(12) . . ?
 C35 C30 P2 124.2(2) . . ?
 C35 C30 C31 118.4(3) . . ?
 C31 C30 P2 117.4(2) . . ?
 C28 C27 H27 119.7 . . ?
 C26 C27 H27 119.7 . . ?
 C26 C27 C28 120.7(3) . . ?
 C8 C7 P1 117.3(3) . . ?
 C8 C7 C12 118.5(3) . . ?
 C12 C7 P1 124.2(2) . . ?
 C27 C28 P2 122.7(2) . . ?
 C27 C28 C29 119.2(2) . . ?
 C29 C28 P2 118.04(18) . . ?
 C5 C6 P1 124.3(3) . . ?
 C5 C6 C1 118.5(3) . . ?
 C1 C6 P1 117.0(3) . . ?
 C13 C18 C29 120.7(2) . . ?
 C17 C18 C29 118.8(2) . . ?
 C17 C18 C13 120.5(2) . . ?
 C28 C29 C18 119.0(2) . . ?
 C28 C29 C24 119.7(2) . . ?
 C24 C29 C18 121.4(2) . . ?
 C35 C34 H34 120.2 . . ?
 C35 C34 C33 119.7(3) . . ?
 C33 C34 H34 120.2 . . ?
 C18 C13 P1 117.24(18) . . ?
 C14 C13 P1 123.2(2) . . ?
 C14 C13 C18 119.6(2) . . ?
 C37 C36 P2 125.8(2) . . ?
 C37 C36 C41 118.2(3) . . ?
 C41 C36 P2 115.9(3) . . ?
 C30 C35 H35 119.5 . . ?
 C34 C35 C30 121.0(3) . . ?
 C34 C35 H35 119.5 . . ?
 C27 C26 H26 120.0 . . ?
 C25 C26 C27 120.1(3) . . ?
 C25 C26 H26 120.0 . . ?
 C30 C31 H31 119.8 . . ?
 C32 C31 C30 120.4(3) . . ?
 C32 C31 H31 119.8 . . ?
 C18 C17 C19 121.9(3) . . ?
 C16 C17 C18 118.1(3) . . ?
 C16 C17 C19 119.9(3) . . ?
 C13 C14 H14 120.2 . . ?
 C15 C14 C13 119.7(3) . . ?
 C15 C14 H14 120.2 . . ?
 C26 C25 H25 119.1 . . ?
 C26 C25 C24 121.7(3) . . ?
 C24 C25 H25 119.1 . . ?
 C34 C33 H33 119.9 . . ?
 C32 C33 C34 120.1(3) . . ?
 C32 C33 H33 119.9 . . ?
 H23A C23 H23B 107.6 . . ?
 C24 C23 H23A 108.6 . . ?
 C24 C23 H23B 108.6 . . ?
 C24 C23 C22 114.7(3) . . ?
 C22 C23 H23A 108.6 . . ?
 C22 C23 H23B 108.6 . . ?
 H20A C20 H20B 107.3 . . ?
 C19 C20 H20A 108.1 . . ?
 C19 C20 H20B 108.1 . . ?
 C21 C20 H20A 108.1 . . ?
 C21 C20 H20B 108.1 . . ?
 C21 C20 C19 116.7(3) . . ?
 C6 C5 H5 119.5 . . ?
 C4 C5 C6 121.1(5) . . ?
 C4 C5 H5 119.5 . . ?
 C29 C24 C23 122.4(3) . . ?
 C25 C24 C29 118.6(3) . . ?
 C25 C24 C23 118.9(3) . . ?
 C17 C19 C20 113.8(3) . . ?
 C17 C19 H19A 108.8 . . ?
 C17 C19 H19B 108.8 . . ?
 C20 C19 H19A 108.8 . . ?
 C20 C19 H19B 108.8 . . ?
 H19A C19 H19B 107.7 . . ?
 C7 C8 H8 120.1 . . ?
 C7 C8 C9 119.8(4) . . ?
 C9 C8 H8 120.1 . . ?
 C36 C37 H37 120.1 . . ?
 C36 C37 C38 119.8(4) . . ?
 C38 C37 H37 120.1 . . ?
 C17 C16 H16 119.3 . . ?
 C15 C16 C17 121.4(3) . . ?
 C15 C16 H16 119.3 . . ?
 C14 C15 H15 119.7 . . ?
 C16 C15 C14 120.6(3) . . ?
 C16 C15 H15 119.7 . . ?
 C23 C22 H22A 108.5 . . ?
 C23 C22 H22B 108.5 . . ?
 H22A C22 H22B 107.5 . . ?
 C21 C22 C23 115.2(3) . . ?
 C21 C22 H22A 108.5 . . ?
 C21 C22 H22B 108.5 . . ?
 C31 C32 H32 119.8 . . ?
 C33 C32 C31 120.4(3) . . ?
 C33 C32 H32 119.8 . . ?
 C5 C4 H4 119.8 . . ?
 C3 C4 C5 120.4(5) . . ?
 C3 C4 H4 119.8 . . ?
 C6 C1 H1 119.8 . . ?
 C6 C1 C2 120.4(5) . . ?
 C2 C1 H1 119.8 . . ?
 C1 C2 H2 120.5 . . ?
 C3 C2 C1 119.0(5) . . ?
 C3 C2 H2 120.5 . . ?
 C7 C12 H12 119.6 . . ?
 C11 C12 C7 120.8(4) . . ?
 C11 C12 H12 119.6 . . ?
 C4 C3 C2 120.6(4) . . ?
 C4 C3 H3 119.7 . . ?
 C2 C3 H3 119.7 . . ?
 C40 C39 H39 119.6 . . ?
 C40 C39 C38 120.8(4) . . ?
 C38 C39 H39 119.6 . . ?
 C39 C40 H40 119.8 . . ?
 C39 C40 C41 120.4(4) . . ?
 C41 C40 H40 119.8 . . ?
 C36 C41 H41 119.7 . . ?
 C40 C41 C36 120.7(4) . . ?
 C40 C41 H41 119.7 . . ?
 C20 C21 C22 117.6(4) . . ?
 C20 C21 H21A 107.9 . . ?
 C20 C21 H21B 107.9 . . ?
 C22 C21 H21A 107.9 . . ?
 C22 C21 H21B 107.9 . . ?
 H21A C21 H21B 107.2 . . ?
 C8 C9 H9 119.6 . . ?
 C10 C9 C8 120.8(4) . . ?
 C10 C9 H9 119.6 . . ?
 C9 C10 H10 119.9 . . ?
 C9 C10 C11 120.2(4) . . ?
 C11 C10 H10 119.9 . . ?
 C12 C11 H11 120.1 . . ?
 C10 C11 C12 119.9(4) . . ?
 C10 C11 H11 120.1 . . ?
 C37 C38 H38 120.0 . . ?
 C39 C38 C37 120.1(4) . . ?
 C39 C38 H38 120.0 . . ?

loop_
  _refln_index_h
  _refln_index_k
  _refln_index_l
  _refln_F_squared_meas
  _refln_F_squared_sigma
 0 -12 0 17.47 1.2
 0 -12 1 0.97 0.47
 0 -12 2 24.19 1.04
 0 -12 2 25.12 1.42
 0 -12 3 10.21 0.93
 0 -12 3 10.49 0.66
 0 -12 4 5.05 0.68
 0 -12 5 12.86 0.94
 0 -12 6 2.78 0.46
 0 -12 7 6.66 0.58
 0 -10 0 3.1 0.55
 0 -10 0 2.39 0.7
 0 -10 1 13.73 1.35
 0 -10 -1 16.03 1.13
 0 -10 -1 14.3 1.36
 0 -10 1 14.86 1.11
 0 -10 2 5.99 0.73
 0 -10 -2 4.47 0.83
 0 -10 -2 6.43 0.8
 0 -10 2 5.76 0.97
 0 -10 3 39.66 1.83
 0 -10 -3 41.63 1.85
 0 -10 3 37.85 2.19
 0 -10 -4 16.39 1.15
 0 -10 4 15.64 1.16
 0 -10 4 14.38 1.45
 0 -10 5 60.37 2.78
 0 -10 5 61.88 2.36
 0 -10 6 4.14 0.62
 0 -10 6 3.35 0.79
 0 -10 7 44.92 2.24
 0 -10 7 46.1 1.92
 0 -10 8 18.71 1.38
 0 -10 9 18.29 1.27
 0 -10 9 16.7 1.16
 0 -10 10 9.57 0.84
 0 -10 10 10.02 0.86
 0 -10 11 3.85 0.53
 0 -10 11 2.6 0.41
 0 -10 12 1.41 0.35
 0 -8 0 479.76 10.07
 0 -8 0 474.69 10.73
 0 -8 -1 120.42 4.08
 0 -8 1 126.22 4.15
 0 -8 1 126.77 3.68
 0 -8 2 336.27 8.25
 0 -8 -2 332.27 8.21
 0 -8 2 346.28 7.67
 0 -8 3 9.19 1.16
 0 -8 -3 7.27 0.99
 0 -8 3 6.94 0.79
 0 -8 4 70.09 2.97
 0 -8 -4 69.93 2.97
 0 -8 4 69.02 2.58
 0 -8 -5 107.93 3.9
 0 -8 5 106.55 3.4
 0 -8 5 103.34 3.78
 0 -8 6 76.73 2.82
 0 -8 6 76.44 3.17
 0 -8 7 13.89 1.36
 0 -8 7 14.11 1.18
 0 -8 8 10.4 1.18
 0 -8 8 9.44 1
 0 -8 9 1.91 0.64
 0 -8 10 42.69 2.16
 0 -8 11 13.58 1.17
 0 -8 12 12.96 1
 0 -8 12 10.21 1.03
 0 -8 13 18.63 1.2
 0 -8 14 10.04 0.79
 0 -8 15 5.75 0.48
 0 -6 0 12.2 1.45
 0 -6 -1 89.36 4.01
 0 -6 -1 88.22 3.95
 0 -6 1 81.56 4.08
 0 -6 -2 107.84 4.78
 0 -6 -2 104.78 4.32
 0 -6 2 104.3 4.84
 0 -6 2 100.73 4.66
 0 -6 3 366.26 10.69
 0 -6 -3 392.25 11.23
 0 -6 4 25.76 2.43
 0 -6 -4 30.02 2.77
 0 -6 -5 317.86 10.87
 0 -6 5 306.93 9.94
 0 -6 -6 19.8 2.61
 0 -6 -7 330.14 12.25
 0 -6 7 323.73 7.68
 0 -6 7 323.73 7.36
 0 -6 -8 35.3 3.76
 0 -6 8 36.52 1.95
 0 -6 8 37.07 1.82
 0 -6 9 25.06 1.64
 0 -6 -9 27.51 3.51
 0 -6 9 23.68 1.47
 0 -6 10 119.5 3.91
 0 -6 11 5.44 0.86
 0 -6 12 3.19 0.65
 0 -6 13 37.97 1.95
 0 -6 14 32.68 1.67
 0 -6 15 7.99 0.76
 0 -4 0 4226.02 75.81
 0 -4 0 4191.23 75.14
 0 -4 1 187.74 4.62
 0 -4 -1 195.38 5.55
 0 -4 1 190.6 5.64
 0 -4 2 1325.56 25.63
 0 -4 2 1267.7 25.66
 0 -4 -2 1285.22 25.72
 0 -4 3 256.95 5.52
 0 -4 3 273.76 7.52
 0 -4 3 265.13 7.63
 0 -4 -4 778.84 17.94
 0 -4 4 795.46 17.42
 0 -4 -5 340.58 10.09
 0 -4 5 334.12 9.41
 0 -4 -6 182.36 7.23
 0 -4 -7 3.14 1.06
 0 -4 -8 335.55 11.68
 0 -4 -9 6.58 1.72
 0 -4 -10 515.39 16.72
 0 -4 -11 284.86 12.1
 0 -4 12 46.12 2.18
 0 -4 13 36.63 1.89
 0 -4 14 10.12 0.98
 0 -2 0 4677.02 82.2
 0 -2 -1 5196.35 92.09
 0 -2 1 5227.27 91.02
 0 -2 1 5203.95 92.07
 0 -2 2 2503.47 44.1
 0 -2 2 2555.35 45.37
 0 -2 -2 2464.06 45.56
 0 -2 -3 6772.09 117.89
 0 -2 3 6603.45 115.88
 0 -2 -4 1268.64 25.56
 0 -2 4 1322.5 25.07
 0 -2 4 1283.14 23.48
 0 -2 -4 1292.97 25.18
 0 -2 -5 1551.3 30.52
 0 -2 5 1575.34 28.89
 0 -2 -5 1610.21 31.24
 0 -2 -6 78.42 3.92
 0 -2 6 70.79 2.59
 0 -2 -7 1900.22 38.37
 0 -2 -8 98.35 5.11
 0 -2 -9 174.38 7.57
 0 -2 -10 41.87 3.78
 0 -2 -11 24.26 3.1
 0 -2 -12 36.34 4
 0 -2 -13 47.69 4.66
 0 0 2 5801.33 101.68
 0 0 3 116.12 3.31
 0 0 4 2963.68 53.59
 0 0 5 38.21 2.11
 0 0 -6 211.83 6.43
 0 0 -6 224.19 5.47
 0 0 6 220.86 6.5
 0 0 -7 427.28 11.12
 0 0 -7 447.11 9.68
 0 0 -8 339.69 9.81
 0 0 -9 274.84 9.01
 0 0 -10 656.03 17.07
 0 0 -11 105.79 5.76
 0 0 12 346.89 7.98
 0 0 13 58.62 2.49
 0 0 14 329.23 7.79
 0 0 15 23.38 1.52
 0 0 16 0.02 0.46
 0 0 17 4.78 0.63
 0 0 18 2.28 0.41
 0 2 -4 1278.97 23.06
 0 2 -5 1624.92 29.62
 0 2 -6 77.75 2.71
 0 2 -7 1955.5 36.49
 0 2 11 23.09 1.46
 0 2 12 32.47 1.82
 0 2 13 53.64 2.45
 0 2 14 75.48 2.99
 0 2 15 52.35 2.36
 0 2 16 10.64 1.01
 0 2 17 40.79 1.82
 0 2 18 23.88 1.21
 0 2 19 5.19 0.46
 0 4 10 521.19 11.13
 0 4 11 286.96 7.01
 0 4 11 279.54 6.82
 0 4 12 38.05 2.01
 0 4 13 39.3 2.04
 0 4 14 9.42 1.02
 0 4 15 16.75 1.28
 0 4 16 6.94 0.8
 0 4 17 9.38 0.82
 0 4 18 9.75 0.7
 0 6 9 22.23 1.39
 0 6 10 102.04 3.36
 0 6 11 4.92 0.76
 0 6 12 4.48 0.7
 0 6 13 38.06 1.86
 0 6 14 37.45 1.77
 0 6 15 8.82 0.81
 0 6 16 8.35 0.68
 0 6 17 7 0.51
 -1 -11 10 2.71 0.41
 -1 -11 10 2.2 0.36
 -1 -11 9 11.29 0.83
 -1 -11 9 12.74 0.81
 -1 -11 8 1.11 0.45
 -1 -11 8 1.04 0.36
 -1 -11 7 6.59 0.84
 -1 -11 7 5.59 0.64
 1 -11 -7 5.79 0.53
 -1 -11 6 4.13 0.72
 1 -11 -6 3.35 0.47
 -1 -11 5 13.46 0.88
 -1 -11 5 12.69 1.17
 1 -11 -5 11.99 0.85
 -1 -11 4 3.42 0.82
 1 -11 -4 3.15 0.5
 -1 -11 4 4.09 0.56
 1 -11 -3 25.05 1.31
 -1 -11 3 24.52 1.65
 -1 -11 3 24.89 1.26
 -1 -11 2 10.91 0.82
 -1 -11 2 9.54 1.09
 1 -11 -2 9.82 0.83
 -1 -11 1 68.93 2.29
 1 -11 -1 69.4 2.38
 -1 -11 1 67.18 2.82
 1 -11 -1 70.88 2.9
 -1 -11 0 3.97 0.55
 1 -11 0 2.68 0.7
 1 -11 0 3.26 0.54
 -1 -11 0 1.66 0.62
 1 -11 1 16.3 1.08
 -1 -11 -1 18.41 1.05
 1 -11 1 15.92 1.36
 -1 -11 -1 15.31 1.28
 1 -11 2 -0.06 0.37
 1 -11 2 -0.52 0.66
 -1 -11 -2 -0.66 0.51
 1 -11 3 5.32 0.66
 1 -11 3 6.63 0.92
 1 -11 4 11.09 0.87
 1 -11 4 9.28 1.01
 1 -11 5 6.27 0.88
 1 -11 5 7.13 0.7
 1 -11 5 6.71 0.68
 1 -11 6 5.63 0.64
 1 -11 6 5.68 0.63
 1 -11 6 4.75 0.72
 1 -11 7 6.21 0.66
 1 -11 7 5.21 0.7
 1 -11 8 12.35 0.84
 1 -11 8 10.57 0.85
 1 -11 9 7.76 0.62
 1 -11 9 8 0.65
 1 -11 10 8.55 0.59
 -1 -9 14 16.01 0.79
 -1 -9 13 8.17 0.71
 -1 -9 12 9.61 0.85
 -1 -9 12 9.33 0.77
 -1 -9 11 6.51 0.78
 -1 -9 11 6.79 0.79
 -1 -9 10 12.03 1.14
 -1 -9 9 27.46 1.75
 -1 -9 8 35.25 1.75
 -1 -9 8 36.21 2.11
 -1 -9 7 5.09 0.73
 -1 -9 7 6.28 1.03
 -1 -9 6 46.11 2.06
 -1 -9 6 46.65 2.48
 -1 -9 5 37.35 1.83
 -1 -9 5 38.3 2.25
 -1 -9 4 39.35 2.29
 1 -9 -4 37.81 2.19
 -1 -9 4 44.67 1.98
 -1 -9 3 15.84 1.42
 -1 -9 3 15.73 1.14
 1 -9 -3 13.71 1.33
 -1 -9 2 21.14 1.33
 1 -9 -2 23.57 1.71
 -1 -9 2 21.1 1.67
 1 -9 -1 86.37 3.47
 -1 -9 1 90.29 3.56
 -1 -9 1 93.87 3.02
 1 -9 -1 89.5 3.07
 1 -9 0 44.93 2.03
 -1 -9 0 43.99 2.37
 1 -9 0 45.93 2.43
 -1 -9 0 46.1 1.98
 -1 -9 -1 39.16 1.78
 1 -9 1 33.81 1.76
 -1 -9 -1 37.83 2.16
 1 -9 1 35.23 2.13
 -1 -9 -2 55.48 2.19
 1 -9 2 53.75 2.67
 -1 -9 -2 50.48 2.53
 1 -9 2 53.67 2.26
 1 -9 3 0.35 0.42
 -1 -9 -3 -0.44 0.59
 1 -9 3 0.49 0.59
 1 -9 4 87.39 3.02
 1 -9 4 90.3 3.47
 1 -9 5 7.89 0.91
 1 -9 5 6.83 1.07
 1 -9 6 39.8 2.23
 1 -9 6 39.76 1.95
 1 -9 7 1.52 0.73
 1 -9 7 1.3 0.55
 1 -9 8 10.69 1.14
 1 -9 8 9.95 0.99
 1 -9 9 9.12 1.01
 1 -9 10 3.98 0.72
 1 -9 10 3.85 0.63
 1 -9 11 10.37 0.87
 1 -9 11 11.73 1.01
 1 -9 12 2.16 0.51
 1 -9 13 15.58 0.93
 -1 -7 15 12.4 0.84
 -1 -7 14 9.15 0.84
 -1 -7 13 3.37 0.66
 -1 -7 12 5.4 0.76
 -1 -7 11 113.93 3.83
 -1 -7 10 39.71 2.14
 -1 -7 9 26.4 1.8
 -1 -7 8 172.88 5.13
 -1 -7 8 168.42 4.69
 1 -7 -8 166.2 8.9
 -1 -7 7 64.66 2.5
 -1 -7 7 66.98 2.84
 1 -7 -6 16.84 2.56
 -1 -7 6 15.39 1.31
 -1 -7 6 15.03 1.11
 1 -7 -5 74 4.94
 1 -7 -5 73.6 2.98
 -1 -7 5 69.9 2.49
 -1 -7 5 70.91 2.84
 -1 -7 5 65.17 2.78
 -1 -7 4 101.07 3.48
 1 -7 -4 107.75 5.68
 -1 -7 3 186.16 7.07
 -1 -7 2 205.88 7.92
 -1 -7 2 202.25 7.27
 -1 -7 1 266.86 8.95
 -1 -7 1 247.32 8.15
 -1 -7 0 93.59 4.77
 1 -7 1 79.74 4.52
 -1 -7 -1 86.88 4.47
 1 -7 2 20.19 2.24
 -1 -7 -3 218.23 8.18
 1 -7 3 195.36 7.87
 1 -7 4 41.82 1.86
 -1 -7 -4 47.63 3.8
 1 -7 4 38.6 3.34
 1 -7 4 40.04 2.05
 -1 -7 -5 36.92 3.58
 1 -7 5 36.75 1.76
 1 -7 5 36.59 1.95
 1 -7 5 32.92 3.16
 1 -7 6 101.28 3.29
 1 -7 6 105.77 3.62
 -1 -7 -6 97.43 6.23
 1 -7 7 90.98 3.4
 1 -7 7 95.8 3.21
 1 -7 8 224.06 6.12
 -1 -7 -8 214.05 10.43
 1 -7 8 237.85 5.97
 1 -7 9 65.89 2.8
 1 -7 9 68.47 2.7
 1 -7 10 61.5 2.62
 1 -7 11 21.75 1.43
 1 -7 11 16.37 1.36
 1 -7 12 54.21 2.39
 1 -7 13 3.68 0.7
 1 -7 14 4.4 0.64
 1 -7 15 1.63 0.4
 -1 -5 15 5.84 0.71
 -1 -5 14 21.1 1.36
 -1 -5 13 26.02 1.58
 -1 -5 11 256.75 6.52
 1 -5 -11 247.81 11.48
 1 -5 -10 14.83 2.63
 1 -5 -9 100.13 6.43
 1 -5 -8 286.83 11.12
 1 -5 -7 94.12 5.62
 1 -5 -6 167.37 7.31
 1 -5 -5 36.82 3.05
 1 -5 -4 923.5 20.69
 -1 -5 4 899.2 20.47
 -1 -5 4 863.37 19.54
 -1 -5 3 7.99 1.29
 -1 -5 3 7.41 1.14
 1 -5 -3 8.59 1.35
 -1 -5 2 2075.77 39.35
 1 -5 -2 2071.02 38.53
 -1 -5 2 2017.46 40.12
 1 -5 -2 2051.01 39.65
 1 -5 -1 220.6 6.26
 1 -5 -1 227.44 6.5
 -1 -5 1 227.48 5.95
 -1 -5 1 227.33 7.06
 1 -5 0 212.44 5.68
 1 -5 0 205.05 6.1
 -1 -5 0 207.2 6.55
 -1 -5 0 203.04 5.94
 1 -5 1 1527.86 30.25
 -1 -5 -1 1551.29 30.33
 -1 -5 -2 84.15 3.94
 1 -5 2 77.44 3.69
 -1 -5 -3 1132.86 24.02
 1 -5 3 1067.5 23.33
 1 -5 4 149.64 5.91
 -1 -5 -4 149.41 6.3
 1 -5 5 83.29 4.42
 -1 -5 -5 83.89 4.84
 -1 -5 -6 219.62 8.75
 -1 -5 -7 197.6 8.66
 -1 -5 -8 78.92 5.51
 1 -5 9 33.21 1.73
 -1 -5 -9 36.41 3.93
 -1 -5 -10 148.33 8.43
 1 -5 12 0.46 0.55
 1 -5 13 1.55 0.55
 1 -5 14 24.26 1.49
 1 -5 15 80.52 2.65
 -1 -3 12 90.27 3.07
 1 -3 -12 88.71 6.39
 1 -3 -11 215.47 9.88
 1 -3 -10 39.08 3.74
 1 -3 -9 112.37 6.09
 1 -3 -8 62.27 4.22
 1 -3 -7 216.03 8.01
 1 -3 -6 320.03 9.75
 -1 -3 5 144.42 3.83
 1 -3 -5 148.04 5.59
 -1 -3 4 592.86 13.63
 -1 -3 4 617.56 13.26
 1 -3 -4 602.25 13.89
 -1 -3 4 590.74 11.72
 -1 -3 3 983.27 18.67
 -1 -3 3 982.48 20.31
 -1 -3 2 2239.06 40.52
 -1 -3 2 2165.23 40.99
 -1 -3 1 1410.55 25.93
 1 -3 -1 1414.5 26.57
 1 -3 0 4185.68 74.03
 -1 -3 0 4178.63 74.38
 1 -3 0 4175.36 74.31
 -1 -3 -1 2112.1 38.96
 1 -3 1 2146.3 38.75
 1 -3 1 2094.05 37.41
 -1 -3 -2 265.04 7.36
 1 -3 2 319.06 7.46
 1 -3 3 151.03 4.8
 -1 -3 -3 134.48 4.85
 1 -3 4 197.81 6.05
 -1 -3 -4 184.31 6.26
 1 -3 5 144.54 5.25
 -1 -3 -5 133.49 5.41
 -1 -3 -6 350.91 10.44
 -1 -3 -7 255.34 8.95
 -1 -3 -8 45.79 3.68
 -1 -3 -9 170.28 7.88
 -1 -3 -10 71.94 5.32
 -1 -3 -11 39.29 4.06
 1 -3 11 40.19 1.91
 -1 -3 -12 132.12 8.04
 1 -3 12 139.62 4.14
 1 -3 13 6.39 0.82
 -1 -1 17 0.35 0.32
 -1 -1 16 54.84 2.18
 -1 -1 15 76 2.77
 -1 -1 14 18.05 1.31
 -1 -1 13 72.33 2.71
 1 -1 -13 72.77 5.57
 -1 -1 12 14.62 1.11
 1 -1 -12 12.95 2.34
 1 -1 -11 86.78 5.53
 1 -1 -10 86.89 5.18
 1 -1 -9 78.86 4.65
 1 -1 -8 154.79 5.4
 1 -1 -8 163.32 6.5
 -1 -1 7 905.54 19.01
 1 -1 -7 894.48 18.75
 1 -1 -6 423.37 10.02
 -1 -1 6 437.38 10.21
 1 -1 -5 234.33 6.18
 -1 -1 5 235.38 6.11
 -1 -1 4 671.21 13.57
 1 -1 -4 690.69 13.93
 -1 -1 3 1703.24 30.88
 -1 -1 2 3406.8 60.02
 1 -1 -1 2653.55 46.91
 -1 -1 1 2607.61 46.44
 -1 -1 1 2653.44 46.49
 1 -1 0 981.05 17.42
 1 -1 0 964.87 17.8
 -1 -1 0 971.32 17.73
 -1 -1 -1 1598.29 28.95
 -1 -1 -2 1783.05 32.62
 -1 -1 -3 2282.96 41.84
 -1 -1 -4 116.34 4
 -1 -1 -5 35.07 2.23
 -1 -1 -6 198.53 6.48
 -1 -1 -7 7.41 1.23
 -1 -1 -8 1016.72 22.97
 -1 -1 -9 194.94 7.8
 -1 -1 -10 99.55 5.64
 -1 -1 -11 154.65 7.62
 -1 -1 -12 89.13 5.9
 1 -1 12 90.25 3.07
 1 -1 13 73.64 2.76
 1 -1 14 99.77 3.31
 1 -1 15 74.8 2.71
 1 -1 16 41.04 1.82
 1 -1 17 15.67 0.96
 -1 1 19 3.23 0.4
 -1 1 18 22.83 1.2
 -1 1 17 0.48 0.44
 -1 1 16 54.15 2.32
 -1 1 15 85.82 3.12
 -1 1 14 19.72 1.44
 -1 1 13 86.35 3.13
 -1 1 12 13.6 1.14
 1 1 -10 82.84 4.41
 1 1 -9 67.25 3.7
 1 1 -8 158.04 5.68
 -1 1 8 163.48 6.53
 -1 1 7 906.16 20.32
 -1 1 6 376.11 10.01
 -1 1 5 230.95 6.74
 -1 1 4 765.54 15.98
 -1 1 3 1666.72 31.16
 -1 1 2 3409.1 60.82
 -1 1 1 2611.43 46.43
 -1 1 0 1008.55 18.11
 -1 1 -2 1774.14 31.37
 -1 1 -3 2301.47 41.01
 -1 1 -4 133.25 3.62
 -1 1 -5 38.01 1.86
 -1 1 -6 175.74 5.22
 -1 1 -7 4.35 0.83
 -1 1 -8 1018.2 21.57
 -1 1 -9 179.99 6.47
 1 1 11 145.88 4.24
 1 1 12 91.5 3.22
 1 1 13 77.85 3
 1 1 14 98.13 3.45
 1 1 15 84.17 3.1
 1 1 16 49.44 2.17
 1 1 17 17.83 1.16
 1 1 18 9.83 0.76
 -1 3 19 0.91 0.26
 -1 3 18 6.74 0.63
 -1 3 17 1.34 0.45
 -1 3 16 33.67 1.76
 -1 3 15 47.1 2.24
 -1 3 14 9.38 1.02
 -1 3 13 32.45 1.86
 -1 3 12 89.74 3.25
 -1 3 11 214.29 5.63
 1 3 10 72.23 2.71
 1 3 11 38.61 1.97
 1 3 11 38.31 1.98
 1 3 12 119.5 3.96
 1 3 13 4.24 0.82
 1 3 14 13.9 1.28
 1 3 15 7.62 0.94
 1 3 16 7.99 0.88
 1 3 17 20.86 1.24
 1 3 18 8.02 0.68
 -1 5 18 27.48 1.05
 -1 5 17 4.27 0.54
 -1 5 16 41.75 1.79
 -1 5 15 6.94 0.82
 -1 5 14 20.54 1.4
 -1 5 13 29.6 1.71
 -1 5 12 39.23 2.01
 -1 5 11 248.48 6.28
 -1 5 10 12.61 1.08
 -1 5 9 88.87 3
 1 5 9 36.8 1.83
 1 5 10 147.13 4.37
 1 5 10 149.48 4.32
 1 5 11 28.09 1.7
 1 5 11 27.23 1.62
 1 5 12 1.21 0.48
 1 5 13 -0.02 0.5
 1 5 14 22.84 1.48
 1 5 15 86.32 2.95
 1 5 16 9.94 0.9
 1 5 17 18.19 0.99
 -1 7 15 11.16 0.73
 -1 7 14 10.38 0.79
 -1 7 13 3.76 0.56
 -1 7 12 4.24 0.63
 1 7 11 22.68 1.38
 1 7 12 58.84 2.26
 1 7 13 5.39 0.65
 1 7 14 4.91 0.59
 1 7 15 2.05 0.37
 -2 -12 7 10.92 0.77
 -2 -12 6 4.46 0.57
 -2 -12 5 17.23 1.07
 2 -12 -5 15.32 0.74
 -2 -12 4 10.22 0.89
 2 -12 -4 11.37 0.68
 2 -12 -3 18.39 0.92
 -2 -12 3 19.45 1.22
 2 -12 -2 2.92 0.43
 -2 -12 2 2.19 0.54
 2 -12 -1 11.67 0.76
 -2 -12 1 10.39 0.93
 -2 -12 0 3.64 0.59
 2 -12 0 4.09 0.48
 2 -12 1 15.14 0.88
 2 -12 1 14.91 1.11
 2 -12 2 12.93 0.81
 2 -12 2 13.62 1.05
 2 -12 3 8.34 0.64
 2 -12 3 8.46 0.83
 2 -12 4 18.23 0.91
 2 -12 4 17.03 1.11
 2 -12 5 12.12 0.89
 2 -12 6 7 0.64
 -2 -10 12 7.67 0.62
 -2 -10 11 9.73 0.79
 -2 -10 11 10.27 0.8
 -2 -10 10 23.38 1.3
 -2 -10 10 21 1.28
 -2 -10 9 22.94 1.47
 -2 -10 8 44.29 2.18
 -2 -10 7 12.96 1.31
 -2 -10 6 31.06 1.52
 -2 -10 6 33.6 1.99
 -2 -10 5 7.09 0.75
 -2 -10 5 7.45 1.06
 -2 -10 4 34.79 2.09
 -2 -10 4 36.91 1.69
 2 -10 -3 7.49 1.01
 -2 -10 3 8.62 0.82
 2 -10 -3 7.82 0.9
 -2 -10 3 7.77 1.08
 2 -10 -2 63.16 2.48
 -2 -10 2 62.52 2.28
 2 -10 -2 58.82 2.79
 -2 -10 2 62.92 2.84
 2 -10 -1 12.3 1.3
 -2 -10 1 13.06 1.28
 -2 -10 1 14.25 1.02
 2 -10 -1 14.53 1.12
 2 -10 0 0.18 0.39
 -2 -10 0 -0.05 0.53
 2 -10 0 -0.83 0.68
 2 -10 1 15.01 1.15
 2 -10 1 13.8 1.34
 -2 -10 -1 13.08 1.26
 2 -10 2 6.5 0.8
 2 -10 2 7.31 1.05
 -2 -10 -2 5.59 0.85
 -2 -10 -3 22.37 1.57
 2 -10 3 24.35 1.46
 2 -10 3 26.29 1.77
 2 -10 4 16.78 1.22
 2 -10 4 17.06 1.5
 2 -10 5 22.54 1.61
 2 -10 5 21.68 1.36
 2 -10 6 10.27 1.13
 2 -10 6 12.64 1.03
 2 -10 6 10.88 0.98
 2 -10 7 16.23 1.14
 2 -10 7 14.64 1.12
 2 -10 7 17.07 1.3
 2 -10 8 5.39 0.78
 2 -10 8 4.13 0.63
 2 -10 9 9.88 0.87
 2 -10 9 9.79 0.87
 2 -10 10 3.72 0.49
 2 -10 10 4.4 0.59
 2 -10 11 1.42 0.38
 2 -10 12 5.36 0.49
 -2 -8 15 1.82 0.32
 -2 -8 14 36.5 1.53
 -2 -8 13 11.76 0.93
 -2 -8 13 12.43 0.98
 -2 -8 12 73.16 2.68
 -2 -8 11 24.67 1.61
 -2 -8 10 30.88 1.88
 -2 -8 9 65.67 2.89
 -2 -8 8 1.89 0.71
 -2 -8 8 1.54 0.51
 -2 -8 7 133.43 4.48
 -2 -8 7 132.41 3.91
 -2 -8 6 9.48 0.92
 -2 -8 6 10.57 1.27
 2 -8 -5 156.25 5
 -2 -8 5 168.59 4.45
 -2 -8 5 168.46 5.12
 -2 -8 5 155.95 4.94
 -2 -8 4 45.36 1.95
 2 -8 -4 43.81 2.33
 -2 -8 4 42.31 2.31
 -2 -8 4 45.93 2.31
 2 -8 -3 97.74 3.64
 -2 -8 3 102.71 3.7
 -2 -8 3 100.68 3.12
 -2 -8 3 98.17 3.51
 -2 -8 2 237.08 6.37
 -2 -8 2 238.8 5.66
 2 -8 -2 228.79 6.32
 -2 -8 2 229.17 6.09
 -2 -8 2 253.2 9.57
 -2 -8 1 233.32 6.05
 2 -8 -1 240.09 6.41
 -2 -8 1 237.95 5.64
 -2 -8 1 234.01 6.32
 -2 -8 0 93.06 2.89
 2 -8 0 88.21 3.36
 2 -8 0 89.59 3
 -2 -8 0 89.45 3.36
 2 -8 0 89.41 5.25
 2 -8 1 153.86 4.25
 -2 -8 -1 154.73 4.67
 -2 -8 -1 149.77 4.06
 2 -8 1 149.06 7
 2 -8 1 149.36 4.68
 2 -8 2 43.4 1.95
 2 -8 2 45.18 2.28
 2 -8 2 47.52 3.87
 -2 -8 -2 43.44 2.21
 2 -8 3 85.82 5.36
 -2 -8 -3 83.57 3.25
 2 -8 3 87.58 2.99
 2 -8 3 86.49 3.29
 2 -8 4 105.66 6.14
 2 -8 4 108.77 3.83
 -2 -8 -4 107.92 3.84
 2 -8 4 108.65 3.49
 2 -8 5 37.63 1.9
 2 -8 5 38.85 2.17
 2 -8 6 34.34 2
 2 -8 6 30.93 1.74
 2 -8 7 43.77 2.13
 2 -8 7 44.88 2.32
 2 -8 8 1.99 0.8
 2 -8 8 1.21 0.55
 2 -8 9 12.86 1.2
 2 -8 9 12.97 1.13
 2 -8 10 -0.52 0.66
 2 -8 10 1.24 0.55
 2 -8 11 4.7 0.79
 2 -8 12 16.55 1.27
 2 -8 13 3.72 0.6
 2 -8 14 5.01 0.57
 -2 -6 15 19.92 1.14
 -2 -6 14 8.4 0.88
 -2 -6 13 6.05 0.82
 -2 -6 13 9.24 0.96
 -2 -6 12 55.43 2.47
 -2 -6 11 30.15 1.81
 -2 -6 10 78.04 3.09
 2 -6 -9 76.1 5.85
 -2 -6 9 72.43 2.95
 2 -6 -8 27.29 3.31
 -2 -6 8 24.52 1.41
 2 -6 -7 365.26 12.89
 -2 -6 7 363.59 8.6
 2 -6 -6 213.22 8.89
 2 -6 -5 280.47 9.97
 2 -6 -4 121.24 5.75
 -2 -6 4 115.71 5.78
 -2 -6 3 436.87 12.5
 -2 -6 3 418.74 11.21
 2 -6 -3 449.52 12.12
 -2 -6 2 469.22 11.73
 2 -6 -2 489.63 12.23
 -2 -6 2 451.97 12.8
 -2 -6 1 3.18 0.8
 -2 -6 1 2.39 0.93
 -2 -6 0 251.4 8.25
 -2 -6 0 257.43 7.32
 -2 -6 -1 22.36 2.05
 -2 -6 -2 109.99 5.04
 2 -6 2 112.15 5.29
 2 -6 3 15.56 1.98
 -2 -6 -3 17.76 2.12
 2 -6 4 397.48 12.16
 -2 -6 -4 425.95 12.8
 -2 -6 -5 115.88 6.27
 2 -6 5 113.02 5.77
 -2 -6 -6 233.15 9.67
 2 -6 6 210.59 8.55
 -2 -6 -7 26.24 3.28
 2 -6 7 29.47 1.61
 2 -6 7 29.76 1.7
 -2 -6 -8 72.6 5.65
 2 -6 8 75.5 2.88
 2 -6 8 77.06 2.81
 -2 -6 -9 69.47 5.74
 2 -6 9 75.39 2.87
 2 -6 9 76.28 2.87
 2 -6 11 6.51 0.93
 2 -6 12 9.06 1.03
 2 -6 13 3.24 0.71
 2 -6 14 30.38 1.61
 2 -6 15 5.06 0.63
 -2 -4 13 1.06 0.47
 2 -4 -12 323.18 13.31
 2 -4 -11 37.96 4.12
 2 -4 -10 25.99 3.17
 2 -4 -9 123.58 6.75
 2 -4 -8 11.29 1.95
 2 -4 -7 76.1 4.69
 2 -4 -6 293.49 9.65
 2 -4 -5 698.42 16.74
 -2 -4 5 676.17 16.41
 2 -4 -4 737.12 16.92
 -2 -4 4 744.44 16.85
 -2 -4 4 724.57 14.69
 -2 -4 3 1682.31 31.15
 -2 -4 3 1656.57 33.02
 2 -4 -3 1655.5 32.9
 -2 -4 3 1689.39 32.08
 2 -4 -2 116.77 4.27
 -2 -4 2 115.79 4.5
 2 -4 -2 117.74 3.35
 -2 -4 2 114.08 3.54
 -2 -4 2 122.95 3.99
 -2 -4 1 1877.26 34.31
 2 -4 -1 1818.26 34.63
 -2 -4 1 1819.04 34.38
 2 -4 -1 1854.34 33.92
 2 -4 0 408.27 9.31
 2 -4 0 424.06 9.12
 -2 -4 0 422.72 9.8
 2 -4 1 1054.76 19.48
 -2 -4 -1 1063.83 21.52
 -2 -4 -2 401.52 10.28
 -2 -4 -3 428.2 11.46
 2 -4 3 460.89 11.4
 2 -4 4 214.44 6.96
 -2 -4 -4 197.02 7.14
 2 -4 5 231.76 7.74
 -2 -4 -5 251.67 8.54
 -2 -4 -6 370.81 11.42
 2 -4 6 343.81 10.44
 -2 -4 -7 568.08 16.13
 -2 -4 -8 50.31 4.18
 -2 -4 -9 638.04 18.89
 -2 -4 -10 30.28 3.64
 2 -4 11 102.53 3.49
 -2 -4 -11 106.28 7.18
 2 -4 12 12.46 1.17
 2 -4 13 20.84 1.44
 2 -4 14 34.03 1.76
 -2 -2 14 18.78 1.24
 2 -2 -13 5.8 1.62
 -2 -2 13 7.94 0.83
 2 -2 -12 6.54 1.82
 2 -2 -11 201.28 9.13
 2 -2 -10 216.92 9.07
 2 -2 -9 292.08 9.15
 2 -2 -9 297.72 10.34
 2 -2 -8 286.13 8.86
 2 -2 -8 289.39 9.62
 -2 -2 8 309.75 8.38
 2 -2 -7 259.15 7.99
 -2 -2 7 262.08 7.23
 2 -2 -6 1431.97 29.07
 -2 -2 6 1464.51 27.99
 2 -2 -5 63.54 3.13
 -2 -2 5 66.05 2.63
 -2 -2 4 386.55 8.5
 -2 -2 4 398.32 9.39
 2 -2 -4 376.83 9.4
 -2 -2 3 500.31 10.25
 2 -2 -3 504.79 11.24
 2 -2 -2 842.93 17.36
 -2 -2 2 883.59 16.52
 2 -2 -1 346.3 8.02
 -2 -2 1 352.92 7.1
 2 -2 -1 352.76 6.72
 -2 -2 1 351.29 7.51
 2 -2 0 1541.48 28.68
 -2 -2 0 1553.01 28.52
 -2 -2 -1 161.59 4.46
 -2 -2 -2 3956.55 71.22
 -2 -2 -3 809.22 16.94
 -2 -2 -4 1009.06 20.94
 2 -2 4 1004.52 20.5
 2 -2 5 176.28 5.68
 -2 -2 -5 162.57 5.87
 -2 -2 -6 209.08 7.17
 -2 -2 -7 536.6 14.23
 -2 -2 -8 110.18 5.63
 -2 -2 -9 9.36 1.79
 -2 -2 -10 57.38 4.56
 -2 -2 -11 70.92 5.33
 -2 -2 -12 159.73 8.6
 -2 0 19 -0.19 0.24
 -2 0 18 1.72 0.39
 -2 0 17 12.04 0.95
 -2 0 16 103.44 3.35
 -2 0 15 79.11 2.93
 -2 0 14 346.05 8.07
 -2 0 13 87.23 3.07
 -2 0 12 406.49 8.92
 2 0 -12 376.68 12.92
 2 0 -11 0.81 0.79
 2 0 -10 143.94 6.53
 2 0 -9 1008.72 23.15
 -2 0 9 1044.41 23.31
 -2 0 8 34.37 2.66
 -2 0 7 1472.88 29.9
 -2 0 6 483 11.63
 -2 0 5 298.05 7.77
 -2 0 4 763.24 15.6
 -2 0 3 2294.3 41.71
 -2 0 2 639.56 12.55
 -2 0 2 650.16 12.08
 -2 0 1 6324.76 110.69
 -2 0 0 39.57 1.44
 -2 0 -1 2912.36 51.37
 2 0 1 2885.05 50.96
 2 0 2 5800.35 102.02
 -2 0 -2 5837.99 102.35
 -2 0 -3 6292.79 111.09
 -2 0 -4 0.54 0.43
 -2 0 -5 4.94 0.82
 -2 0 -6 72.61 3.37
 -2 0 -7 766.71 17.31
 -2 0 -8 3.56 0.94
 -2 0 -9 86.92 4.67
 -2 0 -10 64.69 4.23
 2 0 11 211.78 5.76
 2 0 11 213.28 5.49
 -2 0 -11 213.93 8.63
 2 0 12 5.4 0.74
 2 0 13 26.12 1.63
 2 0 14 15.76 1.29
 2 0 15 89.01 3.16
 2 0 16 0.67 0.46
 2 0 17 73.59 2.44
 2 0 18 14.99 0.83
 -2 2 19 27.43 1.13
 -2 2 18 15.13 0.98
 -2 2 17 41.2 1.85
 -2 2 16 1.42 0.53
 -2 2 15 22.35 1.5
 -2 2 14 19.97 1.47
 -2 2 13 7.14 0.98
 -2 2 12 5.36 0.79
 -2 2 11 198.02 5.24
 2 2 -8 294.12 8.03
 -2 2 8 306.46 10.07
 -2 2 7 305.22 9.59
 -2 2 6 1424.39 29.42
 -2 2 5 71.82 3.58
 -2 2 4 387.41 9.72
 -2 2 3 493.35 11.2
 -2 2 2 828.03 16.62
 -2 2 1 364.17 7.99
 -2 2 0 1468.33 26.73
 -2 2 -3 798.01 14.5
 -2 2 -4 1028.93 18.92
 -2 2 -5 207.38 4.95
 -2 2 -6 203.81 5.23
 2 2 11 66.36 2.66
 2 2 11 66.18 2.69
 2 2 12 150.35 4.54
 2 2 13 0.81 0.56
 2 2 14 169.31 4.96
 2 2 15 11.74 1.14
 2 2 16 16.9 1.24
 2 2 17 15.64 1.09
 2 2 18 12.42 0.81
 -2 4 18 3.33 0.46
 -2 4 17 3.18 0.54
 -2 4 16 53.04 2.18
 -2 4 15 21.7 1.45
 -2 4 14 161.29 4.69
 -2 4 13 0.97 0.53
 -2 4 12 321.8 7.71
 -2 4 11 43.12 2.04
 -2 4 10 37.84 1.85
 2 4 10 25.78 1.58
 2 4 10 27.77 1.64
 2 4 11 95.81 3.43
 2 4 11 90.98 3.3
 2 4 12 16.98 1.41
 2 4 13 20.38 1.52
 2 4 14 31.8 1.84
 2 4 15 25.07 1.56
 2 4 16 0.41 0.67
 2 4 17 32.94 1.47
 2 4 18 15.09 0.8
 -2 6 17 21.01 0.93
 -2 6 16 11.58 0.81
 -2 6 15 20.97 1.22
 -2 6 14 10.54 0.93
 -2 6 13 7.42 0.83
 -2 6 12 51.73 2.22
 -2 6 11 28.24 1.59
 -2 6 10 74.25 2.71
 2 6 8 65.38 2.5
 2 6 8 63.56 2.54
 2 6 9 61.25 2.52
 2 6 9 61.5 2.49
 2 6 10 134.18 4.1
 2 6 10 135.09 4.12
 2 6 11 6.75 0.87
 2 6 11 7 0.86
 2 6 12 9.48 0.98
 2 6 13 4.51 0.74
 2 6 14 34.53 1.69
 2 6 15 6.4 0.7
 2 6 16 15.66 0.89
 -3 -11 10 3.54 0.44
 -3 -11 10 2.88 0.42
 3 -11 -9 0.74 0.26
 -3 -11 9 0.76 0.32
 -3 -11 9 1.29 0.42
 3 -11 -8 1.98 0.37
 -3 -11 8 2.41 0.55
 3 -11 -7 1.96 0.39
 -3 -11 7 1.57 0.51
 -3 -11 6 22.79 1.46
 3 -11 -6 21.04 1.13
 -3 -11 5 10.65 1.06
 3 -11 -5 8.76 0.78
 -3 -11 4 36.2 1.92
 3 -11 -4 34.94 1.59
 -3 -11 3 33.44 1.87
 3 -11 -3 32.18 1.56
 3 -11 -2 60.31 2.22
 -3 -11 2 55.82 2.49
 -3 -11 1 21.78 1.51
 3 -11 -1 21.45 1.55
 3 -11 -1 21.52 1.28
 3 -11 0 53.41 2.48
 3 -11 0 51.86 2.06
 -3 -11 0 50.25 2.29
 3 -11 1 -0.29 0.42
 -3 -11 -1 -0.06 0.47
 3 -11 1 -0.07 0.55
 3 -11 2 -0.22 0.4
 -3 -11 -2 -0.14 0.4
 3 -11 2 -0.59 0.61
 3 -11 3 2.86 0.66
 3 -11 3 2.82 0.53
 3 -11 4 10.17 1.04
 3 -11 4 12.39 0.94
 3 -11 5 6.16 0.68
 3 -11 5 4.86 0.74
 3 -11 6 40.88 1.64
 3 -11 6 36.81 1.78
 3 -11 6 38.94 1.56
 3 -11 7 2.25 0.44
 3 -11 7 1.14 0.43
 3 -11 8 22.97 1.07
 3 -11 8 19.99 1.06
 3 -11 9 1.98 0.36
 -3 -9 14 2.16 0.33
 -3 -9 13 7.1 0.62
 -3 -9 13 7.49 0.68
 -3 -9 12 11.16 0.9
 -3 -9 12 10.12 0.87
 -3 -9 11 7.31 0.88
 -3 -9 10 25.45 1.63
 -3 -9 9 83.06 3.2
 -3 -9 8 25.03 1.76
 -3 -9 7 16.34 1.12
 -3 -9 7 16.08 1.48
 -3 -9 6 101 3.79
 -3 -9 6 98.11 3.1
 -3 -9 5 9.33 1.16
 -3 -9 5 10.53 0.92
 3 -9 -4 2.41 0.79
 -3 -9 4 3.99 0.78
 -3 -9 4 4.14 0.62
 -3 -9 4 2.93 0.76
 -3 -9 3 10.48 1.12
 -3 -9 3 11.97 1.28
 3 -9 -3 10.29 1.21
 3 -9 -2 33.27 2.07
 -3 -9 2 35.02 2.1
 -3 -9 2 33.61 1.93
 3 -9 -1 6.63 0.89
 -3 -9 1 7.19 1.01
 3 -9 -1 9.01 0.91
 -3 -9 1 7.48 0.92
 3 -9 0 49.41 2.17
 -3 -9 0 46.92 2.4
 3 -9 0 48.08 2.5
 -3 -9 -1 44.36 2.31
 3 -9 1 49.94 2.18
 3 -9 1 51.03 2.55
 -3 -9 -2 92.79 3.46
 3 -9 2 97 3.25
 3 -9 2 95.51 3.63
 -3 -9 -3 207.62 5.89
 3 -9 3 226.6 6.16
 3 -9 3 221.16 5.67
 3 -9 4 43.98 2.11
 3 -9 4 41.31 2.27
 3 -9 5 51.74 2.51
 3 -9 5 50.85 2.26
 3 -9 6 21.84 1.44
 3 -9 6 19.4 1.56
 3 -9 7 24.48 1.58
 3 -9 7 26.1 1.69
 3 -9 7 26.35 1.57
 3 -9 8 46.21 2.08
 3 -9 8 44.52 2.14
 3 -9 8 47.5 2.21
 3 -9 9 7.71 0.91
 3 -9 9 7.63 0.85
 3 -9 10 8.6 0.91
 3 -9 11 35.84 1.7
 3 -9 12 0.94 0.4
 3 -9 13 18.55 0.95
 -3 -7 15 30.48 1.31
 -3 -7 14 14.61 1.04
 -3 -7 14 16.5 1.05
 -3 -7 13 29.73 1.64
 -3 -7 12 90.98 3.28
 -3 -7 11 41.38 2.21
 -3 -7 10 23.46 1.68
 -3 -7 9 55.36 2.66
 3 -7 -8 36.38 4.07
 -3 -7 8 40.78 1.88
 -3 -7 8 42.76 2.27
 3 -7 -7 25.29 3.24
 -3 -7 7 24.16 1.69
 -3 -7 7 26.7 1.47
 -3 -7 7 24.39 1.74
 -3 -7 6 33.79 2
 3 -7 -6 33.26 3.49
 -3 -7 6 33.31 1.63
 -3 -7 6 36 2.05
 3 -7 -5 329.23 11.36
 -3 -7 5 315.58 7.82
 -3 -7 5 325.81 7.85
 -3 -7 5 320.75 7.1
 3 -7 -5 313.78 7.87
 3 -7 -4 212.35 5.8
 -3 -7 4 221.33 9.07
 -3 -7 4 212.13 5.71
 -3 -7 4 209.67 5.72
 -3 -7 3 161.68 7.38
 -3 -7 2 495.9 14.46
 -3 -7 1 43.14 3.42
 -3 -7 0 210.56 8.08
 -3 -7 -1 69.82 4.32
 3 -7 2 71.38 4.6
 3 -7 3 34.25 1.67
 -3 -7 -3 32.91 3.16
 3 -7 3 37.78 1.94
 3 -7 3 36.46 3.37
 3 -7 4 37.1 3.43
 3 -7 4 35.13 1.73
 -3 -7 -4 35.67 3.42
 3 -7 4 35.11 1.88
 3 -7 5 58 4.42
 -3 -7 -5 62.27 4.82
 3 -7 5 57.84 2.34
 3 -7 5 54.94 2.45
 3 -7 6 302.58 7.07
 -3 -7 -6 302.45 11.85
 3 -7 6 284.96 7.21
 3 -7 7 43.02 2.09
 3 -7 7 46.46 2.24
 -3 -7 -7 42.53 4.4
 3 -7 8 114.97 3.81
 3 -7 8 112.13 3.7
 3 -7 9 7.71 0.93
 3 -7 9 8.05 0.94
 3 -7 10 58.72 2.61
 3 -7 11 3.88 0.72
 3 -7 12 5.41 0.85
 3 -7 13 2.39 0.6
 3 -7 14 10.06 0.84
 -3 -5 14 30.28 1.61
 3 -5 -11 12.02 2.56
 3 -5 -10 60.58 5.24
 3 -5 -9 23.92 3.11
 3 -5 -8 415.93 13.98
 3 -5 -7 151.23 7.31
 3 -5 -6 56.97 4.08
 -3 -5 5 183.89 7.33
 3 -5 -5 196.58 7.59
 3 -5 -4 6 1.2
 -3 -5 4 7.8 1.41
 -3 -5 3 652.56 16.1
 -3 -5 3 647.59 14.17
 3 -5 -3 672.12 15.67
 -3 -5 2 109.44 3.93
 -3 -5 2 103.09 3.83
 -3 -5 2 102.31 4.76
 3 -5 -2 103.76 4.31
 -3 -5 1 834.63 18.02
 3 -5 -1 847.26 17.86
 -3 -5 1 874.45 17.45
 -3 -5 0 397.75 8.86
 -3 -5 0 377.92 9.88
 3 -5 0 372.51 8.76
 -3 -5 -1 969.73 20.93
 -3 -5 -2 98.66 4.57
 -3 -5 -3 127.03 5.67
 3 -5 3 131.74 5.61
 -3 -5 -4 397.27 11.89
 3 -5 4 383.07 11.36
 3 -5 5 263.05 9.18
 -3 -5 -5 294.18 10.12
 3 -5 6 0.9 0.64
 -3 -5 -6 1.96 1.19
 -3 -5 -7 2.9 1.38
 3 -5 8 210.69 5.43
 -3 -5 -8 236.81 10.21
 3 -5 9 38.46 1.9
 -3 -5 -9 38.88 4.13
 3 -5 10 13.67 1.21
 -3 -5 -10 13.41 2.63
 3 -5 11 23.5 1.61
 3 -5 12 42.09 2.12
 3 -5 13 132.62 4.11
 3 -5 14 4.45 0.73
 3 -3 -12 101.99 6.83
 3 -3 -11 17.99 2.72
 3 -3 -10 182.01 8.51
 3 -3 -9 197.75 8.43
 3 -3 -9 206.06 8.1
 3 -3 -8 31.38 2.81
 3 -3 -7 153.36 6.4
 -3 -3 7 162.22 5.28
 -3 -3 6 113.68 4.09
 3 -3 -6 116.94 5.19
 -3 -3 5 426.89 10.76
 3 -3 -5 407.94 10.95
 -3 -3 4 1554.28 29.56
 3 -3 -4 1592.54 31.45
 -3 -3 4 1561.87 30.97
 -3 -3 3 662.8 13.6
 -3 -3 3 652.82 14.62
 3 -3 -3 664.91 15.02
 -3 -3 2 3172.2 57.78
 3 -3 -2 3231.03 59.03
 -3 -3 1 307.04 7.54
 3 -3 -1 286.67 7.95
 -3 -3 0 383.79 7.66
 3 -3 0 395.6 9.28
 -3 -3 0 370.15 8.93
 -3 -3 -1 518.34 11.69
 -3 -3 -2 1321.39 26.3
 -3 -3 -3 356.75 9.61
 3 -3 3 369.18 9.42
 -3 -3 -4 747.08 17.21
 3 -3 4 747.12 16.71
 3 -3 5 291.66 8.56
 -3 -3 -5 283 9
 3 -3 6 639.67 15.37
 -3 -3 -6 608.35 16.03
 -3 -3 -7 21.41 2.46
 -3 -3 -8 174.17 7.79
 -3 -3 -9 31.88 3.41
 3 -3 10 321.42 7.54
 -3 -3 -10 316.13 12.38
 3 -3 10 336.17 7.81
 -3 -3 -11 138.62 8.07
 3 -3 11 132.97 4.05
 -3 -3 -12 28.52 3.7
 3 -3 12 32.62 1.79
 3 -3 13 5.12 0.8
 3 -3 14 49.84 2.16
 -3 -1 18 13.77 0.82
 -3 -1 17 1.25 0.39
 -3 -1 16 72.26 2.59
 -3 -1 15 11.95 1.04
 -3 -1 14 66.04 2.57
 3 -1 -13 85.22 6.18
 -3 -1 13 99.83 3.27
 -3 -1 12 56.79 2.26
 3 -1 -12 51.45 4.46
 3 -1 -11 69.1 4.94
 -3 -1 10 565.48 14.66
 3 -1 -10 498.13 15.05
 3 -1 -9 343.61 10.08
 -3 -1 9 380.62 10.8
 -3 -1 8 149.89 5.79
 3 -1 -8 150.94 5.69
 -3 -1 7 501.93 12.38
 -3 -1 6 23.42 1.85
 -3 -1 5 194.86 5.7
 -3 -1 4 1198.23 23.15
 -3 -1 4 1190.43 23.15
 -3 -1 3 2212.25 40.69
 -3 -1 3 2245.89 40.68
 -3 -1 2 3068 54.94
 -3 -1 1 1006.32 19.33
 -3 -1 0 636.94 12.82
 -3 -1 -1 5575.77 98.73
 3 -1 2 2259.44 39.61
 -3 -1 -2 2208.15 41.32
 -3 -1 -3 3420.95 62.03
 3 -1 3 3407.53 61.57
 3 -1 4 316.96 7.94
 -3 -1 -4 333.8 8.49
 -3 -1 -5 565.48 13.34
 -3 -1 -6 550.12 13.56
 -3 -1 -7 363.24 10.59
 -3 -1 -8 736.08 18.24
 -3 -1 -9 132.82 6.37
 -3 -1 -10 80.22 5.13
 3 -1 11 275.76 6.62
 3 -1 11 280.9 7.03
 -3 -1 -11 257.98 10.51
 3 -1 12 85.08 3.01
 -3 -1 -12 70.94 5.36
 3 -1 13 284.6 6.92
 3 -1 14 38.41 1.91
 3 -1 15 25.23 1.48
 3 -1 16 18.14 1.13
 -3 1 19 6.78 0.55
 -3 1 18 16.74 1.03
 -3 1 17 0.75 0.47
 -3 1 16 71.07 2.68
 -3 1 15 14.54 1.2
 -3 1 14 71.52 2.82
 -3 1 13 103.65 3.48
 -3 1 12 59.15 2.44
 -3 1 10 508.92 15.02
 3 1 -10 506.89 13.8
 -3 1 9 369.64 11.66
 -3 1 8 186.6 7.23
 -3 1 7 556.11 14.15
 -3 1 6 14.22 1.62
 -3 1 5 162.99 5.5
 -3 1 4 1217.14 24.15
 -3 1 3 2255.57 41.62
 -3 1 2 3175.9 57.06
 -3 1 1 1064.28 19.93
 -3 1 0 559.39 10.79
 -3 1 -1 5733.19 100.58
 -3 1 -1 5782.54 101.23
 -3 1 -2 2240.2 40.37
 -3 1 -3 3457.88 61.71
 -3 1 -4 319.46 7.39
 -3 1 -5 544.72 11.83
 -3 1 -6 588.6 13.11
 -3 1 -7 356.39 9.36
 -3 1 -8 701.55 16.17
 3 1 11 274.49 6.7
 3 1 11 263.89 6.86
 3 1 12 86.03 3.19
 3 1 13 295.34 7.37
 3 1 14 35.64 1.98
 3 1 15 29.37 1.74
 3 1 16 14.87 1.14
 3 1 17 8.03 0.79
 3 1 18 2.26 0.38
 -3 3 19 8.09 0.58
 -3 3 18 11.97 0.86
 -3 3 17 26.72 1.44
 -3 3 16 35.33 1.8
 -3 3 15 16.32 1.28
 -3 3 14 16.57 1.31
 -3 3 13 159.13 4.69
 -3 3 12 92.14 3.28
 -3 3 11 24.82 1.53
 -3 3 8 39.81 3.43
 -3 3 7 135.88 6.2
 -3 3 6 132.67 5.75
 -3 3 5 428.48 11.5
 -3 3 4 1587.41 31.67
 -3 3 3 649.37 14.54
 -3 3 2 3308.35 60.49
 -3 3 1 307.73 7.51
 -3 3 0 396.33 8.62
 3 3 10 335.9 7.82
 3 3 10 320.58 7.75
 3 3 11 116.93 3.9
 3 3 11 116.1 3.87
 3 3 12 32.53 1.91
 3 3 13 5.09 0.83
 3 3 14 46.9 2.29
 3 3 15 23.82 1.54
 3 3 16 4.28 0.67
 3 3 17 20.12 1.14
 3 3 18 8.66 0.63
 -3 5 18 20.32 0.9
 -3 5 17 2.87 0.49
 -3 5 16 18.92 1.17
 -3 5 15 25.63 1.47
 -3 5 14 30.1 1.69
 -3 5 13 180.48 4.98
 -3 5 12 12.98 1.12
 -3 5 11 7.43 0.85
 -3 5 10 68.44 2.59
 -3 5 9 35.17 1.7
 3 5 8 228.46 5.75
 3 5 8 213.47 5.67
 3 5 9 37.17 1.91
 3 5 9 37 1.93
 3 5 10 10.28 1.05
 3 5 10 9.16 1
 3 5 11 15.89 1.33
 3 5 11 16.82 1.32
 3 5 12 40.02 2.08
 3 5 12 43.03 2.19
 3 5 13 138.19 4.28
 3 5 14 3.32 0.65
 3 5 15 22.51 1.36
 3 5 16 1.91 0.45
 3 5 17 8.47 0.64
 -3 7 15 36.18 1.37
 -3 7 14 15.06 0.93
 -3 7 13 29.48 1.43
 3 7 8 103.07 3.51
 3 7 9 7.45 0.9
 3 7 10 64.21 2.59
 3 7 10 64.93 2.5
 3 7 11 4.73 0.69
 3 7 11 4.93 0.69
 3 7 12 5.97 0.73
 3 7 13 1.5 0.43
 3 7 14 10.27 0.76
 3 7 15 4.83 0.45
 -4 -12 7 3.42 0.45
 4 -12 -6 2.84 0.35
 -4 -12 6 1.83 0.39
 -4 -12 5 9.28 0.77
 4 -12 -5 10.18 0.64
 -4 -12 4 2.91 0.51
 4 -12 -4 3.19 0.42
 -4 -12 3 7.51 0.75
 4 -12 -3 7.61 0.62
 4 -12 -2 5.07 0.53
 -4 -12 2 4.75 0.64
 4 -12 -1 9.88 0.74
 -4 -12 1 10.66 0.87
 -4 -12 0 35.67 1.58
 4 -12 0 42.02 1.55
 4 -12 1 4.21 0.52
 4 -12 2 16.37 0.93
 4 -12 3 6.86 0.59
 4 -12 4 0.23 0.26
 -4 -10 12 -0.01 0.26
 -4 -10 12 0.34 0.26
 -4 -10 11 12.54 0.9
 -4 -10 11 10.9 0.82
 -4 -10 10 19.2 1.22
 -4 -10 9 4.34 0.77
 -4 -10 8 21.34 1.52
 -4 -10 7 39.04 2.09
 -4 -10 6 1.07 0.66
 -4 -10 5 8.86 1.17
 -4 -10 4 13.81 1.32
 4 -10 -3 59.41 2.39
 -4 -10 3 54.24 2.6
 4 -10 -2 12.01 1.29
 4 -10 -2 11.54 1.06
 -4 -10 2 11.64 1.27
 4 -10 -1 3.28 0.78
 4 -10 -1 3.2 0.63
 -4 -10 1 4.96 0.87
 4 -10 0 38.9 2.21
 -4 -10 0 37.36 2.06
 4 -10 0 39.33 1.9
 -4 -10 -1 10.86 1.08
 4 -10 1 15.2 1.18
 4 -10 1 13.54 1.32
 4 -10 2 48.42 2.15
 -4 -10 -2 44.7 2.18
 4 -10 2 51.1 2.47
 4 -10 3 4.97 0.84
 4 -10 3 7.27 0.82
 4 -10 4 7.25 0.78
 4 -10 4 5.82 0.84
 4 -10 4 6.2 0.81
 4 -10 5 8.21 0.86
 4 -10 5 10.12 0.96
 4 -10 5 9.05 1.04
 4 -10 6 3.67 0.61
 4 -10 6 2.07 0.57
 4 -10 6 3.47 0.62
 4 -10 7 20.3 1.24
 4 -10 7 17.83 1.22
 4 -10 7 18.69 1.29
 4 -10 8 15.73 1.08
 4 -10 8 14.09 1.01
 4 -10 9 5.15 0.66
 4 -10 10 18.38 1.05
 4 -10 11 3.34 0.46
 -4 -8 15 11.06 0.64
 -4 -8 14 3.46 0.48
 -4 -8 14 2.78 0.47
 -4 -8 13 10.14 0.91
 -4 -8 13 9.78 0.88
 -4 -8 12 4.33 0.73
 -4 -8 11 8.25 1
 -4 -8 10 62.9 2.78
 -4 -8 9 8.49 1.13
 -4 -8 8 55.44 2.69
 -4 -8 7 4.12 0.61
 -4 -8 7 3.93 0.83
 -4 -8 6 83.79 3.42
 -4 -8 6 84.85 3.41
 -4 -8 5 114.92 4.1
 -4 -8 5 118.75 4.1
 -4 -8 4 57.98 4.71
 -4 -8 4 57.04 2.7
 4 -8 -4 56.81 2.71
 -4 -8 4 54.31 2.59
 -4 -8 3 94.61 3.45
 -4 -8 3 94.49 3.53
 4 -8 -3 89.37 3.49
 -4 -8 3 90.24 5.79
 -4 -8 2 119.18 4.03
 -4 -8 2 115.41 6.51
 4 -8 -2 119.99 4.12
 -4 -8 2 118.36 3.92
 -4 -8 1 60.56 4.5
 4 -8 -1 56.63 2.62
 -4 -8 1 56.86 2.5
 -4 -8 1 59.71 2.63
 -4 -8 0 18.96 1.36
 4 -8 0 21.06 1.35
 4 -8 0 20.6 1.55
 -4 -8 0 16.43 1.39
 -4 -8 0 21.34 2.64
 4 -8 1 45.95 3.98
 4 -8 1 45.57 2.04
 -4 -8 -1 42.67 2.17
 4 -8 1 50.42 2.41
 4 -8 2 48.34 2.12
 -4 -8 -2 43.95 2.21
 4 -8 2 49.24 2.39
 4 -8 2 44.49 4
 4 -8 3 92.41 5.88
 4 -8 3 95.87 3.23
 4 -8 3 93.21 3.47
 4 -8 4 8.94 1.82
 4 -8 4 11.2 1.02
 4 -8 4 11.71 1.18
 4 -8 5 40.89 2.01
 4 -8 5 43.14 2.22
 4 -8 5 44.67 4.09
 4 -8 6 8.76 0.95
 4 -8 6 10.83 1.13
 4 -8 7 6.8 0.87
 4 -8 7 7.29 0.95
 4 -8 7 8.18 0.96
 4 -8 8 8.06 1
 4 -8 8 6.9 0.92
 4 -8 8 5.32 0.8
 4 -8 9 0.85 0.59
 4 -8 9 1.28 0.55
 4 -8 10 8.73 1
 4 -8 11 29.75 1.68
 4 -8 12 5.47 0.74
 4 -8 13 23.85 1.27
 -4 -6 15 0.16 0.33
 -4 -6 14 8.63 0.91
 -4 -6 14 8.48 0.84
 -4 -6 13 48.33 2.26
 -4 -6 12 35.8 2.01
 4 -6 -9 110.04 7.13
 4 -6 -8 153.14 8.22
 -4 -6 8 163.2 4.93
 -4 -6 7 64.05 2.74
 4 -6 -7 61.74 4.75
 4 -6 -6 99.27 5.82
 -4 -6 5 16.2 2.23
 4 -6 -5 18.66 2.37
 -4 -6 4 116.34 6.01
 4 -6 -4 132.45 5.99
 4 -6 -3 223.05 7.79
 -4 -6 3 231.23 8.59
 -4 -6 2 149.41 6.52
 -4 -6 1 167.92 6.88
 -4 -6 0 121.39 5.25
 -4 -6 -1 1.01 0.67
 -4 -6 -2 91.78 4.92
 4 -6 3 6.33 1.45
 -4 -6 -3 8.98 1.61
 4 -6 4 107.81 5.8
 -4 -6 -4 112.28 6.05
 4 -6 5 72.25 4.78
 -4 -6 -5 71.54 5.01
 4 -6 6 101.14 3.27
 -4 -6 -6 113.75 6.64
 4 -6 6 114.14 6.26
 4 -6 7 61.88 2.48
 -4 -6 -7 62.79 5.13
 4 -6 8 119.37 3.8
 -4 -6 -8 125.97 7.64
 4 -6 9 12.44 1.24
 4 -6 9 11.77 1.12
 4 -6 10 116.14 3.92
 4 -6 11 19.72 1.48
 4 -6 12 140.37 4.33
 4 -6 13 1.57 0.58
 4 -6 14 14.18 1.06
 4 -4 -11 35.15 3.91
 4 -4 -10 24.98 3.24
 4 -4 -9 71.7 5.15
 4 -4 -8 64.12 4.58
 4 -4 -8 63.06 4.54
 4 -4 -7 109.4 5.8
 4 -4 -6 38.09 3.22
 -4 -4 6 38.53 3.04
 -4 -4 6 41.23 2.41
 -4 -4 5 952.11 21.29
 -4 -4 5 931.15 19.36
 4 -4 -5 924.7 21.66
 4 -4 -4 138.2 5.84
 -4 -4 4 144.38 5.7
 -4 -4 4 138.2 4.68
 -4 -4 3 287.44 7.52
 4 -4 -3 286.74 8.89
 -4 -4 3 285.63 8.57
 -4 -4 2 74.16 3.33
 4 -4 -2 86.41 4.14
 -4 -4 1 49.72 2.68
 -4 -4 0 244.71 5.37
 -4 -4 0 235.99 7.07
 -4 -4 -1 98.24 2.55
 -4 -4 -1 97.9 4.2
 -4 -4 -2 126.6 5.09
 -4 -4 -3 354.19 10.27
 4 -4 4 11.94 1.56
 -4 -4 -4 12.86 1.77
 -4 -4 -5 536.33 14.63
 4 -4 5 520.23 13.87
 4 -4 6 302.7 9.92
 -4 -4 -6 303.39 10.57
 -4 -4 -7 288.63 10.71
 -4 -4 -8 198.41 9.06
 4 -4 9 57.14 2.42
 -4 -4 -9 57.23 4.92
 4 -4 10 59.56 2.52
 4 -4 10 60.97 2.55
 4 -4 11 149.25 4.49
 -4 -4 -11 135.82 8.32
 4 -4 12 77.1 2.97
 4 -4 13 39.75 2.02
 4 -4 14 7.59 1.02
 -4 -2 15 18.2 1.2
 -4 -2 14 0.46 0.36
 4 -2 -13 3.69 1.59
 -4 -2 13 2.32 0.56
 -4 -2 12 120.38 3.58
 4 -2 -12 120.67 7.43
 4 -2 -11 137.51 7.51
 4 -2 -10 121.9 5.96
 4 -2 -9 135.85 6.16
 -4 -2 9 144.07 5.87
 -4 -2 8 4.75 1.03
 4 -2 -8 5.64 1.2
 -4 -2 7 1200.23 25
 4 -2 -7 1222.78 26.04
 -4 -2 6 330.62 9.06
 -4 -2 6 308.68 8.55
 4 -2 -6 324.14 9.38
 -4 -2 5 419.38 10.12
 -4 -2 5 418.74 10.44
 -4 -2 4 635.69 13.32
 -4 -2 4 549.81 12.65
 -4 -2 3 852.03 17.17
 -4 -2 1 249.11 6.56
 -4 -2 0 557.5 12.29
 4 -2 0 570.19 11.89
 -4 -2 -1 683.31 14.69
 4 -2 1 693.72 13.79
 -4 -2 -2 1368.68 26.57
 4 -2 2 1336.06 24.88
 4 -2 3 80.83 3.41
 -4 -2 -3 85.66 3.75
 4 -2 4 221.73 6.66
 -4 -2 -4 222.57 7.09
 -4 -2 -5 294.08 9.08
 4 -2 5 326.04 8.85
 -4 -2 -6 20.27 2.16
 -4 -2 -7 145.58 6.42
 -4 -2 -8 227.14 8.88
 -4 -2 -9 87.84 5.54
 4 -2 10 281.25 6.94
 -4 -2 -10 263.21 10.9
 4 -2 11 24.11 1.49
 4 -2 11 24.37 1.67
 4 -2 12 242.25 6.14
 4 -2 12 249.95 6.66
 -4 -2 -12 229.39 10.67
 -4 0 19 4.86 0.45
 -4 0 18 -0.07 0.31
 -4 0 17 26.29 1.41
 -4 0 16 20.91 1.35
 -4 0 15 247.69 6.22
 -4 0 14 85.21 3.08
 -4 0 13 76.03 2.83
 4 0 -12 318.76 11.85
 -4 0 12 330.32 7.6
 -4 0 11 79.06 5.07
 4 0 -11 78.79 5.07
 -4 0 10 73.48 4.67
 -4 0 9 257.66 9.14
 -4 0 8 603.85 15.46
 -4 0 7 1140.7 24.47
 -4 0 6 281.75 8.29
 -4 0 5 469.94 11.31
 -4 0 4 400.17 8.62
 -4 0 4 391.12 9.58
 -4 0 3 9933.42 175.59
 -4 0 3 9999 174.52
 -4 0 2 8477.04 149.15
 -4 0 1 59.15 2.2
 -4 0 0 112.49 3.62
 -4 0 -1 23.31 1.48
 4 0 2 6868.45 121.1
 -4 0 -2 6934.98 121.93
 4 0 3 1606.04 29.96
 -4 0 -3 1644.48 30.76
 -4 0 -4 758.42 16
 -4 0 -5 980.02 20.39
 -4 0 -6 1070.4 22.59
 -4 0 -7 136.67 5.51
 -4 0 -8 2.29 0.86
 -4 0 -9 10.61 1.66
 -4 0 -10 20.35 2.4
 4 0 11 24.4 1.65
 4 0 12 9.97 1.08
 4 0 12 8.46 1.11
 4 0 13 127.98 4.1
 4 0 14 40.08 2.04
 4 0 15 35.92 1.84
 4 0 16 160.08 4.28
 4 0 17 15.16 0.94
 -4 2 19 11.53 0.72
 -4 2 18 10.41 0.82
 -4 2 17 11.61 0.97
 -4 2 16 9.26 0.95
 -4 2 15 15.3 1.27
 -4 2 14 0.29 0.52
 -4 2 13 1.39 0.51
 -4 2 12 124.36 3.89
 -4 2 11 132.24 3.95
 -4 2 10 148.4 7.5
 -4 2 9 159.1 7.42
 -4 2 8 7.25 1.56
 -4 2 7 1317.6 28.61
 -4 2 6 356.86 10.36
 -4 2 5 416.47 10.96
 -4 2 4 622.08 14.22
 -4 2 3 822.95 17.3
 -4 2 2 1216.89 23.68
 -4 2 1 257.64 6.3
 -4 2 0 635.96 12.66
 -4 2 -1 702.71 13.42
 -4 2 -2 1335.75 24.01
 -4 2 -3 79.98 2.72
 -4 2 -3 78.29 1.77
 -4 2 -4 245.38 6.02
 -4 2 -5 325.19 7.71
 -4 2 -6 16.81 1.34
 4 2 10 265.76 6.65
 4 2 10 266.12 6.72
 4 2 11 27.04 1.74
 4 2 11 27.03 1.7
 4 2 12 257.2 6.67
 4 2 12 252.24 6.8
 4 2 13 24.26 1.67
 4 2 14 43.01 2.22
 4 2 15 11.04 1.13
 4 2 16 4.69 0.68
 4 2 17 1.33 0.4
 4 2 18 3.84 0.44
 -4 4 18 6.35 0.61
 -4 4 17 24.37 1.3
 -4 4 16 16.56 1.19
 -4 4 15 100.23 3.36
 -4 4 14 102.06 3.47
 -4 4 13 147.14 4.43
 -4 4 12 10.18 1.01
 -4 4 11 41.88 2.01
 -4 4 10 28.41 1.58
 -4 4 7 93.2 5.36
 -4 4 6 40.7 3.3
 -4 4 5 859.34 20.2
 -4 4 4 131.05 5.51
 -4 4 3 337.48 9.47
 -4 4 2 80.38 3.67
 -4 4 1 64.05 2.94
 4 4 9 60.06 2.43
 4 4 9 54.74 2.42
 4 4 10 65.66 2.76
 4 4 10 68.5 2.68
 4 4 11 147.15 4.6
 4 4 11 153.33 4.67
 4 4 12 67.83 2.88
 4 4 12 72.97 3.01
 4 4 13 36.97 2.07
 4 4 14 4.09 0.8
 4 4 15 14.21 1.15
 4 4 16 12.42 0.97
 4 4 17 5.17 0.56
 -4 6 17 10.7 0.65
 -4 6 16 32.25 1.36
 -4 6 15 -0.15 0.35
 -4 6 14 9.38 0.86
 -4 6 13 41.63 1.9
 -4 6 12 35.15 1.77
 -4 6 11 23.11 1.42
 -4 6 10 88.17 2.99
 4 6 6 104.34 3.45
 4 6 7 54.89 2.42
 4 6 8 112.13 3.77
 4 6 8 115.13 3.64
 4 6 9 9 1.05
 4 6 9 10.82 1
 4 6 10 91.63 3.35
 4 6 10 95.3 3.34
 4 6 11 21.36 1.5
 4 6 11 21.18 1.47
 4 6 12 154.36 4.55
 4 6 12 161.11 4.6
 4 6 13 0.43 0.46
 4 6 14 20.21 1.24
 4 6 15 6.61 0.66
 4 6 16 11.54 0.71
 4 8 7 3.45 0.68
 4 8 8 4.75 0.72
 4 8 9 2.84 0.57
 4 8 10 10.8 0.95
 -5 -11 10 1.28 0.35
 -5 -11 10 1.53 0.32
 -5 -11 9 3.03 0.52
 5 -11 -9 3.9 0.45
 5 -11 -8 24.54 1.12
 -5 -11 8 23.09 1.3
 -5 -11 7 6.36 0.8
 5 -11 -7 5.61 0.59
 -5 -11 6 45.95 2.07
 5 -11 -6 48.09 1.81
 5 -11 -5 11.16 0.88
 -5 -11 5 11.65 1.07
 5 -11 -4 19.69 1.18
 -5 -11 4 22.56 1.45
 5 -11 -3 13.6 1.01
 -5 -11 3 14.43 1.18
 5 -11 -2 48.16 1.97
 -5 -11 2 48.43 2.18
 -5 -11 1 18.77 1.32
 5 -11 -1 17.89 1.17
 5 -11 0 8.18 0.83
 -5 -11 0 7.97 0.88
 5 -11 1 0.87 0.54
 -5 -11 -1 0.94 0.49
 5 -11 1 0.85 0.46
 5 -11 2 33.69 1.59
 5 -11 2 30.14 1.72
 5 -11 3 8.88 0.84
 5 -11 3 20.15 1.57
 5 -11 4 22.27 1.24
 5 -11 4 20.42 1.35
 5 -11 5 19.68 1.13
 5 -11 5 17.62 1.19
 5 -11 6 17.17 1.01
 5 -11 6 15.7 1.03
 5 -11 7 4.71 0.49
 -5 -9 13 8.42 0.68
 -5 -9 13 9.31 0.73
 -5 -9 12 2.94 0.57
 -5 -9 11 44.18 2.01
 -5 -9 10 3.84 0.79
 -5 -9 9 106.77 3.71
 -5 -9 8 14.31 1.39
 -5 -9 7 6.82 1.04
 -5 -9 6 34.93 2.08
 -5 -9 6 36.81 2.15
 -5 -9 5 3.1 0.76
 -5 -9 5 4.44 0.93
 -5 -9 4 31.51 1.98
 -5 -9 4 35.27 2.08
 -5 -9 3 15.9 1.45
 -5 -9 3 14.13 1.31
 5 -9 -3 18.69 1.59
 5 -9 -2 1.22 0.61
 -5 -9 2 1.62 0.62
 5 -9 -1 73.99 2.81
 5 -9 -1 73.34 3.16
 -5 -9 1 72.33 3.01
 -5 -9 1 72.04 2.9
 -5 -9 0 24.19 1.66
 5 -9 0 27.29 1.63
 5 -9 0 27.08 1.86
 -5 -9 -1 239.86 6.36
 5 -9 1 246.88 6.63
 5 -9 1 244.41 6.15
 5 -9 2 68.77 2.69
 5 -9 2 68.52 2.97
 5 -9 3 28.55 1.83
 5 -9 3 27.89 1.63
 5 -9 4 34.47 2.02
 5 -9 4 33.79 1.77
 5 -9 4 33.65 1.81
 5 -9 5 14.25 1.17
 5 -9 5 11.64 1.07
 5 -9 5 14.53 1.27
 5 -9 6 19.86 1.43
 5 -9 6 21.25 1.41
 5 -9 6 17.47 1.3
 5 -9 7 14.64 1.18
 5 -9 7 15.15 1.23
 5 -9 7 17.43 1.27
 5 -9 8 3.18 0.62
 5 -9 8 2.3 0.6
 5 -9 8 2.77 0.62
 5 -9 9 50.19 2.15
 5 -9 10 30.17 1.57
 5 -9 11 8.26 0.81
 5 -9 12 27.98 1.26
 -5 -7 15 0.54 0.32
 -5 -7 15 -0.04 0.3
 -5 -7 14 27.9 1.47
 -5 -7 14 28.39 1.42
 -5 -7 13 27.16 1.62
 -5 -7 12 0.54 0.54
 -5 -7 11 12.62 1.25
 -5 -7 10 37.63 2.15
 -5 -7 9 2.05 0.75
 5 -7 -8 179.44 9.25
 -5 -7 8 189.52 5.53
 -5 -7 8 183.3 5.58
 -5 -7 7 14.1 1.36
 5 -7 -7 12.34 2.33
 -5 -7 7 11.05 1.19
 -5 -7 6 581.87 12.77
 5 -7 -6 606.9 17.5
 -5 -7 6 581.38 12.73
 -5 -7 5 22.8 1.63
 -5 -7 5 22.49 2.94
 -5 -7 5 20.65 1.55
 -5 -7 4 371.77 8.8
 -5 -7 4 380.02 8.82
 5 -7 -4 374.21 8.88
 -5 -7 4 374.29 12.86
 -5 -7 3 22.7 2.78
 -5 -7 3 21.58 1.49
 5 -7 -3 20.51 1.48
 -5 -7 3 23.47 1.55
 5 -7 -2 99.83 3.53
 -5 -7 2 111.1 6.04
 -5 -7 1 166.81 7.51
 5 -7 -1 161.47 4.75
 5 -7 0 28 1.7
 -5 -7 0 28.76 2.95
 5 -7 1 62.74 2.6
 5 -7 1 58.79 2.29
 5 -7 2 107.98 6.03
 5 -7 2 107.14 3.56
 5 -7 2 98.09 3.18
 -5 -7 -2 106.02 5.85
 5 -7 3 2.73 0.62
 5 -7 3 2.61 0.57
 -5 -7 -3 1.72 1.02
 5 -7 3 0.86 0.8
 5 -7 4 211.84 9.15
 5 -7 4 210.01 5.56
 -5 -7 -4 207.8 9.22
 5 -7 4 196.77 5.23
 5 -7 5 156.62 4.58
 5 -7 5 149.91 4.38
 5 -7 5 165.06 8.09
 -5 -7 -5 154.58 8.15
 5 -7 6 344.85 12.62
 5 -7 6 341.35 7.99
 5 -7 6 327.37 7.81
 -5 -7 -6 342.34 13.3
 5 -7 7 38.51 1.96
 5 -7 7 32.88 1.84
 5 -7 7 32.83 1.89
 5 -7 8 108.61 3.75
 5 -7 8 109.69 3.65
 5 -7 9 89.35 3.37
 5 -7 9 94.07 3.28
 5 -7 10 38.83 2.08
 5 -7 11 10.49 1.1
 5 -7 12 2.58 0.62
 5 -7 13 17.27 1.18
 -5 -5 15 16.2 1.13
 -5 -5 14 19.08 1.23
 5 -5 -10 129.37 7.79
 -5 -5 9 240.39 6.34
 5 -5 -9 242.18 10.64
 5 -5 -8 193.74 9
 5 -5 -7 134.04 7.01
 -5 -5 6 278.62 9.95
 -5 -5 5 184.53 6.17
 -5 -5 5 177.76 7.4
 -5 -5 4 197.29 7.64
 -5 -5 4 205.57 6.56
 -5 -5 3 877 18.74
 -5 -5 3 829.3 20.09
 -5 -5 2 63.77 3.42
 -5 -5 1 376.53 10.44
 -5 -5 0 183.38 6.64
 -5 -5 -1 599.1 15.07
 -5 -5 -2 14.16 1.91
 -5 -5 -3 281.47 9.47
 5 -5 3 256.06 8.98
 5 -5 4 181.39 7.42
 -5 -5 -4 190.05 7.93
 5 -5 5 373.11 12
 -5 -5 -5 409.45 12.9
 -5 -5 -6 145.85 7.42
 5 -5 6 131.11 6.56
 5 -5 7 289.54 6.84
 -5 -5 -7 305.69 11.71
 5 -5 8 267.15 6.67
 5 -5 8 261.9 6.47
 -5 -5 -8 276.58 11.5
 5 -5 9 17.57 1.31
 5 -5 9 18.34 1.44
 -5 -5 -9 17.86 2.88
 5 -5 10 32.31 1.89
 5 -5 11 140.62 4.42
 5 -5 12 138.13 4.3
 5 -5 13 27.4 1.65
 5 -3 -12 108.72 7.28
 5 -3 -11 188.48 8.59
 5 -3 -11 201.7 9.58
 5 -3 -10 217.46 9.07
 5 -3 -9 230.4 9.21
 5 -3 -8 49.55 3.83
 -5 -3 8 58.68 3.45
 5 -3 -7 200.66 7.9
 -5 -3 7 204.36 6.88
 5 -3 -6 620.56 15.9
 -5 -3 6 616.76 14.48
 -5 -3 6 626 15.32
 -5 -3 5 103.48 4.57
 5 -3 -5 94.58 4.65
 -5 -3 5 95.97 4.01
 5 -3 -4 217.4 7.3
 -5 -3 4 219.81 6.45
 -5 -3 4 223.04 7.05
 -5 -3 3 241.73 6.72
 5 -3 -3 244.87 7.53
 -5 -3 2 658.86 14.74
 5 -3 -2 664.94 15.05
 5 -3 -1 110.23 4.2
 -5 -3 1 97.03 4.03
 5 -3 0 113.23 4.15
 -5 -3 0 104.53 4.23
 -5 -3 -1 136 5.08
 5 -3 1 148.46 4.69
 -5 -3 -2 108.38 4.56
 -5 -3 -3 105.24 4.69
 -5 -3 -4 1774.02 35.46
 5 -3 4 1711.17 34.66
 5 -3 5 725.04 17.21
 -5 -3 -5 725.28 17.94
 5 -3 6 95.69 4.8
 -5 -3 -6 86.85 5.01
 -5 -3 -7 107.84 5.91
 -5 -3 -8 10.51 2.07
 -5 -3 -9 89.49 5.92
 5 -3 9 85.53 3.03
 5 -3 10 60.13 2.61
 5 -3 10 58.13 2.47
 -5 -3 -10 55.95 4.92
 5 -3 11 343.76 8.19
 5 -3 11 322.35 7.83
 -5 -3 -11 309.95 13.07
 5 -3 12 25.4 1.62
 5 -3 13 53.71 2.35
 -5 -1 18 24.2 1.12
 -5 -1 17 6.17 0.68
 -5 -1 16 22.32 1.34
 -5 -1 15 6.98 0.82
 -5 -1 14 95.36 3.24
 5 -1 -13 133.15 8.1
 -5 -1 13 139.27 4.08
 -5 -1 12 12.51 1.06
 5 -1 -12 15.06 2.7
 -5 -1 11 120.85 6.29
 5 -1 -10 3.38 1.11
 -5 -1 10 2.78 1.02
 -5 -1 9 93.92 4.99
 -5 -1 8 323.94 9.98
 -5 -1 7 119.62 5.2
 -5 -1 6 687.44 15.97
 -5 -1 5 967.71 20.67
 -5 -1 5 1001.25 20.14
 -5 -1 4 2736.52 50.28
 -5 -1 4 2747.11 50.83
 -5 -1 3 835.8 17.21
 -5 -1 2 170.34 4.92
 -5 -1 1 2460.72 45.79
 -5 -1 0 1566.38 30.2
 -5 -1 -1 3675.88 66.84
 -5 -1 -2 1353.61 26.63
 5 -1 3 474.83 10.74
 5 -1 3 473.25 8.8
 -5 -1 -3 449.3 11.21
 5 -1 4 178.3 5.53
 -5 -1 -4 179.85 6.01
 -5 -1 -5 674.02 15.8
 -5 -1 -6 29.65 2.52
 -5 -1 -7 561.35 14.82
 -5 -1 -8 99.4 5.33
 -5 -1 -9 111.95 5.98
 -5 -1 -10 88.72 5.59
 5 -1 10 88.39 3.25
 5 -1 11 285.89 7.16
 5 -1 11 261.32 6.56
 -5 -1 -11 260.64 10.78
 5 -1 12 182.6 5.09
 5 -1 12 187 5.53
 5 -1 13 0.95 0.44
 5 -1 14 30.41 1.65
 5 -1 15 22.6 1.32
 -5 1 19 11.64 0.72
 -5 1 18 28.23 1.35
 -5 1 17 6.58 0.76
 -5 1 16 29.85 1.65
 -5 1 15 6.42 0.88
 -5 1 14 103.45 3.53
 -5 1 13 139.57 4.24
 -5 1 12 15.36 1.18
 -5 1 12 16.47 2.58
 -5 1 11 121 3.66
 -5 1 11 118.55 6.8
 -5 1 10 2.78 1.07
 -5 1 9 85.73 5.18
 -5 1 8 325.79 10.61
 -5 1 7 143.34 6.09
 -5 1 6 664.85 15.98
 -5 1 5 993.72 21.31
 -5 1 4 2748.41 51.35
 -5 1 3 791.72 14.53
 -5 1 3 771.5 16.61
 -5 1 2 151.72 4.67
 -5 1 1 2597.18 47.25
 -5 1 0 1590.62 29.44
 5 1 1 3487.57 62.06
 -5 1 -1 3680.83 64.28
 -5 1 -1 3654.26 63.21
 -5 1 -2 1325.86 25.64
 -5 1 -3 499.01 11.2
 -5 1 -4 174.09 5.33
 -5 1 -5 644.17 14.34
 -5 1 -6 18.57 1.71
 -5 1 -7 549.07 13.43
 -5 1 -8 88.33 4.35
 5 1 10 80.82 3.07
 5 1 10 78.71 2.97
 5 1 11 249.7 6.7
 5 1 12 195.03 5.77
 5 1 12 199.71 5.56
 5 1 13 2.37 0.63
 5 1 14 34.21 1.94
 5 1 15 28.53 1.66
 5 1 16 3.87 0.64
 5 1 17 2.24 0.44
 -5 3 19 1.82 0.33
 -5 3 18 10.3 0.78
 -5 3 17 8.88 0.85
 -5 3 16 27.76 1.58
 -5 3 15 29.06 1.71
 -5 3 14 53.77 2.41
 -5 3 13 69.44 2.79
 -5 3 12 118.02 3.82
 -5 3 11 193.53 5.19
 -5 3 10 249.42 10.65
 -5 3 9 226.85 9.6
 -5 3 8 53.66 4.11
 -5 3 7 180.67 7.5
 -5 3 6 621.49 16.04
 -5 3 5 82.3 4.28
 -5 3 4 255.13 7.93
 -5 3 3 263.71 7.72
 -5 3 2 602.4 13.57
 -5 3 1 121.16 4.15
 -5 3 0 112.18 3.65
 -5 3 -1 135.04 3.7
 5 3 9 85.18 3.11
 5 3 10 48.92 2.35
 5 3 10 49.48 2.18
 5 3 10 48 2.3
 5 3 11 331.64 8.19
 5 3 11 331.81 8.18
 5 3 11 341.99 7.81
 5 3 12 18.91 1.49
 5 3 12 18.9 1.51
 5 3 13 57.14 2.63
 5 3 14 20.49 1.48
 5 3 15 15.47 1.23
 5 3 16 4.47 0.69
 5 3 17 6.76 0.63
 -5 5 18 6.8 0.52
 -5 5 17 6.75 0.65
 -5 5 16 28.43 1.42
 -5 5 15 19 1.25
 -5 5 14 22.68 1.41
 -5 5 13 93.4 3.22
 -5 5 12 12.03 1.08
 -5 5 11 108.35 3.51
 -5 5 10 130.15 3.88
 -5 5 9 220.78 5.51
 5 5 7 294.97 7.12
 5 5 8 250.79 6.5
 5 5 8 255.88 6.47
 5 5 9 20.6 1.48
 5 5 9 20.58 1.51
 5 5 10 37.84 2.07
 5 5 11 130.83 4.26
 5 5 11 128.38 4.21
 5 5 12 143.38 4.47
 5 5 12 137.55 4.37
 5 5 13 29.41 1.77
 5 5 14 23.47 1.46
 5 5 15 10.62 0.91
 5 5 16 1.9 0.43
 5 7 3 4.01 0.65
 5 7 4 201.04 5.39
 5 7 5 149.6 4.5
 5 7 6 328.6 7.98
 5 7 8 117.25 3.93
 5 7 9 93.01 3.38
 5 7 9 93.88 3.18
 5 7 10 43.98 2.01
 5 7 10 44.37 2.15
 5 7 11 10.88 0.95
 5 7 11 10.58 1.03
 5 7 12 3.88 0.56
 5 7 12 4.05 0.62
 5 7 13 15.53 0.97
 5 7 14 6.09 0.55
 5 9 7 12.63 1.07
 5 9 8 1.35 0.43
 -6 -12 7 9.4 0.64
 -6 -12 6 0.73 0.3
 6 -12 -6 0.61 0.22
 -6 -12 5 1.18 0.35
 6 -12 -5 1.38 0.29
 -6 -12 4 5.34 0.61
 6 -12 -4 5.81 0.52
 -6 -12 3 11.01 0.81
 6 -12 -3 13.09 0.78
 -6 -12 2 6.25 0.63
 6 -12 -2 6.12 0.57
 -6 -12 1 12.93 0.83
 6 -12 -1 16.63 0.91
 6 -12 0 14.67 0.88
 6 -12 1 27.57 1.2
 6 -12 2 4.58 0.49
 6 -12 3 5.21 0.5
 6 -12 4 9.1 0.62
 -6 -10 12 17.92 0.91
 -6 -10 12 18.04 0.88
 -6 -10 11 1.72 0.42
 -6 -10 10 35.19 1.67
 -6 -10 9 12.63 1.08
 -6 -10 8 10.36 1.08
 -6 -10 7 34.43 1.92
 -6 -10 6 48.32 2.32
 -6 -10 5 1.67 0.69
 -6 -10 4 16.37 1.34
 -6 -10 4 16.1 1.37
 6 -10 -4 19.28 1.32
 -6 -10 3 28.17 1.78
 6 -10 -3 25.86 1.53
 -6 -10 3 27.86 1.72
 -6 -10 2 50.99 2.32
 6 -10 -2 50.95 2.21
 -6 -10 2 49.49 2.37
 -6 -10 1 11.44 1.09
 6 -10 -1 11.12 1.25
 -6 -10 1 10.83 1.14
 6 -10 -1 12.23 1.08
 6 -10 0 109.08 3.86
 6 -10 0 113.85 3.54
 -6 -10 0 104.13 3.58
 6 -10 1 17.91 1.43
 -6 -10 -1 17.01 1.27
 6 -10 1 19.85 1.36
 6 -10 2 2.13 0.64
 6 -10 2 2.14 0.53
 6 -10 3 5.99 0.87
 6 -10 3 5.24 0.72
 6 -10 4 8.37 0.99
 6 -10 4 8.02 0.88
 6 -10 5 1.48 0.51
 6 -10 5 1.54 0.47
 6 -10 5 2.13 0.46
 6 -10 6 3.64 0.61
 6 -10 6 2.08 0.53
 6 -10 6 2.88 0.57
 6 -10 7 10.03 0.86
 6 -10 7 9.08 0.81
 6 -10 7 10.91 0.9
 6 -10 8 18.94 1.12
 6 -10 9 18.33 1.05
 -6 -8 14 10.45 0.74
 -6 -8 14 9.42 0.77
 -6 -8 13 14.46 1.1
 -6 -8 12 9.57 0.99
 -6 -8 11 9.64 1.08
 -6 -8 10 12.9 1.31
 -6 -8 9 85.34 3.4
 -6 -8 8 9.13 1.22
 -6 -8 8 6.71 1.02
 -6 -8 7 90.75 3.62
 -6 -8 7 90.47 3.56
 -6 -8 6 68.52 3.04
 -6 -8 6 69.8 3.05
 -6 -8 5 10 2.15
 -6 -8 5 7.11 1.04
 -6 -8 5 7.36 1.05
 -6 -8 4 106.96 3.9
 -6 -8 4 108.84 3.89
 -6 -8 4 114.62 6.9
 -6 -8 3 132.43 4.36
 -6 -8 3 140.24 7.5
 6 -8 -3 130.91 4.47
 -6 -8 3 134.68 4.39
 -6 -8 2 108.65 6.53
 -6 -8 2 102.47 3.66
 6 -8 -2 101.39 3.78
 -6 -8 2 101.03 3.63
 -6 -8 1 107.76 3.76
 -6 -8 1 110.31 3.77
 -6 -8 1 107.99 6.41
 6 -8 -1 118.74 4.05
 -6 -8 0 130.03 4.2
 -6 -8 0 134.49 7.16
 6 -8 0 142.85 4.49
 -6 -8 0 133.73 4.21
 6 -8 0 134.69 4.03
 -6 -8 -1 61.39 4.71
 6 -8 1 52.97 4.44
 6 -8 1 54.49 2.56
 6 -8 1 54.51 2.32
 6 -8 2 91.3 5.98
 6 -8 2 92.24 3.41
 6 -8 2 85.28 3.06
 6 -8 3 13.48 1.12
 6 -8 3 11.34 1.17
 6 -8 3 12 1.08
 6 -8 4 126.3 3.96
 6 -8 4 137.59 4.33
 6 -8 4 134.78 4.06
 6 -8 5 8.91 0.95
 6 -8 5 8.97 1
 6 -8 5 8.9 0.96
 6 -8 6 55.67 2.44
 6 -8 6 57.1 2.5
 6 -8 6 54.7 2.39
 6 -8 7 7.19 0.87
 6 -8 7 5.74 0.82
 6 -8 7 6.19 0.87
 6 -8 8 17.59 1.39
 6 -8 8 16.88 1.28
 6 -8 9 20.7 1.45
 6 -8 10 21.06 1.43
 6 -8 11 22.45 1.38
 6 -8 12 30.17 1.5
 -6 -6 15 4.26 0.59
 -6 -6 14 62.41 2.51
 -6 -6 13 22 1.54
 6 -6 -9 12.63 2.6
 -6 -6 9 9.48 1.13
 -6 -6 8 92.65 3.49
 6 -6 -8 94.07 6.41
 6 -6 -7 4.02 1.41
 -6 -6 7 3.28 0.73
 -6 -6 6 22.74 1.54
 -6 -6 6 23.03 2.84
 6 -6 -6 22.57 2.79
 6 -6 -5 154.46 7.1
 -6 -6 5 132.26 6.89
 6 -6 -4 180.86 7.36
 -6 -6 4 171.08 7.7
 -6 -6 3 94.32 5.46
 -6 -6 3 100.3 4.74
 6 -6 -3 107.46 5.1
 -6 -6 2 440.95 13.24
 -6 -6 1 139.66 6.16
 -6 -6 0 41.59 3.28
 -6 -6 -1 195.45 7.85
 -6 -6 -2 9.48 1.8
 6 -6 3 100.15 5.7
 -6 -6 -3 113.71 6.19
 6 -6 4 37.2 1.75
 -6 -6 -4 44 3.95
 6 -6 4 37.75 3.52
 -6 -6 -5 2.36 1.21
 6 -6 5 1.91 0.87
 6 -6 5 2.08 0.53
 6 -6 5 1.08 0.39
 -6 -6 -6 9.23 2.02
 6 -6 6 9.03 1.9
 6 -6 6 8.48 0.94
 6 -6 6 6.19 0.75
 6 -6 7 221.61 5.9
 6 -6 7 223 5.78
 -6 -6 -7 221.49 10.52
 6 -6 8 191.83 5.39
 6 -6 8 189.92 5.21
 6 -6 9 213.92 5.94
 6 -6 9 220.68 5.77
 6 -6 10 126.48 4.16
 6 -6 11 162.69 4.84
 6 -6 12 28.4 1.73
 6 -6 13 27.04 1.52
 6 -4 -11 115.82 7.39
 -6 -4 10 80.45 3.02
 6 -4 -10 73.26 5.57
 6 -4 -9 118.54 6.93
 6 -4 -8 90.17 5.73
 -6 -4 7 211.11 8.36
 6 -4 -7 222.5 9.11
 -6 -4 7 225.73 7.6
 -6 -4 6 314.33 10.19
 -6 -4 6 322.43 9.28
 6 -4 -6 306.43 10.71
 6 -4 -5 117.69 5.88
 -6 -4 5 128.87 5.06
 -6 -4 5 123.16 5.64
 -6 -4 4 127.39 5.58
 -6 -4 4 128.33 4.99
 6 -4 -4 130.22 5.91
 6 -4 -3 33.5 2.72
 -6 -4 3 33.15 2.31
 6 -4 -2 6.37 1.25
 -6 -4 2 6.39 1.18
 6 -4 -1 99.76 4.55
 -6 -4 1 94.54 4.42
 -6 -4 0 171.73 6.33
 6 -4 0 176.57 6.19
 -6 -4 -1 387.14 10.95
 -6 -4 -2 243.66 8.26
 -6 -4 -3 447.95 12.76
 6 -4 4 316.06 9.98
 -6 -4 -4 321.77 10.58
 6 -4 5 307.4 10.18
 -6 -4 -5 331.42 11.2
 -6 -4 -6 316.25 11.29
 6 -4 6 298.43 10.31
 -6 -4 -7 106.53 6.42
 -6 -4 -8 122.99 7.27
 6 -4 8 123.66 3.85
 6 -4 8 117.54 3.63
 6 -4 9 113.93 3.77
 6 -4 9 115.53 3.75
 -6 -4 -9 120.75 7.48
 6 -4 10 326.62 7.88
 6 -4 10 324.16 7.84
 -6 -4 -10 313.31 13.23
 6 -4 11 12.12 1.24
 6 -4 11 9.85 1.07
 6 -4 12 228.74 6.04
 -6 -2 16 6.95 0.72
 -6 -2 15 2.44 0.54
 -6 -2 14 71.84 2.63
 -6 -2 13 77.38 2.77
 6 -2 -12 140.33 8.34
 -6 -2 12 140.92 4.01
 -6 -2 11 5.42 0.67
 6 -2 -11 5.59 1.52
 -6 -2 10 98.58 5.34
 6 -2 -10 84.39 5.27
 -6 -2 9 31.2 2.85
 6 -2 -9 31.9 3.08
 6 -2 -8 122.33 6.06
 -6 -2 8 131.1 5.79
 -6 -2 7 179.39 6.72
 -6 -2 6 151.37 5.77
 -6 -2 6 148.93 5.66
 -6 -2 5 88.8 4.01
 -6 -2 5 90.68 4.06
 -6 -2 4 1475.1 28.98
 -6 -2 4 1443.56 28.88
 -6 -2 3 238.44 6.86
 -6 -2 2 374.77 9.24
 -6 -2 1 124.31 4.77
 -6 -2 0 1004.46 21.13
 -6 -2 -1 637.28 14.68
 6 -2 2 184.03 4.88
 -6 -2 -2 185.71 6.28
 6 -2 3 612.08 14.02
 -6 -2 -3 605.6 14.71
 -6 -2 -4 63.72 3.75
 6 -2 4 68.84 3.51
 6 -2 5 853.55 19.09
 -6 -2 -5 838.06 20
 -6 -2 -6 70.11 4.33
 -6 -2 -7 253.13 9.45
 -6 -2 -8 1.09 0.96
 -6 -2 -9 579.91 17.41
 6 -2 10 181.21 4.95
 6 -2 10 182.99 5.28
 -6 -2 -10 172.29 8.8
 6 -2 11 145.97 4.65
 6 -2 11 140.18 4.24
 6 -2 12 86.47 3.49
 -6 0 19 15.49 0.77
 -6 0 18 6.61 0.64
 -6 0 17 86.45 2.8
 -6 0 16 -0.14 0.46
 -6 0 15 139.2 4.15
 -6 0 14 65.63 2.63
 -6 0 13 39.43 1.98
 -6 0 12 91.07 3.1
 -6 0 12 88.2 5.94
 6 0 -12 81.17 5.81
 -6 0 11 0.63 0.39
 -6 0 11 0.47 0.87
 -6 0 10 -1.49 0.75
 -6 0 9 213.42 8.53
 -6 0 8 75.78 4.54
 -6 0 7 8.22 1.42
 -6 0 6 1582.1 32.37
 -6 0 5 655.56 13.73
 -6 0 5 646.01 15.28
 -6 0 4 1713.43 33.96
 -6 0 4 1752.05 32.36
 -6 0 3 191.24 5.83
 -6 0 2 527.89 11.77
 -6 0 1 2884.89 52.62
 -6 0 0 5924.98 106.59
 -6 0 0 5951.31 105.44
 -6 0 -1 81.86 3.52
 -6 0 -2 4224.74 75.38
 6 0 2 4095.03 73.77
 6 0 3 424.77 9.51
 -6 0 -3 440.2 10.7
 -6 0 -4 3501.85 64.89
 -6 0 -5 700.43 16.2
 -6 0 -6 31.98 2.56
 -6 0 -7 2.09 0.81
 -6 0 -8 25.02 2.54
 -6 0 -9 328.56 10.96
 6 0 10 41.94 2.16
 6 0 11 0.89 0.63
 6 0 12 139.82 4.35
 6 0 12 138.66 4.65
 6 0 13 39.52 2.08
 6 0 13 39.3 2.26
 6 0 14 146.88 4.37
 6 0 15 0.99 0.59
 6 0 16 80.76 2.56
 6 0 17 4.86 0.49
 -6 2 19 4.25 0.46
 -6 2 18 1.89 0.46
 -6 2 17 2.74 0.58
 -6 2 16 10.57 1
 -6 2 15 1.42 0.56
 -6 2 14 79.6 3.03
 -6 2 13 83.56 3.12
 -6 2 12 123.48 3.93
 -6 2 12 135.79 8.01
 -6 2 11 8.28 0.92
 -6 2 11 4.95 1.57
 -6 2 10 102.81 6.37
 -6 2 9 25.16 3
 -6 2 8 137.37 6.73
 -6 2 7 174.1 7.24
 -6 2 6 133.06 5.86
 -6 2 5 74.03 4.01
 -6 2 4 1497.75 30.41
 -6 2 3 275.86 7.86
 -6 2 2 442.9 10.61
 -6 2 1 78.71 3.22
 -6 2 0 1077.89 21.12
 -6 2 -1 746.67 14.94
 -6 2 -2 173.86 4.49
 -6 2 -3 613.81 12.11
 -6 2 -4 65 3.03
 -6 2 -5 819.23 17.52
 6 2 9 593.8 12.48
 6 2 10 171.97 5.09
 6 2 10 170.08 4.97
 6 2 11 144.37 4.69
 6 2 11 149.32 4.64
 6 2 12 83.23 3.42
 6 2 13 -0.11 0.6
 6 2 14 1.56 0.59
 6 2 15 3.11 0.65
 6 2 16 0.46 0.41
 6 2 17 10.66 0.77
 -6 4 18 2.94 0.45
 -6 4 17 75.19 2.46
 -6 4 16 12.12 1.02
 -6 4 15 52.91 2.24
 -6 4 14 14.88 1.21
 -6 4 13 21.05 1.46
 -6 4 12 14.25 1.18
 -6 4 11 130.44 3.99
 -6 4 10 77.31 2.79
 -6 4 9 137.88 7.66
 -6 4 8 72.25 5.16
 -6 4 7 202.71 8.55
 -6 4 6 321.67 10.79
 -6 4 5 107.77 5.4
 -6 4 4 99.19 4.93
 -6 4 3 37.59 2.77
 -6 4 2 6.95 1.16
 -6 4 1 100.68 4.08
 -6 4 0 180.66 5.32
 6 4 8 138.15 4.15
 6 4 8 135.01 4.22
 6 4 9 122.79 3.91
 6 4 9 118.17 3.96
 6 4 10 296.28 7.39
 6 4 10 297.43 7.54
 6 4 10 308.74 7.43
 6 4 11 8.91 1.09
 6 4 12 214.32 6.03
 6 4 12 226.23 6.14
 6 4 13 10.23 1.12
 6 4 14 33.67 1.83
 6 4 15 7.22 0.82
 6 4 16 32.95 1.47
 6 4 17 5.63 0.51
 -6 6 17 1.48 0.27
 -6 6 16 5.42 0.56
 -6 6 15 4.82 0.61
 -6 6 14 68.03 2.4
 -6 6 13 20.64 1.3
 -6 6 12 34.39 1.73
 -6 6 11 6.37 0.77
 -6 6 10 306.56 7.09
 6 6 5 1.79 0.51
 6 6 6 11.13 1.09
 6 6 7 213.86 5.84
 6 6 8 190.2 5.54
 6 6 8 203.7 5.63
 6 6 9 205.47 5.77
 6 6 10 122.37 4.08
 6 6 10 123.1 3.98
 6 6 11 159.95 4.66
 6 6 11 155.2 4.69
 6 6 12 24.31 1.57
 6 6 12 27.89 1.63
 6 6 13 29.1 1.56
 6 6 14 6.24 0.68
 6 6 15 3.86 0.5
 6 8 7 4.83 0.82
 6 8 8 19.59 1.44
 6 8 9 15.84 1.24
 6 8 10 20.34 1.32
 6 8 11 22.51 1.28
 6 10 6 1.64 0.42
 -7 -11 10 26.79 1.02
 -7 -11 10 25.27 1.07
 -7 -11 9 26.25 1.23
 7 -11 -9 29.14 1.12
 -7 -11 8 27.69 1.35
 7 -11 -8 28.79 1.21
 -7 -11 7 60.15 2.21
 7 -11 -7 63.14 2.03
 -7 -11 6 1.13 0.53
 7 -11 -6 1.29 0.46
 -7 -11 5 17.18 1.2
 7 -11 -5 17.84 1.07
 -7 -11 4 0.89 0.49
 7 -11 -4 1.43 0.44
 -7 -11 3 2.11 0.57
 7 -11 -3 1.75 0.48
 -7 -11 2 2.23 0.55
 7 -11 -2 1.81 0.47
 7 -11 -1 4.34 0.61
 -7 -11 1 3.75 0.61
 7 -11 0 24.15 1.35
 7 -11 1 75.97 2.53
 7 -11 2 11.18 0.89
 7 -11 3 37.1 1.62
 7 -11 4 8.78 0.76
 7 -11 5 18.38 1.03
 7 -11 6 0.72 0.33
 -7 -9 13 20.35 0.98
 -7 -9 13 21.18 1.09
 -7 -9 12 14.72 1.05
 -7 -9 11 18.16 1.27
 -7 -9 10 22.57 1.5
 -7 -9 9 21.91 1.53
 -7 -9 8 25.7 1.71
 -7 -9 7 49.37 2.44
 -7 -9 7 46.7 2.44
 -7 -9 6 27.51 1.85
 -7 -9 6 27.13 1.82
 -7 -9 5 44.04 2.31
 -7 -9 5 41.74 2.27
 -7 -9 4 25.25 1.75
 -7 -9 4 25.81 1.77
 -7 -9 3 64.63 2.84
 -7 -9 3 63.87 2.83
 -7 -9 2 65.05 2.83
 -7 -9 2 64.93 2.81
 7 -9 -2 68.98 2.69
 7 -9 -1 139.74 4.25
 -7 -9 1 137.43 4.41
 7 -9 -1 150.65 4.76
 -7 -9 1 141.02 4.41
 -7 -9 0 98.78 3.45
 7 -9 0 95.38 3.62
 -7 -9 0 95.92 3.38
 7 -9 0 92.63 3.26
 7 -9 1 15.33 1.35
 7 -9 1 14.5 1.19
 7 -9 2 12.01 1.22
 7 -9 2 9.15 0.95
 7 -9 3 46.19 2.13
 7 -9 3 47.23 2.37
 7 -9 4 17.21 1.21
 7 -9 4 16.8 1.36
 7 -9 4 15.9 1.24
 7 -9 5 18.33 1.3
 7 -9 5 18.49 1.26
 7 -9 5 16.88 1.31
 7 -9 6 36.65 1.84
 7 -9 6 38.11 1.89
 7 -9 6 38.72 1.89
 7 -9 7 30.38 1.66
 7 -9 7 30.3 1.66
 7 -9 8 125.45 3.75
 7 -9 8 128.1 3.66
 7 -9 9 1.49 0.56
 7 -9 10 24.62 1.32
 -7 -7 15 16.69 0.98
 -7 -7 14 0.49 0.41
 -7 -7 13 4.57 0.75
 -7 -7 12 5.75 0.82
 -7 -7 11 23.57 1.66
 -7 -7 10 14.47 1.35
 -7 -7 9 48.14 2.51
 -7 -7 8 181.66 5.49
 -7 -7 7 140.32 4.65
 -7 -7 6 180.59 8.87
 -7 -7 6 177.9 5.31
 -7 -7 6 172.74 5.22
 -7 -7 5 113.94 3.96
 -7 -7 5 115.27 4
 -7 -7 4 27.15 1.76
 -7 -7 4 26.19 1.69
 -7 -7 4 22.67 2.91
 -7 -7 3 99 6.04
 7 -7 -3 96.69 3.54
 -7 -7 3 91.7 3.33
 -7 -7 2 5.28 1.34
 -7 -7 2 2.58 1.22
 7 -7 -2 5.37 0.85
 -7 -7 2 5.28 0.8
 -7 -7 1 129.53 6.86
 7 -7 -1 138.77 4.26
 -7 -7 1 118.49 3.85
 7 -7 0 61.25 2.64
 7 -7 1 191.3 5.27
 7 -7 1 179.28 4.86
 7 -7 2 18.38 2.66
 -7 -7 -2 16.09 2.53
 7 -7 2 14.79 1.25
 7 -7 2 14.83 1.13
 -7 -7 -3 131.73 7.33
 7 -7 3 131.86 7.19
 7 -7 3 128.55 3.86
 7 -7 3 136.99 4.18
 7 -7 3 128.14 3.88
 -7 -7 -4 7.1 1.91
 7 -7 4 4.47 1.57
 7 -7 4 4.55 0.74
 7 -7 4 3.9 0.68
 7 -7 4 4.5 0.66
 7 -7 5 39.32 3.94
 7 -7 5 32.51 1.79
 7 -7 5 31.3 1.73
 -7 -7 -5 36.71 4.05
 7 -7 5 34.79 1.85
 7 -7 6 68.93 2.81
 7 -7 6 71.46 2.77
 7 -7 7 3.77 0.74
 7 -7 7 5.6 0.81
 7 -7 8 2.38 0.68
 7 -7 8 2.82 0.73
 7 -7 9 44.87 2.24
 7 -7 10 36.83 1.98
 7 -7 11 75.47 2.83
 7 -7 12 15.95 1.18
 -7 -5 16 6.99 0.7
 -7 -5 10 98.45 3.57
 7 -5 -10 104.85 7.05
 -7 -5 9 51.98 2.45
 7 -5 -9 60.87 5.19
 7 -5 -8 92.64 6.35
 -7 -5 8 89.36 3.29
 -7 -5 7 100.63 5.93
 7 -5 -7 105.22 6.56
 7 -5 -6 5.2 1.71
 -7 -5 6 4.62 1.27
 -7 -5 5 127.58 6.37
 -7 -5 5 135.71 5.7
 7 -5 -5 142.97 7.1
 7 -5 -4 101.74 5.68
 -7 -5 4 89.78 5.15
 -7 -5 4 97.15 4.67
 7 -5 -3 714.88 18.7
 -7 -5 3 720.78 17.09
 7 -5 -2 889.22 21.51
 -7 -5 1 127.61 5.85
 -7 -5 0 441.63 12.77
 -7 -5 -1 228.19 8.51
 -7 -5 -2 11.89 1.91
 7 -5 3 232.38 8.91
 -7 -5 -3 255.42 9.59
 7 -5 4 24.77 2.69
 -7 -5 -4 21.63 2.75
 7 -5 5 211.16 8.8
 -7 -5 -5 228.31 9.72
 7 -5 6 164.52 7.72
 7 -5 6 155.7 4.43
 7 -5 6 151.74 4.26
 -7 -5 -6 158.85 8.24
 7 -5 7 18.83 1.37
 7 -5 7 20.25 1.33
 -7 -5 -7 22.1 3.12
 7 -5 8 155.75 4.71
 7 -5 8 156.97 4.48
 -7 -5 -8 151.12 8.64
 7 -5 9 45.8 2.32
 7 -5 10 84.44 3.26
 7 -5 11 90.76 3.36
 7 -5 12 40.17 2.06
 7 -3 -12 34.54 4.19
 7 -3 -12 27.62 3.48
 7 -3 -11 120.36 7.09
 7 -3 -10 91.15 5.99
 7 -3 -9 203.13 8.99
 -7 -3 9 199.72 7.99
 7 -3 -8 7.3 1.63
 -7 -3 8 7.46 1.45
 -7 -3 7 99.32 4.9
 7 -3 -7 98.7 5.53
 -7 -3 7 96.41 5.01
 -7 -3 6 119.6 5.47
 7 -3 -6 123.7 6.04
 -7 -3 6 127.45 5.41
 7 -3 -5 1213.78 26.76
 -7 -3 5 1166.57 25.82
 -7 -3 5 1242.9 25.6
 -7 -3 4 89.45 4.12
 7 -3 -4 89.97 4.6
 -7 -3 3 196.17 6.44
 7 -3 -3 196.64 6.92
 -7 -3 2 27.65 2.34
 7 -3 -2 24.85 2.16
 -7 -3 1 71.19 3.82
 7 -3 -1 65.61 3.43
 -7 -3 0 33.27 2.58
 7 -3 0 37.21 2.41
 7 -3 1 99.93 3.98
 -7 -3 -1 99.77 4.76
 7 -3 2 678.61 14.54
 -7 -3 -2 683.93 16.76
 -7 -3 -3 576.34 15.05
 7 -3 4 51.05 3.31
 -7 -3 -4 48.42 3.58
 7 -3 5 188.05 7.18
 -7 -3 -5 182.01 7.71
 7 -3 6 100.17 5.18
 -7 -3 -6 92.68 5.55
 -7 -3 -7 96.13 5.91
 7 -3 8 76.46 2.84
 -7 -3 -8 76.15 5.5
 -7 -3 -9 8.75 1.98
 7 -3 9 11.33 1.11
 7 -3 9 9.95 1.03
 7 -3 10 139.91 4.31
 7 -3 10 138.24 4.42
 -7 -3 -10 136.16 8.12
 7 -3 11 56.88 2.53
 7 -3 11 56.27 2.65
 7 -3 12 7.69 1.04
 -7 -1 18 33.8 1.33
 -7 -1 17 10.65 0.84
 -7 -1 16 13.6 1.05
 -7 -1 15 75.72 2.77
 -7 -1 14 23.52 1.47
 -7 -1 13 229.06 5.85
 7 -1 -13 229.81 11.63
 -7 -1 12 25.9 1.51
 -7 -1 12 24.84 3.08
 -7 -1 11 294.16 6.82
 7 -1 -11 266.56 10.47
 -7 -1 11 287.85 11.07
 -7 -1 10 43.41 3.84
 -7 -1 9 164.14 7.37
 -7 -1 8 9.47 1.61
 -7 -1 7 1213.4 26.71
 -7 -1 6 1286.23 26.24
 -7 -1 6 1298 27.62
 -7 -1 5 100.18 3.98
 -7 -1 5 94.54 4.42
 -7 -1 4 338.77 9.29
 -7 -1 3 608.37 13.91
 -7 -1 2 1150.3 23.27
 -7 -1 1 1979.09 37.26
 -7 -1 1 1941.53 38.32
 -7 -1 0 1296.38 26.71
 -7 -1 -1 471.38 11.9
 -7 -1 -2 970.58 20.99
 -7 -1 -3 1124.58 23.94
 7 -1 3 1120.77 22.67
 7 -1 4 294.46 8.11
 -7 -1 -4 287.57 9.01
 -7 -1 -5 493.7 13.33
 -7 -1 -6 280.61 9.51
 -7 -1 -7 97.41 5.4
 -7 -1 -8 433.02 13.61
 7 -1 9 53.37 2.44
 -7 -1 -9 54.35 4.33
 7 -1 10 243.99 6.42
 -7 -1 -10 210.46 9.62
 7 -1 11 70.83 3.06
 7 -1 12 66.55 3.02
 7 -1 12 65.43 2.65
 7 -1 13 104.16 3.91
 7 -1 13 103.64 3.44
 7 -1 14 9.07 0.88
 7 -1 15 6.86 0.67
 -7 1 19 5.75 0.5
 -7 1 18 37.5 1.55
 -7 1 17 14.25 1.06
 -7 1 16 11.99 1.04
 -7 1 15 76.65 2.9
 -7 1 14 27.37 1.66
 -7 1 13 230.44 5.97
 -7 1 13 212.69 10.46
 -7 1 12 29.08 1.69
 -7 1 12 28.57 3.62
 -7 1 11 292.53 6.92
 -7 1 11 287.35 11.81
 -7 1 10 53.43 4.52
 -7 1 9 194.03 8.56
 -7 1 8 3.19 1.04
 -7 1 7 1244.49 27.92
 -7 1 6 1312 28.36
 -7 1 5 83.73 4.28
 -7 1 4 290.86 6.39
 -7 1 4 294.66 8.66
 -7 1 3 615.15 14.25
 -7 1 2 1243.91 24.92
 -7 1 1 1965.46 37.08
 -7 1 0 1273.66 24.72
 7 1 1 495.64 9.57
 -7 1 -1 511.73 11
 -7 1 -2 915.7 19.58
 -7 1 -2 915.76 18.23
 -7 1 -3 1206.49 24.85
 -7 1 -4 303.85 8.76
 -7 1 -5 510.41 12.91
 -7 1 -6 296.45 9.02
 -7 1 -7 105.46 5
 7 1 9 48.34 2.32
 7 1 9 50.09 2.24
 7 1 10 212.37 5.95
 7 1 10 218.89 5.87
 7 1 11 73.56 3.14
 7 1 12 60.58 2.88
 7 1 13 114.45 3.86
 7 1 13 110.69 4.05
 7 1 14 11.29 1.12
 7 1 15 10.05 0.96
 7 1 16 23.29 1.25
 7 1 17 12.96 0.76
 -7 3 19 4.63 0.43
 -7 3 18 29.35 1.31
 -7 3 17 9.44 0.87
 -7 3 16 20.38 1.34
 -7 3 15 15.42 1.23
 -7 3 14 78.14 2.98
 -7 3 13 56.78 2.49
 -7 3 12 27.94 1.69
 -7 3 11 136.27 4.08
 -7 3 11 124.3 7.9
 -7 3 10 101.29 6.77
 -7 3 10 97.02 3.21
 -7 3 9 213.37 9.62
 -7 3 8 3.18 1.29
 -7 3 7 86.91 5.31
 -7 3 6 136.76 6.41
 -7 3 5 1190.37 26.36
 -7 3 4 72.46 4.06
 -7 3 3 193.32 6.74
 -7 3 2 23.94 2.02
 -7 3 1 61.36 3.11
 -7 3 0 46.17 2.46
 -7 3 -1 132.89 4.24
 7 3 8 87.86 3.07
 7 3 8 83.88 3.11
 7 3 9 8.53 1.01
 7 3 9 10.5 1.03
 7 3 9 9.91 1.05
 7 3 10 146.23 4.35
 7 3 10 140.3 4.53
 7 3 10 143.39 4.54
 7 3 11 55.92 2.37
 7 3 11 51.11 2.55
 7 3 11 51.78 2.53
 7 3 12 10.02 1.13
 7 3 12 7.78 1.01
 7 3 13 1.31 0.63
 7 3 14 15.85 1.29
 7 3 15 33.02 1.67
 7 3 16 2.41 0.48
 7 3 17 0.84 0.28
 -7 5 17 10.13 0.73
 -7 5 16 8.83 0.77
 -7 5 15 53.66 2.12
 -7 5 14 56.75 2.29
 -7 5 13 19.22 1.34
 -7 5 12 39.76 1.96
 -7 5 11 204.99 5.4
 -7 5 10 96.02 3.2
 -7 5 9 50.49 2.12
 -7 5 7 104.5 6.35
 -7 5 6 4.17 1.36
 -7 5 5 119.79 6.26
 -7 5 4 91.62 5.14
 -7 5 3 671.39 16.97
 -7 5 2 869.35 19.87
 7 5 6 140.59 4.26
 7 5 6 139.63 4.28
 7 5 7 21.21 1.51
 7 5 8 164.04 5.01
 7 5 8 172.38 5
 7 5 9 44.04 2.27
 7 5 9 43.61 2.3
 7 5 10 71.38 2.93
 7 5 10 70.18 2.99
 7 5 11 85.93 3.32
 7 5 11 87.6 3.33
 7 5 12 39.79 2.13
 7 5 12 40.02 2.1
 7 5 13 41.65 2.04
 7 5 14 0.56 0.44
 7 5 15 16.5 1.03
 7 5 16 14.29 0.8
 7 7 1 179.28 4.83
 7 7 2 14.32 1.14
 7 7 3 114.94 3.73
 7 7 4 7.02 0.91
 7 7 5 25.47 1.68
 7 7 6 71.44 2.97
 7 7 7 8.82 1.07
 7 7 8 2.43 0.61
 7 7 9 41.89 1.98
 7 7 9 41.89 2.18
 7 7 10 35.85 1.79
 7 7 10 36.47 1.96
 7 7 11 71.82 2.54
 7 7 11 73.25 2.74
 7 7 12 13.64 0.96
 7 7 12 14.21 1.07
 7 7 13 31.81 1.33
 7 7 14 2.22 0.34
 7 9 7 33.33 1.8
 7 9 8 114.91 3.5
 7 9 9 0.54 0.38
 7 9 10 23.55 1.16
 8 -12 -5 0.49 0.2
 8 -12 -4 1.29 0.28
 8 -12 -3 1.11 0.3
 8 -12 -2 0.08 0.24
 8 -12 -1 1.59 0.34
 8 -12 0 3.3 0.42
 8 -12 1 0.15 0.24
 8 -12 2 13.47 0.75
 8 -12 3 7.9 0.55
 -8 -10 12 3.28 0.4
 8 -10 -12 3.49 0.36
 -8 -10 11 24.05 1.18
 -8 -10 10 0.31 0.41
 -8 -10 9 0 0.43
 -8 -10 8 9.35 0.95
 -8 -10 7 30.63 1.69
 -8 -10 6 3.02 0.67
 -8 -10 5 22.92 1.52
 8 -10 -5 23.45 1.4
 -8 -10 5 22.75 1.51
 -8 -10 4 12.99 1.18
 8 -10 -4 16.49 1.19
 -8 -10 4 13.51 1.19
 -8 -10 3 8.52 0.98
 -8 -10 3 10.25 1.1
 8 -10 -3 9.46 0.94
 -8 -10 2 4.06 0.74
 8 -10 -2 3 0.58
 -8 -10 2 3.2 0.7
 -8 -10 1 49.07 2.2
 -8 -10 1 48.72 2.17
 8 -10 -1 49.76 2.14
 8 -10 0 3.66 0.63
 -8 -10 0 5.82 0.74
 8 -10 1 19.31 1.28
 8 -10 2 22.96 1.39
 8 -10 3 3.77 0.63
 8 -10 4 14.28 1.08
 8 -10 5 29.89 1.5
 8 -10 6 2.97 0.53
 -8 -8 14 2.44 0.37
 -8 -8 14 2.97 0.5
 -8 -8 13 6.73 0.79
 -8 -8 12 7.41 0.87
 -8 -8 11 7.51 0.93
 -8 -8 10 107.39 3.73
 -8 -8 9 1.15 0.75
 -8 -8 8 81.27 3.29
 -8 -8 8 90.69 3.51
 -8 -8 7 32.63 2.04
 -8 -8 7 31.71 1.98
 -8 -8 6 48.71 2.5
 -8 -8 6 51.03 2.52
 -8 -8 5 114.59 4.11
 -8 -8 5 113.92 4.01
 -8 -8 4 4.16 0.87
 -8 -8 4 4.53 0.77
 -8 -8 3 17.37 1.47
 -8 -8 3 18.17 1.46
 -8 -8 2 59.82 4.94
 -8 -8 2 67.84 2.91
 -8 -8 2 67.11 2.79
 8 -8 -1 32.69 1.8
 -8 -8 1 39.51 3.97
 8 -8 -1 34.23 2.05
 -8 -8 1 33.58 1.87
 -8 -8 0 75.25 5.52
 8 -8 0 74.31 3.08
 8 -8 0 71.79 2.77
 -8 -8 -1 2.32 0.98
 8 -8 1 2.94 0.69
 8 -8 1 3.12 0.67
 8 -8 2 95.46 3.29
 8 -8 2 97.91 3.56
 8 -8 3 58.83 2.65
 8 -8 3 59.3 2.47
 8 -8 4 14.46 1.19
 8 -8 4 16.47 1.31
 8 -8 4 13.86 1.17
 8 -8 5 22.99 1.49
 8 -8 5 23.72 1.52
 8 -8 5 22.43 1.46
 8 -8 6 1.17 0.49
 8 -8 6 1.07 0.5
 8 -8 7 34.4 1.86
 8 -8 7 34.82 1.82
 8 -8 8 0.58 0.52
 8 -8 8 0.27 0.46
 8 -8 9 11.02 1.07
 8 -8 10 14.05 1.12
 -8 -6 16 16.22 0.91
 -8 -6 15 27.77 1.44
 -8 -6 14 17.36 1.29
 -8 -6 10 37 2.15
 -8 -6 9 17.18 1.47
 8 -6 -8 30.96 3.72
 -8 -6 8 26.76 1.79
 -8 -6 7 219.09 6.07
 8 -6 -7 236.39 10.26
 -8 -6 7 213.52 9.76
 -8 -6 6 64.64 4.93
 -8 -6 6 69.53 2.9
 -8 -6 5 490.11 15.3
 -8 -6 4 353.47 10.97
 -8 -6 4 332.64 11.89
 -8 -6 3 504.6 15.44
 -8 -6 3 544.92 14.66
 -8 -6 2 64.23 4.16
 -8 -6 1 194.36 8.17
 -8 -6 0 325.42 11.37
 -8 -6 -1 80.88 5.28
 -8 -6 -2 160.35 7.79
 8 -6 2 146.1 4.08
 8 -6 3 27.17 3.11
 -8 -6 -3 26.22 3.16
 8 -6 3 26.51 1.47
 8 -6 3 25.29 1.43
 -8 -6 -4 6.53 1.66
 8 -6 4 8.93 0.92
 8 -6 4 8.98 0.88
 8 -6 5 109.71 6.61
 8 -6 5 108.59 3.59
 8 -6 5 110.64 3.49
 -8 -6 -5 111.82 7.15
 8 -6 6 16.31 1.3
 8 -6 6 18.54 2.71
 8 -6 6 15.12 1.18
 -8 -6 -6 19.06 3.06
 8 -6 7 60.4 2.64
 8 -6 7 60.65 2.51
 8 -6 8 36.08 2.02
 8 -6 8 36.85 1.91
 8 -6 9 170.52 5.05
 8 -6 10 20.02 1.54
 8 -6 11 23.96 1.57
 8 -4 -11 9.82 2.5
 8 -4 -11 7 1.95
 8 -4 -10 312.97 12.68
 -8 -4 10 307.48 7.49
 8 -4 -9 88.14 6.24
 -8 -4 9 93.68 3.28
 -8 -4 8 347.57 11.92
 8 -4 -8 332.21 12.72
 -8 -4 8 357.67 11.38
 -8 -4 7 232.2 8.39
 -8 -4 7 208.47 8.55
 8 -4 -7 218.19 9.47
 8 -4 -6 76.33 5.12
 -8 -4 6 90.7 4.71
 -8 -4 6 81.48 4.89
 8 -4 -5 392.23 12.38
 -8 -4 5 375.52 11.69
 -8 -4 5 388.74 11.16
 -8 -4 4 73.31 4.38
 -8 -4 4 71.55 4.01
 8 -4 -3 38.4 3.17
 -8 -4 3 39.58 2.87
 8 -4 -2 853.18 20.22
 8 -4 -1 68.4 3.94
 -8 -4 1 57.89 3.86
 -8 -4 0 924.29 22.01
 8 -4 0 949.33 21.03
 -8 -4 -1 48.4 3.61
 -8 -4 -2 811.6 20.18
 8 -4 3 695.81 17.8
 -8 -4 -3 725.64 18.86
 8 -4 4 225.71 8.58
 -8 -4 -4 244.16 9.58
 -8 -4 -5 16.57 2.47
 8 -4 5 18.73 2.32
 8 -4 6 162.22 7.46
 -8 -4 -6 161.16 8.15
 8 -4 7 33.53 1.82
 8 -4 7 32.06 1.63
 -8 -4 -7 35.45 3.88
 8 -4 8 20.86 1.5
 -8 -4 -8 18.1 3.01
 8 -4 8 20.22 1.41
 8 -4 9 85.08 3.23
 8 -4 9 82.05 3.1
 -8 -4 -9 75.6 6.15
 8 -4 10 80.45 3.13
 8 -4 10 84.28 3.25
 8 -4 11 88.3 3.33
 8 -4 11 89.56 3.31
 -8 -2 16 16.78 1.06
 -8 -2 15 37.88 1.79
 -8 -2 14 83.31 2.89
 -8 -2 13 132.1 3.93
 -8 -2 12 114.84 3.55
 8 -2 -12 106.7 6.79
 8 -2 -11 65.35 5.09
 -8 -2 11 71.51 2.61
 -8 -2 11 70.57 5.07
 8 -2 -10 97.79 6.1
 -8 -2 10 107.93 6.21
 -8 -2 9 43.3 3.71
 -8 -2 8 131.71 6.32
 -8 -2 7 108.31 5.47
 -8 -2 7 99.45 4.88
 -8 -2 6 22.62 2.33
 -8 -2 6 20.19 2
 -8 -2 5 1267.32 26.43
 -8 -2 5 1269.16 26.88
 -8 -2 4 798.69 18.15
 -8 -2 3 1703.13 33.85
 -8 -2 2 776.13 17.26
 -8 -2 1 243.46 8.09
 -8 -2 0 329.71 9.85
 -8 -2 -1 352.39 10.37
 -8 -2 -2 156.18 6.32
 8 -2 2 165.43 4.91
 8 -2 3 364.5 10.14
 -8 -2 -3 387.81 11.32
 8 -2 4 89.97 4.33
 -8 -2 -4 82.56 4.75
 8 -2 5 170.97 6.48
 -8 -2 -5 152.15 7.02
 -8 -2 -6 75.3 4.94
 -8 -2 -7 267.74 10.42
 8 -2 8 40.35 1.97
 8 -2 8 44.84 2.16
 -8 -2 -8 42.27 4.05
 8 -2 9 295.57 7.22
 8 -2 9 312.23 7.61
 -8 -2 -9 292.41 11.94
 8 -2 10 112.06 3.91
 -8 -2 -10 94.3 6.65
 8 -2 11 75.74 3.21
 8 -2 12 6.57 1.01
 8 -2 13 6.41 0.94
 -8 0 19 11.35 0.63
 -8 0 18 67.38 2.14
 -8 0 17 36.05 1.65
 -8 0 16 6.33 0.78
 -8 0 15 9.6 0.98
 -8 0 14 22.69 1.53
 -8 0 13 71.88 2.81
 -8 0 12 337.14 7.85
 -8 0 12 326.34 12.97
 -8 0 11 188.17 5.01
 -8 0 11 185.65 9.14
 -8 0 10 612.2 18.21
 -8 0 9 46.02 4
 -8 0 8 1687.05 36.76
 -8 0 7 7.07 1.43
 -8 0 6 1156.12 23.44
 -8 0 6 1206.23 26.23
 -8 0 5 859.79 17.66
 -8 0 5 850.59 19.72
 -8 0 4 50.43 3.13
 -8 0 3 160.19 5.69
 -8 0 2 138.54 5
 -8 0 1 32.08 2.14
 -8 0 0 1325.93 26.22
 -8 0 -1 1017.16 22.28
 -8 0 -1 1026.16 20.85
 -8 0 -2 352.61 9.99
 8 0 2 349.62 8.24
 8 0 3 6.85 0.87
 -8 0 -3 6.5 1.31
 -8 0 -4 1213.03 26.11
 -8 0 -5 88.78 4.66
 -8 0 -6 73.74 4.38
 -8 0 -7 99.63 5.4
 -8 0 -8 2.92 0.99
 8 0 9 2.61 0.6
 8 0 9 2.99 0.7
 8 0 10 0.79 0.55
 8 0 11 5.2 0.92
 8 0 12 93.76 3.68
 8 0 13 87.64 3.49
 8 0 13 86.26 3.17
 8 0 14 83.62 2.95
 8 0 15 5.22 0.66
 8 0 16 6.54 0.6
 -8 2 19 6.17 0.49
 -8 2 18 1.63 0.41
 -8 2 17 24.78 1.36
 -8 2 16 16.4 1.19
 -8 2 15 49.74 2.27
 -8 2 14 78.62 2.98
 -8 2 13 125.46 4.01
 -8 2 12 106.91 3.58
 -8 2 12 105.55 7.41
 -8 2 11 65.61 2.6
 -8 2 11 68.95 5.7
 -8 2 10 108.29 3.42
 -8 2 10 119.08 7.26
 -8 2 9 49.67 4.44
 -8 2 8 123.68 6.71
 -8 2 7 112.43 6.05
 -8 2 6 22.43 2.49
 -8 2 5 1186.93 26.38
 -8 2 4 730.46 17.47
 -8 2 3 1700.7 34.2
 -8 2 2 711.18 16.25
 -8 2 1 289.49 8.05
 -8 2 0 331.59 8.58
 -8 2 -1 310.35 7.9
 -8 2 -2 160.61 4.85
 -8 2 -3 414.29 9.39
 8 2 8 48.73 2.3
 8 2 8 48.97 2.24
 8 2 9 307.89 7.32
 8 2 9 298.35 7.63
 8 2 9 317.94 7.58
 8 2 10 88.61 3.44
 8 2 10 87.01 3.34
 8 2 10 88.29 3.1
 8 2 11 69.93 3.06
 8 2 11 71.08 3.02
 8 2 12 8.1 1.1
 8 2 13 5.43 0.85
 8 2 13 6.83 1.01
 8 2 14 11.67 1.09
 8 2 15 11.25 0.96
 8 2 16 7.22 0.69
 8 2 17 15.04 0.75
 -8 4 18 11.98 0.73
 -8 4 17 32.2 1.42
 -8 4 16 8.42 0.84
 -8 4 15 1.93 0.56
 -8 4 14 7.12 0.89
 -8 4 13 2.02 0.56
 -8 4 12 207.5 5.54
 -8 4 11 8.9 0.97
 -8 4 10 309.08 7.28
 -8 4 10 308.31 13.05
 -8 4 9 85.28 6.2
 -8 4 9 89.19 3.01
 -8 4 8 349.56 12.92
 -8 4 7 198.15 8.87
 -8 4 6 75.53 5.01
 -8 4 5 351.46 11.63
 -8 4 4 76.63 4.58
 -8 4 3 37.24 2.97
 -8 4 2 827.73 19.13
 -8 4 1 66.83 3.54
 8 4 7 38.81 2.03
 8 4 7 35.86 1.92
 8 4 7 37.2 2.03
 8 4 8 20.07 1.47
 8 4 8 18.77 1.46
 8 4 9 71.17 2.92
 8 4 9 74.47 2.93
 8 4 9 69.53 2.97
 8 4 10 96.85 3.47
 8 4 10 91.51 3.41
 8 4 10 89.9 3.48
 8 4 11 90.22 3.22
 8 4 11 82 3.19
 8 4 11 79.36 3.28
 8 4 12 8.07 1.02
 8 4 12 6.9 0.99
 8 4 13 13.52 1.25
 8 4 14 44.76 2.05
 8 4 15 3.34 0.55
 8 4 16 5.27 0.52
 -8 6 16 17.11 0.87
 -8 6 15 32.82 1.4
 -8 6 14 25.45 1.33
 -8 6 13 13 1
 -8 6 12 18.48 1.21
 -8 6 11 46.29 2.01
 8 6 3 28.62 1.63
 8 6 3 28.89 1.69
 8 6 4 7.87 0.9
 8 6 4 6.33 0.83
 8 6 5 117.08 3.93
 8 6 5 123.56 3.99
 8 6 6 16.21 1.35
 8 6 6 18.82 1.43
 8 6 7 62.92 2.77
 8 6 8 42.74 2.25
 8 6 8 40.81 2.26
 8 6 9 196.28 5.52
 8 6 9 183.46 5.46
 8 6 10 17.4 1.34
 8 6 10 18 1.44
 8 6 11 20.99 1.44
 8 6 11 20.54 1.48
 8 6 12 2.07 0.6
 8 6 12 2.89 0.63
 8 6 13 3.93 0.58
 8 6 14 17.5 1
 8 8 1 2.32 0.59
 8 8 2 104.03 3.49
 8 8 3 49.57 2.28
 8 8 4 17.12 1.35
 8 8 7 30.99 1.86
 8 8 8 0.06 0.47
 8 8 9 12.4 1.1
 8 8 10 15.35 1.15
 8 8 11 2.37 0.48
 -8 10 12 3.35 0.34
 8 10 5 29.28 1.56
 8 10 6 1.66 0.43
 8 10 7 40.03 1.62
 8 10 8 5.03 0.52
 -9 -11 9 20.48 0.95
 9 -11 -9 22.66 0.89
 -9 -11 8 11.17 0.77
 9 -11 -8 12.72 0.73
 -9 -11 7 0.6 0.34
 9 -11 -7 0.26 0.28
 -9 -11 6 4.55 0.59
 9 -11 -6 4.53 0.54
 -9 -11 5 9.66 0.82
 9 -11 -5 10.76 0.79
 -9 -11 4 11.42 0.89
 9 -11 -4 12 0.86
 -9 -11 3 6.26 0.66
 9 -11 -3 7.94 0.73
 9 -11 -2 6.13 0.68
 9 -11 -1 19.45 1.12
 9 -11 0 13.35 0.93
 9 -11 1 45.3 1.77
 9 -11 2 18 1.07
 9 -11 3 27.01 1.26
 9 -11 4 10.22 0.76
 9 -11 5 1.16 0.31
 -9 -9 13 -0.16 0.23
 -9 -9 13 0.08 0.28
 -9 -9 12 15.09 1.01
 -9 -9 11 2.91 0.62
 -9 -9 10 1.5 0.51
 -9 -9 9 27.02 1.65
 -9 -9 8 1.94 0.64
 -9 -9 7 7.96 1.03
 -9 -9 7 7.61 1.05
 -9 -9 6 68.75 2.9
 -9 -9 6 66.35 2.79
 -9 -9 5 38.58 2.14
 -9 -9 5 36.66 2.06
 -9 -9 4 46.38 2.34
 -9 -9 4 43.24 2.24
 -9 -9 3 9.75 1.08
 -9 -9 3 9.88 1.09
 9 -9 -3 10.12 1.02
 -9 -9 2 57.57 2.62
 -9 -9 2 61.68 2.6
 9 -9 -2 59.4 2.47
 9 -9 -1 14.43 1.17
 -9 -9 1 12.17 1.16
 -9 -9 0 12.44 1.14
 9 -9 0 13.86 1.15
 -9 -9 -1 26.71 1.64
 9 -9 1 28.68 1.63
 9 -9 2 41.61 2
 9 -9 3 4.45 0.76
 9 -9 3 5.52 0.77
 9 -9 4 46.26 2.07
 9 -9 5 49.6 2.03
 9 -9 5 51.17 2.16
 9 -9 6 22.91 1.35
 9 -9 6 25.65 1.47
 9 -9 7 74.8 2.56
 9 -9 7 74.48 2.56
 -9 -7 15 0.45 0.34
 -9 -7 14 13.26 1.02
 -9 -7 13 38.77 1.92
 -9 -7 12 7.45 0.96
 -9 -7 11 39.95 2.14
 -9 -7 10 34.19 2.04
 -9 -7 9 90.57 3.51
 -9 -7 8 2.75 0.76
 -9 -7 7 74.45 3.16
 -9 -7 6 12.32 2.3
 -9 -7 6 13 1.29
 -9 -7 5 14.21 2.32
 -9 -7 5 11.17 1.18
 -9 -7 5 11.5 1.2
 -9 -7 4 24.57 3.17
 -9 -7 4 25.81 1.68
 -9 -7 3 128.69 4.13
 -9 -7 3 140.86 7.56
 -9 -7 2 114.93 3.76
 -9 -7 2 121.61 6.3
 -9 -7 2 118.68 6.91
 9 -7 -1 211.66 5.9
 -9 -7 1 220.66 8.9
 9 -7 0 195.62 5.42
 9 -7 0 174.36 4.88
 9 -7 1 197.31 5.49
 9 -7 1 191.07 5.13
 -9 -7 -2 96.14 6.43
 9 -7 2 101.51 6.35
 9 -7 2 95.03 3.4
 9 -7 2 89.27 3.11
 9 -7 3 32.21 3.6
 -9 -7 -3 28.44 3.67
 9 -7 3 36.04 1.8
 9 -7 3 35.03 1.89
 9 -7 3 33.23 1.76
 9 -7 4 33.21 1.78
 9 -7 4 33.24 1.77
 9 -7 5 1.59 0.56
 9 -7 5 1.98 0.54
 9 -7 6 3.25 0.69
 9 -7 6 3.56 0.67
 9 -7 7 12.57 1.11
 9 -7 7 12.87 1.21
 9 -7 8 66.45 2.75
 9 -7 8 66.59 2.58
 9 -7 9 23.98 1.55
 9 -7 10 70.19 2.69
 -9 -5 16 28.66 1.38
 -9 -5 11 130.81 4.25
 -9 -5 10 164.7 4.93
 9 -5 -9 170.89 9.43
 -9 -5 9 179.09 5.2
 -9 -5 8 47.06 4.25
 9 -5 -8 49.06 4.73
 -9 -5 8 46.69 2.29
 -9 -5 7 127.31 4.11
 9 -5 -7 132.62 7.66
 -9 -5 7 136.31 7.14
 -9 -5 6 349.77 12.25
 9 -5 -6 351.52 13.04
 -9 -5 6 368.17 11.56
 9 -5 -5 50.44 4.32
 -9 -5 5 52.63 4.11
 -9 -5 5 50.76 3.72
 9 -5 -4 324.17 11.65
 -9 -5 4 315.46 11.11
 -9 -5 4 326.21 10.5
 9 -5 -3 228.97 9.26
 -9 -5 3 236.96 8.51
 -9 -5 2 146.03 6.35
 9 -5 -2 138.65 6.76
 -9 -5 1 133.34 6.63
 -9 -5 0 38.14 3.5
 -9 -5 -1 130.09 6.76
 -9 -5 -2 102.21 6.08
 -9 -5 -3 128.72 7.09
 9 -5 3 123.68 6.49
 9 -5 4 362.64 8.2
 9 -5 4 370.17 12.56
 -9 -5 -4 365.58 13.36
 -9 -5 -5 7.81 2.06
 9 -5 5 8.15 1.75
 9 -5 5 8.75 0.94
 9 -5 5 8.38 0.84
 9 -5 6 139.96 7.37
 9 -5 6 138.46 4.21
 9 -5 6 130.27 3.88
 -9 -5 -6 135.44 8.07
 9 -5 7 45.28 2.06
 9 -5 7 49.94 2.38
 -9 -5 -7 50.73 4.97
 9 -5 8 82.14 3.19
 9 -5 8 76.85 2.84
 9 -5 9 39.56 2.16
 9 -5 10 34.87 2
 9 -3 -11 190.73 9.56
 9 -3 -10 6.72 1.87
 9 -3 -9 304.31 12.07
 -9 -3 9 322.43 11.37
 -9 -3 8 21.97 2.53
 9 -3 -8 20.99 2.87
 -9 -3 8 22.87 2.68
 -9 -3 7 97.24 5.33
 -9 -3 7 87.64 4.98
 9 -3 -7 93.21 5.72
 -9 -3 6 48.41 3.49
 9 -3 -6 51.25 3.97
 -9 -3 6 51.93 3.67
 -9 -3 5 141.06 6.08
 -9 -3 5 137.67 6.03
 -9 -3 4 586.59 14.94
 -9 -3 3 295.44 9.17
 -9 -3 2 175.19 6.49
 -9 -3 1 378.55 11.76
 9 -3 -1 409.81 11.11
 -9 -3 0 3.79 1.14
 9 -3 0 5.85 1.08
 -9 -3 -1 646.89 16.89
 9 -3 1 645.11 14.87
 -9 -3 -2 14.86 2.09
 9 -3 3 91.88 4.74
 -9 -3 -3 86.65 5.21
 9 -3 4 60.53 3.93
 -9 -3 -4 58.79 4.38
 -9 -3 -5 10.12 1.97
 9 -3 5 12.32 1.8
 9 -3 6 31.4 2.99
 -9 -3 -6 28.79 3.31
 9 -3 7 26.53 1.58
 9 -3 7 25.06 1.6
 -9 -3 -7 28.01 3.47
 9 -3 8 45.82 2.2
 9 -3 8 43.02 2.2
 9 -3 9 163.24 4.86
 9 -3 9 169.12 4.98
 9 -3 10 71.39 3.01
 9 -3 11 63.89 2.86
 9 -3 12 27.59 1.78
 -9 -1 18 16.15 0.85
 -9 -1 17 3.27 0.51
 -9 -1 16 102.19 3.15
 -9 -1 15 5.54 0.79
 -9 -1 14 69.23 2.67
 -9 -1 13 39.76 1.98
 -9 -1 12 307.23 7.19
 9 -1 -12 280.64 11.63
 -9 -1 12 282.8 12.03
 -9 -1 11 103.15 3.37
 -9 -1 11 92.53 6.26
 -9 -1 10 37.87 1.81
 -9 -1 10 40.13 3.93
 -9 -1 9 529.15 16.22
 -9 -1 8 28.63 3.07
 -9 -1 7 658.86 15.84
 -9 -1 7 688.62 17.95
 -9 -1 6 940.25 22.11
 -9 -1 6 934.13 20.32
 -9 -1 5 22.68 1.94
 -9 -1 5 20.49 2.19
 -9 -1 4 796.44 18.49
 -9 -1 3 504.68 12.87
 -9 -1 2 2329.12 44.83
 -9 -1 1 1232.38 25.44
 -9 -1 0 171.43 5.89
 -9 -1 0 172.85 6.8
 -9 -1 -1 482.82 13.22
 -9 -1 -2 449.2 12.63
 -9 -1 -3 53.01 3.71
 9 -1 3 63.32 3.24
 -9 -1 -4 357.57 11.16
 9 -1 4 354.13 9.77
 -9 -1 -5 26.74 2.78
 -9 -1 -6 285.61 10.43
 -9 -1 -7 181.81 8.32
 9 -1 8 43.64 2.21
 -9 -1 -8 37.19 3.74
 9 -1 9 35.28 2.04
 -9 -1 -9 38.05 3.98
 9 -1 10 2.84 0.76
 9 -1 11 31.09 2.03
 9 -1 12 84.86 3.1
 9 -1 12 95.1 3.63
 9 -1 13 28.28 1.56
 9 -1 13 27.72 1.87
 9 -1 14 18.66 1.13
 -9 1 19 26.14 1
 -9 1 18 15.82 0.94
 -9 1 17 3.94 0.62
 -9 1 16 106.1 3.34
 -9 1 15 4.08 0.77
 -9 1 14 76.02 2.93
 -9 1 13 51.51 2.35
 -9 1 12 301.74 7.29
 -9 1 12 296.27 12.87
 -9 1 11 116.77 3.7
 -9 1 11 116.03 7.46
 -9 1 10 41.02 1.93
 -9 1 10 40.94 4.28
 -9 1 9 562.67 17.39
 -9 1 8 31.88 3.34
 -9 1 7 669.07 18.18
 -9 1 6 856.42 20.94
 -9 1 5 17.93 2.16
 -9 1 4 738.41 17.69
 -9 1 3 542.23 13.64
 -9 1 2 2289.95 44.09
 -9 1 1 1162.36 23.98
 -9 1 0 167.31 5.58
 -9 1 -1 455.16 10.98
 -9 1 -2 451.67 10.84
 -9 1 -3 76.66 3.34
 -9 1 -3 71.13 4.06
 -9 1 -4 392.77 9.62
 -9 1 -4 373.95 11.23
 -9 1 -5 30.74 2.73
 -9 1 -6 292.51 9.86
 9 1 8 39.2 2.09
 9 1 8 40.2 1.97
 9 1 9 44.39 2.32
 9 1 9 48.77 2.28
 9 1 10 0.22 0.49
 9 1 10 2.89 0.8
 9 1 11 28.2 1.9
 9 1 12 95.68 3.72
 9 1 13 23.22 1.72
 9 1 13 25.71 1.64
 9 1 14 19.34 1.31
 9 1 15 25.92 1.36
 9 1 16 10.95 0.74
 -9 3 18 0.1 0.28
 -9 3 17 6.22 0.67
 -9 3 16 13.28 1.05
 -9 3 15 28.11 1.65
 -9 3 14 29.38 1.71
 -9 3 13 68.75 2.78
 -9 3 12 355.75 8.33
 -9 3 11 197.53 10.47
 -9 3 11 203.05 5.44
 -9 3 10 11.23 1.05
 -9 3 10 11.44 2.39
 -9 3 9 300.72 7.04
 -9 3 9 298.74 12.3
 -9 3 8 21.53 2.94
 -9 3 7 91.43 5.74
 -9 3 6 64.03 4.53
 -9 3 5 132.02 6.4
 -9 3 4 534.67 14.64
 -9 3 3 292.26 9.41
 -9 3 2 198.23 7.08
 -9 3 1 375.23 10.32
 -9 3 0 7.98 1.19
 9 3 7 27.21 1.7
 9 3 7 26.26 1.66
 9 3 7 25.57 1.62
 9 3 8 45.97 2.28
 9 3 8 45.99 2.24
 9 3 8 44.42 2.23
 9 3 9 160.26 4.73
 9 3 9 151.48 4.76
 9 3 9 156.36 4.82
 9 3 10 76.89 2.99
 9 3 10 74.21 3.16
 9 3 10 79.98 3.18
 9 3 11 72.22 2.79
 9 3 11 69.28 3.02
 9 3 11 74.46 3.08
 9 3 12 27.21 1.82
 9 3 13 20.14 1.45
 9 3 14 18.54 1.3
 9 3 15 7.35 0.76
 9 3 16 9.19 0.67
 -9 5 17 8.15 0.62
 -9 5 16 31.26 1.38
 -9 5 15 7.01 0.72
 -9 5 14 70.94 2.55
 -9 5 13 59.38 2.39
 -9 5 12 64.87 2.55
 -9 5 11 128.46 3.9
 -9 5 10 157.67 4.44
 -9 5 9 175.22 4.71
 -9 5 9 176.52 9.51
 -9 5 8 54.98 2.19
 -9 5 8 50.58 4.78
 -9 5 7 121.13 7.19
 -9 5 6 347.58 12.66
 -9 5 5 45.93 3.98
 -9 5 4 303.44 10.77
 -9 5 3 214.38 8.33
 9 5 4 365.54 8.55
 9 5 5 6.85 0.85
 9 5 5 5.2 0.79
 9 5 6 133.57 4.24
 9 5 6 131.67 4.32
 9 5 7 50.05 2.41
 9 5 7 48.07 2.45
 9 5 8 85.34 3.3
 9 5 8 81.24 3.3
 9 5 9 40.3 2.2
 9 5 9 40.87 2.23
 9 5 10 37.65 2.08
 9 5 10 35 2.08
 9 5 11 27.55 1.76
 9 5 12 28.55 1.71
 9 5 12 30.37 1.78
 9 5 13 24.9 1.47
 9 5 14 11.64 0.9
 9 5 15 15.58 0.88
 -9 7 15 0.27 0.21
 9 7 1 197.9 5.3
 9 7 2 81.12 3.02
 9 7 3 31.18 1.81
 9 7 3 32.22 1.82
 9 7 4 41.13 2.07
 9 7 4 39.06 2.1
 9 7 5 1.02 0.51
 9 7 5 0.9 0.51
 9 7 6 6.31 0.91
 9 7 7 16.61 1.42
 9 7 7 17.04 1.42
 9 7 8 71.75 2.92
 9 7 8 68.5 2.94
 9 7 9 25.13 1.47
 9 7 9 26.12 1.69
 9 7 10 67.74 2.48
 9 7 10 68.32 2.7
 9 7 11 56.77 2.12
 9 7 11 62.7 2.4
 9 7 12 36.19 1.46
 9 7 13 7.25 0.54
 -9 9 13 0.35 0.21
 9 9 6 28.91 1.7
 9 9 7 74.23 2.75
 9 9 8 0.99 0.46
 9 9 9 23.37 1.23
 9 9 10 2.93 0.43
 -9 11 8 11.15 0.61
 -9 11 7 0.6 0.26
 -9 11 6 4.18 0.43
 -9 11 5 10.76 0.66
 9 11 3 31.81 1.39
 9 11 4 11.3 0.78
 9 11 5 2.36 0.35
 10 -12 -3 7.69 0.49
 10 -12 -2 5.78 0.44
 10 -12 -1 9.58 0.57
 10 -12 0 0.71 0.21
 -10 -10 11 1.56 0.36
 10 -10 -11 2.18 0.31
 -10 -10 10 4.53 0.56
 10 -10 -10 4.87 0.49
 -10 -10 9 2.8 0.54
 10 -10 -9 3.55 0.49
 -10 -10 8 0.8 0.43
 10 -10 -8 -0.57 0.36
 -10 -10 7 11.16 0.96
 10 -10 -7 11.33 0.89
 -10 -10 6 2.75 0.66
 -10 -10 6 3.72 0.67
 10 -10 -6 2.99 0.59
 -10 -10 5 34.8 1.81
 -10 -10 5 33.5 1.72
 10 -10 -5 34.44 1.64
 -10 -10 4 2.8 0.66
 -10 -10 4 2.85 0.66
 10 -10 -4 1.71 0.51
 -10 -10 3 35.27 1.87
 -10 -10 3 38.11 1.81
 10 -10 -3 36.92 1.75
 -10 -10 2 2.86 0.61
 10 -10 -2 3.29 0.59
 -10 -10 1 18.92 1.27
 10 -10 -1 20.67 1.27
 -10 -10 0 22.68 1.35
 10 -10 0 24.1 1.37
 10 -10 1 7.72 0.78
 10 -10 2 17 1.13
 10 -10 3 22.37 1.28
 10 -10 4 25.99 1.34
 10 -10 5 3.46 0.54
 10 -10 6 16.97 0.97
 -10 -8 14 4.55 0.54
 -10 -8 13 30.88 1.48
 -10 -8 12 40.43 1.87
 -10 -8 11 25.26 1.55
 -10 -8 10 11.44 1.14
 -10 -8 9 19.27 1.46
 -10 -8 9 16.66 1.37
 -10 -8 8 11.26 1.21
 -10 -8 8 9.76 1.11
 -10 -8 7 4.85 0.9
 -10 -8 7 4.91 0.81
 -10 -8 6 4.33 0.86
 -10 -8 6 3.42 0.79
 -10 -8 5 6.2 0.97
 -10 -8 5 5.69 0.89
 -10 -8 4 62 2.84
 -10 -8 4 60.59 2.7
 -10 -8 3 22.93 1.68
 -10 -8 3 24.67 1.63
 10 -8 -2 1.61 0.54
 10 -8 -1 39.03 1.96
 10 -8 0 9.04 0.96
 10 -8 1 9.3 0.95
 10 -8 2 46.72 2.15
 10 -8 3 8.64 0.92
 10 -8 4 3.4 0.61
 10 -8 4 3.3 0.61
 10 -8 5 22.5 1.42
 10 -8 5 22.94 1.42
 10 -8 6 22.82 1.44
 10 -8 6 21.33 1.37
 10 -8 7 13.18 1.09
 10 -8 7 13.23 1.07
 -10 -6 16 1.66 0.38
 -10 -6 15 32.75 1.54
 -10 -6 10 12.65 1.26
 -10 -6 9 4.54 0.88
 -10 -6 8 162.13 5.04
 -10 -6 7 125.34 7.27
 -10 -6 7 114.51 4.03
 -10 -6 6 101.79 6.48
 -10 -6 5 254.36 10.61
 -10 -6 5 270.29 10
 -10 -6 4 80.16 5.04
 -10 -6 4 72.51 5.22
 -10 -6 3 222.58 9.55
 -10 -6 3 218.48 8.83
 -10 -6 2 113.36 6.05
 -10 -6 1 69.4 4.67
 -10 -6 0 2.64 1.37
 10 -6 0 3.85 0.62
 10 -6 1 10.42 1.04
 10 -6 1 10.15 0.9
 -10 -6 -2 32.62 3.72
 10 -6 2 31.29 3.4
 10 -6 2 26.86 1.49
 -10 -6 -3 41.86 4.27
 10 -6 3 39.91 1.91
 10 -6 3 42.66 4.1
 10 -6 3 37.54 1.82
 -10 -6 -4 20.11 3.18
 10 -6 4 18.75 1.36
 10 -6 4 19.79 2.79
 10 -6 4 16.04 1.16
 10 -6 5 91.48 6.15
 10 -6 5 83.77 2.96
 10 -6 5 86.6 3.16
 10 -6 6 60.14 2.62
 10 -6 6 57.46 2.38
 10 -6 7 9.15 1.07
 10 -6 7 6.8 0.83
 10 -6 8 35.38 1.99
 10 -6 9 20.04 1.47
 -10 -4 17 -0.15 0.33
 10 -4 -10 253.31 11.67
 -10 -4 10 264.6 6.67
 10 -4 -9 150.36 8.55
 -10 -4 9 150.64 4.51
 -10 -4 8 123.98 6.73
 10 -4 -8 118.53 7.35
 -10 -4 8 130.67 4.09
 -10 -4 8 135.45 6.95
 -10 -4 7 111.26 6.07
 10 -4 -7 126.9 7.21
 -10 -4 7 116.96 6.36
 10 -4 -6 70.6 5.15
 -10 -4 6 68.47 4.64
 -10 -4 6 71.54 4.59
 10 -4 -5 117.92 6.41
 -10 -4 5 100.11 5.61
 -10 -4 5 107.95 5.63
 10 -4 -4 42.29 3.75
 -10 -4 4 46.99 3.52
 10 -4 -3 1.6 0.97
 -10 -4 3 2.93 0.93
 10 -4 -2 275.63 9.74
 -10 -4 2 294.07 9.6
 -10 -4 1 56.06 4.22
 10 -4 -1 58.27 3.88
 10 -4 0 87.51 4.61
 -10 -4 0 81.13 5.19
 -10 -4 -1 6.47 1.56
 -10 -4 -2 51.34 4.24
 -10 -4 -3 48.83 4.29
 10 -4 3 43.83 3.59
 10 -4 4 7.44 1.61
 -10 -4 -4 11.96 2.24
 -10 -4 -5 30.13 3.63
 10 -4 5 36.77 1.84
 10 -4 5 35.45 3.38
 10 -4 6 8.65 1.78
 10 -4 6 7.18 0.91
 -10 -4 -6 5.73 1.7
 10 -4 6 7.64 0.78
 10 -4 6 8.87 0.93
 10 -4 7 50.16 2.38
 10 -4 7 51.44 2.13
 10 -4 7 54.33 2.39
 -10 -4 -7 53.29 5.06
 10 -4 8 61.61 2.71
 10 -4 8 62.89 2.65
 10 -4 9 97.83 3.47
 10 -4 10 41.8 2.14
 10 -4 11 8.06 0.96
 -10 -2 16 0.94 0.39
 -10 -2 15 32.49 1.6
 -10 -2 14 1.28 0.43
 -10 -2 13 182.18 4.91
 -10 -2 12 314.81 7.38
 -10 -2 11 206.19 5.27
 10 -2 -11 179.93 9.25
 -10 -2 11 184.74 9.19
 -10 -2 10 17.73 1.23
 10 -2 -10 13.63 2.53
 -10 -2 10 16.69 2.56
 -10 -2 9 0.78 1.01
 -10 -2 8 46.07 3.99
 -10 -2 7 375.68 11.36
 -10 -2 7 407.34 12.74
 -10 -2 6 37.96 2.91
 -10 -2 6 40.15 3.36
 -10 -2 5 804.58 18.98
 -10 -2 5 836.58 19.97
 -10 -2 4 538.62 14.38
 -10 -2 3 972.55 21.98
 -10 -2 2 -0.26 0.66
 -10 -2 1 105.5 4.84
 -10 -2 0 537.38 15.01
 -10 -2 -1 31.96 2.98
 -10 -2 -2 12.23 1.88
 -10 -2 -3 458.9 14.14
 10 -2 3 485.2 12.73
 -10 -2 -4 2.38 1.1
 10 -2 4 4.38 1.12
 -10 -2 -5 82.75 5.54
 10 -2 5 99.26 5.02
 -10 -2 -6 289.09 11.29
 -10 -2 -7 104.92 6.68
 10 -2 7 98.97 3.55
 -10 -2 -8 22.03 3.2
 10 -2 8 25.34 1.69
 -10 -2 -9 48.82 4.83
 10 -2 9 61.87 2.8
 10 -2 10 28.62 1.91
 10 -2 11 8.57 1.11
 10 -2 12 8.15 1.08
 10 -2 13 1.61 0.55
 -10 0 18 14.92 0.85
 -10 0 17 2.61 0.49
 -10 0 16 21.49 1.33
 -10 0 15 2.5 0.57
 -10 0 14 19.56 1.4
 -10 0 13 -0.31 0.51
 -10 0 12 21.13 1.44
 -10 0 12 21.21 3.25
 -10 0 11 17.95 1.3
 -10 0 11 16.92 2.86
 -10 0 10 959.2 18.72
 -10 0 10 965.17 25.99
 -10 0 9 372.5 13.41
 -10 0 8 552.79 16.7
 -10 0 7 199.65 8.55
 -10 0 6 245.08 9.19
 -10 0 5 106.93 5.47
 -10 0 5 113.56 4.24
 -10 0 4 10.33 1.62
 -10 0 3 253.57 8.27
 -10 0 2 804.64 18.4
 -10 0 1 259.69 8.01
 -10 0 0 468.64 11.91
 -10 0 -1 40 2.65
 10 0 2 1730.77 32.25
 -10 0 -2 1630.9 35.34
 -10 0 -2 1657.04 33.36
 -10 0 -3 200.52 7.84
 -10 0 -3 195.97 6.55
 -10 0 -4 261.61 9.43
 -10 0 -5 68.65 4.56
 -10 0 -6 99.69 5.77
 -10 0 -7 127.93 6.84
 10 0 7 131.16 4.21
 -10 0 -8 94.01 5.94
 10 0 8 100.58 3.68
 10 0 8 102.64 3.44
 10 0 9 10.53 1.08
 10 0 9 9.91 1.15
 10 0 10 7.51 1.02
 10 0 11 86.93 3.53
 10 0 12 6.84 1.05
 10 0 13 72.46 2.72
 10 0 13 72.06 3.06
 10 0 14 11.21 0.93
 10 0 15 0.45 0.32
 -10 2 18 4.4 0.51
 -10 2 17 61.59 2.17
 -10 2 16 0.87 0.45
 -10 2 15 41.69 2.01
 -10 2 14 2.31 0.66
 -10 2 13 172.3 4.94
 -10 2 12 316.61 7.65
 -10 2 11 193.26 5.31
 -10 2 11 199.81 10.49
 -10 2 10 15.13 1.21
 -10 2 10 18.77 3.07
 -10 2 9 2.48 0.54
 -10 2 9 3.26 1.31
 -10 2 8 35.84 3.8
 -10 2 7 396.64 13.34
 -10 2 6 34.03 3.29
 -10 2 5 815.47 20.45
 -10 2 4 467.74 13.33
 -10 2 3 907.95 21.07
 -10 2 2 1.01 0.71
 -10 2 1 97.66 4.47
 -10 2 0 530.03 13
 -10 2 -1 29.34 2.18
 -10 2 -2 16.68 1.56
 10 2 7 102.24 3.59
 10 2 7 97.62 3.55
 10 2 7 100.8 3.44
 10 2 8 18.41 1.48
 10 2 8 19.29 1.44
 10 2 9 56.48 2.46
 10 2 9 55.25 2.66
 10 2 9 56.82 2.58
 10 2 10 24.11 1.55
 10 2 10 23.07 1.72
 10 2 10 26.93 1.77
 10 2 11 7.78 0.99
 10 2 11 6.35 0.99
 10 2 12 10.16 1.14
 10 2 13 1.99 0.61
 10 2 13 0.93 0.55
 10 2 14 44.49 1.97
 10 2 15 4.06 0.55
 10 2 16 18.53 0.88
 -10 4 18 7.04 0.5
 -10 4 17 0.05 0.29
 -10 4 16 11.79 0.9
 -10 4 15 9.4 0.89
 -10 4 14 40.07 1.92
 -10 4 13 58.26 2.45
 -10 4 12 39.03 1.99
 -10 4 11 232.91 6.02
 -10 4 10 238.4 6.02
 -10 4 10 217.89 11.03
 -10 4 9 160.92 4.49
 -10 4 9 158.74 8.92
 -10 4 8 122.52 3.66
 -10 4 8 120.12 7.49
 -10 4 7 112.19 6.88
 -10 4 6 62.07 4.78
 -10 4 5 115.14 6.33
 -10 4 4 35.72 3.27
 -10 4 3 5.25 1.36
 -10 4 2 269.3 9.15
 10 4 5 32.92 1.89
 10 4 6 5.96 0.89
 10 4 7 46.27 2.34
 10 4 7 44.9 2.27
 10 4 7 44.55 2.34
 10 4 7 46.02 2.22
 10 4 8 60.16 2.72
 10 4 8 57.16 2.57
 10 4 9 100.19 3.63
 10 4 9 97.36 3.53
 10 4 9 103.54 3.76
 10 4 10 35.98 2.01
 10 4 10 35.05 1.98
 10 4 10 34.7 2.05
 10 4 11 5.39 0.94
 10 4 11 7.17 0.91
 10 4 11 6.08 0.87
 10 4 12 5.88 0.86
 10 4 12 6.45 0.93
 10 4 13 20.74 1.4
 10 4 14 2.44 0.51
 10 4 15 1.08 0.32
 -10 6 16 1.49 0.28
 -10 6 15 36.13 1.37
 -10 6 14 16.23 0.99
 -10 6 13 32.55 1.52
 -10 6 12 20.96 1.25
 -10 6 11 84.23 2.8
 10 6 -5 237.42 6.3
 10 6 -4 77.32 3.01
 10 6 -3 173.02 4.99
 10 6 -2 94.03 3.36
 10 6 -1 70.25 2.82
 10 6 0 4.97 0.85
 10 6 0 2.85 0.53
 -10 6 0 4.09 0.56
 10 6 1 8.96 0.92
 10 6 1 10.11 1.06
 10 6 2 32.27 1.85
 10 6 2 29.74 1.72
 10 6 3 47.73 2.28
 10 6 3 49.66 2.39
 10 6 4 23.76 1.63
 10 6 4 26.63 1.72
 10 6 5 80.51 3.22
 10 6 5 89.35 3.4
 10 6 6 70.73 3
 10 6 6 76.02 3.12
 10 6 7 6.72 0.97
 10 6 7 7.56 1.01
 10 6 8 33.92 1.98
 10 6 8 32.3 2.02
 10 6 9 15.58 1.33
 10 6 9 15.53 1.39
 10 6 10 12.69 1.18
 10 6 11 3.5 0.71
 10 6 11 2.28 0.57
 10 6 12 49.02 1.99
 10 6 13 1.8 0.42
 10 6 14 21.1 0.92
 -10 8 14 6.1 0.46
 -10 8 1 46.57 1.94
 10 8 1 9.54 0.98
 10 8 2 41.2 2.03
 10 8 3 11.4 1.09
 10 8 4 3.94 0.72
 10 8 5 21.38 1.5
 10 8 7 17.41 1.39
 10 8 8 5.7 0.8
 10 8 9 1.65 0.56
 10 8 10 1.23 0.44
 -10 10 11 1.9 0.29
 -10 10 10 5.41 0.49
 -10 10 9 4.23 0.51
 -10 10 8 0.18 0.3
 -10 10 7 12.53 0.85
 -10 10 6 2.8 0.47
 -10 10 5 35.44 1.51
 -10 10 4 2.37 0.45
 10 10 5 4.59 0.64
 10 10 6 18.88 1.1
 10 10 7 2.5 0.44
 11 -11 -7 3.99 0.41
 11 -11 -6 10.79 0.68
 11 -11 -5 4.27 0.49
 11 -11 -4 15.81 0.89
 11 -11 -3 5.1 0.54
 11 -11 -2 17.71 0.96
 11 -11 -1 0.3 0.27
 11 -11 0 8.38 0.68
 11 -11 1 5.85 0.57
 11 -11 2 14.05 0.82
 11 -11 3 4.86 0.49
 11 -11 4 6.08 0.49
 -11 -9 12 1.32 0.37
 -11 -9 11 9.27 0.81
 -11 -9 10 23.52 1.35
 -11 -9 9 9.2 0.92
 -11 -9 8 41.23 2.01
 -11 -9 8 40.4 1.95
 -11 -9 7 9.17 1.05
 -11 -9 7 8.94 0.97
 -11 -9 6 26.2 1.71
 -11 -9 6 24.7 1.58
 -11 -9 5 46.18 2.28
 -11 -9 5 44.97 2.16
 -11 -9 4 19.51 1.51
 -11 -9 4 19.61 1.38
 11 -9 -4 22.2 1.39
 -11 -9 3 8.4 1.02
 -11 -9 3 9.5 0.94
 11 -9 -3 8.39 0.9
 -11 -9 2 7.93 0.98
 11 -9 -2 6.69 0.77
 -11 -9 1 6.47 0.84
 11 -9 -1 5.98 0.77
 11 -9 0 57.16 2.29
 -11 -9 0 51.5 2.35
 -11 -9 -1 36.68 1.9
 11 -9 1 42.11 1.92
 -11 -9 -2 11.15 0.99
 11 -9 2 10.77 0.97
 11 -9 3 50 2.07
 11 -9 4 1.75 0.48
 11 -9 5 30.93 1.52
 11 -9 6 8.46 0.78
 -11 -7 15 6.92 0.61
 -11 -7 14 43.08 1.77
 -11 -7 13 28.96 1.58
 -11 -7 12 43.43 2.07
 -11 -7 11 25.09 1.63
 -11 -7 10 5.71 0.88
 -11 -7 9 18.51 1.46
 -11 -7 8 2.43 0.73
 -11 -7 7 9.4 1.14
 -11 -7 6 57.79 2.72
 -11 -7 6 53.73 2.55
 -11 -7 5 4.55 0.85
 -11 -7 4 209.72 5.77
 -11 -7 3 103.65 3.55
 -11 -7 2 303.71 12.18
 -11 -7 2 307.6 11.49
 11 -7 -1 0.92 0.47
 11 -7 0 44.76 2.05
 11 -7 1 33.06 1.76
 11 -7 2 7.75 0.83
 11 -7 3 95.28 3.21
 11 -7 4 18.13 1.32
 11 -7 4 18.42 1.27
 11 -7 5 1.16 0.54
 11 -7 5 0.33 0.36
 11 -7 6 50.31 2.16
 11 -7 7 8.36 0.89
 -11 -5 16 25.3 1.26
 -11 -5 11 48.94 2.3
 -11 -5 10 84.61 3.26
 -11 -5 9 165.58 4.97
 -11 -5 8 88.24 5.96
 11 -5 -8 81.06 6.33
 -11 -5 8 84.12 3.27
 -11 -5 7 204.84 9.02
 11 -5 -7 209.59 10.15
 -11 -5 7 212.82 9.47
 -11 -5 6 128.58 6.75
 11 -5 -6 126.91 7.51
 -11 -5 6 126.55 7.02
 11 -5 -5 158.36 8.24
 -11 -5 5 155.98 7.4
 -11 -5 5 155.31 7.74
 -11 -5 4 74.2 5.13
 11 -5 -4 72.12 5.24
 -11 -5 4 66.29 4.62
 11 -5 -3 16.68 2.52
 -11 -5 3 18.18 2.41
 11 -5 -2 64.66 4.66
 -11 -5 2 68.77 4.59
 11 -5 -1 76.3 4.88
 -11 -5 1 68.08 4.59
 -11 -5 0 33.29 3.54
 -11 -5 -1 221.43 9.95
 -11 -5 -2 6.33 1.75
 11 -5 2 5.91 0.72
 11 -5 2 7.96 0.78
 -11 -5 -3 160.79 8.74
 11 -5 3 159.13 4.45
 11 -5 3 167.93 8
 11 -5 3 153.72 4.18
 -11 -5 -4 169.84 9.2
 11 -5 4 161.22 8
 11 -5 4 163.76 4.59
 11 -5 4 153.55 4.23
 11 -5 5 318.66 7.64
 11 -5 5 310.26 7.21
 11 -5 5 317.77 12.02
 11 -5 6 56.09 4.68
 11 -5 6 55.68 2.23
 11 -5 6 55.14 2.51
 11 -5 7 65.56 2.47
 -11 -3 13 131.11 3.73
 -11 -3 12 192.88 4.99
 -11 -3 11 2.6 0.5
 11 -3 -10 186.43 9.57
 -11 -3 10 176.26 8.8
 -11 -3 10 181.37 4.77
 11 -3 -9 190.57 9.49
 -11 -3 9 181.28 8.76
 -11 -3 9 192.63 4.93
 -11 -3 8 226.86 9.03
 11 -3 -8 219.45 10.11
 -11 -3 8 227.54 9.65
 -11 -3 8 227.72 5.56
 -11 -3 7 122.73 6.64
 -11 -3 7 118.61 6.07
 11 -3 -7 128.04 7.18
 -11 -3 6 45 3.53
 -11 -3 6 43.69 3.69
 -11 -3 5 173.14 7.28
 -11 -3 5 178.67 7.68
 -11 -3 4 19.73 2.35
 -11 -3 3 3.59 1.08
 -11 -3 2 244.89 8.73
 -11 -3 1 22.46 2.39
 11 -3 -1 19.22 2.17
 11 -3 0 19.25 2.08
 -11 -3 0 19.85 2.61
 -11 -3 -1 99.67 5.95
 -11 -3 -2 308.85 11.44
 -11 -3 -3 327.18 12.14
 11 -3 3 324.34 10.62
 -11 -3 -4 33.03 3.55
 11 -3 4 28.51 2.83
 -11 -3 -5 162.26 8.55
 11 -3 5 165.91 7.33
 11 -3 5 156.32 4.62
 -11 -3 -6 31.73 3.81
 11 -3 6 34.57 1.91
 -11 -3 -7 77.64 6.18
 11 -3 7 79.27 3.13
 11 -3 8 145.5 4.6
 11 -3 9 8.07 1.03
 11 -3 10 39.67 2.16
 11 -3 11 33.88 1.94
 11 -3 12 26.86 1.64
 -11 -1 18 5.21 0.45
 -11 -1 17 10.06 0.74
 -11 -1 16 39.88 1.73
 -11 -1 15 32.72 1.66
 -11 -1 14 6.79 0.85
 -11 -1 13 4.04 0.72
 -11 -1 12 92.11 3.23
 -11 -1 11 382.64 8.65
 -11 -1 11 368.17 14.33
 -11 -1 10 599.28 12.45
 -11 -1 10 602.67 18.92
 -11 -1 9 390.92 8.62
 -11 -1 9 386.1 13.91
 -11 -1 8 241.59 10.1
 -11 -1 7 507.78 13.24
 -11 -1 7 510.06 15.52
 -11 -1 6 22.14 2.64
 -11 -1 6 19.41 1.94
 -11 -1 5 537.25 13.52
 -11 -1 5 558.24 15.36
 -11 -1 4 193.9 7.67
 -11 -1 3 333.54 10.37
 -11 -1 2 780.13 18.59
 -11 -1 1 266.83 8.66
 -11 -1 0 429.61 11.77
 -11 -1 -1 1016.18 22.48
 -11 -1 -1 1021.71 24.42
 -11 -1 -2 28.13 2.94
 -11 -1 -2 29.66 2.48
 11 -1 2 25.32 2.1
 -11 -1 -3 356.73 12.29
 11 -1 3 395.29 10.57
 -11 -1 -4 2.97 1.21
 -11 -1 -5 548.78 16.62
 -11 -1 -6 10.17 2.06
 11 -1 6 9.38 1.04
 -11 -1 -7 52.53 4.61
 11 -1 7 57.19 2.62
 -11 -1 -8 25.31 3.38
 11 -1 8 34.47 2.05
 11 -1 9 2.19 0.75
 11 -1 10 98.41 3.73
 11 -1 11 0.06 0.56
 11 -1 12 27.89 1.86
 11 -1 12 27.26 1.53
 11 -1 13 43.34 2.22
 11 -1 13 44.9 1.85
 -11 1 18 7.85 0.61
 -11 1 17 10.91 0.85
 -11 1 16 39.28 1.81
 -11 1 15 27.31 1.59
 -11 1 14 8.62 0.98
 -11 1 13 1.14 0.59
 -11 1 12 106.92 3.62
 -11 1 11 363.08 8.42
 -11 1 11 373.72 14.82
 -11 1 10 610.25 12.82
 -11 1 10 653.04 20.22
 -11 1 9 377.95 8.53
 -11 1 9 404.69 14.51
 -11 1 8 265.36 11.04
 -11 1 7 497.91 15.63
 -11 1 6 16.67 2.36
 -11 1 5 498.21 14.53
 -11 1 4 143.17 6.43
 -11 1 3 316.55 10.06
 -11 1 2 710.88 17.27
 -11 1 1 241.51 7.98
 -11 1 0 383.81 10.67
 -11 1 -1 1040.7 22.47
 -11 1 -2 30.08 2.32
 -11 1 -3 400.99 10.64
 11 1 6 7.5 0.91
 11 1 6 6.56 0.89
 11 1 7 51.84 2.43
 11 1 7 50.38 2.47
 11 1 7 53.9 2.34
 11 1 8 25.34 1.76
 11 1 8 21.96 1.49
 11 1 9 2 0.65
 11 1 9 1.96 0.7
 11 1 10 90.16 3.59
 11 1 11 0.55 0.58
 11 1 12 30.67 1.95
 11 1 13 40.17 1.96
 11 1 13 43.15 2.2
 11 1 14 1.75 0.48
 11 1 15 47.08 1.66
 -11 3 18 3.31 0.4
 -11 3 17 0.02 0.31
 -11 3 16 24.28 1.33
 -11 3 15 2.35 0.57
 -11 3 14 3.29 0.68
 -11 3 13 138.84 4.22
 -11 3 12 204.95 5.55
 -11 3 11 3 0.7
 -11 3 10 182.42 5.03
 -11 3 10 174.11 9.74
 -11 3 9 172.09 4.78
 -11 3 9 173.15 9.38
 -11 3 8 222.77 5.63
 -11 3 8 213.24 10.11
 -11 3 7 102.12 6.5
 -11 3 6 43.66 3.97
 -11 3 5 174.75 7.97
 -11 3 4 24.77 2.74
 -11 3 3 10.48 1.77
 -11 3 2 228.32 8.26
 -11 3 1 26.82 2.45
 -11 3 0 15.95 1.81
 11 3 5 187.21 5.23
 11 3 5 173.02 5.06
 11 3 6 29.5 1.78
 11 3 6 32.77 1.92
 11 3 6 30.8 1.83
 11 3 7 76.97 3.13
 11 3 7 68.87 2.96
 11 3 7 73.71 3.01
 11 3 8 147.34 4.66
 11 3 8 146.44 4.72
 11 3 8 158.82 4.81
 11 3 9 5.78 0.89
 11 3 9 6.22 0.91
 11 3 9 6.17 0.88
 11 3 10 47.89 2.28
 11 3 10 47.98 2.43
 11 3 10 48.5 2.44
 11 3 11 27.72 1.62
 11 3 11 30.03 1.89
 11 3 11 31.71 1.89
 11 3 12 24.58 1.66
 11 3 13 8 0.93
 11 3 14 4.82 0.63
 11 3 15 8.52 0.68
 -11 5 17 1.54 0.27
 -11 5 16 28.78 1.21
 -11 5 15 28.9 1.35
 -11 5 14 32.88 1.55
 -11 5 14 30.88 1.32
 -11 5 13 4.67 0.68
 -11 5 12 22.29 1.4
 -11 5 11 53.37 2.24
 -11 5 10 75.84 2.75
 -11 5 9 168.32 4.58
 -11 5 8 71.82 2.59
 -11 5 8 65.36 5.61
 -11 5 7 188.73 9.51
 -11 5 6 113.19 6.93
 -11 5 5 144.65 7.64
 -11 5 4 71.74 5.04
 11 5 -3 15.66 1.33
 11 5 0 37.04 2.04
 11 5 1 220.08 6
 11 5 2 5.48 0.83
 11 5 3 155.08 4.82
 11 5 4 157.38 4.89
 11 5 5 304.06 7.69
 11 5 5 317.21 7.98
 11 5 6 57.47 2.66
 11 5 6 58.98 2.77
 11 5 7 61.33 2.85
 11 5 7 64.53 2.84
 11 5 7 62.5 2.91
 11 5 8 36.03 2.08
 11 5 8 36.2 2.13
 11 5 9 21.13 1.56
 11 5 9 24.12 1.69
 11 5 10 23.73 1.57
 11 5 10 21.05 1.56
 11 5 11 43.02 2.11
 11 5 12 10.71 0.99
 11 5 13 28.77 1.43
 11 5 14 8.59 0.67
 -11 7 14 47.41 1.52
 -11 7 13 31.45 1.34
 -11 7 2 333.47 7.47
 11 7 -2 315.58 7.81
 -11 7 1 1.01 0.44
 11 7 -1 1.81 0.68
 11 7 0 47.92 2.3
 11 7 0 46.55 2.16
 -11 7 0 46.03 1.93
 11 7 1 31.66 1.79
 11 7 1 33.97 1.94
 11 7 2 12.63 1.14
 11 7 2 12.37 1.2
 11 7 3 84.5 3.22
 11 7 3 88.03 3.29
 11 7 4 17.64 1.42
 11 7 4 18.56 1.46
 11 7 5 2.25 0.64
 11 7 5 2.06 0.6
 11 7 6 54.04 2.48
 11 7 7 7.42 1.01
 11 7 7 7.31 0.97
 11 7 8 66.71 2.74
 11 7 8 68.58 2.83
 11 7 9 0.76 0.5
 11 7 9 -0.29 0.43
 11 7 10 58.36 2.1
 11 7 10 59.94 2.35
 11 7 11 6.62 0.73
 11 7 11 4.8 0.53
 -11 9 12 1.17 0.28
 -11 9 11 10.52 0.71
 -11 9 5 45.3 1.9
 -11 9 4 17.56 1.15
 -11 9 3 11.31 0.91
 -11 9 2 9 0.81
 11 9 6 7.86 0.87
 11 9 7 1.22 0.43
 11 9 8 1.2 0.4
 11 9 9 4.23 0.5
 11 11 3 5.57 0.56
 -12 -10 9 7.35 0.61
 12 -10 -9 7.76 0.58
 -12 -10 8 8.54 0.71
 12 -10 -8 9 0.66
 -12 -10 7 1.54 0.43
 12 -10 -7 0.39 0.31
 -12 -10 6 43.55 1.71
 12 -10 -6 43.7 1.68
 -12 -10 6 46.04 1.94
 -12 -10 5 1.16 0.46
 -12 -10 5 1.55 0.41
 12 -10 -5 1.4 0.42
 -12 -10 4 7.38 0.83
 12 -10 -4 7.87 0.73
 -12 -10 3 9.51 0.92
 12 -10 -3 9.34 0.79
 12 -10 -2 -0.14 0.39
 -12 -10 2 0.35 0.39
 -12 -10 1 8.8 0.83
 12 -10 -1 8.18 0.76
 -12 -10 0 5.64 0.68
 12 -10 0 7.17 0.7
 12 -10 1 20.43 1.14
 12 -10 2 37.53 1.56
 12 -10 3 0.95 0.34
 12 -10 4 15.1 0.89
 -12 -8 13 12.13 0.85
 -12 -8 12 6.84 0.76
 -12 -8 11 9.96 0.94
 -12 -8 10 34.04 1.78
 -12 -8 9 2.78 0.65
 -12 -8 9 2.4 0.63
 -12 -8 8 4.6 0.79
 -12 -8 8 3.87 0.68
 -12 -8 7 30.37 1.85
 -12 -8 7 27.6 1.71
 -12 -8 6 16.48 1.41
 -12 -8 6 15.71 1.29
 -12 -8 5 9.24 1.13
 -12 -8 5 8.31 0.99
 -12 -8 4 9.93 1.17
 -12 -8 4 8.9 1.01
 12 -8 -3 20.45 1.36
 12 -8 -2 16.89 1.23
 12 -8 -1 3.36 0.6
 12 -8 0 11.88 1.04
 12 -8 1 11.6 1.01
 12 -8 2 22.36 1.38
 12 -8 3 10.46 0.95
 12 -8 4 24.27 1.41
 12 -8 5 2.88 0.55
 12 -8 6 4.39 0.61
 -12 -6 16 4.93 0.45
 -12 -6 15 5.08 0.59
 -12 -6 11 17.53 1.32
 -12 -6 10 64.14 2.74
 -12 -6 9 44.34 2.27
 -12 -6 8 28.22 1.84
 -12 -6 7 105.02 3.82
 -12 -6 5 131.31 7.53
 -12 -6 5 134.48 7.23
 -12 -6 4 121.67 7.15
 -12 -6 4 115.38 6.62
 -12 -6 3 65.07 5.17
 -12 -6 3 62.88 4.76
 -12 -6 2 5.59 1.56
 -12 -6 1 141.76 7.36
 12 -6 -1 143.94 4.08
 -12 -6 0 95.46 5.93
 12 -6 0 89.91 2.99
 -12 -6 -1 14.98 2.68
 12 -6 1 15.71 1.13
 -12 -6 -2 88.46 6.62
 12 -6 2 79.79 5.73
 12 -6 2 79.86 2.77
 12 -6 3 14.03 1.08
 12 -6 4 32.04 1.64
 12 -6 5 28.04 1.53
 12 -6 6 18.96 1.25
 -12 -4 17 4.68 0.48
 -12 -4 10 79.73 3.02
 -12 -4 9 30.34 1.78
 12 -4 -9 30.08 3.89
 -12 -4 8 36.9 3.67
 -12 -4 8 37.77 3.83
 12 -4 -8 37.58 4.23
 -12 -4 7 63.17 4.87
 12 -4 -7 69.29 5.52
 -12 -4 7 65.43 4.81
 12 -4 -6 39.1 4.03
 -12 -4 6 39.66 3.69
 -12 -4 6 39.75 3.72
 -12 -4 5 101.09 5.93
 12 -4 -5 101.28 6.34
 -12 -4 5 105.34 6.05
 12 -4 -4 64.88 4.81
 -12 -4 4 58.17 4.35
 12 -4 -3 250.98 9.94
 -12 -4 3 266.51 9.91
 12 -4 -2 137.17 6.79
 -12 -4 2 140.93 6.86
 12 -4 -1 457.88 13.68
 -12 -4 1 454.54 13.74
 -12 -4 0 7.32 1.75
 -12 -4 0 9.22 1.77
 -12 -4 -1 135.45 7.64
 -12 -4 -2 2.64 1.47
 -12 -4 -3 11.38 2.39
 12 -4 3 13.44 2.18
 -12 -4 -4 23 3.32
 12 -4 4 16.77 2.4
 12 -4 4 21.86 1.44
 -12 -4 -5 55.9 5.28
 12 -4 5 50.35 4.27
 12 -4 5 58.46 2.49
 -12 -4 -6 4.63 1.79
 12 -4 6 6.08 0.85
 12 -4 7 125.36 4.05
 12 -4 8 4 0.77
 12 -4 9 4.98 0.77
 12 -4 10 2.44 0.57
 12 -4 11 18.98 1.3
 -12 -2 16 12.5 0.84
 -12 -2 15 7.54 0.73
 -12 -2 14 1.76 0.48
 -12 -2 13 166.52 4.58
 -12 -2 12 49.09 2.18
 -12 -2 11 226.66 5.78
 -12 -2 10 75.99 2.77
 12 -2 -10 70.71 5.7
 -12 -2 10 72.5 5.77
 -12 -2 9 91.59 6.28
 -12 -2 9 88.23 3
 -12 -2 8 271.44 11.12
 -12 -2 8 258.49 6.24
 -12 -2 7 164.61 6.92
 -12 -2 7 162.45 8
 -12 -2 6 456.73 14.2
 -12 -2 6 418.13 12.37
 -12 -2 5 83.66 4.64
 -12 -2 5 94.35 5.51
 -12 -2 4 242.88 9.2
 -12 -2 3 25.53 2.63
 -12 -2 2 119.3 5.85
 -12 -2 1 36.87 3.07
 -12 -2 0 421.99 12.35
 -12 -2 -1 232 9.7
 -12 -2 -1 237.4 8.47
 -12 -2 -2 514.41 16.29
 12 -2 2 542.74 14.15
 -12 -2 -3 6.36 1.77
 12 -2 3 3.91 1.17
 -12 -2 -4 505.4 16.65
 12 -2 4 538.43 14.44
 -12 -2 -5 9.52 2.14
 12 -2 5 18.16 1.4
 -12 -2 -6 43.54 4.49
 12 -2 6 39.98 2.17
 -12 -2 -7 81.25 6.3
 12 -2 7 94.69 3.54
 12 -2 8 3.72 0.79
 12 -2 9 32.5 2.03
 12 -2 10 47.72 2.43
 12 -2 11 17.34 1.45
 12 -2 12 64.43 2.71
 -12 0 18 6.1 0.51
 -12 0 17 1.83 0.39
 -12 0 16 11.83 0.93
 -12 0 15 127.43 3.78
 -12 0 14 150.88 4.39
 -12 0 13 8.69 0.99
 -12 0 12 36.62 1.96
 -12 0 11 533.7 18.46
 -12 0 11 533.88 11.46
 -12 0 10 199.83 5.35
 -12 0 10 196.32 10.2
 -12 0 9 253.75 6.28
 -12 0 9 260.87 11.52
 -12 0 8 23.32 1.43
 -12 0 8 25.32 3.3
 -12 0 7 324.39 12.05
 -12 0 6 1.12 0.98
 -12 0 5 15.38 2.22
 -12 0 4 37.21 3.23
 -12 0 3 105.66 5.43
 -12 0 2 103.24 5.2
 -12 0 1 207.21 7.62
 -12 0 0 384.1 11.18
 -12 0 -1 497.89 13.3
 -12 0 -2 121.09 5.41
 -12 0 -3 0.63 0.51
 -12 0 -4 173.68 8.27
 -12 0 -4 199.92 7.19
 -12 0 -5 234.5 9.92
 12 0 5 238.13 6.34
 12 0 6 15.64 1.24
 -12 0 -6 14.84 2.42
 12 0 6 15.65 1.36
 -12 0 -7 151.79 8.13
 12 0 7 162.16 5.12
 12 0 7 174.33 4.78
 12 0 8 0.84 0.51
 12 0 8 0.36 0.58
 12 0 9 97.11 3.77
 12 0 10 40.53 2.29
 12 0 11 36.48 2.15
 12 0 12 16.06 1.42
 12 0 13 0.53 0.38
 12 0 13 1.62 0.62
 12 0 14 10.58 0.77
 -12 2 18 4.86 0.46
 -12 2 17 33.17 1.42
 -12 2 16 14.84 1.04
 -12 2 15 10.7 1.02
 -12 2 14 1.47 0.57
 -12 2 13 169.98 4.86
 -12 2 12 53.17 2.44
 -12 2 11 218.8 5.82
 -12 2 10 69.03 2.72
 -12 2 10 69.53 2.42
 -12 2 10 76.19 6.28
 -12 2 9 84.49 3.02
 -12 2 9 79.88 2.66
 -12 2 9 81.49 6.29
 -12 2 8 258.88 6.22
 -12 2 8 241.98 5.78
 -12 2 8 234.64 10.79
 -12 2 7 148.15 7.89
 -12 2 6 421.15 14.09
 -12 2 5 83.05 5.35
 -12 2 4 225.88 8.92
 -12 2 3 27.06 2.77
 -12 2 2 121.16 5.81
 -12 2 1 28.55 2.59
 -12 2 0 471.54 12.8
 -12 2 -1 250.47 8.18
 12 2 4 508.46 11.14
 12 2 5 20.67 1.4
 12 2 5 20.29 1.47
 12 2 5 19.18 1.47
 12 2 6 43.28 2.23
 12 2 6 39.6 2.19
 12 2 6 45.9 2.19
 12 2 7 87.61 3.38
 12 2 7 82.31 3.36
 12 2 7 86.27 3.22
 12 2 8 3.69 0.74
 12 2 8 2.92 0.71
 12 2 9 29.87 1.79
 12 2 9 30.2 1.97
 12 2 9 28.6 1.83
 12 2 10 39.16 1.96
 12 2 10 36.3 2.13
 12 2 10 39.83 2.16
 12 2 11 16.21 1.42
 12 2 12 69.44 2.87
 12 2 13 16.86 1.19
 12 2 14 52.63 1.95
 12 2 15 4.46 0.45
 -12 4 17 5.7 0.5
 -12 4 16 22.92 1.15
 -12 4 15 3.91 0.61
 -12 4 14 79.19 2.74
 -12 4 13 44.23 2.04
 -12 4 13 45.59 1.77
 -12 4 12 2.92 0.55
 -12 4 12 3.79 0.67
 -12 4 11 4 0.71
 -12 4 10 82.57 2.99
 -12 4 9 23.7 1.48
 -12 4 9 26.69 3.72
 -12 4 8 33.23 1.72
 -12 4 8 30.41 3.86
 -12 4 7 62.14 2.4
 -12 4 7 60.98 5.2
 -12 4 6 34.52 1.66
 -12 4 6 29.12 3.52
 -12 4 5 81.49 5.57
 -12 4 4 53.35 4.3
 -12 4 3 257.07 9.74
 12 4 1 126.68 4.15
 12 4 2 2.75 0.67
 12 4 3 13.33 1.26
 12 4 4 19.43 1.52
 12 4 5 49.87 2.51
 12 4 5 49.01 2.32
 12 4 6 7.16 1.01
 12 4 6 6.41 0.97
 12 4 6 7.43 0.95
 12 4 7 126.53 4.39
 12 4 7 120.73 4.09
 12 4 7 126.41 4.26
 12 4 7 136.24 4.39
 12 4 8 7.02 1.02
 12 4 8 5.82 0.83
 12 4 8 5.91 0.84
 12 4 9 3.03 0.75
 12 4 9 2.72 0.7
 12 4 9 3.24 0.68
 12 4 10 3.85 0.82
 12 4 10 3.57 0.75
 12 4 10 2.49 0.63
 12 4 11 18.84 1.29
 12 4 11 18.66 1.36
 12 4 11 19.4 1.42
 12 4 12 10.72 1.03
 12 4 13 4.32 0.62
 12 4 14 2.84 0.44
 -12 6 14 4.52 0.5
 -12 6 14 3.47 0.42
 -12 6 13 26.09 1.25
 -12 6 13 26.53 1.25
 -12 6 12 23.97 1.26
 12 6 -6 143.69 4.59
 12 6 -5 115.06 3.98
 12 6 -4 110.49 3.89
 -12 6 3 69.46 2.61
 12 6 -3 65.41 2.89
 -12 6 2 7.56 0.85
 12 6 -2 8.29 1.05
 12 6 -1 139.17 4.51
 -12 6 1 139.71 3.98
 12 6 0 86.05 3.37
 -12 6 0 84.76 2.87
 -12 6 -1 16.12 1.14
 12 6 1 15.1 1.38
 12 6 2 75.96 3.07
 12 6 2 85.15 3.36
 12 6 3 12.74 1.23
 12 6 3 15.21 1.36
 12 6 4 35.98 2.05
 12 6 4 35.94 2.13
 12 6 5 27.73 1.82
 12 6 5 32.04 1.98
 12 6 6 20.52 1.55
 12 6 6 22.63 1.67
 12 6 7 30.24 1.87
 12 6 7 31.91 1.99
 12 6 8 3.82 0.82
 12 6 8 2.1 0.63
 12 6 9 14.22 1.21
 12 6 9 13.09 1.21
 12 6 10 19.74 1.3
 12 6 10 20.1 1.38
 12 6 11 7.7 0.81
 12 6 11 7.39 0.76
 12 6 12 40.29 1.57
 -12 8 13 11.13 0.65
 -12 8 12 8.92 0.66
 -12 8 11 9.04 0.75
 -12 8 5 10.45 0.95
 -12 8 4 6.88 0.77
 -12 8 3 25.2 1.44
 -12 8 2 17.01 1.16
 -12 8 1 3.64 0.59
 12 8 1 9.99 0.98
 12 8 2 19.32 1.38
 12 8 2 17.59 1.31
 12 8 3 8.97 0.98
 12 8 3 8.65 0.92
 12 8 4 23.23 1.53
 12 8 5 5 0.77
 12 8 6 4.3 0.77
 12 8 7 2 0.57
 12 8 8 1.75 0.49
 12 8 9 11.66 0.91
 12 8 10 7.7 0.67
 -12 10 10 0.47 0.19
 -12 10 9 7.51 0.54
 -12 10 8 9.88 0.66
 -12 10 7 0.67 0.32
 -12 10 6 43.56 1.56
 -12 10 5 1.82 0.38
 -12 10 4 7.05 0.62
 12 10 4 16.2 1.06
 12 10 5 1.05 0.39
 12 10 6 4.18 0.48
 13 -11 -4 9.92 0.58
 13 -11 -3 1.44 0.27
 13 -11 -2 6.23 0.48
 13 -11 -1 0.06 0.23
 13 -11 0 8.4 0.53
 -13 -9 11 3.08 0.42
 13 -9 -11 2.94 0.34
 -13 -9 10 1.53 0.41
 13 -9 -10 0.7 0.3
 -13 -9 9 12.97 0.94
 13 -9 -9 14.26 0.86
 -13 -9 8 3.03 0.59
 -13 -9 8 2.9 0.57
 13 -9 -8 3.98 0.53
 -13 -9 7 33.03 1.73
 -13 -9 7 30.53 1.55
 13 -9 -7 31.46 1.45
 -13 -9 6 21.63 1.43
 -13 -9 6 21.07 1.29
 13 -9 -6 19.82 1.18
 -13 -9 5 29.25 1.72
 -13 -9 5 32.9 1.61
 13 -9 -5 30.17 1.49
 -13 -9 4 1.27 0.58
 13 -9 -4 1.08 0.44
 -13 -9 3 2.27 0.66
 13 -9 -3 3.26 0.57
 -13 -9 2 2.57 0.63
 13 -9 -2 1.35 0.41
 -13 -9 1 30.76 1.7
 13 -9 -1 29.59 1.5
 -13 -9 0 8.09 0.9
 13 -9 0 8.42 0.8
 -13 -9 -1 23.18 1.4
 13 -9 1 23.06 1.27
 -13 -9 -2 14.43 1.06
 13 -9 2 13.39 0.95
 13 -9 3 22.96 1.23
 13 -9 4 4.75 0.56
 13 -9 5 9.39 0.71
 -13 -7 14 11.03 0.79
 -13 -7 13 4.36 0.64
 -13 -7 12 17.3 1.21
 -13 -7 11 -0.5 0.55
 -13 -7 10 31.98 1.78
 -13 -7 10 30.28 1.79
 -13 -7 9 45.07 2.22
 -13 -7 9 44.42 2.17
 -13 -7 8 2.02 0.66
 -13 -7 8 0.99 0.55
 -13 -7 7 4.23 0.88
 -13 -7 7 4.52 0.8
 -13 -7 6 16.77 1.5
 -13 -7 6 15.59 1.34
 -13 -7 5 5.86 0.87
 13 -7 -3 15.05 1.15
 13 -7 -2 80.01 2.83
 13 -7 -1 2.6 0.55
 13 -7 0 81.8 2.84
 13 -7 1 16.17 1.16
 13 -7 2 19.4 1.25
 13 -7 3 25.51 1.44
 13 -7 4 1.7 0.48
 13 -7 5 21.1 1.25
 13 -7 6 4.72 0.59
 -13 -5 16 1.76 0.39
 -13 -5 11 75.46 2.85
 -13 -5 10 2.29 0.65
 -13 -5 9 70.63 2.93
 -13 -5 8 5.01 0.83
 -13 -5 7 23.92 3.2
 -13 -5 6 35.09 3.72
 13 -5 -6 36.89 4.16
 -13 -5 6 34.94 3.71
 -13 -5 5 27.53 3.32
 13 -5 -5 26.74 3.44
 -13 -5 5 30.77 3.43
 13 -5 -4 5.32 1.54
 -13 -5 4 8.05 1.86
 -13 -5 4 9.14 1.98
 13 -5 -3 3 1.3
 -13 -5 3 0.53 0.92
 13 -5 -2 12.9 2.15
 -13 -5 2 14.4 2.3
 -13 -5 1 62.89 4.77
 -13 -5 0 43.44 3.95
 -13 -5 -1 257.34 10.45
 -13 -5 -2 30.09 3.92
 13 -5 2 22.21 3
 13 -5 3 104.64 6.45
 -13 -5 -3 101.22 7.29
 -13 -3 14 37.54 1.63
 -13 -3 13 12.56 0.99
 -13 -3 12 41.79 1.92
 -13 -3 11 33.89 1.73
 -13 -3 10 74.11 2.73
 13 -3 -9 20.67 3.3
 -13 -3 9 23.83 3.18
 -13 -3 9 24.03 1.49
 -13 -3 8 113.1 6.18
 -13 -3 8 118.39 7.16
 13 -3 -8 110.89 7.29
 -13 -3 8 107.16 3.45
 -13 -3 7 82.64 5.74
 -13 -3 7 76.28 4.96
 13 -3 -7 86.2 6.16
 -13 -3 7 77.92 2.82
 -13 -3 6 123.15 6.35
 -13 -3 6 124.34 3.74
 -13 -3 6 119.91 6.87
 -13 -3 5 194.75 8.18
 -13 -3 5 194.73 8.64
 -13 -3 5 184 4.93
 -13 -3 4 292.52 10.81
 -13 -3 3 5.46 1.33
 13 -3 -2 75.87 4.9
 -13 -3 2 76.67 5
 13 -3 -1 25 2.66
 -13 -3 1 26.44 2.88
 -13 -3 0 131.99 6.55
 -13 -3 -1 75.75 4.89
 -13 -3 -1 76.75 5.74
 -13 -3 -2 49.44 4.64
 -13 -3 -2 50.68 4
 13 -3 2 44.64 3.57
 13 -3 2 43.26 2.12
 -13 -3 -3 2.93 1.62
 13 -3 3 5 1.34
 13 -3 3 4.8 0.74
 -13 -3 -4 140.51 8.51
 13 -3 4 142.9 4.45
 -13 -3 -5 93.22 6.91
 13 -3 5 94.27 3.46
 -13 -3 -6 132.42 8.48
 13 -3 6 138.48 4.46
 13 -3 7 60.8 2.76
 13 -3 8 12.27 1.22
 13 -3 9 67.08 2.86
 13 -3 10 2.57 0.66
 13 -3 11 1.23 0.51
 13 -3 12 4.72 0.69
 -13 -1 17 12.55 0.77
 -13 -1 16 36.76 1.56
 -13 -1 15 12.35 0.96
 -13 -1 14 15.98 1.22
 -13 -1 13 153.38 4.42
 -13 -1 12 8.77 1
 -13 -1 11 165.12 4.71
 -13 -1 10 95.51 3.27
 -13 -1 10 86.45 6.62
 -13 -1 9 734.13 14.88
 -13 -1 9 745.52 22.09
 -13 -1 8 77 5.81
 -13 -1 8 73.95 2.72
 -13 -1 7 146.38 7.9
 -13 -1 7 133.89 3.91
 -13 -1 6 206.43 9.23
 -13 -1 5 9.65 1.92
 -13 -1 4 124.48 6.47
 -13 -1 3 45.52 3.69
 -13 -1 2 151.21 6.83
 -13 -1 1 262.23 9.3
 -13 -1 0 9.73 1.61
 -13 -1 -1 407.45 12.24
 -13 -1 -2 32.05 2.9
 -13 -1 -3 273.79 9.68
 -13 -1 -3 279.78 11.44
 13 -1 3 307.31 7.41
 -13 -1 -4 44 4.33
 -13 -1 -4 43.1 3.44
 13 -1 4 46.66 2.32
 -13 -1 -5 58.4 5.08
 -13 -1 -5 65.22 4.29
 13 -1 5 68.11 2.91
 -13 -1 -6 14.73 2.7
 13 -1 6 13.11 1.3
 -13 -1 -7 50.53 4.95
 13 -1 7 54.64 2.68
 13 -1 8 25.66 1.86
 13 -1 9 11.53 1.25
 13 -1 10 61 2.81
 13 -1 11 19.95 1.55
 13 -1 12 33.72 1.56
 13 -1 12 36.71 1.97
 13 -1 13 22.52 1.41
 -13 1 18 24.84 0.99
 -13 1 17 14.1 0.89
 -13 1 16 38.04 1.65
 -13 1 15 14.61 1.1
 -13 1 14 21.04 1.45
 -13 1 13 163.2 4.69
 -13 1 12 13.08 1.22
 -13 1 11 156.53 4.62
 -13 1 10 82.32 3.04
 -13 1 10 85.13 6.7
 -13 1 9 710.27 14.66
 -13 1 9 775.97 22.67
 -13 1 8 77.74 2.85
 -13 1 8 75.23 2.54
 -13 1 8 78.31 6.04
 -13 1 7 128.65 3.86
 -13 1 7 130.17 7.49
 -13 1 6 201.89 9.16
 -13 1 5 4.48 1.32
 -13 1 4 130.42 6.64
 -13 1 3 52.97 3.97
 -13 1 2 152.07 6.84
 -13 1 1 268.1 9.31
 -13 1 0 19.28 2.2
 -13 1 -1 403.42 11.76
 -13 1 -2 35.94 2.86
 13 1 4 51.14 2.34
 13 1 4 43.91 2.29
 13 1 5 69.98 2.87
 13 1 5 71.52 3.06
 13 1 5 73.28 2.72
 13 1 6 20.57 1.53
 13 1 6 22.85 1.68
 13 1 6 22.52 1.48
 13 1 7 40.66 2.22
 13 1 7 39.16 2.25
 13 1 7 42.35 2.09
 13 1 8 27.66 1.93
 13 1 8 26.7 1.69
 13 1 9 12.81 1.21
 13 1 9 13.13 1.33
 13 1 10 53.76 2.61
 13 1 11 17.66 1.47
 13 1 12 35.31 1.95
 13 1 13 19.43 1.19
 13 1 13 21.79 1.4
 13 1 14 18.03 0.97
 -13 3 17 3.3 0.43
 -13 3 16 41.84 1.66
 -13 3 15 52.06 2.07
 -13 3 14 40.58 1.9
 -13 3 13 11.17 1.06
 -13 3 12 49.92 2.27
 -13 3 12 47.83 1.89
 -13 3 11 33.4 1.84
 -13 3 11 29.47 1.5
 -13 3 10 76.41 2.89
 -13 3 10 73.67 2.6
 -13 3 9 33.45 1.81
 -13 3 9 31.82 1.62
 -13 3 9 30.55 3.97
 -13 3 8 107.35 3.48
 -13 3 8 106.08 7.1
 -13 3 8 104.32 3.28
 -13 3 7 80.04 2.85
 -13 3 7 78.31 2.71
 -13 3 7 74.64 5.82
 -13 3 6 133.19 3.76
 -13 3 6 124.24 7.35
 -13 3 6 128.9 3.82
 -13 3 5 195.24 4.92
 -13 3 5 187.7 8.9
 -13 3 4 312.03 6.99
 -13 3 4 293.96 11.22
 -13 3 3 5.51 1.36
 -13 3 2 77.56 4.8
 13 3 1 69.23 2.88
 13 3 2 48.99 2.37
 13 3 2 47.86 2.29
 13 3 3 8.02 1.06
 13 3 3 6.48 0.89
 13 3 4 134.98 4.42
 13 3 4 129.77 4.3
 13 3 5 106.73 3.71
 13 3 5 109.78 3.9
 13 3 5 101.86 3.77
 13 3 6 139.41 4.62
 13 3 6 136.74 4.54
 13 3 6 143.98 4.5
 13 3 7 74.51 3.16
 13 3 7 65.65 2.99
 13 3 7 71.76 2.98
 13 3 8 16.95 1.43
 13 3 8 19.29 1.54
 13 3 8 19.6 1.5
 13 3 9 67.5 2.87
 13 3 9 73.65 3.04
 13 3 9 75.62 3.03
 13 3 10 3.45 0.7
 13 3 10 3.4 0.67
 13 3 10 2.94 0.66
 13 3 11 2.52 0.53
 13 3 11 1.68 0.57
 13 3 12 8.24 0.87
 13 3 12 8.5 0.9
 13 3 13 0.31 0.37
 13 3 14 3.51 0.46
 -13 5 16 2.14 0.31
 -13 5 15 1.17 0.33
 -13 5 14 13.87 0.8
 -13 5 14 14.67 0.95
 -13 5 13 2.84 0.47
 -13 5 13 2.93 0.52
 -13 5 12 3.73 0.57
 -13 5 12 3.14 0.56
 -13 5 11 74.25 2.66
 -13 5 11 79.88 2.69
 -13 5 10 2.23 0.57
 -13 5 9 67.57 2.51
 -13 5 8 4.8 0.63
 -13 5 6 30.07 3.76
 -13 5 5 31.5 1.69
 13 5 -5 31.91 1.99
 -13 5 4 5.26 0.74
 13 5 -4 5.59 0.96
 -13 5 3 4.41 0.65
 13 5 -3 3.19 0.79
 -13 5 2 10.46 0.97
 13 5 -2 12.23 1.24
 -13 5 1 73.26 2.65
 13 5 -1 71.51 3.07
 13 5 0 42.06 2.31
 -13 5 0 42.21 1.94
 -13 5 -1 238.61 5.91
 13 5 1 232.83 6.52
 13 5 2 33.59 2.09
 13 5 3 95.3 3.7
 13 5 4 9.14 1.14
 13 5 5 7.81 1.01
 13 5 5 8.07 1.1
 13 5 6 2.3 0.71
 13 5 6 2.37 0.72
 13 5 6 2.96 0.76
 13 5 7 6.96 1
 13 5 7 5.35 0.86
 13 5 8 3.73 0.8
 13 5 8 2.73 0.69
 13 5 9 24.75 1.61
 13 5 9 27.49 1.68
 13 5 10 28.9 1.62
 13 5 10 27.26 1.64
 13 5 11 23.68 1.4
 13 5 11 23.14 1.39
 13 5 12 18.37 1.11
 13 5 13 0.63 0.28
 -13 7 14 9.05 0.53
 -13 7 13 3.26 0.41
 -13 7 12 15.36 0.93
 -13 7 11 0.79 0.43
 -13 7 10 31.9 1.56
 13 7 -9 43.93 2.05
 13 7 -8 1.93 0.54
 13 7 -7 3.72 0.69
 -13 7 6 16.69 1.23
 13 7 -6 14.12 1.22
 -13 7 5 6 0.84
 13 7 -5 5.71 0.9
 -13 7 4 308.99 7.19
 13 7 -4 298.28 7.52
 -13 7 3 17.23 1.24
 13 7 -3 19.73 1.51
 -13 7 2 83.08 2.89
 13 7 -2 85 3.27
 -13 7 1 4.63 0.68
 13 7 -1 5.85 0.89
 13 7 0 76.45 2.92
 13 7 0 71.46 3.02
 -13 7 0 79.01 2.69
 13 7 1 19.31 1.44
 13 7 1 16.4 1.42
 13 7 2 17.2 1.35
 13 7 2 16.98 1.39
 13 7 3 30.99 1.83
 13 7 3 30.24 1.87
 13 7 4 0.94 0.5
 13 7 4 0.62 0.54
 13 7 5 22.07 1.56
 13 7 5 23.5 1.6
 13 7 6 3.09 0.74
 13 7 6 3.25 0.69
 13 7 7 7.82 0.93
 13 7 7 7.81 0.95
 13 7 8 20.41 1.34
 13 7 8 22.47 1.43
 13 7 9 1.29 0.5
 13 7 9 0.3 0.33
 13 7 10 23.28 1.08
 13 7 10 26.1 1.31
 -13 9 11 3.94 0.41
 -13 9 10 1.22 0.32
 -13 9 9 14.75 0.87
 -13 9 8 3.55 0.51
 -13 9 7 31.84 1.44
 -13 9 6 19.02 1.12
 -13 9 5 26.66 1.33
 -13 9 4 1.72 0.41
 -13 9 3 3.32 0.53
 -13 9 2 1.61 0.43
 13 9 5 9.97 0.93
 13 9 6 4.82 0.62
 13 9 7 0.73 0.35
 13 9 8 10.2 0.68
 13 11 1 19.96 0.91
 14 -10 -7 8.63 0.55
 14 -10 -6 1.65 0.31
 -14 -10 5 1.53 0.4
 14 -10 -5 2.13 0.36
 -14 -10 4 0.52 0.36
 14 -10 -4 0.53 0.25
 -14 -10 3 6.16 0.65
 14 -10 -3 6.2 0.55
 -14 -10 2 6.68 0.67
 14 -10 -2 7.1 0.58
 -14 -10 1 5.26 0.59
 14 -10 -1 5.52 0.54
 -14 -10 0 16.1 0.94
 14 -10 0 17.02 0.88
 14 -10 1 30.28 1.17
 14 -10 2 14.34 0.74
 -14 -8 12 11.58 0.79
 -14 -8 11 12.48 0.89
 -14 -8 10 1.56 0.46
 -14 -8 9 7.37 0.81
 -14 -8 9 8.54 0.85
 -14 -8 8 0.28 0.48
 -14 -8 8 0.15 0.44
 -14 -8 7 22.69 1.5
 -14 -8 7 21.22 1.38
 -14 -8 6 13.63 1.23
 -14 -8 6 14.64 1.13
 14 -8 -6 16.65 1.11
 -14 -8 5 19.98 1.53
 14 -8 -5 20.03 1.23
 -14 -8 4 16.95 1.4
 14 -8 -4 16.32 1.1
 14 -8 -3 3.42 0.56
 14 -8 -2 10.34 0.9
 14 -8 -1 3.9 0.61
 14 -8 0 0.72 0.34
 14 -8 1 38.48 1.7
 14 -8 2 2.45 0.47
 14 -8 3 45.16 1.79
 14 -8 4 19.22 1.09
 -14 -6 15 2.27 0.39
 -14 -6 14 0.7 0.38
 -14 -6 11 14.88 1.14
 -14 -6 10 136.54 4.17
 -14 -6 9 21.48 1.54
 -14 -6 8 101.98 3.64
 -14 -6 7 18.46 1.48
 14 -6 -3 23.11 1.34
 -14 -4 10 1.93 0.5
 -14 -4 9 21.87 1.52
 -14 -4 9 21.04 1.34
 -14 -4 7 72.75 5.57
 14 -4 -7 68.02 5.73
 -14 -4 7 65.62 4.96
 -14 -4 6 9.55 2.12
 14 -4 -6 10.14 2.26
 -14 -4 6 6.29 1.46
 -14 -4 5 231.63 9.86
 14 -4 -5 254.93 10.97
 -14 -4 5 231.89 10.19
 14 -4 -4 33.89 3.71
 -14 -4 4 38.15 3.78
 -14 -4 4 33.39 3.58
 14 -4 -3 108.65 6.51
 -14 -4 3 102.59 6.27
 14 -4 -2 36.25 3.63
 -14 -4 2 40.19 3.86
 -14 -4 1 45.91 4.1
 -14 -4 0 65.15 4.88
 -14 -4 -1 53.18 4.44
 14 -4 1 55.09 2.43
 14 -4 2 250.42 10.06
 -14 -4 -2 260 10.52
 14 -4 2 255.46 6.54
 14 -4 3 121.23 6.72
 -14 -4 -3 122.67 8.11
 -14 -4 -3 130.42 7.11
 14 -4 3 122.68 3.99
 14 -4 4 174.6 5.05
 14 -4 5 105.92 3.65
 14 -4 6 97.82 3.48
 14 -4 7 30.24 1.79
 14 -4 8 47.75 2.23
 14 -4 9 14.56 1.15
 14 -4 10 4.33 0.66
 14 -4 11 8.11 0.78
 -14 -2 16 0.87 0.32
 -14 -2 15 3.59 0.54
 -14 -2 14 7.34 0.77
 -14 -2 13 31.35 1.66
 -14 -2 12 198.85 5.24
 -14 -2 11 68.43 2.66
 -14 -2 10 64.75 2.6
 -14 -2 9 6.37 0.86
 -14 -2 9 6.57 2.02
 -14 -2 8 215.12 10.37
 -14 -2 8 221.01 5.69
 -14 -2 7 115.12 7.18
 -14 -2 7 115.35 3.65
 -14 -2 6 63.1 5.1
 -14 -2 6 69.8 2.63
 -14 -2 5 14.87 2.48
 -14 -2 5 11.28 1.8
 -14 -2 5 12.2 1.02
 -14 -2 4 51.94 4.28
 -14 -2 4 48.32 2.12
 -14 -2 3 50.53 4.17
 -14 -2 2 321.97 11.33
 -14 -2 1 231.27 9.21
 -14 -2 0 914.1 22.79
 -14 -2 -1 173.9 7.73
 -14 -2 -2 188.54 8.14
 14 -2 2 195.43 5.51
 -14 -2 -3 262.08 10.08
 14 -2 3 287.05 7.26
 -14 -2 -4 29.43 3.9
 -14 -2 -4 30.05 3.12
 14 -2 4 33.6 2.01
 -14 -2 -5 8.12 2.12
 -14 -2 -5 8.51 1.82
 14 -2 5 9.27 1.11
 14 -2 6 119.89 4.2
 14 -2 7 20.36 1.62
 14 -2 8 44.22 2.36
 14 -2 9 90.08 3.46
 14 -2 10 36.79 2.03
 14 -2 11 97.26 3.38
 14 -2 12 5.29 0.71
 -14 0 17 39.23 1.44
 -14 0 16 0.83 0.37
 -14 0 15 43.73 1.86
 -14 0 14 61.86 2.43
 -14 0 13 8.19 0.94
 -14 0 12 105.93 3.54
 -14 0 11 11 1.12
 -14 0 10 51.4 2.32
 -14 0 9 332.59 13.8
 -14 0 9 322.34 7.67
 -14 0 8 14.27 2.69
 -14 0 8 12.05 1.09
 -14 0 7 290.27 12.07
 -14 0 7 281.27 6.61
 -14 0 7 306.98 7.06
 -14 0 6 67.41 2.45
 -14 0 6 72.96 5.52
 -14 0 6 71.91 2.66
 -14 0 5 166.77 8.24
 -14 0 5 173.09 4.7
 -14 0 4 66.18 4.84
 -14 0 3 48.43 3.97
 -14 0 2 61.94 4.41
 -14 0 1 219.81 8.68
 -14 0 0 20.97 2.47
 -14 0 -1 53.68 3.88
 -14 0 -2 97.27 5.27
 14 0 3 483.08 10.64
 -14 0 -3 484.48 13.95
 14 0 3 496.41 11.04
 14 0 4 512.47 11.16
 14 0 4 516.52 11.61
 14 0 5 384.36 8.97
 14 0 5 396.58 9.48
 14 0 6 145.33 4.51
 14 0 6 153.3 4.94
 14 0 7 121.95 4.31
 14 0 8 99.38 3.84
 14 0 9 5.12 0.91
 14 0 10 -0.08 0.62
 14 0 11 0.44 0.51
 14 0 12 3.23 0.52
 14 0 12 4.54 0.71
 14 0 13 0.11 0.28
 14 0 13 0.01 0.39
 -14 2 17 5.91 0.55
 -14 2 16 0.74 0.36
 -14 2 15 5.3 0.69
 -14 2 14 7.05 0.86
 -14 2 13 28.62 1.69
 -14 2 12 194.84 5.3
 -14 2 11 63.86 2.63
 -14 2 10 68.5 2.75
 -14 2 10 68.66 2.45
 -14 2 9 6.66 0.86
 -14 2 9 6.43 0.79
 -14 2 9 6.29 2.04
 -14 2 8 208.3 5.28
 -14 2 8 213.85 10.55
 -14 2 8 213.5 5.63
 -14 2 7 114.46 3.46
 -14 2 7 113.5 7.26
 -14 2 7 118.71 3.71
 -14 2 6 77.3 2.68
 -14 2 6 74.64 5.65
 -14 2 6 77.52 2.83
 -14 2 5 13.03 1.03
 -14 2 5 12.58 2.25
 -14 2 5 12.68 1.08
 -14 2 4 56.29 2.18
 -14 2 4 55.71 2.29
 -14 2 3 49.31 4.07
 14 2 -3 53.9 2.5
 -14 2 3 50.41 2.07
 -14 2 2 328.41 7.51
 -14 2 2 340.09 11.64
 14 2 -2 349.76 8.2
 -14 2 1 238 5.83
 -14 2 1 244.24 9.22
 14 2 -1 247.62 6.4
 14 2 0 891.26 17.97
 14 2 1 171.69 5.04
 14 2 2 182.56 5.3
 14 2 2 182.39 5.33
 14 2 3 276.32 7.11
 14 2 3 274.2 7.17
 14 2 4 38.83 1.95
 14 2 4 33.14 2.01
 14 2 4 34.36 2.08
 14 2 5 8.59 0.96
 14 2 5 9.01 1.1
 14 2 5 8.96 1.13
 14 2 6 117.54 4.15
 14 2 6 116.14 4.2
 14 2 6 125.39 4.01
 14 2 7 17.97 1.53
 14 2 7 19.63 1.62
 14 2 7 17.06 1.37
 14 2 8 42.14 2.35
 14 2 8 43.95 2.2
 14 2 9 86.22 3.18
 14 2 9 86.97 3.43
 14 2 9 87.64 3.24
 14 2 10 37.91 1.83
 14 2 10 38.6 2.12
 14 2 11 99.02 3.45
 14 2 12 6.18 0.77
 14 2 12 5.63 0.79
 14 2 13 31.84 1.42
 14 2 14 0.34 0.23
 -14 4 16 3.95 0.45
 -14 4 15 69.06 2.19
 -14 4 14 6.92 0.72
 -14 4 13 66.48 2.17
 -14 4 13 73.33 2.53
 -14 4 12 18.32 1.13
 -14 4 12 17.31 1.24
 -14 4 11 34.64 1.65
 -14 4 11 33.63 1.75
 -14 4 10 2.77 0.59
 -14 4 10 1.98 0.54
 -14 4 9 22.73 1.4
 -14 4 9 21.82 1.4
 -14 4 8 23.02 1.43
 -14 4 8 22.17 1.4
 -14 4 7 62.59 2.45
 -14 4 7 58.83 5.29
 -14 4 7 60.29 2.4
 -14 4 6 11.04 0.99
 -14 4 6 9.23 2.02
 -14 4 6 10.4 0.98
 -14 4 5 233.72 5.84
 -14 4 5 237.47 5.82
 -14 4 4 31.24 1.67
 14 4 -4 35.05 2.09
 -14 4 3 102.77 3.3
 14 4 -3 100.58 3.78
 14 4 -2 36.84 2.14
 -14 4 2 36.38 1.8
 14 4 -1 37.49 2.15
 -14 4 1 37.97 1.84
 -14 4 0 62.05 2.45
 14 4 0 64.6 2.9
 14 4 1 49.16 2.53
 -14 4 -1 50.14 2.19
 14 4 1 51.77 2.43
 14 4 2 247.36 6.81
 14 4 2 248.62 6.53
 14 4 3 117.54 4.18
 14 4 3 112.92 3.89
 14 4 4 157.4 5.07
 14 4 4 161.22 4.88
 14 4 5 105.37 3.73
 14 4 5 98.65 3.83
 14 4 5 97.46 3.6
 14 4 6 87.55 3.56
 14 4 6 91.08 3.4
 14 4 6 92.51 3.47
 14 4 7 26 1.79
 14 4 7 26.49 1.84
 14 4 7 25.71 1.71
 14 4 7 26.99 1.76
 14 4 8 58.48 2.63
 14 4 8 52.74 2.44
 14 4 8 58.95 2.6
 14 4 9 14.41 1.24
 14 4 9 15.43 1.24
 14 4 9 14.91 1.27
 14 4 10 3.38 0.64
 14 4 10 4.02 0.68
 14 4 10 2.65 0.59
 14 4 12 5.06 0.63
 14 4 13 0.51 0.28
 -14 6 14 0.8 0.22
 14 6 -14 1.35 0.33
 -14 6 13 3.01 0.42
 14 6 -13 3.51 0.53
 -14 6 12 45.88 1.74
 14 6 -12 43.85 1.97
 -14 6 11 15.64 1.05
 14 6 -11 14.49 1.19
 -14 6 10 145.63 3.97
 14 6 -10 133.87 4.24
 -14 6 9 23.87 1.44
 14 6 -9 19.36 1.45
 -14 6 8 101.64 3.25
 14 6 -8 88.44 3.4
 -14 6 7 20.05 1.4
 14 6 -7 19.52 1.53
 -14 6 6 44.34 2.06
 14 6 -6 42.4 2.27
 -14 6 5 24.94 1.54
 14 6 -5 23.44 1.68
 -14 6 4 59.06 2.42
 14 6 -4 54.12 2.62
 -14 6 3 28.57 1.6
 14 6 -3 26.32 1.83
 -14 6 2 203.99 5.33
 14 6 -2 200.26 5.86
 -14 6 1 249.73 6.23
 14 6 -1 258.3 6.92
 -14 6 0 150.64 4.28
 14 6 0 151.81 4.9
 -14 6 -1 53.61 2.21
 14 6 1 49.93 2.58
 14 6 2 115.75 4
 14 6 2 124.73 4.28
 14 6 3 53.71 2.57
 14 6 3 59.62 2.79
 14 6 4 49.42 2.42
 14 6 4 51.05 2.57
 14 6 5 8.29 1.02
 14 6 5 7.4 1.02
 14 6 6 7.04 0.96
 14 6 6 6.24 0.88
 14 6 6 7.63 0.99
 14 6 7 0.87 0.56
 14 6 7 1.24 0.56
 14 6 8 14.35 1.18
 14 6 8 13.59 1.15
 14 6 9 40.33 1.87
 14 6 9 39.74 1.86
 14 6 10 32.51 1.49
 14 6 10 35.19 1.59
 14 6 11 44.69 1.58
 -14 8 12 10.13 0.62
 -14 8 11 13.73 0.8
 -14 8 10 1.1 0.37
 -14 8 9 8.2 0.74
 -14 8 8 0.41 0.36
 -14 8 7 22.15 1.28
 -14 8 6 19.19 1.22
 -14 8 5 17.57 1.15
 -14 8 4 15.71 1.12
 -14 8 3 2.43 0.51
 -14 8 2 10.5 0.89
 14 8 -2 8.76 0.91
 -14 8 1 2.67 0.48
 14 8 -1 2.73 0.59
 14 8 0 1.65 0.47
 14 8 1 36.42 1.78
 14 8 1 35.5 1.81
 14 8 2 2.67 0.64
 14 8 2 2 0.52
 14 8 3 42.96 2
 14 8 3 42.86 1.97
 14 8 4 19.69 1.31
 14 8 5 34.86 1.8
 14 8 5 33.08 1.67
 14 8 6 11.41 0.99
 14 8 7 17.68 1.12
 14 8 8 18.41 1.05
 14 8 9 2.38 0.4
 -14 10 7 10.07 0.59
 -14 10 6 1.44 0.28
 -14 10 5 0.76 0.24
 14 10 3 15.87 0.93
 14 10 4 0.81 0.3
 15 -9 -8 17.69 0.82
 -15 -9 7 2.82 0.52
 15 -9 -7 2.6 0.37
 -15 -9 6 1.11 0.48
 15 -9 -6 0.84 0.28
 -15 -9 5 3.17 0.59
 15 -9 -5 2.84 0.42
 -15 -9 4 4.56 0.68
 15 -9 -4 4.13 0.5
 -15 -9 3 10.48 0.99
 15 -9 -3 11.46 0.78
 -15 -9 2 22.83 1.37
 15 -9 -2 22.76 1.11
 -15 -9 1 11.49 0.99
 15 -9 -1 13.69 0.84
 -15 -9 0 18.85 1.19
 15 -9 0 20 0.99
 -15 -9 -1 0.69 0.36
 15 -9 1 0.57 0.27
 -15 -9 -2 11.34 0.82
 -15 -7 13 3.19 0.46
 -15 -7 12 8.53 0.76
 -15 -7 11 26.64 1.4
 -15 -7 10 7.64 0.82
 -15 -7 10 8 0.85
 -15 -7 9 18.47 1.3
 -15 -7 9 21.01 1.34
 -15 -7 8 11.25 1.08
 -15 -7 8 11.28 1.01
 -15 -7 7 23.02 1.59
 -15 -7 7 22.46 1.41
 -15 -7 6 40.85 2.15
 -15 -7 6 38.23 1.88
 15 -7 -5 29.95 1.48
 15 -7 -4 67.13 2.36
 15 -7 -3 15.43 1.05
 -15 -5 10 23.57 1.5
 -15 -5 9 98.01 3.44
 -15 -5 8 14.33 1.28
 -15 -3 14 1.82 0.44
 -15 -3 13 89.73 2.83
 -15 -3 12 36.11 1.74
 -15 -3 11 107.15 3.42
 -15 -3 10 23.7 1.48
 -15 -3 9 31.83 1.74
 -15 -3 8 3.78 0.68
 -15 -3 7 58.82 2.48
 -15 -3 6 36.32 4.01
 15 -3 -6 48.67 4.78
 -15 -3 5 80.79 5.25
 15 -3 -5 80.42 5.9
 -15 -3 5 72.37 5.53
 -15 -3 4 10.75 2.17
 15 -3 -4 12.01 2.29
 -15 -3 3 17.53 2.66
 15 -3 -3 16.36 2.52
 15 -3 -2 47.73 4.07
 -15 -3 2 38.36 3.81
 -15 -3 1 127.93 7
 -15 -3 0 238.83 9.97
 -15 -3 -1 140.03 7.4
 15 -3 1 147.15 4.6
 -15 -3 -2 48.58 4.23
 15 -3 2 51.22 2.47
 -15 -3 -3 252.73 10.41
 15 -3 3 262.1 6.88
 15 -3 4 1.21 0.6
 15 -3 5 42.54 2.29
 15 -3 6 3.43 0.72
 15 -3 7 7.4 0.99
 15 -3 8 42.22 2.17
 15 -3 9 2.37 0.61
 15 -3 10 22.42 1.43
 15 -3 11 3.23 0.57
 -15 -1 17 1.58 0.28
 -15 -1 16 3.77 0.49
 -15 -1 15 8.02 0.73
 -15 -1 14 27.15 1.47
 -15 -1 13 3.73 0.69
 -15 -1 12 115.06 3.69
 -15 -1 11 29.65 1.75
 -15 -1 10 7.26 0.91
 -15 -1 9 140.76 4.26
 -15 -1 8 141.12 8.43
 -15 -1 8 140.73 4.25
 -15 -1 7 19.85 3.11
 -15 -1 7 19.85 1.4
 -15 -1 6 69.45 5.56
 -15 -1 6 74.65 2.83
 -15 -1 5 34.49 3.75
 -15 -1 5 37.29 1.89
 -15 -1 4 29.31 1.66
 -15 -1 4 27.76 3.31
 -15 -1 3 126.32 6.94
 -15 -1 2 370.62 12.68
 -15 -1 1 49.22 4.04
 -15 -1 0 453.8 14.09
 -15 -1 -1 75.87 4.98
 -15 -1 -2 132.29 6.79
 15 -1 2 151.39 4.74
 -15 -1 -3 31.53 3.24
 15 -1 3 35.82 2.13
 15 -1 4 2.42 0.82
 15 -1 5 11.88 1.29
 15 -1 6 59.16 2.87
 15 -1 7 47.71 2.54
 15 -1 8 38.97 2.24
 15 -1 9 10.63 1.19
 15 -1 10 26.26 1.69
 15 -1 11 1.06 0.34
 15 -1 11 1.62 0.58
 15 -1 12 8.6 0.86
 -15 1 17 1.46 0.32
 -15 1 16 6.6 0.65
 -15 1 15 10.54 0.89
 -15 1 14 36.34 1.75
 -15 1 13 7.94 0.95
 -15 1 12 111.64 3.62
 -15 1 11 23.78 1.55
 -15 1 10 10.09 1.09
 -15 1 9 140.58 3.97
 -15 1 9 143.29 4.34
 -15 1 8 123.4 3.65
 -15 1 8 124.68 7.97
 -15 1 8 124.26 3.94
 -15 1 7 20.72 1.32
 -15 1 7 21.47 1.45
 -15 1 6 73.77 2.65
 -15 1 6 67.45 5.44
 -15 1 6 71.17 2.78
 -15 1 5 31.65 3.61
 -15 1 5 34.62 1.71
 -15 1 5 34.6 1.85
 -15 1 4 30.58 1.6
 -15 1 4 29 3.4
 -15 1 4 28.84 1.66
 -15 1 3 127.68 7.01
 -15 1 3 132.61 3.89
 15 1 -3 137.71 4.36
 -15 1 3 135.59 4.11
 -15 1 2 358.32 12.41
 15 1 -2 369.65 8.69
 -15 1 1 36.17 3.44
 15 1 -1 42.63 2.17
 15 1 0 454.91 10.22
 -15 1 0 440.2 13.71
 15 1 1 74.33 3
 15 1 2 130.59 4.27
 15 1 2 132.66 4.4
 15 1 3 43.1 2.25
 15 1 3 46.17 2.43
 15 1 4 4.17 0.82
 15 1 4 2.78 0.77
 15 1 5 4.58 0.82
 15 1 5 4.81 0.93
 15 1 6 62.31 2.79
 15 1 6 58.05 2.86
 15 1 6 62.38 2.54
 15 1 7 54.78 2.74
 15 1 7 60.55 2.51
 15 1 8 31.57 2.01
 15 1 9 10.11 0.97
 15 1 9 10.53 1.19
 15 1 10 22.43 1.58
 15 1 11 1.13 0.5
 15 1 12 7.43 0.72
 15 1 12 9.87 0.92
 15 1 13 9.5 0.65
 -15 3 17 6.26 0.47
 -15 3 16 15.95 0.89
 -15 3 15 26.03 1.28
 -15 3 14 2.75 0.56
 -15 3 13 101.92 3.22
 -15 3 12 32.09 1.47
 -15 3 12 33.81 1.76
 -15 3 11 105.55 3.2
 -15 3 11 104.02 3.47
 -15 3 10 26.15 1.45
 -15 3 10 26.04 1.58
 -15 3 9 27.03 1.51
 -15 3 9 25.94 1.59
 -15 3 8 3.74 0.64
 -15 3 8 2.9 0.64
 -15 3 7 43.79 2.01
 -15 3 7 43.97 4.57
 -15 3 7 43.69 2.07
 -15 3 6 39.89 1.89
 -15 3 6 34.89 3.97
 -15 3 6 37.73 1.92
 -15 3 5 77.58 2.79
 -15 3 5 74.87 5.72
 -15 3 5 76.51 2.84
 -15 3 4 12.31 1.03
 -15 3 4 9.69 2.06
 15 3 -4 12.74 1.31
 -15 3 4 11.27 1.01
 -15 3 3 11.28 1
 -15 3 3 13 2.18
 15 3 -3 10.73 1.17
 -15 3 2 43.1 2
 15 3 -2 47.12 2.41
 -15 3 1 119.97 3.77
 15 3 -1 132.44 4.35
 15 3 0 256.29 6.87
 15 3 1 141.02 4.56
 15 3 1 126.42 4.31
 15 3 2 54.81 2.66
 15 3 2 50.57 2.52
 15 3 3 253.89 6.85
 15 3 3 243.27 6.7
 15 3 4 1.12 0.52
 15 3 4 -0.08 0.71
 15 3 4 0.19 0.52
 15 3 5 33.68 2.08
 15 3 5 31.21 2
 15 3 5 34.18 1.94
 15 3 6 3.61 0.76
 15 3 6 2.32 0.74
 15 3 6 2.99 0.76
 15 3 7 6.13 0.87
 15 3 7 8.2 1.09
 15 3 7 6.21 0.93
 15 3 8 48.07 2.34
 15 3 8 42.51 2.24
 15 3 8 45.43 2.2
 15 3 9 2.17 0.56
 15 3 9 1.19 0.52
 15 3 9 0.87 0.51
 15 3 10 27.52 1.5
 15 3 10 31.25 1.7
 15 3 11 3.08 0.47
 15 3 11 4.71 0.72
 15 3 12 0.2 0.32
 15 3 13 4.07 0.44
 15 5 -15 7.55 0.61
 -15 5 15 6.87 0.5
 15 5 -14 33.61 1.54
 -15 5 14 35.17 1.34
 -15 5 13 48.78 1.68
 -15 5 13 50.39 1.81
 -15 5 12 22.37 1.19
 -15 5 12 22.14 1.21
 -15 5 11 102.99 3.1
 -15 5 11 101.37 3.08
 -15 5 10 24.01 1.38
 -15 5 10 23.07 1.33
 -15 5 9 96.63 3.09
 -15 5 9 87.57 2.93
 -15 5 8 16.51 1.25
 -15 5 8 15.32 1.1
 -15 5 7 74.41 2.72
 15 5 -7 61.83 2.92
 -15 5 6 8.54 0.93
 15 5 -6 7.96 1.01
 -15 5 5 2.56 0.59
 15 5 -5 0.76 0.62
 -15 5 4 77.25 2.89
 15 5 -4 76.66 3.24
 -15 5 3 40.54 1.99
 15 5 -3 38.6 2.26
 -15 5 2 176.68 4.85
 15 5 -2 170.45 5.37
 -15 5 1 62.57 2.55
 15 5 -1 64.4 2.98
 15 5 0 185.4 5.6
 -15 5 0 179.59 4.97
 15 5 1 100 3.85
 15 5 2 78.08 3.36
 15 5 3 76.96 3.32
 15 5 4 16.06 1.49
 15 5 5 35.07 2
 15 5 5 31.19 1.93
 15 5 5 36.14 2.14
 15 5 6 32.22 1.99
 15 5 6 32.84 1.95
 15 5 6 32.45 1.89
 15 5 7 43.41 2.21
 15 5 7 43.21 2.14
 15 5 8 44.57 2.11
 15 5 8 44.31 2.06
 15 5 9 3.38 0.65
 15 5 9 3.12 0.59
 15 5 10 45.05 1.8
 15 5 10 43.06 1.8
 15 5 11 7.07 0.67
 -15 7 13 3.94 0.38
 -15 7 12 8.63 0.63
 -15 7 11 25.95 1.21
 -15 7 10 9.1 0.81
 15 7 -10 7.87 0.79
 -15 7 9 19.29 1.19
 15 7 -9 20.96 1.3
 -15 7 8 14.52 1.08
 15 7 -8 13.74 1.12
 -15 7 7 26.57 1.49
 15 7 -7 25.53 1.54
 -15 7 6 40.73 1.88
 15 7 -6 36.16 1.91
 -15 7 5 33.04 1.72
 15 7 -5 32.55 1.86
 -15 7 4 76.43 2.73
 15 7 -4 70.24 2.86
 -15 7 3 15.79 1.16
 15 7 -3 15.38 1.29
 -15 7 2 47.31 2.05
 15 7 -2 47.68 2.34
 15 7 -1 23 1.65
 -15 7 1 23.82 1.4
 15 7 0 10.4 1
 15 7 0 11.3 1.18
 15 7 1 13.51 1.15
 15 7 1 14.2 1.26
 15 7 2 11.8 1.08
 15 7 2 13.61 1.24
 15 7 3 34.64 1.89
 15 7 3 35.4 1.95
 15 7 4 9.7 0.97
 15 7 4 8.48 0.98
 15 7 5 7.59 0.9
 15 7 5 7.44 0.89
 15 7 6 16.02 1.17
 15 7 6 15.83 1.18
 15 7 7 25.18 1.4
 15 7 7 23.78 1.37
 15 7 8 8.61 0.66
 15 7 8 9 0.79
 15 7 9 10.91 0.78
 -15 9 10 5.8 0.44
 -15 9 9 17.08 0.83
 -15 9 8 19.32 0.95
 -15 9 7 2.94 0.42
 -15 9 6 1.04 0.33
 -15 9 5 3.3 0.47
 -15 9 4 3.77 0.48
 -15 9 3 10.14 0.73
 15 9 3 0.5 0.4
 15 9 4 11.5 0.87
 15 9 5 3.38 0.49
 15 9 6 2.12 0.37
 -16 -10 4 1.02 0.3
 -16 -10 3 11.87 0.72
 -16 -8 10 6.31 0.56
 -16 -8 9 7.31 0.7
 -16 -8 9 6.77 0.63
 -16 -8 8 36.46 1.68
 -16 -8 8 36.36 1.46
 -16 -8 7 3.19 0.64
 -16 -8 6 20.63 1.36
 -16 -8 5 3.83 0.72
 -16 -8 4 32.24 1.77
 -16 -8 3 2.26 0.64
 -16 -6 14 10.88 0.7
 -16 -6 13 25.36 1.25
 -16 -6 12 45.55 1.85
 -16 -6 10 0.13 0.37
 -16 -6 9 17.19 1.26
 -16 -6 8 27.32 1.67
 -16 -6 7 -0.37 0.58
 -16 -4 9 7.11 0.88
 16 -4 0 0.14 0.47
 16 -4 1 29.3 1.81
 16 -4 2 115.25 3.92
 16 -4 3 8.92 1.02
 16 -4 4 38.21 2.04
 16 -4 5 5.41 0.82
 16 -4 6 47.8 2.23
 16 -4 7 10.61 0.99
 16 -4 8 3.53 0.62
 16 -4 9 3.96 0.58
 16 -4 10 2.76 0.46
 -16 -2 15 34.18 1.38
 -16 -2 14 12.97 0.94
 -16 -2 13 75.99 2.63
 -16 -2 12 57.16 2.33
 -16 -2 11 116.03 3.68
 -16 -2 10 0.46 0.45
 -16 -2 9 32.75 1.84
 -16 -2 8 9.45 1
 -16 -2 7 41.77 2.09
 -16 -2 6 127.93 7.78
 -16 -2 5 211.75 10.13
 -16 -2 4 36.35 3.92
 -16 -2 3 436.75 14.86
 -16 -2 2 19.78 2.79
 -16 -2 1 505.41 15.94
 -16 -2 0 120.16 6.8
 -16 -2 -1 277.73 10.85
 -16 -2 -2 60.44 4.74
 16 -2 2 69.09 3.01
 16 -2 3 66.26 2.99
 16 -2 4 29.97 1.97
 16 -2 5 46.79 2.46
 16 -2 6 18.47 1.55
 16 -2 7 48.47 2.48
 16 -2 8 38.25 2.11
 16 -2 9 99.32 3.44
 16 -2 10 11.85 1.06
 16 -2 11 20.55 1.26
 -16 0 17 9.42 0.57
 -16 0 16 8.61 0.67
 -16 0 15 7.8 0.73
 -16 0 14 5.59 0.68
 -16 0 13 96.82 3.21
 -16 0 12 162.03 4.59
 -16 0 11 46.85 2.2
 -16 0 10 31.28 1.82
 -16 0 9 38.37 2.06
 -16 0 8 368.35 8.62
 -16 0 7 15.79 2.82
 -16 0 7 14.36 1.27
 -16 0 6 327.15 13.27
 -16 0 6 323.41 7.8
 -16 0 5 1.65 0.62
 -16 0 5 1.07 1.14
 -16 0 4 233.85 10.4
 16 0 -4 254.72 6.65
 -16 0 3 14.63 2.43
 16 0 -3 15.75 1.3
 -16 0 2 5.54 1.64
 16 0 -2 6.54 0.89
 16 0 -1 162.48 4.8
 -16 0 1 153.52 7.69
 -16 0 0 9 1.82
 16 0 0 12.23 1.17
 16 0 1 318.26 7.66
 -16 0 -1 286.28 10.9
 16 0 2 702.66 14.54
 16 0 2 686.27 14.91
 16 0 3 28.4 1.74
 16 0 3 27.13 1.9
 16 0 4 176.79 5.08
 16 0 4 171.15 5.43
 16 0 5 13.58 1.23
 16 0 5 11.58 1.32
 16 0 6 171.78 5.42
 16 0 7 0.24 0.57
 16 0 8 17.95 1.54
 16 0 9 14.45 1.34
 16 0 10 5.95 0.82
 16 0 11 3.78 0.68
 16 0 12 22.68 1.01
 16 0 12 27.27 1.37
 -16 2 16 6.07 0.56
 -16 2 15 40.3 1.64
 -16 2 14 14.53 1.04
 -16 2 13 74.39 2.67
 -16 2 12 57.92 2.38
 -16 2 11 123.15 3.48
 -16 2 11 125.22 3.89
 -16 2 10 0.65 0.42
 -16 2 10 0.59 0.47
 -16 2 9 34.71 1.73
 -16 2 9 34.5 1.9
 -16 2 8 9.13 0.93
 -16 2 8 9.43 1.01
 -16 2 7 41.24 1.97
 -16 2 7 41.17 2.08
 -16 2 6 133.95 3.99
 -16 2 6 134.65 4.21
 -16 2 5 213.64 5.53
 -16 2 5 217.4 5.74
 16 2 -4 36.63 2.21
 -16 2 4 38.99 4.08
 -16 2 4 40.81 1.96
 -16 2 4 40.1 2.01
 -16 2 3 472 10.26
 -16 2 3 450.86 15.24
 16 2 -3 484.07 10.94
 16 2 -2 21.52 1.62
 -16 2 2 18.18 2.63
 16 2 -1 537.69 11.96
 16 2 0 136.66 4.51
 16 2 1 289.83 7.47
 16 2 2 63.18 2.87
 16 2 2 63.83 2.91
 16 2 3 71.01 3.07
 16 2 3 67.47 3.05
 16 2 4 26.66 1.84
 16 2 4 29.1 1.96
 16 2 5 46.25 2.43
 16 2 5 44.36 2.46
 16 2 5 52.59 2.27
 16 2 6 19.34 1.52
 16 2 6 18.14 1.55
 16 2 6 19.29 1.38
 16 2 7 38.46 2.21
 16 2 7 43.43 2.06
 16 2 8 37.92 1.98
 16 2 8 37.19 2.12
 16 2 8 35.21 1.81
 16 2 9 95.28 3.17
 16 2 9 101.94 3.5
 16 2 10 12.07 0.89
 16 2 10 13.44 1.12
 16 2 11 23.4 1.35
 16 2 12 3.7 0.48
 -16 4 15 12.18 0.73
 -16 4 14 16.41 0.95
 -16 4 13 2.95 0.52
 -16 4 12 12.06 0.86
 -16 4 12 12.23 0.97
 -16 4 11 1.92 0.44
 -16 4 11 2.99 0.57
 -16 4 10 54.93 2.19
 -16 4 10 56.27 2.28
 -16 4 9 6.66 0.8
 -16 4 9 5.28 0.75
 -16 4 8 166.7 4.54
 -16 4 8 155.7 4.47
 -16 4 7 21.55 1.4
 -16 4 7 17.29 1.26
 -16 4 6 65.41 2.56
 16 4 -6 63.81 2.99
 -16 4 6 63.44 2.51
 -16 4 5 48.24 2.18
 16 4 -5 45.34 2.49
 -16 4 4 158.96 4.6
 16 4 -4 162.73 5.16
 -16 4 3 119.72 3.8
 16 4 -3 116.92 4.23
 -16 4 2 32.92 1.8
 16 4 -2 30.13 2.01
 -16 4 1 8.53 0.94
 16 4 -1 8.33 1.13
 16 4 0 0.23 0.61
 16 4 0 1.28 0.54
 16 4 1 30.95 2.06
 16 4 1 30.61 1.89
 16 4 2 108.66 4.09
 16 4 2 115.51 3.95
 16 4 3 9.03 1.22
 16 4 3 9.48 1.09
 16 4 4 41.1 2.13
 16 4 4 40.71 2.33
 16 4 4 39.08 2.12
 16 4 5 4.23 0.81
 16 4 5 5.95 0.99
 16 4 5 6 0.88
 16 4 6 60.31 2.68
 16 4 6 54.08 2.62
 16 4 6 55.52 2.49
 16 4 6 60.34 2.54
 16 4 7 10.48 1.1
 16 4 7 10.29 1.02
 16 4 7 11.23 1.06
 16 4 8 3.66 0.67
 16 4 8 3.22 0.69
 16 4 8 2.97 0.63
 16 4 9 2.12 0.5
 16 4 9 2.27 0.56
 16 4 9 3.17 0.53
 16 4 10 3.04 0.5
 16 4 11 0.95 0.34
 -16 6 13 27.18 1.03
 16 6 -13 24.06 1.11
 -16 6 12 42.29 1.54
 16 6 -12 40.72 1.69
 -16 6 11 71.5 2.3
 16 6 -11 69.68 2.49
 -16 6 10 1.43 0.45
 16 6 -10 1.34 0.5
 -16 6 9 17.61 1.17
 16 6 -9 16.8 1.28
 -16 6 8 30.89 1.6
 16 6 -8 25.69 1.65
 -16 6 7 1.68 0.58
 16 6 -7 -0.05 0.46
 -16 6 6 10.88 1.02
 16 6 -6 8.02 1
 -16 6 5 10.55 1.01
 16 6 -5 9.7 1.11
 -16 6 4 27.4 1.61
 16 6 -4 25.26 1.75
 -16 6 3 130.41 3.97
 16 6 -3 129.38 4.34
 -16 6 2 66.51 2.61
 16 6 -2 61.99 2.87
 -16 6 1 192.63 5.12
 16 6 -1 195.03 5.71
 16 6 0 13.02 1.15
 16 6 0 12.25 1.31
 16 6 1 25.43 1.64
 16 6 1 24.26 1.74
 16 6 2 11.66 1.15
 16 6 2 11.53 1.21
 16 6 3 16.41 1.33
 16 6 3 17.27 1.44
 16 6 4 17.07 1.33
 16 6 4 14.38 1.24
 16 6 4 17.16 1.41
 16 6 5 15.95 1.29
 16 6 5 17.46 1.4
 16 6 5 16.69 1.28
 16 6 6 4.25 0.7
 16 6 6 4.04 0.69
 16 6 7 31.34 1.62
 16 6 7 30.25 1.56
 16 6 8 1.54 0.46
 16 6 8 1.65 0.47
 16 6 9 41.31 1.56
 16 6 9 43.62 1.63
 -16 8 11 4.3 0.4
 -16 8 10 6.19 0.53
 -16 8 9 7.99 0.67
 -16 8 8 40.1 1.57
 -16 8 7 3.57 0.53
 -16 8 6 18.09 1.08
 -16 8 5 3.73 0.54
 16 8 -5 4.53 0.63
 -16 8 4 31.27 1.45
 16 8 -4 28.97 1.47
 -16 8 3 0.19 0.32
 16 8 -3 1.38 0.44
 16 8 -2 28.56 1.49
 16 8 -1 9.33 0.87
 16 8 0 2.86 0.55
 16 8 1 2.48 0.48
 16 8 1 3 0.53
 16 8 2 12.46 0.93
 16 8 2 11.21 0.91
 16 8 3 2.6 0.51
 16 8 3 3.25 0.6
 16 8 4 27.94 1.43
 16 8 5 7.49 0.73
 16 8 6 25.43 1.2
 16 8 7 10.47 0.73
 16 10 0 2.62 0.38
 16 10 1 21.21 0.92
 -17 -9 7 4.43 0.49
 -17 -9 6 30.74 1.33
 -17 -9 5 0.46 0.35
 -17 -9 4 15.38 0.96
 -17 -9 3 1.75 0.44
 -17 -9 2 34.66 1.47
 -17 -9 1 1.14 0.36
 -17 -9 0 6.26 0.59
 -17 -9 -1 1.73 0.36
 -17 -7 11 1.8 0.39
 -17 -7 10 9.19 0.73
 -17 -7 9 64.2 2.24
 -17 -7 9 60.92 2.07
 -17 -7 8 2.71 0.59
 -17 -7 7 43.69 2.01
 -17 -7 6 5.7 0.87
 -17 -7 5 47.19 2.22
 -17 -5 14 21.29 1.04
 -17 -5 10 26.15 1.39
 -17 -5 9 2.87 0.6
 -17 -5 8 -0.67 0.51
 17 -3 1 222.95 6.26
 17 -3 2 32.75 2.02
 17 -3 3 37.98 2.15
 17 -3 4 17.85 1.45
 17 -3 5 16.32 1.38
 17 -3 6 33.83 1.94
 17 -3 7 22.12 1.51
 17 -3 8 7.98 0.9
 17 -3 9 19.61 1.25
 17 -3 10 0.73 0.38
 -17 -1 15 7.64 0.65
 -17 -1 14 82.44 2.62
 -17 -1 13 59.79 2.29
 -17 -1 12 90.73 3.08
 -17 -1 11 21.15 1.41
 -17 -1 10 36.57 1.94
 -17 -1 9 20 1.44
 -17 -1 8 21.22 1.51
 -17 -1 7 49.5 2.33
 17 -1 -5 154.07 4.7
 -17 -1 4 112.12 7.18
 17 -1 -4 128.28 4.08
 17 -1 -3 39.6 2.04
 -17 -1 3 33.94 3.73
 -17 -1 2 3.39 1.28
 -17 -1 1 90.52 6.02
 -17 -1 0 55.78 4.6
 17 -1 2 24.96 1.84
 17 -1 3 30.59 2.02
 17 -1 4 29.89 2.02
 17 -1 5 19.75 1.61
 17 -1 6 36.89 2.17
 17 -1 7 47.51 2.43
 17 -1 8 54.34 2.5
 17 -1 9 16.84 1.31
 17 -1 10 21.55 1.35
 17 -1 11 22.58 1.25
 -17 1 16 24.2 1.06
 -17 1 15 9.16 0.76
 -17 1 14 75.87 2.53
 -17 1 13 60.84 2.34
 -17 1 12 89.4 3.09
 -17 1 11 24.34 1.53
 -17 1 10 41.2 2.08
 -17 1 9 20.37 1.48
 -17 1 8 20.2 1.48
 -17 1 7 38.48 2.06
 -17 1 6 110.86 3.79
 17 1 -5 159 5.03
 -17 1 5 152.74 4.66
 -17 1 4 117.08 7.3
 17 1 -4 128.1 4.31
 -17 1 3 42.84 4.24
 17 1 -3 41.31 2.23
 -17 1 2 -1.7 1.55
 17 1 -2 0.16 0.64
 17 1 -1 84.02 3.3
 17 1 0 50.49 2.47
 17 1 1 59.53 2.73
 17 1 2 28.21 1.82
 17 1 2 28.3 1.95
 17 1 3 39.98 2.17
 17 1 3 35.9 2.18
 17 1 4 25.73 1.7
 17 1 4 25.26 1.86
 17 1 5 23.19 1.61
 17 1 5 22.02 1.72
 17 1 6 39.1 2.09
 17 1 6 35.94 2.15
 17 1 7 41.19 2.27
 17 1 8 54.73 2.52
 17 1 9 11.55 0.9
 17 1 9 13.07 1.17
 17 1 10 23.4 1.41
 17 1 11 22.42 1.12
 17 1 11 26.37 1.35
 -17 3 15 20.02 0.99
 -17 3 14 58.03 2
 -17 3 13 10.72 0.9
 -17 3 12 29.86 1.57
 -17 3 11 17.88 1.11
 -17 3 11 18.19 1.26
 -17 3 10 11.57 0.95
 -17 3 10 13.06 1.11
 -17 3 9 30.22 1.61
 -17 3 9 29.38 1.71
 -17 3 8 1.15 0.46
 -17 3 8 0.38 0.42
 -17 3 7 81.94 2.92
 -17 3 7 78.16 2.98
 -17 3 6 25.83 1.59
 -17 3 6 24.75 1.58
 -17 3 5 53.01 2.35
 17 3 -5 59.92 2.86
 -17 3 4 16.24 1.27
 17 3 -4 16.55 1.52
 -17 3 3 6.55 0.84
 17 3 -3 6.08 1
 17 3 -2 27.98 1.92
 17 3 -1 215.61 6.21
 17 3 0 89.27 3.55
 17 3 0 87.57 3.45
 17 3 1 255.45 6.94
 17 3 1 249.09 6.8
 17 3 2 34.54 2.1
 17 3 2 30.52 1.97
 17 3 3 44.32 2.39
 17 3 3 41.81 2.31
 17 3 3 45.54 2.11
 17 3 4 19.66 1.55
 17 3 4 18.97 1.55
 17 3 4 21.55 1.43
 17 3 5 19.12 1.53
 17 3 5 19.29 1.52
 17 3 5 19.13 1.34
 17 3 6 29.18 1.84
 17 3 6 29.84 1.87
 17 3 6 32.42 1.71
 17 3 7 25.47 1.61
 17 3 7 23.85 1.59
 17 3 7 26.5 1.49
 17 3 8 12.12 1.06
 17 3 8 12.6 1.1
 17 3 8 11.73 0.96
 17 3 9 21.17 1.23
 17 3 9 21.46 1.32
 17 3 10 0.65 0.3
 17 3 10 0.14 0.33
 17 3 11 1.5 0.34
 17 5 -14 18.07 0.92
 -17 5 13 0.89 0.3
 17 5 -13 0.79 0.39
 -17 5 12 39.96 1.5
 17 5 -12 43.15 1.87
 -17 5 12 41.61 1.52
 -17 5 11 12.95 0.9
 17 5 -11 13.63 1.14
 -17 5 11 13.04 0.88
 -17 5 10 27.12 1.39
 17 5 -10 27.16 1.65
 -17 5 10 25.01 1.28
 -17 5 9 1.08 0.4
 -17 5 9 1.76 0.39
 17 5 -9 1.57 0.58
 -17 5 8 0.15 0.46
 17 5 -8 -0.19 0.59
 -17 5 7 3.12 0.63
 17 5 -7 4.54 0.81
 -17 5 6 14.13 1.16
 17 5 -6 14.71 1.35
 -17 5 5 8.91 0.98
 17 5 -5 7.16 1
 -17 5 4 19.96 1.41
 17 5 -4 20.85 1.64
 -17 5 3 113.55 3.73
 17 5 -3 118.8 4.17
 -17 5 2 196.88 5.36
 17 5 -2 201.33 5.87
 17 5 -1 19.71 1.63
 17 5 0 21.2 1.68
 17 5 1 26.62 1.86
 17 5 2 11.02 1.23
 17 5 3 17.12 1.34
 17 5 3 16.37 1.44
 17 5 4 13.04 1.19
 17 5 4 13.81 1.35
 17 5 4 13.46 1.15
 17 5 5 25.5 1.61
 17 5 5 24.37 1.68
 17 5 5 25.54 1.53
 17 5 6 35.45 1.88
 17 5 6 36.25 1.75
 17 5 7 14.1 1.11
 17 5 7 14.77 1.06
 17 5 8 33.34 1.57
 17 5 8 32.57 1.48
 17 5 9 14.36 0.92
 17 5 10 1.25 0.3
 -17 7 11 0.56 0.27
 -17 7 10 7.75 0.66
 17 7 -10 9.4 0.73
 -17 7 9 70.13 2.22
 17 7 -9 65.22 2.22
 -17 7 8 1.89 0.46
 17 7 -8 3.05 0.59
 -17 7 7 50.61 1.96
 17 7 -7 45.76 1.97
 -17 7 6 7.2 0.79
 17 7 -6 5.05 0.71
 -17 7 5 48.27 1.97
 17 7 -5 44.31 2.03
 -17 7 4 6.4 0.77
 17 7 -4 6.82 0.89
 -17 7 3 28.03 1.48
 17 7 -3 25.89 1.58
 17 7 -2 5.12 0.81
 17 7 -1 21.23 1.44
 17 7 0 3.09 0.53
 17 7 0 1.8 0.57
 17 7 1 53.1 2.14
 17 7 1 52.4 2.29
 17 7 2 9.89 0.89
 17 7 2 11.5 1.05
 17 7 3 26.41 1.47
 17 7 3 23.29 1.35
 17 7 3 25.12 1.49
 17 7 4 6.88 0.77
 17 7 4 6.92 0.75
 17 7 5 21.75 1.23
 17 7 5 22.48 1.26
 17 7 6 3.66 0.52
 17 7 6 5.07 0.58
 17 7 7 2.52 0.4
 17 9 1 1.12 0.35
 17 9 2 0.93 0.31
 17 9 3 1.33 0.31
 -18 -8 8 24.9 1.12
 -18 -8 7 11.83 0.82
 -18 -8 6 5.99 0.66
 -18 -8 5 15.57 1.04
 -18 -8 4 2.01 0.51
 -18 -8 3 23.16 1.32
 -18 -8 2 21.55 1.26
 -18 -8 -3 9.35 0.64
 -18 -6 12 4.67 0.49
 -18 -6 11 18.35 0.98
 -18 -6 10 33.32 1.38
 -18 -6 10 34.25 1.45
 -18 -6 9 16.97 1.07
 -18 -6 9 17.21 1.04
 -18 -6 8 26.07 1.44
 -18 -6 7 30.82 1.68
 -18 -4 8 42.38 1.99
 18 -4 -1 19.54 1.48
 18 -4 0 72.76 2.94
 18 -4 1 56.83 2.55
 18 -4 2 43.14 2.16
 18 -4 3 26.91 1.65
 18 -4 4 19.26 1.36
 18 -4 5 12.33 1.06
 18 -4 6 11.64 0.97
 18 -4 7 1.19 0.39
 18 -4 8 1.7 0.38
 18 -2 1 4.73 0.95
 18 -2 2 1.35 0.63
 18 -2 3 51.01 2.58
 18 -2 4 3.03 0.85
 18 -2 5 16.33 1.4
 18 -2 6 44.57 2.25
 18 -2 7 2.22 0.56
 18 -2 8 41.66 1.97
 18 -2 9 6.85 0.77
 18 -2 10 6.1 0.64
 -18 0 15 9.89 0.71
 -18 0 14 0.6 0.38
 -18 0 13 31.12 1.56
 -18 0 12 42.62 1.95
 -18 0 11 0.65 0.55
 -18 0 10 109.46 3.61
 -18 0 9 4.01 0.76
 -18 0 8 29.86 1.82
 -18 0 7 14.71 1.28
 18 0 -6 27.6 1.82
 18 0 -5 13.5 1.31
 18 0 -4 15.48 1.37
 18 0 -3 0.24 0.5
 18 0 -2 9.7 1.07
 18 0 -1 11.47 1.15
 18 0 0 0.37 0.49
 18 0 1 1.24 0.59
 18 0 1 3.56 0.78
 18 0 2 36.4 1.99
 18 0 2 35.49 2.21
 18 0 3 0.24 0.44
 18 0 3 0.01 0.61
 18 0 4 93.62 3.29
 18 0 4 91.76 3.62
 18 0 5 6.06 0.84
 18 0 5 6.12 1.02
 18 0 6 14.57 1.39
 18 0 7 3.12 0.74
 18 0 8 1.16 0.59
 18 0 9 44.43 2.01
 18 0 10 6.9 0.75
 18 0 11 17.84 0.99
 18 2 -15 58.52 2.01
 -18 2 15 58 1.82
 -18 2 14 4.42 0.58
 -18 2 13 76.99 2.55
 -18 2 12 8.74 0.88
 -18 2 11 18.09 1.27
 -18 2 10 21.78 1.44
 -18 2 9 13.36 1.18
 -18 2 8 45.05 2.21
 -18 2 7 8.41 0.97
 18 2 -7 8.77 1.19
 18 2 -6 3.44 0.9
 18 2 -5 61.7 2.94
 18 2 -4 25.25 1.81
 18 2 -3 9.22 1.15
 18 2 -2 44.96 2.42
 18 2 -1 14.13 1.38
 18 2 0 24.09 1.72
 18 2 1 4.84 0.89
 18 2 1 4.56 0.88
 18 2 2 0.41 0.67
 18 2 2 1.18 0.64
 18 2 3 50.14 2.45
 18 2 3 47.28 2.47
 18 2 4 1.38 0.57
 18 2 4 1.47 0.59
 18 2 5 11.76 1.17
 18 2 5 10.2 1.14
 18 2 6 40.67 2.15
 18 2 7 2.99 0.64
 18 2 8 35.51 1.7
 18 2 8 40.49 1.92
 18 2 9 5.94 0.6
 18 2 9 6.65 0.75
 18 2 10 9.71 0.8
 18 2 11 0.62 0.23
 18 4 -14 2.63 0.44
 -18 4 13 2 0.37
 18 4 -13 3.49 0.58
 18 4 -12 33.81 1.71
 -18 4 12 32.85 1.43
 -18 4 11 3.32 0.49
 -18 4 11 2.69 0.51
 18 4 -11 3.58 0.74
 -18 4 10 63.38 2.25
 18 4 -10 66.54 2.73
 -18 4 10 62.55 2.29
 -18 4 9 14.93 1.1
 18 4 -9 16.53 1.4
 -18 4 9 14.59 1.07
 -18 4 8 44.82 1.98
 18 4 -8 42.95 2.29
 -18 4 7 -0.47 0.5
 18 4 -7 0.01 0.6
 -18 4 6 3.37 0.62
 18 4 -6 3.77 0.89
 -18 4 5 0.58 0.48
 18 4 -5 0.24 0.6
 -18 4 4 16.39 1.28
 18 4 -4 17.66 1.55
 18 4 -3 21.01 1.68
 18 4 -2 45.16 2.44
 18 4 -1 16.71 1.48
 18 4 -1 15.38 1.31
 18 4 0 83.25 3.35
 18 4 0 76.02 3.03
 18 4 1 62.11 2.82
 18 4 1 56.59 2.54
 18 4 2 46.46 2.09
 18 4 2 44.09 2.37
 18 4 2 46.24 2.24
 18 4 3 26.46 1.81
 18 4 3 27.33 1.68
 18 4 3 28.37 1.58
 18 4 4 19.68 1.51
 18 4 4 16.21 1.28
 18 4 4 16.89 1.21
 18 4 5 14.74 1.27
 18 4 5 16.9 1.22
 18 4 5 16.56 1.16
 18 4 6 13.45 1.17
 18 4 6 12.59 1.02
 18 4 6 12.73 0.97
 18 4 7 1.36 0.42
 18 4 7 1.79 0.5
 18 4 7 1.6 0.39
 18 4 8 1.35 0.43
 18 4 9 5.79 0.57
 18 4 10 1.12 0.28
 18 6 -12 5.41 0.51
 -18 6 11 15.91 0.86
 18 6 -11 17.35 1.02
 -18 6 10 35.96 1.47
 18 6 -10 34.26 1.58
 -18 6 9 17.68 1.07
 18 6 -9 16.72 1.16
 -18 6 8 29.7 1.48
 18 6 -8 31.76 1.67
 -18 6 7 33.03 1.61
 18 6 -7 29.93 1.66
 -18 6 6 21.74 1.32
 18 6 -6 20.48 1.42
 -18 6 5 64.76 2.44
 18 6 -5 62.82 2.59
 -18 6 4 37.75 1.81
 18 6 -4 36.32 1.97
 18 6 -3 107.14 3.67
 18 6 -2 31.2 1.83
 18 6 -1 91.74 3.08
 18 6 -1 95.58 3.45
 18 6 0 8.65 0.93
 18 6 0 9.27 1.1
 18 6 1 12.62 1.08
 18 6 1 12.55 1.2
 18 6 2 6.99 0.83
 18 6 2 5.9 0.76
 18 6 2 7.08 0.9
 18 6 3 8.62 0.86
 18 6 3 8.59 0.89
 18 6 3 8.5 0.94
 18 6 4 28.14 1.52
 18 6 4 32.33 1.71
 18 6 4 30.58 1.53
 18 6 5 0.42 0.37
 18 6 5 0.14 0.34
 18 6 6 36.24 1.58
 18 6 6 36.39 1.49
 18 6 7 2.78 0.42
 18 6 7 2.61 0.44
 18 8 -5 13.52 0.82
 18 8 -4 1.6 0.39
 18 8 -3 21.12 1.08
 18 8 -2 17.62 0.99
 18 8 -1 23.06 1.15
 18 8 0 19.24 1.04
 18 8 1 7.43 0.7
 18 8 1 6 0.59
 18 8 2 4.05 0.52
 18 8 3 10.92 0.74
 18 8 4 14.01 0.76
 -19 -7 8 34.97 1.39
 -19 -7 7 4.6 0.57
 -19 -7 6 10.98 0.89
 -19 -7 5 23.4 1.34
 -19 -7 4 4.59 0.68
 -19 -5 12 17.66 0.9
 -19 -5 9 8.02 0.72
 -19 -5 8 21.09 1.25
 -19 -5 7 46.7 2.06
 19 -3 -1 11.24 1.19
 19 -3 0 121.43 4.14
 19 -3 1 46.08 2.36
 19 -3 2 19.09 1.49
 19 -3 3 30.03 1.83
 19 -3 4 34.38 1.89
 19 -3 5 11.68 1.07
 19 -3 6 1.29 0.49
 19 -3 7 7.75 0.76
 19 -3 8 14.37 0.95
 19 -3 9 0.66 0.27
 19 -1 -14 23.43 1.08
 19 -1 -13 6.41 0.7
 19 -1 -10 13.83 1.15
 19 -1 -9 46.92 2.2
 19 -1 -8 16.93 1.32
 19 -1 -7 47.14 2.22
 19 -1 -6 61.73 2.58
 19 -1 -5 82.87 3.08
 19 -1 0 23.16 1.77
 19 -1 1 14.43 1.37
 19 -1 2 14.48 1.4
 19 -1 3 3.77 0.85
 19 -1 4 33.72 2.03
 19 -1 5 82.89 3.23
 19 -1 6 7.75 0.98
 19 -1 7 57.77 2.42
 19 -1 8 0.07 0.4
 19 -1 9 8.69 0.81
 19 -1 10 17.45 0.97
 19 1 -15 17.98 0.91
 19 1 -14 29.42 1.39
 -19 1 13 5.72 0.67
 -19 1 12 20.57 1.24
 -19 1 11 46.93 2.04
 -19 1 10 10.09 0.98
 19 1 -9 57.31 2.62
 -19 1 9 47.09 2.22
 19 1 -8 14.94 1.37
 19 1 -7 52.57 2.57
 19 1 -6 61.99 2.82
 19 1 -5 82.72 3.31
 19 1 -4 49.09 2.47
 19 1 -3 48.4 2.45
 19 1 -2 81.66 3.26
 19 1 -1 41.58 2.21
 19 1 0 29.86 1.86
 19 1 0 26.93 1.91
 19 1 1 12.83 1.24
 19 1 1 15.41 1.41
 19 1 2 14.03 1.25
 19 1 2 13.77 1.33
 19 1 3 3 0.69
 19 1 3 2.24 0.71
 19 1 4 36.99 1.97
 19 1 4 39.7 2.18
 19 1 5 75.09 2.81
 19 1 5 74.64 3.01
 19 1 6 7.75 0.98
 19 1 7 56.32 2.39
 19 1 8 0.14 0.29
 19 1 8 0.72 0.44
 19 1 9 8.58 0.79
 19 1 10 16.69 0.82
 19 1 10 18.39 0.98
 19 3 -14 14.39 0.91
 19 3 -13 33.09 1.55
 -19 3 12 3.83 0.53
 19 3 -12 5.48 0.75
 19 3 -11 15.14 1.21
 -19 3 11 13.71 1.01
 -19 3 10 4.1 0.62
 19 3 -10 3.51 0.76
 19 3 -9 7.47 1
 19 3 -8 92.38 3.53
 19 3 -7 48.37 2.5
 19 3 -6 3.33 0.83
 19 3 -5 9.86 1.21
 19 3 -4 44.22 2.39
 19 3 -3 12.25 1.29
 19 3 -2 0.63 0.64
 19 3 -1 12 1.24
 19 3 -1 11.28 1.22
 19 3 0 130.24 4.32
 19 3 0 125.29 4.21
 19 3 1 44.29 2.3
 19 3 1 42.94 2.26
 19 3 2 23.84 1.67
 19 3 2 21.02 1.6
 19 3 3 26.83 1.74
 19 3 3 28.24 1.74
 19 3 4 28.72 1.74
 19 3 4 30.61 1.8
 19 3 5 12.01 1.11
 19 3 5 11.89 1.08
 19 3 6 1.73 0.48
 19 3 6 1.89 0.53
 19 3 7 8.93 0.83
 19 3 7 8.58 0.83
 19 3 8 14.82 0.93
 19 3 8 16.26 1.01
 19 3 9 1.18 0.28
 19 3 9 1.01 0.3
 19 5 -12 17.04 0.97
 19 5 -11 21.86 1.22
 19 5 -10 3.47 0.6
 19 5 -9 8.88 0.93
 -19 5 8 19.33 1.19
 19 5 -8 18.39 1.33
 -19 5 7 50.34 2.04
 19 5 -7 50.92 2.31
 19 5 -6 13.3 1.23
 19 5 -5 12.75 1.22
 19 5 -4 33.56 1.96
 19 5 -3 43.61 2.25
 19 5 -2 8.21 1.07
 19 5 -1 102.83 3.64
 19 5 0 34.51 1.97
 19 5 1 13.15 1.01
 19 5 1 13.84 1.24
 19 5 2 16.44 1.31
 19 5 2 16.43 1.1
 19 5 3 19.78 1.31
 19 5 3 21.2 1.43
 19 5 3 20.83 1.22
 19 5 4 3.15 0.5
 19 5 4 1.71 0.48
 19 5 4 2.45 0.62
 19 5 5 39.91 1.79
 19 5 5 40.73 1.6
 19 5 6 2.43 0.41
 19 5 6 3.23 0.54
 19 5 7 11.37 0.8
 19 5 8 0.98 0.28
 19 7 -8 34.42 1.35
 19 7 -7 3.86 0.5
 19 7 -6 9.2 0.78
 19 7 -5 19.81 1.15
 19 7 -4 3.33 0.53
 19 7 -3 4.47 0.62
 19 7 -2 28.87 1.45
 19 7 -1 8.5 0.84
 19 7 0 41.41 1.76
 19 7 1 16.44 0.93
 19 7 1 18.13 1.1
 19 7 1 17.16 1.03
 19 7 2 19.44 1.01
 19 7 2 18.5 1.11
 19 7 2 19.25 1.04
 19 7 3 3.69 0.47
 19 7 3 2.77 0.38
 19 7 4 5.16 0.48
 19 7 4 4.78 0.48
 -20 -8 4 8.92 0.62
 -20 -8 3 4.96 0.49
 -20 -8 2 3.72 0.44
 -20 -8 1 6.47 0.52
 -20 -6 8 26.67 1.17
 -20 -6 7 0.58 0.37
 -20 -6 6 58.54 2.14
 20 -4 -3 7.88 0.9
 20 -4 -2 17.16 1.28
 20 -4 -1 40.17 1.96
 20 -4 0 15.34 1.19
 20 -4 1 22 1.39
 20 -4 2 4.74 0.66
 20 -4 3 7.04 0.76
 20 -4 4 1.9 0.53
 20 -4 5 4.23 0.53
 20 -4 6 0.3 0.25
 20 -2 -1 91.88 3.54
 20 -2 0 41.75 2.26
 20 -2 1 23.51 1.67
 20 -2 2 16.36 1.38
 20 -2 3 3.94 0.76
 20 -2 4 49.85 2.31
 20 -2 5 12.34 1.08
 20 -2 6 15.98 1.17
 20 -2 7 9.89 0.84
 20 -2 8 14.48 0.92
 20 0 -13 4.3 0.56
 20 0 -12 28.54 1.43
 20 0 -11 54.6 2.2
 20 0 -10 118.25 3.66
 20 0 -9 30.64 1.73
 20 0 -8 92.54 3.26
 20 0 -7 0.05 0.49
 20 0 -6 50.59 2.35
 20 0 -5 1.83 0.58
 20 0 -4 1.41 0.61
 20 0 -3 134.67 4.2
 20 0 -2 1.55 0.56
 20 0 -1 165.85 4.77
 20 0 0 19.47 1.38
 20 0 0 20.23 1.61
 20 0 1 38.81 1.93
 20 0 1 36.07 2.13
 20 0 2 0.44 0.43
 20 0 2 2.46 0.72
 20 0 3 59.86 2.35
 20 0 3 62.46 2.76
 20 0 4 10.65 1.14
 20 0 5 0.75 0.55
 20 0 6 1.97 0.59
 20 0 7 55.88 2.22
 20 0 8 10.35 0.86
 20 0 9 41.93 1.57
 20 2 -14 31.46 1.25
 20 2 -13 2.04 0.47
 20 2 -12 3.5 0.59
 20 2 -11 4.43 0.74
 20 2 -10 23 1.51
 20 2 -9 4.97 0.83
 20 2 -8 83.39 3.2
 20 2 -7 9.38 1.11
 20 2 -6 111.49 3.91
 20 2 -5 19.23 1.53
 20 2 -4 97.63 3.59
 20 2 -3 15 1.42
 20 2 -2 19.52 1.54
 20 2 -1 79.98 3.17
 20 2 -1 78.42 3.21
 20 2 0 41.09 2.17
 20 2 0 42.49 2.26
 20 2 1 19.5 1.46
 20 2 1 18.92 1.48
 20 2 2 17.75 1.35
 20 2 2 17.59 1.42
 20 2 3 4.04 0.72
 20 2 3 3.11 0.7
 20 2 4 46.71 2.13
 20 2 4 48.32 2.24
 20 2 5 11.55 1.06
 20 2 6 18.4 1.24
 20 2 7 8.82 0.75
 20 2 7 10.14 0.86
 20 2 8 14.53 0.8
 20 2 8 16.35 0.96
 20 4 -13 18.67 0.91
 20 4 -12 13.04 0.88
 20 4 -11 67.94 2.33
 20 4 -10 5.49 0.73
 20 4 -9 24.59 1.52
 20 4 -8 6.63 0.89
 20 4 -7 4.63 0.82
 20 4 -6 1.2 0.59
 20 4 -5 13.29 1.28
 20 4 -4 4.94 0.88
 20 4 -3 5.17 0.92
 20 4 -3 6.11 0.77
 20 4 -2 17.42 1.41
 20 4 -2 14.98 1.18
 20 4 -1 45.2 2.25
 20 4 -1 40.21 1.95
 20 4 0 18.88 1.47
 20 4 0 19.57 1.33
 20 4 1 23.29 1.56
 20 4 1 27.34 1.53
 20 4 2 5.8 0.82
 20 4 2 5.78 0.74
 20 4 3 8 0.89
 20 4 3 6.3 0.72
 20 4 4 0.85 0.39
 20 4 4 1.22 0.43
 20 4 4 1.09 0.4
 20 4 5 3.05 0.56
 20 4 5 3.76 0.53
 20 4 6 0.41 0.32
 20 4 7 7.59 0.63
 20 6 -10 9.05 0.65
 20 6 -9 15.77 0.92
 20 6 -8 25.51 1.27
 20 6 -7 0.27 0.37
 20 6 -6 53.4 2.08
 20 6 -5 2.99 0.6
 20 6 -4 9.09 0.9
 20 6 -3 4.83 0.73
 20 6 -2 18.71 1.26
 20 6 -1 0.74 0.32
 20 6 -1 0.74 0.52
 20 6 0 14.04 0.93
 20 6 0 12.68 1.02
 20 6 0 14.67 0.89
 20 6 1 3.41 0.47
 20 6 1 2.58 0.47
 20 6 1 2.52 0.51
 20 6 2 28.59 1.31
 20 6 2 31.36 1.52
 20 6 2 30.26 1.25
 20 6 3 2.33 0.38
 20 6 3 2.57 0.45
 20 6 4 27.85 1.21
 20 6 5 1.78 0.33
 -21 -7 5 1.79 0.33
 -21 -7 4 18.99 0.96
 -21 -7 3 24.89 1.14
 -21 -7 2 14.04 0.86
 -21 -7 1 1.32 0.38
 -21 -5 7 45.37 1.65
 -21 -5 6 0.1 0.37
 21 -3 -3 22.31 1.48
 21 -3 -2 88.36 3.19
 21 -3 -1 16.81 1.33
 21 -3 0 48.79 2.21
 21 -3 1 29.3 1.67
 21 -3 2 8.44 0.89
 21 -3 3 8.47 0.84
 21 -3 4 11.21 0.94
 21 -3 5 9.12 0.78
 21 -3 6 8.58 0.69
 21 -1 -1 31.51 1.93
 21 -1 0 15.15 1.36
 21 -1 1 15.06 1.31
 21 -1 2 15.15 1.3
 21 -1 3 26.23 1.65
 21 -1 4 11.66 1.08
 21 -1 5 20.31 1.31
 21 -1 6 1.48 0.48
 21 -1 7 5.96 0.63
 21 -1 8 8.89 0.66
 21 1 -13 10.3 0.68
 21 1 -12 22.88 1.17
 21 1 -11 0.65 0.4
 21 1 -10 32.96 1.66
 21 1 -9 43.17 2.01
 21 1 -8 24.46 1.52
 21 1 -7 50.8 2.28
 21 1 -6 2.94 0.64
 21 1 -5 29.02 1.73
 21 1 -4 24.27 1.61
 21 1 -3 22.97 1.52
 21 1 -2 51.91 2.34
 21 1 -1 24.1 1.56
 21 1 -1 25.15 1.73
 21 1 0 11.52 1.07
 21 1 0 12.4 1.22
 21 1 1 11.72 1.05
 21 1 1 13.6 1.24
 21 1 2 13.65 1.08
 21 1 2 13.61 1.24
 21 1 3 26.47 1.46
 21 1 3 27.41 1.66
 21 1 4 9.93 0.99
 21 1 5 20.02 1.3
 21 1 6 1.49 0.45
 21 1 7 7.7 0.59
 21 1 7 7.85 0.72
 21 1 8 9.09 0.65
 21 3 -12 26.24 1.2
 21 3 -11 8.94 0.79
 21 3 -10 25.41 1.4
 21 3 -9 15.79 1.18
 21 3 -8 11 1.09
 21 3 -7 56.18 2.42
 21 3 -6 8.73 1.01
 21 3 -5 5.94 0.89
 21 3 -4 12.17 1.18
 21 3 -3 25.34 1.63
 21 3 -3 20.65 1.44
 21 3 -2 84.78 3.15
 21 3 -2 84.59 3.06
 21 3 -1 17.01 1.36
 21 3 -1 15.27 1.23
 21 3 0 49.87 2.24
 21 3 0 46.91 2.16
 21 3 1 29.86 1.69
 21 3 1 29.2 1.64
 21 3 2 8.19 0.89
 21 3 2 8.31 0.86
 21 3 3 6.99 0.79
 21 3 3 7.39 0.8
 21 3 4 11.96 0.93
 21 3 5 8.59 0.78
 21 3 5 8.25 0.73
 21 3 6 7.6 0.66
 21 3 6 6.93 0.6
 21 3 7 7.73 0.56
 21 5 -10 2 0.4
 21 5 -9 38.12 1.57
 21 5 -8 0.15 0.35
 21 5 -7 43.76 1.85
 21 5 -6 -0.11 0.42
 21 5 -5 28.94 1.57
 21 5 -4 14.85 1.16
 21 5 -3 10.13 0.96
 21 5 -2 11.48 0.84
 21 5 -2 12.65 1.06
 21 5 -1 9.95 0.8
 21 5 -1 11.58 1.01
 21 5 0 10.33 0.81
 21 5 0 11.87 1
 21 5 1 12.65 0.91
 21 5 1 14.62 1.08
 21 5 2 8.94 0.75
 21 5 2 8.95 0.84
 21 5 3 29.72 1.34
 21 5 3 31.76 1.46
 21 5 4 8.4 0.67
 21 5 5 12.11 0.72
 21 7 -4 17.89 0.86
 21 7 -3 22.44 1
 21 7 -2 12.31 0.72
 21 7 -1 0.9 0.27
 21 7 0 22.98 0.99
 -22 -6 5 -0.01 0.23
 -22 -6 4 7.54 0.6
 -22 -6 3 11.58 0.77
 22 -4 -7 0.32 0.29
 -22 -4 6 9.41 0.71
 22 -4 -6 9.98 0.76
 22 -4 -5 21.46 1.16
 22 -4 -4 10.45 0.82
 22 -4 -3 44.92 1.78
 22 -4 -2 1.92 0.43
 22 -4 -1 46.25 1.79
 22 -4 0 18.46 1.06
 22 -4 1 1.45 0.37
 22 -4 2 3.33 0.47
 22 -2 -3 25.3 1.57
 22 -2 -2 47.23 2.19
 22 -2 -1 21 1.42
 22 -2 0 33.27 1.79
 22 -2 1 23.92 1.47
 22 -2 2 14.29 1.12
 22 -2 3 42.06 1.84
 22 -2 4 3.29 0.54
 22 -2 5 7.84 0.7
 22 -2 6 2.99 0.41
 22 0 -11 52.94 1.69
 22 0 -10 10.59 0.77
 22 0 -9 12.03 0.89
 22 0 -8 0.65 0.39
 22 0 -7 10.82 0.91
 22 0 -6 3.09 0.61
 22 0 -5 78.35 2.67
 22 0 -4 9.27 0.9
 22 0 -3 120.78 3.53
 22 0 -2 3.02 0.52
 22 0 -2 4.17 0.84
 22 0 -1 8.55 1.04
 22 0 0 5.17 0.79
 22 0 1 2.7 0.66
 22 0 2 0.7 0.53
 22 0 3 11.9 1.02
 22 0 4 10.6 0.93
 22 0 5 1.01 0.4
 22 0 6 43.55 1.65
 22 0 7 17.28 0.9
 22 2 -11 10.64 0.76
 22 2 -10 9.9 0.82
 22 2 -9 9.96 0.86
 22 2 -8 29.49 1.54
 22 2 -7 15.12 1.15
 22 2 -6 5.98 0.79
 22 2 -5 5.08 0.8
 22 2 -4 2.96 0.63
 22 2 -3 20.14 1.38
 22 2 -3 21.92 1.48
 22 2 -2 46.91 2.14
 22 2 -2 50.1 2.24
 22 2 -1 18.69 1.29
 22 2 -1 20.67 1.43
 22 2 0 35.11 1.74
 22 2 0 34.58 1.82
 22 2 1 21.12 1.31
 22 2 1 20.68 1.36
 22 2 2 16.14 1.1
 22 2 2 17.23 1.2
 22 2 3 41.97 1.72
 22 2 3 43.41 1.85
 22 2 4 3.68 0.55
 22 2 5 7.28 0.65
 22 2 5 7.57 0.67
 22 2 6 2.83 0.38
 22 2 6 2.81 0.39
 22 4 -10 2.46 0.41
 22 4 -9 -0.19 0.36
 22 4 -8 6.89 0.72
 22 4 -7 0.01 0.38
 22 4 -6 8.94 0.87
 22 4 -5 21.71 1.34
 22 4 -5 19.19 1.05
 22 4 -4 12.43 1.04
 22 4 -4 10.72 0.79
 22 4 -3 46.45 2
 22 4 -3 43.42 1.71
 22 4 -2 0.95 0.44
 22 4 -2 1.14 0.38
 22 4 -1 51.89 2.09
 22 4 -1 47.27 1.78
 22 4 0 20.59 1.26
 22 4 1 1.46 0.47
 22 4 2 3.64 0.5
 22 4 2 4.24 0.59
 22 4 3 -0.04 0.29
 22 4 4 4.94 0.51
 22 4 5 4.43 0.43
 22 6 -6 14.74 0.8
 22 6 -5 0.41 0.29
 22 6 -4 8.04 0.64
 22 6 -3 8.18 0.66
 22 6 -2 2 0.37
 22 6 -1 28.7 1.23
 22 6 0 3.63 0.46
 -23 -5 4 21.92 0.97
 23 -3 -8 6.98 0.6
 23 -3 -7 7.88 0.67
 23 -3 -6 11.73 0.86
 23 -3 -5 22.76 1.23
 23 -3 -4 18.92 1.13
 23 -3 -3 36.11 1.6
 23 -3 -2 25.68 1.34
 23 -3 -1 27.53 1.36
 23 -3 0 14.21 0.94
 23 -3 1 7.91 0.7
 23 -3 2 3.33 0.45
 23 -3 3 7.97 0.59
 23 -1 -4 32.65 1.72
 23 -1 -3 7.46 0.89
 23 -1 -2 23.46 1.45
 23 -1 -1 10.49 0.99
 23 -1 0 17.81 1.23
 23 -1 1 4.96 0.68
 23 -1 2 38.57 1.72
 23 -1 3 2.32 0.5
 23 -1 4 17.13 0.99
 23 -1 5 10.57 0.7
 23 1 -10 13.03 0.75
 23 1 -9 47.95 1.68
 23 1 -8 31.56 1.38
 23 1 -7 14.41 0.96
 23 1 -6 13 0.95
 23 1 -5 65.48 2.29
 23 1 -4 28.11 1.43
 23 1 -4 35.4 1.78
 23 1 -3 8.17 0.77
 23 1 -3 7.94 0.92
 23 1 -2 21.48 1.21
 23 1 -2 22.59 1.43
 23 1 -1 6.78 0.67
 23 1 -1 7.99 0.88
 23 1 0 13.91 0.91
 23 1 0 16.3 1.17
 23 1 1 6.02 0.59
 23 1 1 6.86 0.77
 23 1 2 34.61 1.61
 23 1 3 2.64 0.5
 23 1 4 16.06 0.96
 23 1 5 12.24 0.74
 23 3 -9 6.38 0.59
 23 3 -8 8.06 0.7
 23 3 -8 7.21 0.6
 23 3 -7 6.52 0.68
 23 3 -7 5.6 0.57
 23 3 -6 11.21 0.89
 23 3 -6 12.4 0.86
 23 3 -5 22.06 1.26
 23 3 -5 19.55 1.13
 23 3 -4 16.73 1.1
 23 3 -4 15.86 1.02
 23 3 -3 37.47 1.69
 23 3 -3 36.04 1.6
 23 3 -2 27.02 1.39
 23 3 -2 25.45 1.3
 23 3 -1 27.01 1.38
 23 3 -1 26.94 1.32
 23 3 0 12.49 0.91
 23 3 0 12.23 0.86
 23 3 1 7.66 0.69
 23 3 1 8.19 0.7
 23 3 2 4.19 0.49
 23 3 3 8.68 0.66
 23 3 4 6.84 0.54
 23 5 -6 8.14 0.61
 23 5 -5 5.21 0.54
 23 5 -4 21.53 1.06
 23 5 -3 3.43 0.49
 23 5 -2 20.25 1.05
 23 5 -1 2.22 0.41
 23 5 0 17.15 0.91
 24 -2 -8 1.47 0.34
 24 -2 -7 25.75 1.18
 24 -2 -6 3.56 0.5
 24 -2 -5 1.01 0.38
 24 -2 -4 12.62 0.89
 24 -2 -3 23.55 1.24
 24 -2 -2 6.87 0.68
 24 -2 -1 27.46 1.31
 24 -2 0 1.99 0.43
 24 -2 1 12.81 0.82
 24 -2 2 3.12 0.42
 24 0 -7 1.24 0.44
 24 0 -6 119.43 3.35
 24 0 -5 2.79 0.62
 24 0 -4 93.16 2.91
 24 0 -3 1.33 0.49
 24 0 -2 17.36 1.13
 24 0 -1 5.97 0.69
 24 0 0 1.64 0.44
 24 0 1 0.53 0.34
 24 0 2 -0.26 0.34
 24 0 3 2.53 0.41
 24 2 -8 0.73 0.27
 24 2 -7 24.72 1.08
 24 2 -7 24.04 1.12
 24 2 -6 2.68 0.43
 24 2 -6 3.35 0.51
 24 2 -5 1.4 0.38
 24 2 -5 0.91 0.36
 24 2 -4 9.92 0.74
 24 2 -4 10.59 0.84
 24 2 -3 23.19 1.13
 24 2 -3 23.29 1.23
 24 2 -2 5.15 0.55
 24 2 -2 5.88 0.63
 24 2 -1 21.89 1.05
 24 2 -1 21.93 1.17
 24 2 0 2.34 0.38
 24 2 0 2.16 0.4
 24 2 1 15.6 0.89
 24 2 2 2.75 0.37
 24 4 -5 1.68 0.34
 24 4 -4 23.12 1.04
 24 4 -3 10.24 0.69
 24 4 -2 17.3 0.89
 24 4 -1 0.25 0.24
 25 -1 -6 7.21 0.58
 25 -1 -5 17.9 0.94
 25 -1 -4 21.62 1.06
 25 -1 -3 1.69 0.37
 25 -1 -2 13.65 0.82
 25 -1 -1 3.78 0.45
 25 -1 0 14.7 0.8
 25 1 -6 6.88 0.57
 25 1 -5 22.15 1.06
 25 1 -4 22.44 1.09
 25 1 -3 2.64 0.42
 25 1 -2 12.66 0.8
 25 1 -1 3.61 0.46
 25 1 0 12.92 0.76

_iucr_refine_instructions_details
;

    20171017liuchan.res created by SHELXL-2014/7

TITL 20171017liuchan_a.res in C2
REM Old TITL 20171017liuchan in C2
REM SHELXT solution in C2
REM R1 0.117, Rweak 0.038, Alpha 0.005, Orientation as input
REM Flack x = 0.238 ( 0.007 ) from Parsons' quotients
REM Formula found by SHELXT: C36 N5 Cl2
CELL 1.54184 20.4128 10.4888 15.8277 90 99.378 90
ZERR 4 0.0004 0.0002 0.0003 0 0.002 0
LATT -7
SYMM -X,+Y,-Z
SFAC C H P
UNIT 164 144 8
 
L.S. 8
PLAN  10
BOND $H
list 4
fmap 2
acta
REM <olex2.extras>
REM <HklSrc "%.\\20171017liuchan.hkl">
REM </olex2.extras>
 
WGHT    0.077000    0.339000
FVAR       0.43690
P2    3    0.364111    0.277812    0.304705    11.00000    0.04871    0.05082 =
         0.04893   -0.00474    0.01080   -0.00290
P1    3    0.260760    0.546467    0.209264    11.00000    0.04665    0.06829 =
         0.04390    0.00110    0.01208    0.00255
C30   1    0.446418    0.215096    0.296076    11.00000    0.05460    0.05094 =
         0.04660   -0.00108    0.01741   -0.00106
C27   1    0.392475    0.442065    0.449264    11.00000    0.05146    0.06523 =
         0.04728   -0.00196    0.00878    0.00041
AFIX  43
H27   2    0.384508    0.372100    0.482230    11.00000   -1.20000
AFIX   0
C7    1    0.257796    0.721486    0.208281    11.00000    0.04429    0.06866 =
         0.04989   -0.00344    0.00261    0.00217
C28   1    0.387203    0.429103    0.360842    11.00000    0.04057    0.04834 =
         0.05032   -0.00312    0.00818    0.00183
C6    1    0.194397    0.502704    0.120937    11.00000    0.05139    0.08285 =
         0.05118   -0.01067    0.01719   -0.00778
C18   1    0.397063    0.518950    0.217027    11.00000    0.05125    0.05054 =
         0.05572    0.00763    0.01581    0.00296
C29   1    0.399851    0.535020    0.311688    11.00000    0.04105    0.05175 =
         0.05133    0.00041    0.00728    0.00262
C34   1    0.563457    0.187342    0.345090    11.00000    0.05422    0.08051 =
         0.07627   -0.00517    0.01002    0.00900
AFIX  43
H34   2    0.600416    0.198145    0.387346    11.00000   -1.20000
AFIX   0
C13   1    0.335841    0.517722    0.161576    11.00000    0.05480    0.06115 =
         0.04635    0.00392    0.01485    0.00405
C36   1    0.337242    0.182889    0.390015    11.00000    0.06352    0.05066 =
         0.06439   -0.01046    0.02495   -0.01139
C35   1    0.502039    0.230475    0.358183    11.00000    0.06094    0.07407 =
         0.05367   -0.00875    0.01233    0.00902
AFIX  43
H35   2    0.497936    0.270482    0.409497    11.00000   -1.20000
AFIX   0
C26   1    0.409452    0.558033    0.488596    11.00000    0.06022    0.07645 =
         0.05139   -0.01207    0.00762   -0.00102
AFIX  43
H26   2    0.413183    0.565452    0.547739    11.00000   -1.20000
AFIX   0
C31   1    0.453821    0.154432    0.220176    11.00000    0.06698    0.07239 =
         0.05526   -0.01214    0.01805   -0.00267
AFIX  43
H31   2    0.417037    0.142276    0.177850    11.00000   -1.20000
AFIX   0
C17   1    0.456590    0.503317    0.184870    11.00000    0.05478    0.06985 =
         0.06485    0.01145    0.02137    0.00754
C14   1    0.334279    0.493962    0.074989    11.00000    0.06442    0.09470 =
         0.05199    0.00259    0.01713    0.00492
AFIX  43
H14   2    0.293938    0.491452    0.037968    11.00000   -1.20000
AFIX   0
C25   1    0.420630    0.660662    0.441028    11.00000    0.05427    0.06557 =
         0.06457   -0.01964    0.00522   -0.00131
AFIX  43
H25   2    0.431286    0.738306    0.468190    11.00000   -1.20000
AFIX   0
C33   1    0.569767    0.128088    0.268974    11.00000    0.06455    0.06974 =
         0.09127   -0.00529    0.03469    0.00908
AFIX  43
H33   2    0.611097    0.099084    0.259848    11.00000   -1.20000
AFIX   0
C23   1    0.431535    0.769531    0.303690    11.00000    0.07431    0.04839 =
         0.08674    0.00561    0.00694    0.00002
AFIX  23
H23A  2    0.412306    0.843054    0.327636    11.00000   -1.20000
H23B  2    0.409983    0.760913    0.244652    11.00000   -1.20000
AFIX   0
C20   1    0.565872    0.624261    0.225350    11.00000    0.05789    0.10344 =
         0.11981    0.03670    0.02675   -0.00263
AFIX  23
H20A  2    0.605369    0.625358    0.268713    11.00000   -1.20000
H20B  2    0.580241    0.611702    0.170471    11.00000   -1.20000
AFIX   0
C5    1    0.151930    0.589383    0.073789    11.00000    0.05637    0.10981 =
         0.05519   -0.01043    0.00429    0.00661
AFIX  43
H5    2    0.158381    0.676217    0.083733    11.00000   -1.20000
AFIX   0
C24   1    0.416570    0.652933    0.352212    11.00000    0.04723    0.05013 =
         0.06822    0.00083    0.00876    0.00211
C19   1    0.523674    0.509024    0.242385    11.00000    0.05321    0.08428 =
         0.08133    0.01918    0.02026    0.00989
AFIX  23
H19A  2    0.548051    0.431688    0.234579    11.00000   -1.20000
H19B  2    0.516804    0.511530    0.301577    11.00000   -1.20000
AFIX   0
C8    1    0.236116    0.781028    0.276846    11.00000    0.06651    0.08051 =
         0.05906   -0.01337    0.01416   -0.00473
AFIX  43
H8    2    0.223896    0.732643    0.320996    11.00000   -1.20000
AFIX   0
C37   1    0.369038    0.077689    0.428125    11.00000    0.09128    0.06088 =
         0.07166    0.00111    0.03132   -0.00225
AFIX  43
H37   2    0.409238    0.051566    0.413417    11.00000   -1.20000
AFIX   0
C16   1    0.452941    0.477798    0.098145    11.00000    0.06817    0.10719 =
         0.07219    0.01054    0.03688    0.01429
AFIX  43
H16   2    0.491851    0.462951    0.076249    11.00000   -1.20000
AFIX   0
C15   1    0.393134    0.474008    0.044016    11.00000    0.08905    0.11096 =
         0.05415    0.00268    0.03508    0.01113
AFIX  43
H15   2    0.392123    0.457901   -0.013963    11.00000   -1.20000
AFIX   0
C22   1    0.506480    0.795250    0.304775    11.00000    0.08670    0.07202 =
         0.09890    0.01551    0.01085   -0.02175
AFIX  23
H22A  2    0.514537    0.885855    0.313226    11.00000   -1.20000
H22B  2    0.531504    0.751283    0.353543    11.00000   -1.20000
AFIX   0
C32   1    0.515566    0.111994    0.207164    11.00000    0.08042    0.08602 =
         0.07008   -0.01850    0.03439    0.00223
AFIX  43
H32   2    0.520112    0.072237    0.155919    11.00000   -1.20000
AFIX   0
C4    1    0.100123    0.548718    0.012197    11.00000    0.06549    0.16797 =
         0.06018   -0.02160    0.00188    0.00082
AFIX  43
H4    2    0.071878    0.608228   -0.018346    11.00000   -1.20000
AFIX   0
C1    1    0.183534    0.373588    0.105591    11.00000    0.08479    0.08726 =
         0.08528   -0.01306    0.02289   -0.02029
AFIX  43
H1    2    0.210886    0.313970    0.137419    11.00000   -1.20000
AFIX   0
C2    1    0.131657    0.332468    0.042495    11.00000    0.11181    0.12595 =
         0.09482   -0.04517    0.04284   -0.05430
AFIX  43
H2    2    0.124778    0.245974    0.031541    11.00000   -1.20000
AFIX   0
C12   1    0.277452    0.796872    0.144624    11.00000    0.07110    0.07628 =
         0.06137    0.00970    0.01263    0.00621
AFIX  43
H12   2    0.292985    0.758427    0.098769    11.00000   -1.20000
AFIX   0
C3    1    0.090362    0.423257   -0.003789    11.00000    0.07444    0.17464 =
         0.07179   -0.03934    0.01219   -0.02876
AFIX  43
H3    2    0.055855    0.396941   -0.045974    11.00000   -1.20000
AFIX   0
C39   1    0.282351    0.048322    0.511521    11.00000    0.14643    0.08617 =
         0.10172   -0.01301    0.06918   -0.04893
AFIX  43
H39   2    0.264137    0.002978    0.552553    11.00000   -1.20000
AFIX   0
C40   1    0.250992    0.150059    0.475325    11.00000    0.10724    0.08925 =
         0.13359   -0.02599    0.07889   -0.03438
AFIX  43
H40   2    0.211434    0.176306    0.491837    11.00000   -1.20000
AFIX   0
C41   1    0.276793    0.217485    0.413068    11.00000    0.07612    0.06981 =
         0.10971   -0.01444    0.04823   -0.01180
AFIX  43
H41   2    0.253463    0.286599    0.386406    11.00000   -1.20000
AFIX   0
C21   1    0.533048    0.754169    0.224437    11.00000    0.08673    0.08977 =
         0.12023    0.03407    0.03060   -0.01112
AFIX  23
H21A  2    0.496445    0.755925    0.176931    11.00000   -1.20000
H21B  2    0.564995    0.817542    0.212720    11.00000   -1.20000
AFIX   0
C9    1    0.232672    0.913916    0.279450    11.00000    0.10062    0.08387 =
         0.09929   -0.03368    0.01568    0.00157
AFIX  43
H9    2    0.217438    0.953524    0.325113    11.00000   -1.20000
AFIX   0
C10   1    0.251267    0.985984    0.216205    11.00000    0.09704    0.06637 =
         0.10973   -0.01098   -0.01047    0.00025
AFIX  43
H10   2    0.248484    1.074373    0.218614    11.00000   -1.20000
AFIX   0
C11   1    0.274158    0.928782    0.148731    11.00000    0.08277    0.07642 =
         0.09249    0.01312   -0.00108   -0.00520
AFIX  43
H11   2    0.287443    0.978331    0.105823    11.00000   -1.20000
AFIX   0
C38   1    0.340806    0.009422    0.489422    11.00000    0.14066    0.06928 =
         0.09095    0.01343    0.04193   -0.01540
AFIX  43
H38   2    0.362103   -0.062536    0.514973    11.00000   -1.20000
AFIX   0
HKLF 4
 
REM  20171017liuchan_a.res in C2
REM R1 =  0.0354 for    4767 Fo > 4sig(Fo)  and  0.0366 for all    4917 data
REM    388 parameters refined using      1 restraints
 
END  
     
WGHT      0.0688      0.4585 

REM Highest difference peak  0.381,  deepest hole -0.145,  1-sigma level  0.033
Q1    1   0.2494  0.5024  0.2841  11.00000  0.05    0.38
Q2    1   0.3247  0.2765  0.2383  11.00000  0.05    0.36
Q3    1   0.2199  0.5395  0.1552  11.00000  0.05    0.24
Q4    1   0.3779  0.3610  0.3371  11.00000  0.05    0.16
Q5    1   0.4476  0.4616  0.1399  11.00000  0.05    0.15
Q6    1   0.4388  0.7646  0.2474  11.00000  0.05    0.15
Q7    1   0.1597  0.2703  0.0736  11.00000  0.05    0.15
Q8    1   0.5603  0.7110  0.2880  11.00000  0.05    0.15
Q9    1   0.4383  0.6639  0.4008  11.00000  0.05    0.14
Q10   1   0.1265  0.3637  0.0442  11.00000  0.05    0.13

  REM The information below was added by Olex2.
  REM
  REM R1 = 0.0354 for 4767 Fo > 4sig(Fo) and 0.0366 for all 7528 data
  REM n/a parameters refined using n/a restraints
  REM Highest difference peak 0.38, deepest hole -0.15
  REM Mean Shift 0, Max Shift 0.000.

  REM +++ Tabular Listing of Refinement Information +++
  REM R1_all = 0.0366
  REM R1_gt = 0.0354
  REM wR_ref = 0.1055
  REM GOOF = 1.022
  REM Shift_max = 0.000
  REM Shift_mean = 0
  REM Reflections_all = 7528
  REM Reflections_gt = 4767
  REM Parameters = n/a
  REM Hole = -0.15
  REM Peak = 0.38
  REM Flack = 0.022(11)

  
;
_olex2_submission_special_instructions 'No special instructions were received'
_oxdiff_exptl_absorpt_empirical_details
;
Empirical correction (ABSPACK) includes:
- Absorption correction using spherical harmonics
- Frame scaling
;
_oxdiff_exptl_absorpt_empirical_full_max 1.363
_oxdiff_exptl_absorpt_empirical_full_min 0.726
