# Supplementary material for: Axially Chiral Cyclic Diphosphine Ligand-Enabled Palladium-Catalyzed Intramolecular Asymmetric Hydroarylation
Source: iScience. 2018 Nov 14;10:11–22. doi: 10.1016/j.isci.2018.11.018 (PMC6260458; doi:10.1016/j.isci.2018.11.018)
Supplement: Data S3. Crystal Data and Structure Refinement for (S)-G, Related to Figure 3 [file mmc4.zip › Data S3.cif]

Data S3. Crystal Data and Structure Refinement for (S)-G, related to Figure 3

_audit_creation_date               2018-05-10
_audit_creation_method
;
Olex2 1.2
(compiled 2018.04.26 svn.r3504 for OlexSys, GUI svn.r5492)
;
_shelx_SHELXL_version_number       '2014/7'
_audit_contact_author_address      ?
_audit_contact_author_email        ?
_audit_contact_author_name         ''
_audit_contact_author_phone        ?
_publ_contact_author_id_orcid      ?
_publ_section_references
;
Dolomanov, O.V., Bourhis, L.J., Gildea, R.J, Howard, J.A.K. & Puschmann, H.
 (2009), J. Appl. Cryst. 42, 339-341.

Sheldrick, G.M. (2015). Acta Cryst. A71, 3-8.

Sheldrick, G.M. (2015). Acta Cryst. C71, 3-8.
;
_chemical_name_common              ?
_chemical_name_systematic          ?
_chemical_formula_moiety           'C42 H38 P2'
_chemical_formula_sum              'C42 H38 P2'
_chemical_formula_weight           604.66
_chemical_absolute_configuration   ?
_chemical_melting_point            ?
loop_
  _atom_type_symbol
  _atom_type_description
  _atom_type_scat_dispersion_real
  _atom_type_scat_dispersion_imag
  _atom_type_scat_source
 'C' 'C' 0.0181 0.0091 'International Tables Vol C Tables 4.2.6.8 and 6.1.1.4'
 'H' 'H' 0.0000 0.0000 'International Tables Vol C Tables 4.2.6.8 and 6.1.1.4'
 'P' 'P' 0.2955 0.4335 'International Tables Vol C Tables 4.2.6.8 and 6.1.1.4'

_shelx_space_group_comment
;
The symmetry employed for this shelxl refinement is uniquely defined
by the following loop, which should always be used as a source of
symmetry information in preference to the above space-group names.
They are only intended as comments.
;
_space_group_crystal_system        'monoclinic'
_space_group_IT_number             5
_space_group_name_H-M_alt          'C 1 2 1'
_space_group_name_Hall             'C 2y'
loop_
  _space_group_symop_operation_xyz
 'x, y, z'
 '-x, y, -z'
 'x+1/2, y+1/2, z'
 '-x+1/2, y+1/2, -z'

_cell_length_a                     20.3682(2)
_cell_length_b                     10.54400(10)
_cell_length_c                     15.6750(2)
_cell_angle_alpha                  90
_cell_angle_beta                   99.9320(10)
_cell_angle_gamma                  90
_cell_volume                       3315.95(6)
_cell_formula_units_Z              4
_cell_measurement_reflns_used      9594
_cell_measurement_temperature      99.9(5)
_cell_measurement_theta_max        76.5690
_cell_measurement_theta_min        4.3820
_shelx_estimated_absorpt_T_max     0.664
_shelx_estimated_absorpt_T_min     0.573
_exptl_absorpt_coefficient_mu      1.395
_exptl_absorpt_correction_T_max    1.00000
_exptl_absorpt_correction_T_min    0.79794
_exptl_absorpt_correction_type     multi-scan
_exptl_absorpt_process_details
;
CrysAlisPro 1.171.39.46 (Rigaku Oxford Diffraction, 2018)
Empirical absorption correction using spherical harmonics,
 implemented in SCALE3 ABSPACK scaling algorithm.
;
_exptl_absorpt_special_details     ?
_exptl_crystal_colour              colourless
_exptl_crystal_colour_primary      colourless
_exptl_crystal_density_diffrn      1.211
_exptl_crystal_density_meas        ?
_exptl_crystal_density_method      ?
_exptl_crystal_description         block
_exptl_crystal_F_000               1280
_exptl_crystal_size_max            0.45
_exptl_crystal_size_mid            0.4
_exptl_crystal_size_min            0.32
_exptl_transmission_factor_max     ?
_exptl_transmission_factor_min     ?
_diffrn_reflns_av_R_equivalents    0.0244
_diffrn_reflns_av_unetI/netI       0.0295
_diffrn_reflns_Laue_measured_fraction_full  1.000
_diffrn_reflns_Laue_measured_fraction_max  1.000
_diffrn_reflns_limit_h_max         24
_diffrn_reflns_limit_h_min         -23
_diffrn_reflns_limit_k_max         12
_diffrn_reflns_limit_k_min         -12
_diffrn_reflns_limit_l_max         18
_diffrn_reflns_limit_l_min         -18
_diffrn_reflns_number              11595
_diffrn_reflns_point_group_measured_fraction_full  0.907
_diffrn_reflns_point_group_measured_fraction_max  0.907
_diffrn_reflns_theta_full          67.493
_diffrn_reflns_theta_max           67.493
_diffrn_reflns_theta_min           4.408
_diffrn_ambient_environment        N~2~
_diffrn_ambient_temperature        99.9(5)
_diffrn_detector                   'CCD plate'
_diffrn_detector_area_resol_mean   5.2137
_diffrn_detector_type              AtlasS2
_diffrn_measured_fraction_theta_full  1.000
_diffrn_measured_fraction_theta_max  1.000
_diffrn_measurement_details
;
List of Runs (angles in degrees, time in seconds):

  # Type    Start    End  Width  t~exp~   \w     \q     \k     \f   Frames
--------------------------------------------------------------------------
  1  \w    -60.00  30.00   1.00    1.00    --  -40.56  57.00 -60.00   90
  2  \w     -8.00  33.00   1.00    1.00    --  -40.56  57.00  30.00   41
  3  \w   -115.00 -10.00   1.00    1.00    --  -40.56 -77.00-180.00  105
  4  \w     99.00 175.00   1.00    1.00    --  112.00 125.00  90.00   76
  5  \w     49.00 106.00   1.00    1.00    --  112.00 -95.00-120.00   57
  6  \w     38.00 105.00   1.00    1.00    --  112.00 -95.00 150.00   67
  7  \w     95.00 172.00   1.00    1.00    --  112.00  61.00  30.00   77
  8  \w     86.00 112.00   1.00    1.00    --  112.00  45.00-120.00   26
  9  \w    105.00 178.00   1.00    1.00    --  112.00  45.00 -90.00   73
 10  \w     99.00 174.00   1.00    1.00    --  112.00 125.00-150.00   75
 11  \w    -82.00 -56.00   1.00    1.00    --  -40.81 125.00  30.00   26
 12  \w     38.00  73.00   1.00    1.00    --   40.81 -77.00 -60.00   35
 13  \w    -31.00  62.00   1.00    1.00    --   40.81 -38.00  30.00   93
 14  \w     39.00  74.00   1.00    1.00    --  111.58 -45.00 150.00   35
 15  \w     54.00 118.00   1.00    1.00    --  111.58-125.00  90.00   64
 16  \w     90.00 141.00   1.00    1.00    --  111.58  61.00 -60.00   51
 17  \w    100.00 130.00   1.00    1.00    --  111.58 125.00 -30.00   30
 18  \w     59.00 108.00   1.00    1.00    --  111.58-125.00  30.00   49
 19  \w    102.00 128.00   1.00    1.00    --  111.58 -45.00 150.00   26
 20  \w     80.00 106.00   1.00    1.00    --  111.58  77.00 -90.00   26
 21  \w    136.00 162.00   1.00    1.00    --  111.58  77.00 -90.00   26
 22  \w     91.00 117.00   1.00    1.00    --  111.58-125.00-150.00   26
 23  \w     79.00 176.00   1.00    1.00    --  111.58  77.00 150.00   97
;
_diffrn_measurement_device         'four-circle diffractometer'
_diffrn_measurement_device_type    'SuperNova, Dual, Cu at home/near, AtlasS2'
_diffrn_measurement_method         '\w scans'
_diffrn_orient_matrix_type        
 'CrysAlisPro convention (1999,Acta A55,543-557)'
_diffrn_orient_matrix_UB_11        -0.0231686000
_diffrn_orient_matrix_UB_12        -0.1056967000
_diffrn_orient_matrix_UB_13        0.0558516000
_diffrn_orient_matrix_UB_21        0.0001759000
_diffrn_orient_matrix_UB_22        -0.0953389000
_diffrn_orient_matrix_UB_23        -0.0744316000
_diffrn_orient_matrix_UB_31        0.0732013000
_diffrn_orient_matrix_UB_32        -0.0332270000
_diffrn_orient_matrix_UB_33        0.0359109000
_diffrn_radiation_monochromator    mirror
_diffrn_radiation_probe            x-ray
_diffrn_radiation_type             CuK\a
_diffrn_radiation_wavelength       1.54184
_diffrn_source                     'micro-focus sealed X-ray tube'
_diffrn_source_type                'SuperNova (Cu) X-ray Source'
_reflns_Friedel_coverage           0.712
_reflns_Friedel_fraction_full      0.802
_reflns_Friedel_fraction_max       0.802
_reflns_number_gt                  5409
_reflns_number_total               5431
_reflns_odcompleteness_completeness  99.97
_reflns_odcompleteness_iscentric   1
_reflns_odcompleteness_theta       68.13
_reflns_special_details
;
 Reflections were merged by SHELXL according to the crystal
 class for the calculation of statistics and refinement.
 
 _reflns_Friedel_fraction is defined as the number of unique
 Friedel pairs measured divided by the number that would be
 possible theoretically, ignoring centric projections and
 systematic absences.
;
_reflns_threshold_expression       'I > 2\s(I)'
_computing_cell_refinement         'CrysAlisPro 1.171.39.46 (Rigaku OD, 2018)'
_computing_data_collection         'CrysAlisPro 1.171.39.46 (Rigaku OD, 2018)'
_computing_data_reduction          'CrysAlisPro 1.171.39.46 (Rigaku OD, 2018)'
_computing_molecular_graphics      'Olex2 (Dolomanov et al., 2009)'
_computing_publication_material    'Olex2 (Dolomanov et al., 2009)'
_computing_structure_refinement    'ShelXL (Sheldrick, 2015)'
_computing_structure_solution      'ShelXT (Sheldrick, 2015)'
_refine_diff_density_max           0.202
_refine_diff_density_min           -0.251
_refine_diff_density_rms           0.037
_refine_ls_abs_structure_details
;
 Flack x determined using 2193 quotients [(I+)-(I-)]/[(I+)+(I-)]
 (Parsons, Flack and Wagner, Acta Cryst. B69 (2013) 249-259).
;
_refine_ls_abs_structure_Flack     0.012(7)
_refine_ls_extinction_coef         .
_refine_ls_extinction_method       none
_refine_ls_goodness_of_fit_ref     1.054
_refine_ls_hydrogen_treatment      constr
_refine_ls_matrix_type             full
_refine_ls_number_parameters       397
_refine_ls_number_reflns           5431
_refine_ls_number_restraints       1
_refine_ls_R_factor_all            0.0264
_refine_ls_R_factor_gt             0.0263
_refine_ls_restrained_S_all        1.053
_refine_ls_shift/su_max            0.001
_refine_ls_shift/su_mean           0.000
_refine_ls_structure_factor_coef   Fsqd
_refine_ls_weighting_details      
 'w=1/[\s^2^(Fo^2^)+(0.0409P)^2^+0.8664P] where P=(Fo^2^+2Fc^2^)/3'
_refine_ls_weighting_scheme        calc
_refine_ls_wR_factor_gt            0.0687
_refine_ls_wR_factor_ref           0.0688
_refine_special_details            ?
_olex2_refinement_description
;
1. Fixed Uiso
 At 1.2 times of:
  All C(H) groups, All C(H,H) groups
2.a Secondary CH2 refined with riding coordinates:
 C006(H00A,H00B), C009(H00C,H00D), C00C(H00E,H00F), C00J(H00K,H00L), C00M(H00N,
 H00O), C00S(H00T,H00U)
2.b Aromatic/amide H refined with riding coordinates:
 C004(H004), C007(H007), C00D(H00G), C00F(H00H), C00G(H00I), C00H(H00J),
 C00K(H00M), C00N(H00P), C00P(H00Q), C00Q(H00R), C00R(H00S), C00T(H00V),
 C00U(H00W), C00V(H00X), C00X(H00Y), C00Y(H00Z), C00Z(H00), C010(H010),
 C011(H011), C012(H012), C013(H013), C014(H014), C015(H015), C016(H016),
 C017(H017), C018(H018)
;
_atom_sites_solution_hydrogens     geom
_atom_sites_solution_primary       dual
_atom_sites_solution_secondary     ?
loop_
  _atom_site_label
  _atom_site_type_symbol
  _atom_site_fract_x
  _atom_site_fract_y
  _atom_site_fract_z
  _atom_site_U_iso_or_equiv
  _atom_site_adp_type
  _atom_site_occupancy
  _atom_site_site_symmetry_order
  _atom_site_calc_flag
  _atom_site_refinement_flags_posn
  _atom_site_refinement_flags_adp
  _atom_site_refinement_flags_occupancy
  _atom_site_disorder_assembly
  _atom_site_disorder_group
 P001 P 0.63471(2) 0.27871(5) 0.20267(3) 0.01521(12) Uani 1 1 d . . . . .
 P002 P 0.74072(2) 0.54950(5) 0.29016(3) 0.01642(12) Uani 1 1 d . . . . .
 C003 C 0.55207(10) 0.2129(2) 0.20855(13) 0.0162(4) Uani 1 1 d . . . . .
 C004 C 0.60567(10) 0.4305(2) 0.05151(13) 0.0169(4) Uani 1 1 d . . . . .
 H004 H 0.6114 0.3571 0.0207 0.020 Uiso 1 1 calc R . . . .
 C005 C 0.74496(9) 0.7238(2) 0.29208(13) 0.0184(4) Uani 1 1 d . . . . .
 C006 C 0.51853(10) 0.8485(2) 0.16235(14) 0.0200(4) Uani 1 1 d . . . . .
 H00A H 0.5202 0.9285 0.1932 0.024 Uiso 1 1 calc R . . . .
 H00B H 0.5134 0.8674 0.1010 0.024 Uiso 1 1 calc R . . . .
 C007 C 0.49728(11) 0.2223(2) 0.14194(13) 0.0201(4) Uani 1 1 d . . . . .
 H007 H 0.5022 0.2593 0.0895 0.024 Uiso 1 1 calc R . . . .
 C008 C 0.80738(10) 0.5047(2) 0.37972(13) 0.0204(4) Uani 1 1 d . . . . .
 C009 C 0.43113(10) 0.6088(2) 0.28719(14) 0.0238(5) Uani 1 1 d . . . . .
 H00C H 0.3873 0.6001 0.2520 0.029 Uiso 1 1 calc R . . . .
 H00D H 0.4262 0.5991 0.3473 0.029 Uiso 1 1 calc R . . . .
 C00A C 0.61084(9) 0.42561(19) 0.14113(13) 0.0151(4) Uani 1 1 d . . . . .
 C00B C 0.60346(10) 0.52388(19) 0.28404(12) 0.0157(4) Uani 1 1 d . . . . .
 C00C C 0.58462(9) 0.7781(2) 0.19050(12) 0.0170(4) Uani 1 1 d . . . . .
 H00E H 0.6208 0.8327 0.1804 0.020 Uiso 1 1 calc R . . . .
 H00F H 0.5904 0.7620 0.2523 0.020 Uiso 1 1 calc R . . . .
 C00D C 0.59202(10) 0.5445(2) 0.00799(12) 0.0186(4) Uani 1 1 d . . . . .
 H00G H 0.5877 0.5472 -0.0520 0.022 Uiso 1 1 calc R . . . .
 C00E C 0.54513(10) 0.5024(2) 0.31819(13) 0.0182(4) Uani 1 1 d . . . . .
 C00F C 0.54389(10) 0.1580(2) 0.28661(13) 0.0199(4) Uani 1 1 d . . . . .
 H00H H 0.5801 0.1520 0.3316 0.024 Uiso 1 1 calc R . . . .
 C00G C 0.66933(10) 0.4991(2) 0.42773(13) 0.0208(4) Uani 1 1 d . . . . .
 H00I H 0.7104 0.4989 0.4644 0.025 Uiso 1 1 calc R . . . .
 C00H C 0.43555(10) 0.1766(2) 0.15346(14) 0.0227(4) Uani 1 1 d . . . . .
 H00J H 0.3992 0.1831 0.1087 0.027 Uiso 1 1 calc R . . . .
 C00I C 0.66511(10) 0.1838(2) 0.11930(13) 0.0183(4) Uani 1 1 d . . . . .
 C00J C 0.47587(10) 0.5016(2) 0.26371(13) 0.0205(4) Uani 1 1 d . . . . .
 H00K H 0.4548 0.4208 0.2711 0.025 Uiso 1 1 calc R . . . .
 H00L H 0.4798 0.5095 0.2031 0.025 Uiso 1 1 calc R . . . .
 C00K C 0.58488(10) 0.6544(2) 0.05397(13) 0.0176(4) Uani 1 1 d . . . . .
 H00M H 0.5767 0.7306 0.0242 0.021 Uiso 1 1 calc R . . . .
 C00L C 0.66598(10) 0.52341(19) 0.33939(13) 0.0170(4) Uani 1 1 d . . . . .
 C00M C 0.45769(10) 0.7740(2) 0.17887(14) 0.0218(4) Uani 1 1 d . . . . .
 H00N H 0.4552 0.6955 0.1462 0.026 Uiso 1 1 calc R . . . .
 H00O H 0.4180 0.8228 0.1570 0.026 Uiso 1 1 calc R . . . .
 C00N C 0.55057(11) 0.4774(2) 0.40662(14) 0.0232(5) Uani 1 1 d . . . . .
 H00P H 0.5122 0.4617 0.4295 0.028 Uiso 1 1 calc R . . . .
 C00O C 0.60100(9) 0.5367(2) 0.18757(12) 0.0146(4) Uani 1 1 d . . . . .
 C00P C 0.63445(11) 0.0772(2) 0.07896(14) 0.0215(5) Uani 1 1 d . . . . .
 H00Q H 0.5939 0.0501 0.0922 0.026 Uiso 1 1 calc R . . . .
 C00Q C 0.61182(12) 0.4755(2) 0.46091(14) 0.0249(5) Uani 1 1 d . . . . .
 H00R H 0.6143 0.4584 0.5196 0.030 Uiso 1 1 calc R . . . .
 C00R C 0.76787(10) 0.7841(2) 0.22370(14) 0.0222(4) Uani 1 1 d . . . . .
 H00S H 0.7810 0.7361 0.1799 0.027 Uiso 1 1 calc R . . . .
 C00S C 0.45743(11) 0.7421(2) 0.27440(15) 0.0234(5) Uani 1 1 d . . . . .
 H00T H 0.5025 0.7493 0.3064 0.028 Uiso 1 1 calc R . . . .
 H00U H 0.4300 0.8035 0.2981 0.028 Uiso 1 1 calc R . . . .
 C00T C 0.42764(10) 0.1213(2) 0.23147(14) 0.0226(5) Uani 1 1 d . . . . .
 H00V H 0.3862 0.0907 0.2390 0.027 Uiso 1 1 calc R . . . .
 C00U C 0.72659(11) 0.2220(2) 0.09893(15) 0.0248(5) Uani 1 1 d . . . . .
 H00W H 0.7486 0.2914 0.1271 0.030 Uiso 1 1 calc R . . . .
 C00V C 0.72364(12) 0.0512(3) -0.00270(15) 0.0317(5) Uani 1 1 d . . . . .
 H00X H 0.7428 0.0076 -0.0438 0.038 Uiso 1 1 calc R . . . .
 C00W C 0.58970(9) 0.6533(2) 0.14415(13) 0.0154(4) Uani 1 1 d . . . . .
 C00X C 0.90320(11) 0.5471(3) 0.49029(14) 0.0308(5) Uani 1 1 d . . . . .
 H00Y H 0.9326 0.6050 0.5210 0.037 Uiso 1 1 calc R . . . .
 C00Y C 0.81622(12) 0.3746(3) 0.39706(15) 0.0280(5) Uani 1 1 d . . . . .
 H00Z H 0.7876 0.3161 0.3656 0.034 Uiso 1 1 calc R . . . .
 C00Z C 0.85122(10) 0.5901(2) 0.42685(13) 0.0233(5) Uani 1 1 d . . . . .
 H00 H 0.8460 0.6765 0.4161 0.028 Uiso 1 1 calc R . . . .
 C010 C 0.75469(12) 0.1576(3) 0.03762(17) 0.0322(5) Uani 1 1 d . . . . .
 H010 H 0.7947 0.1858 0.0233 0.039 Uiso 1 1 calc R . . . .
 C011 C 0.48195(11) 0.1119(2) 0.29815(14) 0.0241(5) Uani 1 1 d . . . . .
 H011 H 0.4770 0.0748 0.3505 0.029 Uiso 1 1 calc R . . . .
 C012 C 0.72472(10) 0.7973(2) 0.35652(14) 0.0226(5) Uani 1 1 d . . . . .
 H012 H 0.7094 0.7582 0.4025 0.027 Uiso 1 1 calc R . . . .
 C013 C 0.75108(11) 0.9880(2) 0.28502(16) 0.0296(5) Uani 1 1 d . . . . .
 H013 H 0.7535 1.0760 0.2831 0.035 Uiso 1 1 calc R . . . .
 C014 C 0.86750(13) 0.3329(3) 0.46095(16) 0.0342(6) Uani 1 1 d . . . . .
 H014 H 0.8726 0.2466 0.4725 0.041 Uiso 1 1 calc R . . . .
 C015 C 0.91121(12) 0.4188(3) 0.50771(15) 0.0345(6) Uani 1 1 d . . . . .
 H015 H 0.9456 0.3904 0.5504 0.041 Uiso 1 1 calc R . . . .
 C016 C 0.72731(11) 0.9288(2) 0.35251(15) 0.0266(5) Uani 1 1 d . . . . .
 H016 H 0.7130 0.9773 0.3953 0.032 Uiso 1 1 calc R . . . .
 C017 C 0.77115(12) 0.9158(2) 0.22066(16) 0.0296(5) Uani 1 1 d . . . . .
 H017 H 0.7869 0.9553 0.1751 0.035 Uiso 1 1 calc R . . . .
 C018 C 0.66384(12) 0.0100(2) 0.01868(15) 0.0278(5) Uani 1 1 d . . . . .
 H018 H 0.6433 -0.0625 -0.0072 0.033 Uiso 1 1 calc R . . . .

loop_
  _atom_site_aniso_label
  _atom_site_aniso_U_11
  _atom_site_aniso_U_22
  _atom_site_aniso_U_33
  _atom_site_aniso_U_23
  _atom_site_aniso_U_13
  _atom_site_aniso_U_12
 P001 0.0143(2) 0.0143(2) 0.0167(2) 0.0011(2) 0.00191(17) 0.00015(19)
 P002 0.0134(2) 0.0202(3) 0.0156(2) 0.0003(2) 0.00217(17) -0.0002(2)
 C003 0.0172(9) 0.0127(10) 0.0193(9) -0.0018(8) 0.0048(8) 0.0012(8)
 C004 0.0154(9) 0.0179(10) 0.0173(9) -0.0020(8) 0.0027(8) 0.0011(8)
 C005 0.0106(9) 0.0218(11) 0.0209(10) 0.0029(8) -0.0027(8) -0.0006(7)
 C006 0.0189(10) 0.0173(10) 0.0238(10) -0.0009(8) 0.0036(8) 0.0014(8)
 C007 0.0216(10) 0.0207(10) 0.0181(10) 0.0019(9) 0.0037(8) -0.0005(8)
 C008 0.0139(9) 0.0296(12) 0.0184(9) 0.0023(9) 0.0047(8) 0.0036(9)
 C009 0.0172(10) 0.0283(13) 0.0268(11) -0.0014(9) 0.0063(8) -0.0029(9)
 C00A 0.0098(8) 0.0157(10) 0.0195(10) 0.0013(8) 0.0019(7) -0.0014(7)
 C00B 0.0178(9) 0.0135(10) 0.0161(9) -0.0002(7) 0.0038(7) -0.0001(7)
 C00C 0.0147(9) 0.0158(9) 0.0201(9) -0.0003(9) 0.0017(7) -0.0020(8)
 C00D 0.0171(9) 0.0233(11) 0.0150(9) 0.0021(9) 0.0019(7) 0.0017(9)
 C00E 0.0178(10) 0.0180(10) 0.0190(9) -0.0032(8) 0.0042(8) -0.0024(8)
 C00F 0.0191(10) 0.0213(11) 0.0196(10) 0.0007(8) 0.0036(8) 0.0015(8)
 C00G 0.0203(10) 0.0249(11) 0.0162(9) -0.0011(9) 0.0008(8) -0.0003(9)
 C00H 0.0169(10) 0.0244(11) 0.0260(11) -0.0004(9) 0.0015(8) -0.0008(8)
 C00I 0.0179(10) 0.0158(10) 0.0217(10) 0.0031(8) 0.0045(8) 0.0026(8)
 C00J 0.0152(9) 0.0239(11) 0.0229(10) -0.0019(9) 0.0047(8) -0.0042(8)
 C00K 0.0149(9) 0.0170(10) 0.0204(9) 0.0038(8) 0.0019(7) 0.0006(8)
 C00L 0.0169(9) 0.0163(11) 0.0183(9) -0.0011(8) 0.0042(7) -0.0004(7)
 C00M 0.0157(9) 0.0223(10) 0.0263(10) -0.0028(10) 0.0005(8) 0.0006(9)
 C00N 0.0215(10) 0.0283(12) 0.0219(10) -0.0010(9) 0.0092(8) -0.0036(9)
 C00O 0.0102(8) 0.0176(10) 0.0157(9) -0.0003(8) 0.0017(7) -0.0022(7)
 C00P 0.0223(10) 0.0193(12) 0.0232(10) 0.0020(9) 0.0042(8) 0.0012(8)
 C00Q 0.0288(12) 0.0307(13) 0.0157(9) 0.0005(9) 0.0051(8) -0.0010(9)
 C00R 0.0144(9) 0.0288(12) 0.0227(10) 0.0020(10) 0.0007(8) -0.0001(9)
 C00S 0.0185(10) 0.0248(12) 0.0279(11) -0.0053(9) 0.0064(8) -0.0010(8)
 C00T 0.0167(9) 0.0229(12) 0.0299(11) -0.0020(9) 0.0085(8) -0.0006(8)
 C00U 0.0224(11) 0.0176(10) 0.0360(12) 0.0031(10) 0.0096(9) 0.0011(9)
 C00V 0.0388(13) 0.0287(12) 0.0311(11) 0.0006(11) 0.0156(10) 0.0133(11)
 C00W 0.0098(8) 0.0167(10) 0.0196(9) -0.0013(8) 0.0019(7) -0.0012(7)
 C00X 0.0172(10) 0.0552(16) 0.0191(10) 0.0050(12) 0.0005(8) 0.0006(11)
 C00Y 0.0262(11) 0.0314(13) 0.0276(11) 0.0020(10) 0.0076(9) 0.0056(10)
 C00Z 0.0148(9) 0.0358(13) 0.0196(9) 0.0020(9) 0.0035(8) 0.0003(9)
 C010 0.0291(11) 0.0285(13) 0.0438(13) 0.0080(11) 0.0199(10) 0.0056(10)
 C011 0.0256(11) 0.0269(12) 0.0217(10) 0.0037(9) 0.0094(9) -0.0003(9)
 C012 0.0182(9) 0.0272(12) 0.0208(10) -0.0002(9) -0.0008(8) -0.0014(8)
 C013 0.0238(11) 0.0208(12) 0.0392(14) 0.0025(11) -0.0084(10) -0.0026(9)
 C014 0.0341(13) 0.0410(15) 0.0306(12) 0.0149(11) 0.0144(10) 0.0183(12)
 C015 0.0189(11) 0.0616(19) 0.0233(11) 0.0141(12) 0.0047(9) 0.0128(11)
 C016 0.0219(10) 0.0263(12) 0.0279(11) -0.0054(10) -0.0059(9) 0.0011(9)
 C017 0.0220(11) 0.0308(14) 0.0338(12) 0.0112(11) -0.0006(9) -0.0063(10)
 C018 0.0365(13) 0.0205(12) 0.0260(11) -0.0018(9) 0.0044(10) 0.0051(10)

_geom_special_details
;
 All esds (except the esd in the dihedral angle between two l.s. planes)
 are estimated using the full covariance matrix.  The cell esds are taken
 into account individually in the estimation of esds in distances, angles
 and torsion angles; correlations between esds in cell parameters are only
 used when they are defined by crystal symmetry.  An approximate (isotropic)
 treatment of cell esds is used for estimating esds involving l.s. planes.
;
loop_
  _geom_bond_atom_site_label_1
  _geom_bond_atom_site_label_2
  _geom_bond_distance
  _geom_bond_site_symmetry_2
  _geom_bond_publ_flag
 P001 C003 1.838(2) . ?
 P001 C00A 1.845(2) . ?
 P001 C00I 1.836(2) . ?
 P002 C005 1.840(2) . ?
 P002 C008 1.838(2) . ?
 P002 C00L 1.842(2) . ?
 C003 C007 1.394(3) . ?
 C003 C00F 1.389(3) . ?
 C004 H004 0.9300 . ?
 C004 C00A 1.391(3) . ?
 C004 C00D 1.386(3) . ?
 C005 C00R 1.394(3) . ?
 C005 C012 1.391(3) . ?
 C006 H00A 0.9700 . ?
 C006 H00B 0.9700 . ?
 C006 C00C 1.534(3) . ?
 C006 C00M 1.526(3) . ?
 C007 H007 0.9300 . ?
 C007 C00H 1.387(3) . ?
 C008 C00Y 1.404(4) . ?
 C008 C00Z 1.387(3) . ?
 C009 H00C 0.9700 . ?
 C009 H00D 0.9700 . ?
 C009 C00J 1.536(3) . ?
 C009 C00S 1.530(3) . ?
 C00A C00O 1.411(3) . ?
 C00B C00E 1.403(3) . ?
 C00B C00L 1.412(3) . ?
 C00B C00O 1.510(2) . ?
 C00C H00E 0.9700 . ?
 C00C H00F 0.9700 . ?
 C00C C00W 1.515(3) . ?
 C00D H00G 0.9300 . ?
 C00D C00K 1.385(3) . ?
 C00E C00J 1.518(3) . ?
 C00E C00N 1.396(3) . ?
 C00F H00H 0.9300 . ?
 C00F C011 1.393(3) . ?
 C00G H00I 0.9300 . ?
 C00G C00L 1.398(3) . ?
 C00G C00Q 1.384(3) . ?
 C00H H00J 0.9300 . ?
 C00H C00T 1.389(3) . ?
 C00I C00P 1.385(3) . ?
 C00I C00U 1.403(3) . ?
 C00J H00K 0.9700 . ?
 C00J H00L 0.9700 . ?
 C00K H00M 0.9300 . ?
 C00K C00W 1.400(3) . ?
 C00M H00N 0.9700 . ?
 C00M H00O 0.9700 . ?
 C00M C00S 1.536(3) . ?
 C00N H00P 0.9300 . ?
 C00N C00Q 1.384(3) . ?
 C00O C00W 1.405(3) . ?
 C00P H00Q 0.9300 . ?
 C00P C018 1.396(3) . ?
 C00Q H00R 0.9300 . ?
 C00R H00S 0.9300 . ?
 C00R C017 1.391(4) . ?
 C00S H00T 0.9700 . ?
 C00S H00U 0.9700 . ?
 C00T H00V 0.9300 . ?
 C00T C011 1.388(3) . ?
 C00U H00W 0.9300 . ?
 C00U C010 1.379(4) . ?
 C00V H00X 0.9300 . ?
 C00V C010 1.386(4) . ?
 C00V C018 1.388(4) . ?
 C00X H00Y 0.9300 . ?
 C00X C00Z 1.397(3) . ?
 C00X C015 1.384(4) . ?
 C00Y H00Z 0.9300 . ?
 C00Y C014 1.388(3) . ?
 C00Z H00 0.9300 . ?
 C010 H010 0.9300 . ?
 C011 H011 0.9300 . ?
 C012 H012 0.9300 . ?
 C012 C016 1.390(3) . ?
 C013 H013 0.9300 . ?
 C013 C016 1.385(4) . ?
 C013 C017 1.381(4) . ?
 C014 H014 0.9300 . ?
 C014 C015 1.387(4) . ?
 C015 H015 0.9300 . ?
 C016 H016 0.9300 . ?
 C017 H017 0.9300 . ?
 C018 H018 0.9300 . ?

loop_
  _geom_angle_atom_site_label_1
  _geom_angle_atom_site_label_2
  _geom_angle_atom_site_label_3
  _geom_angle
  _geom_angle_site_symmetry_1
  _geom_angle_site_symmetry_3
  _geom_angle_publ_flag
 C003 P001 C00A 100.50(9) . . ?
 C00I P001 C003 104.73(9) . . ?
 C00I P001 C00A 100.14(9) . . ?
 C005 P002 C00L 100.50(10) . . ?
 C008 P002 C005 102.57(10) . . ?
 C008 P002 C00L 101.34(9) . . ?
 C007 C003 P001 123.88(16) . . ?
 C00F C003 P001 116.84(15) . . ?
 C00F C003 C007 119.15(19) . . ?
 C00A C004 H004 119.9 . . ?
 C00D C004 H004 119.9 . . ?
 C00D C004 C00A 120.20(19) . . ?
 C00R C005 P002 117.67(18) . . ?
 C012 C005 P002 123.31(17) . . ?
 C012 C005 C00R 119.0(2) . . ?
 H00A C006 H00B 107.7 . . ?
 C00C C006 H00A 108.8 . . ?
 C00C C006 H00B 108.8 . . ?
 C00M C006 H00A 108.8 . . ?
 C00M C006 H00B 108.8 . . ?
 C00M C006 C00C 113.60(18) . . ?
 C003 C007 H007 119.9 . . ?
 C00H C007 C003 120.30(19) . . ?
 C00H C007 H007 119.9 . . ?
 C00Y C008 P002 116.87(17) . . ?
 C00Z C008 P002 124.25(18) . . ?
 C00Z C008 C00Y 118.8(2) . . ?
 H00C C009 H00D 107.6 . . ?
 C00J C009 H00C 108.7 . . ?
 C00J C009 H00D 108.7 . . ?
 C00S C009 H00C 108.7 . . ?
 C00S C009 H00D 108.7 . . ?
 C00S C009 C00J 114.13(17) . . ?
 C004 C00A P001 121.76(16) . . ?
 C004 C00A C00O 119.81(19) . . ?
 C00O C00A P001 118.35(15) . . ?
 C00E C00B C00L 119.88(17) . . ?
 C00E C00B C00O 120.83(17) . . ?
 C00L C00B C00O 119.09(17) . . ?
 C006 C00C H00E 108.7 . . ?
 C006 C00C H00F 108.7 . . ?
 H00E C00C H00F 107.6 . . ?
 C00W C00C C006 114.28(16) . . ?
 C00W C00C H00E 108.7 . . ?
 C00W C00C H00F 108.7 . . ?
 C004 C00D H00G 120.0 . . ?
 C00K C00D C004 119.94(18) . . ?
 C00K C00D H00G 120.0 . . ?
 C00B C00E C00J 123.51(18) . . ?
 C00N C00E C00B 118.81(18) . . ?
 C00N C00E C00J 117.67(18) . . ?
 C003 C00F H00H 119.7 . . ?
 C003 C00F C011 120.58(19) . . ?
 C011 C00F H00H 119.7 . . ?
 C00L C00G H00I 119.8 . . ?
 C00Q C00G H00I 119.8 . . ?
 C00Q C00G C00L 120.36(19) . . ?
 C007 C00H H00J 119.8 . . ?
 C007 C00H C00T 120.38(19) . . ?
 C00T C00H H00J 119.8 . . ?
 C00P C00I P001 125.90(17) . . ?
 C00P C00I C00U 118.6(2) . . ?
 C00U C00I P001 115.45(17) . . ?
 C009 C00J H00K 108.9 . . ?
 C009 C00J H00L 108.9 . . ?
 C00E C00J C009 113.18(18) . . ?
 C00E C00J H00K 108.9 . . ?
 C00E C00J H00L 108.9 . . ?
 H00K C00J H00L 107.8 . . ?
 C00D C00K H00M 119.2 . . ?
 C00D C00K C00W 121.57(19) . . ?
 C00W C00K H00M 119.2 . . ?
 C00B C00L P002 117.71(14) . . ?
 C00G C00L P002 122.65(16) . . ?
 C00G C00L C00B 119.60(18) . . ?
 C006 C00M H00N 108.6 . . ?
 C006 C00M H00O 108.6 . . ?
 C006 C00M C00S 114.69(17) . . ?
 H00N C00M H00O 107.6 . . ?
 C00S C00M H00N 108.6 . . ?
 C00S C00M H00O 108.6 . . ?
 C00E C00N H00P 119.3 . . ?
 C00Q C00N C00E 121.5(2) . . ?
 C00Q C00N H00P 119.3 . . ?
 C00A C00O C00B 117.34(18) . . ?
 C00W C00O C00A 120.15(17) . . ?
 C00W C00O C00B 122.51(18) . . ?
 C00I C00P H00Q 119.7 . . ?
 C00I C00P C018 120.6(2) . . ?
 C018 C00P H00Q 119.7 . . ?
 C00G C00Q H00R 120.1 . . ?
 C00N C00Q C00G 119.9(2) . . ?
 C00N C00Q H00R 120.1 . . ?
 C005 C00R H00S 119.8 . . ?
 C017 C00R C005 120.4(2) . . ?
 C017 C00R H00S 119.8 . . ?
 C009 C00S C00M 112.93(19) . . ?
 C009 C00S H00T 109.0 . . ?
 C009 C00S H00U 109.0 . . ?
 C00M C00S H00T 109.0 . . ?
 C00M C00S H00U 109.0 . . ?
 H00T C00S H00U 107.8 . . ?
 C00H C00T H00V 120.2 . . ?
 C011 C00T C00H 119.63(19) . . ?
 C011 C00T H00V 120.2 . . ?
 C00I C00U H00W 119.6 . . ?
 C010 C00U C00I 120.8(2) . . ?
 C010 C00U H00W 119.6 . . ?
 C010 C00V H00X 120.2 . . ?
 C010 C00V C018 119.6(2) . . ?
 C018 C00V H00X 120.2 . . ?
 C00K C00W C00C 118.60(18) . . ?
 C00K C00W C00O 118.23(19) . . ?
 C00O C00W C00C 123.15(17) . . ?
 C00Z C00X H00Y 119.8 . . ?
 C015 C00X H00Y 119.8 . . ?
 C015 C00X C00Z 120.4(2) . . ?
 C008 C00Y H00Z 119.8 . . ?
 C014 C00Y C008 120.3(2) . . ?
 C014 C00Y H00Z 119.8 . . ?
 C008 C00Z C00X 120.5(2) . . ?
 C008 C00Z H00 119.7 . . ?
 C00X C00Z H00 119.7 . . ?
 C00U C010 C00V 120.3(2) . . ?
 C00U C010 H010 119.8 . . ?
 C00V C010 H010 119.8 . . ?
 C00F C011 H011 120.0 . . ?
 C00T C011 C00F 120.0(2) . . ?
 C00T C011 H011 120.0 . . ?
 C005 C012 H012 119.8 . . ?
 C016 C012 C005 120.3(2) . . ?
 C016 C012 H012 119.8 . . ?
 C016 C013 H013 120.1 . . ?
 C017 C013 H013 120.1 . . ?
 C017 C013 C016 119.7(2) . . ?
 C00Y C014 H014 119.7 . . ?
 C015 C014 C00Y 120.6(3) . . ?
 C015 C014 H014 119.7 . . ?
 C00X C015 C014 119.4(2) . . ?
 C00X C015 H015 120.3 . . ?
 C014 C015 H015 120.3 . . ?
 C012 C016 H016 119.8 . . ?
 C013 C016 C012 120.3(2) . . ?
 C013 C016 H016 119.8 . . ?
 C00R C017 H017 119.9 . . ?
 C013 C017 C00R 120.2(2) . . ?
 C013 C017 H017 119.9 . . ?
 C00P C018 H018 120.0 . . ?
 C00V C018 C00P 120.1(2) . . ?
 C00V C018 H018 120.0 . . ?

loop_
  _refln_index_h
  _refln_index_k
  _refln_index_l
  _refln_F_squared_meas
  _refln_F_squared_sigma
 0 -12 3 88.96 5.1
 0 -12 4 53.78 3.9
 0 -12 5 218.31 8.84
 0 -12 6 92.65 5.03
 0 -12 7 110.76 5.29
 0 -12 8 28.27 2.21
 0 -10 1 96.81 7.11
 0 -10 2 23.55 3.48
 0 -10 3 268 12.98
 0 -10 4 80.58 6.6
 0 -10 -4 75.98 5.04
 0 -10 5 376.37 16.19
 0 -10 6 105.7 7.59
 0 -10 7 189.35 10.43
 0 -10 -8 104.07 5.45
 0 -10 8 105.5 7.3
 0 -10 -9 193.97 7.79
 0 -10 9 197.76 9.93
 0 -10 -10 81.75 4.72
 0 -10 10 80.71 5.55
 0 -10 -10 74.8 4.11
 0 -10 -11 23.48 2.19
 0 -10 11 18.19 2.31
 0 -10 -11 19.31 1.75
 0 -10 -12 2.09 0.47
 0 -10 -12 2.28 0.64
 0 -10 12 3.17 0.88
 0 -8 0 1074.93 33.38
 0 -8 0 1131.52 31.32
 0 -8 1 473 16.1
 0 -8 -1 480.71 15.99
 0 -8 -1 454.44 17.78
 0 -8 1 446.58 17.62
 0 -8 2 501.58 16.92
 0 -8 2 478.52 18.69
 0 -8 -2 476.65 18.44
 0 -8 -2 505.59 16.53
 0 -8 -2 478.37 17.45
 0 -8 2 475.39 18.35
 0 -8 3 31.79 3.42
 0 -8 -3 36.51 4.18
 0 -8 -3 37.19 3.98
 0 -8 3 33.85 4.04
 0 -8 3 29.44 3.92
 0 -8 4 232.1 12
 0 -8 -4 224.27 10.88
 0 -8 -4 216.96 11.3
 0 -8 4 216.99 11.2
 0 -8 4 213.85 10.11
 0 -8 -5 353.72 14.39
 0 -8 5 347.49 15.63
 0 -8 5 321.03 13.32
 0 -8 5 307.13 14.02
 0 -8 -5 320.29 14.38
 0 -8 6 508.34 19.85
 0 -8 -6 475.67 18.41
 0 -8 6 443.52 17.92
 0 -8 7 238.11 12.74
 0 -8 8 49.98 5.46
 0 -8 9 12.76 2.74
 0 -8 10 144.49 9.2
 0 -8 11 0.22 1.05
 0 -8 -11 1.09 0.68
 0 -8 -12 141.11 7.02
 0 -8 12 127.85 7.78
 0 -8 13 134.18 7.34
 0 -8 -13 175.14 7.33
 0 -8 -14 261.53 8.45
 0 -8 14 181.72 7.73
 0 -8 -15 40.23 2.4
 0 -8 -15 44.44 2.53
 0 -6 0 48.05 3.9
 0 -6 0 48.19 3.31
 0 -6 1 138.41 6.15
 0 -6 -1 134.17 7.02
 0 -6 1 127.84 6.82
 0 -6 -2 378.63 13.62
 0 -6 2 366.23 12.29
 0 -6 3 536.51 16.6
 0 -6 -3 539.43 17.88
 0 -6 4 158.76 7.31
 0 -6 -4 159.79 8.07
 0 -6 5 603.31 18.78
 0 -6 -5 587.76 19.73
 0 -6 6 87.6 4.83
 0 -6 -6 82.92 5.75
 0 -6 7 1426.48 36.13
 0 -6 -7 1281.97 37.74
 0 -6 -8 217.49 10.14
 0 -6 8 219.64 11.46
 0 -6 9 124.1 8.33
 0 -6 -9 114.32 6.41
 0 -6 10 535.18 20.12
 0 -6 -10 502.86 16.86
 0 -6 -11 55.7 4.46
 0 -6 11 56.79 5.15
 0 -6 11 57.36 5.58
 0 -6 -12 40.99 3.72
 0 -6 -12 44.22 4.23
 0 -6 12 34.21 3.99
 0 -6 12 40.44 4.44
 0 -6 -13 71.1 5.23
 0 -6 13 64.78 5.37
 0 -6 -13 76.9 4.97
 0 -6 13 60.56 5.21
 0 -6 -14 263.5 10.73
 0 -6 -14 283.08 10.51
 0 -6 14 249.5 11.08
 0 -6 -15 10.03 1.66
 0 -6 -15 11.53 1.66
 0 -6 -15 11.34 1.36
 0 -6 15 9.92 1.72
 0 -6 -16 11.97 1.36
 0 -6 16 16.11 1.87
 0 -6 -16 14.51 1.7
 0 -6 -16 13.68 1.28
 0 -6 -17 15.65 1.37
 0 -4 0 4516.21 103.97
 0 -4 1 320.11 8.78
 0 -4 1 333.79 9.73
 0 -4 -1 321.07 8.31
 0 -4 -1 335.05 10.56
 0 -4 2 1492.95 36.14
 0 -4 2 1604.98 37.09
 0 -4 -2 1461.52 35.27
 0 -4 -2 1537.31 38.02
 0 -4 -3 408.31 12.59
 0 -4 3 395.82 11.37
 0 -4 3 400.42 11.84
 0 -4 3 393.89 11.33
 0 -4 4 1262.85 31.93
 0 -4 4 1211.3 32.31
 0 -4 -4 1279.68 33.36
 0 -4 4 1355.35 31.04
 0 -4 4 1265.24 32.8
 0 -4 5 492.05 15.17
 0 -4 5 507.07 15.12
 0 -4 -5 511.24 15.61
 0 -4 5 527.69 14.53
 0 -4 -6 228.75 9.01
 0 -4 6 244.67 8.33
 0 -4 6 240.5 9.13
 0 -4 -7 10.78 1.6
 0 -4 7 9 1.58
 0 -4 7 11.23 1.49
 0 -4 8 445.85 13.84
 0 -4 -8 427.17 14.2
 0 -4 8 425.3 15.15
 0 -4 9 63.04 4.58
 0 -4 9 66.81 4.29
 0 -4 10 1581.21 40.39
 0 -4 10 1469.05 41.48
 0 -4 11 1323.71 35.25
 0 -4 11 1272.93 38.81
 0 -4 -11 1246.98 35.58
 0 -4 -12 82.4 5.87
 0 -4 12 93.5 7.4
 0 -4 -12 90.9 6
 0 -4 13 204.58 11.41
 0 -4 -13 200.17 9.81
 0 -4 -13 231.31 10.2
 0 -4 -14 77.84 5.52
 0 -4 14 82.13 6.67
 0 -4 -14 90.25 5.77
 0 -4 -15 191.31 8.74
 0 -4 -15 205.3 9.02
 0 -4 15 189.88 10.2
 0 -4 -16 15.01 2.01
 0 -4 -16 15.32 1.92
 0 -4 16 13.54 2.39
 0 -4 -16 17.94 2.13
 0 -4 -17 85.14 4.23
 0 -4 17 83.54 5.22
 0 -4 -17 79.35 4.14
 0 -4 -18 16.13 1.38
 0 -4 18 15.99 1.76
 0 -2 0 4439.88 101.67
 0 -2 1 5210.61 120.02
 0 -2 1 5144.04 120.18
 0 -2 1 5267.65 120.38
 0 -2 2 2948.01 68.55
 0 -2 -2 2923.55 69.01
 0 -2 2 3002.67 68.69
 0 -2 2 2923.42 68.4
 0 -2 -3 8683.22 202.99
 0 -2 3 9101.89 202.88
 0 -2 3 8722.08 202.83
 0 -2 3 8918.29 201.82
 0 -2 4 1724.78 41.38
 0 -2 -4 1682.39 41.1
 0 -2 5 2506.81 61.11
 0 -2 -5 2566.43 60.53
 0 -2 6 115.9 5.39
 0 -2 -6 113.46 4.69
 0 -2 -7 2525.45 62.38
 0 -2 7 2756.73 64.44
 0 -2 8 107.37 5.96
 0 -2 -8 102.45 4.61
 0 -2 9 230.36 9.56
 0 -2 -9 211.77 7.62
 0 -2 10 142.17 7.76
 0 -2 11 12.44 2.37
 0 -2 12 265.41 13.11
 0 -2 12 253.76 12.04
 0 -2 -12 241.15 10.43
 0 -2 -12 223.99 10.14
 0 -2 -13 55.28 4.49
 0 -2 -13 58.08 4.74
 0 -2 13 69.44 6.33
 0 -2 -14 251.2 10.75
 0 -2 -14 254.79 11.02
 0 -2 -15 128.15 6.81
 0 -2 -15 133.93 7.27
 0 -2 15 147.34 9.32
 0 -2 16 2.81 1.66
 0 -2 -16 1.34 0.86
 0 -2 -16 2.33 0.77
 0 -2 -16 3.9 1.25
 0 -2 -17 219.95 8.03
 0 -2 17 222.38 10.3
 0 -2 -17 226.5 8.74
 0 -2 -18 53.27 3.26
 0 -2 18 52.49 3.86
 0 -2 19 127.14 5.33
 0 -2 -19 142.78 4.99
 0 0 2 5802.9 131.64
 0 0 -2 5691.76 131.19
 0 0 3 1.83 0.46
 0 0 -3 1.9 0.33
 0 0 4 1944.91 45.12
 0 0 -4 1844.92 44
 0 0 5 0.46 0.42
 0 0 6 806.3 21.84
 0 0 7 1286.48 33.56
 0 0 8 395.33 13.42
 0 0 9 575.14 18.54
 0 0 10 1114.29 32.29
 0 0 11 91.21 6.52
 0 0 12 999.46 28.04
 0 0 12 1014.49 30.7
 0 0 13 56.68 5.58
 0 0 -13 47.62 4.02
 0 0 13 48.59 5.19
 0 0 14 1480.49 41.83
 0 0 -14 1298.66 36.78
 0 0 -15 18.4 2.54
 0 0 15 19.27 3.3
 0 0 -15 17.05 2.35
 0 0 16 228.74 11.15
 0 0 -16 206.67 9.03
 0 0 17 40.64 3.94
 0 0 -17 48.28 3.57
 0 0 18 2.9 0.89
 0 0 -18 2.58 0.83
 0 0 -19 43.65 2.53
 0 2 0 4581.69 105.07
 0 2 1 5360.88 123.16
 0 2 2 2950.34 68.7
 0 2 3 8766.05 201.72
 0 2 4 1728.28 42.02
 0 2 5 2635.09 63.34
 0 2 6 121.33 5.57
 0 2 7 2656.34 65.37
 0 2 8 100 5.78
 0 2 9 225.41 10.05
 0 2 10 139.49 7.95
 0 2 11 8.24 1.87
 0 2 12 242.38 12.23
 0 2 -12 241.99 10.11
 0 2 13 67.2 5.21
 0 2 13 58.77 5.42
 0 2 -13 54.71 4.28
 0 2 14 269.04 12.65
 0 2 14 290.99 12.09
 0 2 -14 258.76 10.72
 0 2 15 143.28 8.35
 0 2 -15 150.32 7.33
 0 2 -16 5.59 1.36
 0 2 -17 222.03 8.5
 0 2 -18 48.18 2.96
 0 4 1 335.38 9.16
 0 4 2 1557.93 37.58
 0 4 3 389.98 11.29
 0 4 4 1269.57 32.07
 0 4 5 534.44 15.67
 0 4 6 224.65 8.71
 0 4 7 12.59 1.87
 0 4 8 430.86 14.99
 0 4 9 68.62 5.09
 0 4 10 1446.45 40.62
 0 4 11 1179.8 34.48
 0 4 11 1250.16 35.13
 0 4 11 1242.1 36.18
 0 4 12 56.46 4.91
 0 4 12 53.36 4.54
 0 4 -12 54.06 4
 0 4 13 209.48 10.11
 0 4 13 215.8 9.9
 0 4 -13 202.07 8.76
 0 4 14 95.37 6.27
 0 4 -14 91.93 5.33
 0 4 -15 190.3 7.92
 0 4 15 194.24 9.16
 0 4 -16 18.17 1.92
 0 6 5 654.13 18.88
 0 6 6 91.67 5.13
 0 6 7 1300.3 35.21
 0 6 8 195.86 9.79
 0 6 8 231.22 9.92
 0 6 9 90.88 6.42
 0 6 10 442.54 16.76
 0 6 10 454.33 16.47
 0 6 11 48.61 4.4
 0 6 11 50.78 4.58
 0 6 12 52.11 4.56
 0 6 12 60.48 4.91
 0 6 13 63.27 4.9
 0 6 13 68.72 5.05
 0 6 14 283.51 11.22
 0 8 2 410.86 15.26
 0 8 3 35.17 3.67
 0 8 4 186.65 9.47
 0 8 5 323.07 13.49
 0 8 6 448.44 16.94
 0 8 7 219.97 10.86
 0 8 8 30.78 3.74
 0 8 9 7.31 1.98
 0 8 10 111.01 6.25
 0 8 10 108.34 6.87
 0 8 11 0.96 0.99
 0 8 11 0.52 0.67
 0 8 12 140.21 6.56
 0 8 12 136.47 6.92
 0 8 13 175.18 7.24
 0 8 13 165.08 6.88
 0 10 0 5.88 1.61
 0 10 1 95.9 6.61
 0 10 -1 101.03 6.74
 0 10 2 34.15 3.87
 0 10 3 238.73 11.23
 0 10 4 63.29 5.23
 0 10 5 360.55 14.49
 0 10 6 91.66 6.39
 0 10 7 194.73 9.47
 0 10 8 107.05 6.42
 0 10 9 213.4 9.17
 0 10 10 90.35 4.97
 0 10 11 20.27 1.93
 0 12 0 68.23 4.66
 0 12 1 11.12 1.8
 0 12 -1 17.4 2.34
 0 12 2 245.7 9.98
 0 12 -2 264 10.12
 0 12 3 103.38 5.8
 0 12 -3 113.31 5.83
 0 12 4 62.77 4.18
 0 12 -4 65.36 4.16
 0 12 5 269.21 9.98
 0 12 -5 296.15 10.11
 0 12 6 95.14 4.79
 0 12 -6 104.74 4.9
 0 12 7 126.79 5.3
 0 12 -7 144.22 5.58
 0 12 -8 30.92 2
 1 -13 3 16.91 1.65
 -1 -11 11 296.82 9.39
 -1 -11 10 3.42 0.79
 1 -11 -10 3.56 0.8
 -1 -11 9 17.58 2.25
 1 -11 -9 17.23 1.76
 -1 -11 8 23.75 2.82
 1 -11 -8 18.82 1.96
 -1 -11 7 23.12 2.89
 1 -11 -7 17.88 1.98
 1 -11 -6 1.43 0.53
 -1 -11 6 2.65 1.2
 -1 -11 5 100.34 6.6
 1 -11 -5 95.02 5.01
 -1 -11 4 93.9 6.45
 -1 -11 3 216.84 10.37
 -1 -11 2 27.85 3.33
 1 -11 1 138.5 7.84
 1 -11 2 3.32 1.26
 1 -11 3 244.78 11.37
 1 -11 4 85.29 6.2
 1 -11 5 56.01 4.87
 1 -11 6 3.62 1.07
 -1 -11 -6 4.73 1.03
 1 -11 7 60.87 4.76
 -1 -11 -7 57.83 3.61
 -1 -11 -8 39.19 2.81
 1 -11 8 42.93 3.72
 1 -11 9 128.04 6.33
 -1 -11 -9 118.76 5.07
 1 -11 10 79.25 4.3
 -1 -11 -10 75.56 3.47
 1 -9 -14 28.99 1.88
 1 -9 -14 27.42 2
 1 -9 -13 48.09 2.95
 -1 -9 13 42.32 3.33
 1 -9 -12 4.99 0.99
 -1 -9 12 5.35 1.25
 1 -9 -11 9.68 1.56
 -1 -9 11 11.32 2.26
 -1 -9 10 190.86 10.19
 1 -9 -10 172.07 7.93
 -1 -9 9 101.64 7.49
 1 -9 -9 101.87 5.93
 -1 -9 8 149.59 9.53
 -1 -9 7 30.61 4.23
 -1 -9 6 256.65 13.28
 -1 -9 5 141.21 9.31
 -1 -9 4 118.48 8.38
 1 -9 -3 71.75 5.59
 -1 -9 3 63.52 5.94
 -1 -9 2 107.01 7.61
 1 -9 -2 106.51 6.89
 -1 -9 1 611.71 21.82
 -1 -9 1 602.14 22.43
 1 -9 -1 605.27 22.5
 1 -9 0 239.83 11.92
 1 -9 0 236.91 12.43
 -1 -9 0 255.68 11.33
 -1 -9 0 246.4 12.63
 1 -9 1 90.75 7.02
 -1 -9 -1 88.87 7.22
 -1 -9 -1 95.08 6.49
 1 -9 1 84.91 6.99
 1 -9 2 242.2 12.47
 -1 -9 -2 253.01 11.64
 1 -9 3 34.74 4.45
 -1 -9 -3 25.95 3.41
 1 -9 4 598.01 22.6
 -1 -9 -4 616.59 21.51
 -1 -9 -5 13.08 2.49
 1 -9 5 10.07 2.4
 1 -9 6 447.7 18.66
 1 -9 7 14.88 3.08
 1 -9 8 144.2 9.22
 1 -9 9 27.73 3.75
 1 -9 10 1.21 0.83
 1 -9 11 53.54 4.63
 -1 -9 -11 63.01 4.16
 -1 -9 -12 1.1 0.59
 1 -9 12 0.11 0.69
 -1 -9 -13 54.06 3.25
 1 -9 13 38.04 2.83
 -1 -9 -13 56.94 3.14
 1 -9 13 43.98 3.07
 -1 -9 -14 96.82 3.72
 -1 -9 -14 85.57 3.74
 1 -7 -16 16.44 1.56
 1 -7 -16 7.63 0.94
 1 -7 -15 95.63 4.78
 1 -7 -15 109.48 5.17
 1 -7 -14 6.43 1.43
 -1 -7 14 5.53 1.16
 -1 -7 14 6.38 1.42
 1 -7 -13 22.42 2.36
 -1 -7 13 18.8 2.39
 -1 -7 13 21.53 3.04
 1 -7 -13 21.64 2.75
 1 -7 -12 21.61 2.79
 -1 -7 12 17.38 2.9
 1 -7 -12 22.13 2.49
 -1 -7 11 321.98 14.88
 1 -7 -11 324.27 13.08
 1 -7 -11 332.66 12.09
 -1 -7 10 228.33 12.28
 1 -7 -10 223.81 9.38
 -1 -7 9 79.8 6.93
 1 -7 -8 517.13 19.3
 -1 -7 8 577.18 21.5
 -1 -7 7 183.19 10.55
 1 -7 -7 173.61 9.54
 -1 -7 6 64.94 5.88
 -1 -7 6 60.44 4.83
 1 -7 -6 68.34 5.5
 1 -7 -6 55.69 5.08
 -1 -7 5 240.46 10.39
 1 -7 -5 237.01 11.31
 1 -7 -4 296.4 12.8
 -1 -7 4 295.67 11.62
 1 -7 -3 411.19 15.63
 -1 -7 3 401.64 14.11
 -1 -7 2 217.15 9.04
 -1 -7 2 214.57 10.16
 1 -7 -2 215.88 10.35
 -1 -7 1 824.94 26.01
 -1 -7 1 839.83 24.35
 1 -7 -1 872.76 24.26
 1 -7 -1 863.77 26.35
 1 -7 0 116.94 7.06
 1 -7 0 118.31 6.06
 -1 -7 0 119.78 7.12
 -1 -7 0 115.81 6
 1 -7 1 184.74 7.99
 1 -7 1 172.13 8.88
 -1 -7 -1 174.75 9.06
 1 -7 2 126.17 7.53
 -1 -7 -2 138.6 7.92
 1 -7 2 149.24 7.11
 1 -7 3 736.73 21.72
 -1 -7 -3 703.21 23.02
 1 -7 3 671.55 22.57
 1 -7 4 109.37 6.3
 1 -7 4 90.62 6.32
 -1 -7 -4 94.2 6.5
 1 -7 5 173 8.51
 -1 -7 -5 166.69 9.05
 1 -7 5 155.85 8.66
 -1 -7 -6 151.03 8.72
 1 -7 6 143.43 8.27
 1 -7 6 165.6 9.82
 -1 -7 -6 149.97 8.55
 1 -7 7 306.55 14.17
 1 -7 7 262.28 12.02
 -1 -7 -7 275.77 12.75
 -1 -7 -7 275.84 12.29
 1 -7 8 725.7 25.65
 1 -7 9 448.36 18.36
 -1 -7 -9 427.78 14.84
 -1 -7 -10 155.75 7.66
 1 -7 10 170.12 10.12
 -1 -7 -11 195.4 8.64
 1 -7 11 190.28 10.65
 -1 -7 -12 277.73 10.52
 1 -7 12 255.52 12.14
 1 -7 12 254.8 10.97
 -1 -7 -12 279.63 11.44
 1 -7 13 229.2 9.59
 1 -7 13 205.76 9.97
 -1 -7 -13 235.23 9.86
 -1 -7 -13 241.02 9.13
 1 -7 14 44.19 3.35
 -1 -7 -14 55.2 3.85
 -1 -7 -14 48.33 3.28
 1 -7 15 78.1 3.98
 -1 -7 -15 94.79 4.58
 -1 -7 -16 55.09 2.79
 1 -7 16 44.66 3.02
 -1 -5 18 298.85 9.06
 1 -5 -17 14.55 1.57
 1 -5 -17 15.15 1.42
 -1 -5 17 16.48 1.98
 -1 -5 16 143.08 7.52
 1 -5 -16 165.57 7.02
 1 -5 -16 155.05 6.26
 -1 -5 15 23.3 3.06
 1 -5 -15 29.83 2.98
 1 -5 -15 25.38 2.46
 1 -5 -15 27.3 2.86
 -1 -5 14 7.95 1.92
 1 -5 -14 6.81 1.56
 1 -5 -14 7.04 1.64
 -1 -5 13 161.33 9.69
 -1 -5 13 161.88 9.36
 1 -5 -13 176.95 8.92
 1 -5 -13 190.71 8.79
 1 -5 -12 116.33 6.76
 -1 -5 12 117.43 7.89
 1 -5 -12 108.87 6.9
 -1 -5 12 102.84 7.68
 -1 -5 11 789.56 27.61
 1 -5 -11 833.56 25.19
 -1 -5 10 9.66 2.23
 1 -5 -10 12.45 2.02
 -1 -5 10 10.79 2.43
 -1 -5 9 19.63 2.8
 1 -5 -9 21.43 2.66
 -1 -5 8 586.22 19.81
 1 -5 -8 586.56 19.56
 -1 -5 7 303.2 11.66
 1 -5 -7 287.75 11.68
 -1 -5 7 311.52 10.36
 -1 -5 6 271.18 10.42
 -1 -5 6 281.16 10.54
 -1 -5 6 294.32 9.64
 1 -5 -6 275.77 11.1
 -1 -5 5 20.42 2.14
 -1 -5 5 21.23 1.92
 1 -5 -5 20.09 2.53
 -1 -5 5 21.42 2.27
 -1 -5 4 1409.26 35.67
 -1 -5 4 1368.34 35.01
 1 -5 -4 1359.46 36.57
 -1 -5 3 64.28 3.41
 -1 -5 3 70.4 3.93
 1 -5 -3 70.83 4.53
 1 -5 -2 4015.07 94.39
 -1 -5 2 3954.16 92.91
 -1 -5 2 3855.67 91.82
 -1 -5 1 560.93 14.63
 1 -5 -1 561.09 17.06
 -1 -5 1 543.56 15.68
 -1 -5 0 392.54 10.66
 1 -5 0 410.2 13.17
 1 -5 0 405.44 12.02
 -1 -5 -1 2216.44 51.82
 -1 -5 -1 2157.66 54.91
 1 -5 1 2157.34 54.95
 1 -5 1 2255.92 53.74
 1 -5 2 215.6 6.79
 -1 -5 -2 222.88 6.47
 -1 -5 -2 226.21 8.85
 1 -5 2 228.48 8.05
 1 -5 3 1821.18 46.06
 1 -5 3 2002.3 47.66
 -1 -5 -3 1941.65 45.29
 -1 -5 -3 1878.82 48.39
 1 -5 4 582.62 16.87
 1 -5 4 630.01 16.32
 1 -5 4 603.72 17.93
 1 -5 4 618.33 17.24
 -1 -5 -4 591.98 18.58
 -1 -5 -5 90.63 5.32
 1 -5 5 85.15 4.99
 1 -5 5 90.96 4.63
 1 -5 5 91.17 4.68
 1 -5 6 595.28 17.81
 -1 -5 -6 561.24 18.2
 1 -5 6 594.34 17.25
 1 -5 7 346.18 11.72
 -1 -5 -7 338.66 12.52
 1 -5 8 137.85 6.61
 1 -5 9 248.17 9.97
 1 -5 10 615.88 19.1
 1 -5 10 559.15 21.12
 1 -5 10 602.9 21.72
 -1 -5 -11 21.82 2.88
 1 -5 11 21.88 3.41
 1 -5 11 25.85 3.48
 1 -5 12 39.07 4.51
 -1 -5 -12 37.3 3.66
 1 -5 13 5.23 1.46
 -1 -5 -13 5.32 1.41
 -1 -5 -13 5.89 1.6
 -1 -5 -14 59.55 4.59
 1 -5 14 59.31 5.23
 -1 -5 -14 68.46 4.81
 -1 -5 -15 250.11 9.97
 -1 -5 -15 250.86 9.93
 1 -5 15 254.95 11.14
 1 -5 16 270.79 10.83
 -1 -5 -16 292.07 10.18
 -1 -5 -16 277.78 9.87
 -1 -5 -16 289.28 9.56
 1 -5 17 156.89 6.5
 -1 -5 -17 142.17 5.49
 -1 -5 -17 151.17 5.38
 -1 -3 19 40.22 2.53
 1 -3 -18 37.43 2.52
 1 -3 -18 34.14 2.22
 -1 -3 18 39.04 3.21
 1 -3 -17 69.11 4
 1 -3 -17 68.4 4.07
 -1 -3 17 74.65 5.33
 1 -3 -16 289.53 10.69
 1 -3 -16 268.83 10.46
 1 -3 -16 286.87 11.03
 -1 -3 16 283.76 12.84
 1 -3 -15 275.65 11.24
 1 -3 -15 292.23 11.62
 -1 -3 15 298.7 14
 1 -3 -14 12.61 2.24
 1 -3 -14 11.02 2.07
 -1 -3 14 14.36 3.07
 1 -3 -13 149.06 7.85
 -1 -3 13 128.58 9.29
 1 -3 -13 141.45 7.73
 -1 -3 12 140.27 8.6
 1 -3 -12 156.94 8.02
 1 -3 -12 142.96 7.81
 -1 -3 12 151.26 9.62
 1 -3 -11 318.17 12.74
 -1 -3 11 348.73 14
 1 -3 -11 345.88 12.85
 -1 -3 10 173.25 9.15
 1 -3 -9 22.45 2.32
 -1 -3 9 21.14 2.79
 -1 -3 8 211.99 9.26
 1 -3 -8 212.26 8.33
 1 -3 -7 664.81 19.4
 -1 -3 7 723.37 20.64
 -1 -3 6 123.87 5.78
 1 -3 -6 119.51 5.43
 -1 -3 5 167.66 6.56
 1 -3 -5 171.13 6.65
 -1 -3 5 168.06 6.34
 -1 -3 4 359.81 9.79
 1 -3 -4 344.98 10.75
 -1 -3 4 345.27 10.31
 -1 -3 4 324.42 10.29
 1 -3 -3 1087.06 27.52
 -1 -3 3 1076.02 26.78
 -1 -3 3 1068.56 26.21
 -1 -3 3 1082.24 26.82
 -1 -3 2 2696.28 63.86
 1 -3 -2 2708.71 65.22
 -1 -3 2 2744.26 64.13
 -1 -3 2 2813.69 64.44
 -1 -3 1 1854.72 43.5
 1 -3 -1 1841.58 42.54
 1 -3 0 6274.07 140.97
 -1 -3 0 5956.52 141.46
 1 -3 1 2233.12 52.72
 1 -3 1 2237.35 52.82
 -1 -3 -1 2234.13 52.08
 1 -3 1 2252.84 51.99
 -1 -3 -2 291.58 9.16
 1 -3 2 302.21 8.34
 1 -3 2 304.27 8.79
 1 -3 2 297.96 8.57
 1 -3 3 515.8 14.01
 1 -3 3 528.68 14.02
 1 -3 3 534.98 14.4
 -1 -3 -3 521.08 14.61
 1 -3 4 374.46 11.04
 1 -3 4 380.51 10.02
 1 -3 4 353.05 10.85
 1 -3 4 356.34 10.59
 -1 -3 -4 363.28 11.06
 -1 -3 -5 114.17 4.94
 1 -3 5 114.44 5.11
 -1 -3 -6 397.76 12.29
 1 -3 6 416.15 13.08
 -1 -3 -7 717.19 20
 1 -3 7 756.04 21.57
 1 -3 8 262.16 9.81
 -1 -3 -8 248.63 8.77
 1 -3 9 411.41 14.42
 1 -3 10 74.22 5.35
 1 -3 11 230.43 10.83
 1 -3 11 230.48 12.03
 -1 -3 -12 373.53 14.35
 1 -3 12 391.21 16.91
 1 -3 12 396.32 15.76
 -1 -3 -12 373.35 14.27
 -1 -3 -13 82.1 5.73
 -1 -3 -13 86.92 5.92
 1 -3 13 91.8 7.47
 -1 -3 -14 156.38 8.13
 1 -3 14 164.09 9.93
 -1 -3 -14 142.75 7.68
 -1 -3 -15 1.94 0.85
 1 -3 15 4.2 1.76
 -1 -3 -15 1.61 0.98
 1 -3 16 40.83 4.18
 -1 -3 -16 36.94 3.07
 -1 -3 -16 42.91 3.43
 -1 -3 -16 38.7 3.41
 -1 -3 -17 137.8 6.1
 1 -3 17 147.09 7.43
 -1 -3 -17 136.41 5.64
 -1 -3 -18 14.96 1.5
 1 -3 18 12.51 1.7
 1 -1 -19 16.18 1.5
 -1 -1 19 13.76 1.58
 1 -1 -18 211.41 7.82
 -1 -1 18 187.99 8.62
 1 -1 -17 83.95 4.89
 -1 -1 17 86.06 6.09
 1 -1 -16 171.57 8.04
 1 -1 -16 171.98 7.54
 -1 -1 16 188.87 10.33
 -1 -1 15 274.11 13.43
 1 -1 -15 259.66 10.83
 1 -1 -15 268.8 10.92
 1 -1 -15 263.69 10.48
 1 -1 -14 13.37 2.1
 1 -1 -14 13.96 2.19
 -1 -1 14 17.16 3.29
 1 -1 -13 274.32 11.15
 1 -1 -13 255.36 10.77
 -1 -1 13 284.03 13.58
 -1 -1 12 173.64 9.75
 1 -1 -12 167.12 8.06
 1 -1 -12 163.56 7.96
 -1 -1 11 71.97 5.72
 -1 -1 10 308.67 12.5
 -1 -1 9 334.97 12.77
 1 -1 -8 90.73 4.15
 -1 -1 8 95.64 5.4
 1 -1 -7 1036.87 26.71
 -1 -1 7 1095.14 28.65
 -1 -1 6 1023.41 26.69
 1 -1 -6 1002.64 25.45
 1 -1 -5 233.77 7.3
 -1 -1 5 241.22 7.97
 1 -1 -4 235.15 7.05
 -1 -1 4 235.53 7.4
 1 -1 -3 2599.8 60.23
 -1 -1 3 2543.63 60.29
 1 -1 -2 3409.7 77.99
 -1 -1 2 3533.67 77.63
 -1 -1 2 3314.44 77.8
 -1 -1 1 1871.91 43.51
 -1 -1 1 1859.81 43.81
 -1 -1 1 1956.28 43.76
 -1 -1 0 548.69 13.48
 1 -1 0 593.66 13.76
 1 -1 1 1152.18 27.11
 1 -1 1 1167.28 27.23
 -1 -1 -2 2545.82 58.5
 1 -1 2 2522.93 58.78
 1 -1 2 2508.44 58.42
 -1 -1 -3 1639.97 38.91
 1 -1 3 1677.29 39.53
 1 -1 4 382.41 10.86
 -1 -1 -4 374.89 9.95
 1 -1 5 38.17 2.55
 -1 -1 -5 41 2.01
 1 -1 6 430.04 12.81
 -1 -1 -6 396.49 10.95
 1 -1 7 132.8 5.98
 -1 -1 -7 124.96 4.48
 1 -1 8 1341.78 35.62
 1 -1 9 858.22 25.28
 1 -1 10 93.35 6.16
 1 -1 11 818.67 26.08
 -1 -1 -12 261.11 11.09
 1 -1 12 303.69 13.45
 1 -1 12 312.23 14.25
 -1 -1 -12 272.65 11.01
 1 -1 13 24.73 3.76
 -1 -1 -13 20.52 2.71
 -1 -1 -13 19.58 2.55
 -1 -1 -14 504.9 16.81
 -1 -1 -14 500.43 17.42
 -1 -1 -15 333.65 12.87
 1 -1 15 370.89 15.68
 -1 -1 -16 306.86 11.63
 1 -1 16 326.15 13.94
 -1 -1 -16 305.78 11.53
 -1 -1 -17 72.74 4.44
 1 -1 17 76.83 5.45
 -1 -1 -18 20.22 1.99
 1 -1 18 19.95 2.25
 -1 -1 -19 95.57 3.91
 1 1 -19 15.67 1.45
 -1 1 18 164.59 7.4
 1 1 -18 218.83 7.67
 -1 1 17 68.3 5.05
 1 1 -17 75.02 4.53
 -1 1 16 174.87 9.54
 1 1 -16 174.49 8.01
 -1 1 15 279.18 13.37
 1 1 -15 287.35 11.33
 -1 1 14 13.95 2.73
 1 1 -14 18.91 2.48
 1 1 -14 14.59 2.13
 -1 1 13 340.43 13.15
 1 1 -13 306.8 11.69
 -1 1 13 315.01 14.72
 1 1 -13 297.39 11.81
 -1 1 12 195.68 9.13
 1 1 -12 176.02 8.05
 -1 1 12 183.86 10.3
 -1 1 11 78.23 6.03
 -1 1 10 264.46 11.54
 -1 1 9 369.47 13.6
 -1 1 8 82.87 4.98
 -1 1 7 1032.74 27.79
 -1 1 6 882.04 23.79
 -1 1 6 902.65 23.65
 -1 1 5 234.17 7.69
 -1 1 4 266.37 7.93
 -1 1 3 2404.97 56.29
 -1 1 2 3446.58 79.37
 -1 1 1 1931.74 44.4
 -1 1 1 1941.88 44.65
 1 1 0 619.78 14.79
 1 1 1 1204.89 28.41
 1 1 2 2468.97 57.66
 1 1 3 1730.72 41.34
 1 1 4 448.78 12.54
 1 1 5 37.94 2.55
 1 1 6 430.72 13.24
 1 1 7 110.88 5.59
 1 1 8 1408.37 37.51
 1 1 9 868.56 25.86
 1 1 10 79.67 5.74
 1 1 11 772.16 25.22
 1 1 12 287.99 11.74
 -1 1 -12 258.49 10.51
 1 1 12 285.34 13.47
 1 1 12 294.2 13.37
 1 1 13 25.34 3.76
 -1 1 -13 25.22 2.8
 1 1 13 30.37 3.33
 -1 1 -14 489.02 17.09
 -1 1 -14 503.21 16.78
 1 1 14 557.34 20.36
 1 1 14 560.8 18.44
 -1 1 -15 371.58 13.41
 1 1 15 367.88 15.31
 -1 1 -16 313.33 11.44
 1 1 16 300.33 12.71
 -1 1 -17 72.54 4.24
 1 1 17 62.49 4.46
 -1 1 -18 17.57 1.75
 -1 1 -19 88.18 3.49
 1 3 -18 36.79 2.37
 1 3 -17 77.75 4.24
 1 3 -16 288.55 10.58
 1 3 -15 286.99 11.02
 1 3 -14 15.5 2.2
 -1 3 14 15.23 2.5
 1 3 -13 145.65 7.34
 -1 3 13 156.71 8.48
 -1 3 12 154.42 9.25
 -1 3 12 150.34 7.93
 -1 3 12 160.13 8.48
 1 3 -12 154.58 7.42
 -1 3 11 314.62 13.71
 -1 3 11 320.52 12.78
 -1 3 10 139.37 7.99
 -1 3 9 20.12 2.72
 -1 3 8 184.15 8.42
 -1 3 7 683.63 20.21
 -1 3 6 110.76 5.33
 -1 3 5 172.88 6.64
 -1 3 4 292.44 9.08
 -1 3 3 1038.35 25.73
 -1 3 2 2716.26 63.45
 -1 3 1 1934.79 45.14
 1 3 0 6311.15 145.13
 1 3 1 2226.7 52.42
 1 3 2 272.72 8.08
 1 3 3 558.66 15.1
 1 3 4 351.24 10.72
 1 3 5 104.83 4.89
 1 3 6 437.02 13.84
 1 3 7 746.29 21.72
 1 3 8 210.42 9.2
 1 3 9 380.22 14.25
 1 3 10 71.8 5.55
 -1 3 -11 228.76 9.32
 1 3 11 241.31 10.61
 1 3 11 230.65 11.39
 1 3 11 230.26 10.54
 1 3 12 351.02 15.25
 -1 3 -12 342 12.52
 1 3 12 355.74 14.09
 1 3 12 355.26 13.75
 1 3 13 84.63 6.02
 -1 3 -13 72.98 4.84
 1 3 14 146.6 8.07
 -1 3 -14 136.96 6.9
 -1 3 -15 5.7 1.28
 1 3 15 4.94 1.51
 -1 3 -16 39.58 3.09
 -1 3 -17 137.58 5.66
 -1 5 14 8.6 1.72
 -1 5 13 191.74 9.02
 -1 5 13 191.18 9.45
 -1 5 12 106.05 6.6
 -1 5 12 104.1 6.77
 -1 5 11 884.11 26.77
 -1 5 11 881.84 27.66
 -1 5 11 831.17 26.22
 -1 5 10 24.93 3.25
 -1 5 10 22.76 2.87
 -1 5 10 17.34 2.39
 -1 5 9 16.83 2.5
 -1 5 8 623.87 19.74
 -1 5 7 276.77 10.59
 -1 5 6 211.52 8.37
 -1 5 5 17.79 1.89
 -1 5 4 1441.89 36.01
 -1 5 3 62.82 3.11
 -1 5 2 4075.87 94.73
 1 5 1 2261.52 53.84
 1 5 2 183.08 6.4
 1 5 3 1929.56 47.19
 1 5 4 694.76 19.36
 1 5 5 82.31 4.61
 1 5 6 609.77 18.5
 1 5 7 341.56 12.51
 1 5 8 128.58 7.08
 1 5 9 229.5 10.53
 1 5 10 583.4 20.18
 1 5 10 566.36 19.69
 1 5 11 19.86 2.98
 1 5 11 19.04 2.82
 1 5 12 35.08 3.78
 1 5 12 36.17 3.97
 1 5 13 1.8 0.91
 1 5 13 1.74 1.07
 1 5 14 56.58 4.61
 1 5 15 257.91 10.45
 -1 7 13 25.83 2.72
 -1 7 13 25.37 2.73
 -1 7 12 20.95 2.65
 -1 7 12 18.73 2.59
 -1 7 11 309.24 12.82
 -1 7 11 323.42 12.52
 -1 7 10 205.32 10.16
 -1 7 10 211.95 9.69
 -1 7 9 80.02 5.45
 -1 7 9 72.07 5.66
 -1 7 8 519.86 18.62
 -1 7 7 164.47 8.88
 -1 7 6 60.17 4.88
 1 7 6 155.29 8.52
 1 7 7 246.9 11.47
 1 7 8 608.34 21.09
 1 7 9 362.24 14.85
 1 7 10 137.46 8.13
 1 7 10 136.41 7.69
 1 7 11 200.94 9.95
 1 7 11 202.75 9.59
 1 7 12 266.69 11.07
 1 7 12 261.77 11.22
 1 7 13 252.13 10.27
 1 7 13 250.11 10.14
 1 7 14 38.24 3.11
 -1 9 12 6.64 1.14
 -1 9 11 8.24 1.48
 -1 9 10 163.43 8.11
 -1 9 9 85.34 5.89
 -1 9 8 129.38 7.64
 -1 9 7 28.48 3.58
 -1 9 6 203.53 10.28
 -1 9 5 140.47 8.24
 -1 9 4 93.61 6.57
 -1 9 3 66.54 5.41
 -1 9 2 98.46 6.66
 -1 9 1 597.32 20.39
 1 9 0 267.37 11.85
 1 9 1 94.28 6.51
 1 9 2 259.47 11.94
 1 9 3 33.65 3.86
 1 9 4 525.15 19.06
 1 9 5 11.26 2.41
 1 9 6 382.47 15.47
 1 9 7 6.84 2.09
 1 9 8 112.79 7.21
 1 9 9 22.25 2.86
 1 9 10 4.42 1.47
 1 9 11 64.9 4.43
 1 9 12 0.56 0.58
 1 11 -10 4.77 0.89
 1 11 -9 15.7 1.69
 -1 11 9 14.47 1.58
 1 11 -8 25.38 2.37
 -1 11 8 22.27 2.29
 -1 11 7 19.04 2.34
 1 11 -6 6.27 1.3
 -1 11 6 3.7 1.14
 1 11 -5 105.55 6.03
 -1 11 5 95.23 6
 1 11 -4 98.78 5.97
 -1 11 4 89.35 5.88
 -1 11 3 232.48 10.56
 1 11 -3 258.02 10.77
 -1 11 2 37.7 3.83
 1 11 -2 44.11 4.04
 -1 11 1 354.3 13.99
 1 11 -1 379.11 14.19
 -1 11 0 40.84 4.02
 1 11 0 41.15 3.97
 1 11 1 143.92 7.97
 -1 11 -1 144.78 7.83
 -1 11 -2 11.38 2.06
 1 11 2 7.97 1.97
 -1 11 -3 247.11 10.5
 1 11 3 223.38 10.48
 1 11 4 101.66 6.36
 1 11 5 56.12 4.51
 1 11 6 3.29 1.06
 1 11 7 55.99 4.1
 1 11 8 32.49 2.84
 1 11 9 134.27 5.77
 -1 11 -10 81.51 3.71
 1 11 10 72.35 3.4
 1 13 -4 37.93 2.26
 1 13 -3 27.33 2.02
 -1 13 3 26.05 1.9
 -1 13 2 6.57 1.05
 1 13 -2 5.11 0.94
 -1 13 1 3.86 0.9
 1 13 -1 3.62 0.76
 1 13 0 25.77 2.16
 -1 13 0 25.87 2.11
 1 13 1 11.56 1.41
 -1 13 -1 11.69 1.43
 -1 13 -2 160.92 6.04
 1 13 2 155.78 6.01
 1 13 3 15.52 1.53
 -1 13 -3 17.84 1.64
 -1 13 -4 202.59 6.62
 -2 -12 8 127.43 5.31
 -2 -12 7 161.66 6.66
 -2 -12 6 105.42 5.31
 -2 -12 5 177.4 7.48
 -2 -12 4 122.51 5.97
 2 -12 2 181.42 7.92
 2 -12 3 72.29 4.63
 2 -12 4 131.76 6.52
 2 -12 5 152.24 6.97
 2 -12 6 40.88 2.74
 2 -12 6 48.88 3.42
 2 -12 7 130.12 5.73
 2 -12 8 24.74 1.94
 2 -10 -13 48.07 2.49
 2 -10 -12 46.03 2.89
 -2 -10 12 40.61 3.13
 2 -10 -12 43.28 2.25
 2 -10 -11 233.35 7.71
 2 -10 -11 241.62 8.73
 -2 -10 11 232.74 9.84
 -2 -10 10 161.39 8.43
 2 -10 -10 165.06 7.24
 2 -10 -10 159.56 6.29
 -2 -10 9 84.83 6.25
 2 -10 -9 80.99 4.32
 2 -10 -9 88.33 5.19
 -2 -10 8 405.75 16.21
 2 -10 -8 400.29 14.05
 -2 -10 7 72.15 6.08
 2 -10 -7 79 5.17
 -2 -10 6 72.98 6.22
 2 -10 -6 79.94 5.25
 2 -10 -5 136.99 7.21
 -2 -10 5 131.49 8.64
 2 -10 -4 323.03 12.08
 -2 -10 4 290.18 13.78
 -2 -10 3 105.03 7.54
 -2 -10 2 136.16 8.46
 2 -10 0 5.91 1.81
 -2 -10 0 6.04 1.69
 2 -10 1 60.87 5.66
 -2 -10 -1 73.14 5.52
 -2 -10 -2 44.67 4.36
 2 -10 2 33.94 4.25
 -2 -10 -3 176.52 9.35
 2 -10 3 163.35 9.84
 2 -10 4 178.11 10.39
 -2 -10 -4 188.51 9.75
 2 -10 5 163.15 9.77
 2 -10 6 4.8 1.66
 2 -10 7 57.32 5.3
 2 -10 8 124.55 7.75
 2 -10 9 78.7 5.64
 -2 -10 -9 66.37 4.15
 2 -10 10 21.59 2.59
 -2 -10 -10 21.42 2.1
 -2 -10 -11 18.58 1.75
 -2 -10 -11 20.15 1.97
 2 -10 11 20.01 2.25
 -2 -10 -12 48.61 2.83
 -2 -10 -12 56.96 2.7
 2 -8 -15 13.8 1.41
 2 -8 -15 16.96 1.57
 2 -8 -14 444.69 13.43
 2 -8 -14 463.72 13.37
 -2 -8 13 254.64 11.38
 2 -8 -13 309.69 10.68
 2 -8 -12 267.04 10.44
 -2 -8 12 258.61 12.07
 -2 -8 11 248.66 12.53
 2 -8 -11 269.53 10.83
 2 -8 -10 74.91 5.25
 -2 -8 10 73.54 6.52
 -2 -8 9 150.39 9.71
 -2 -8 8 7.49 2.16
 -2 -8 7 495.25 20.09
 -2 -8 6 13.69 2.85
 -2 -8 6 11.84 2.17
 2 -8 -6 9.29 2.12
 -2 -8 5 202.45 11.09
 -2 -8 5 230.15 12.12
 -2 -8 5 225.61 10.4
 2 -8 -5 217.18 11.39
 -2 -8 4 48.57 4.29
 -2 -8 4 40.62 4.59
 2 -8 -4 45.62 4.81
 2 -8 -4 47.47 3.89
 -2 -8 4 42.9 4.85
 2 -8 -3 449.1 16.53
 2 -8 -3 439.29 17.52
 -2 -8 3 433.44 17.33
 -2 -8 3 436.4 15.77
 -2 -8 3 432.97 17.61
 2 -8 -3 463.33 15.42
 -2 -8 2 765.46 23.25
 -2 -8 2 723.84 25.08
 -2 -8 2 744.67 25.27
 2 -8 -2 747.31 25.22
 2 -8 -2 790.63 23.03
 -2 -8 1 793.32 24.1
 2 -8 -1 809.14 26.45
 2 -8 -1 820.86 24.03
 -2 -8 1 779.66 26.22
 -2 -8 0 562.2 20.6
 -2 -8 0 557.1 18.42
 2 -8 0 589.92 18.68
 2 -8 0 578.28 20.72
 -2 -8 -1 553.6 19.44
 2 -8 1 575.93 20.75
 -2 -8 -1 546.82 18.07
 -2 -8 -1 540.15 20.22
 2 -8 1 574.05 18.54
 2 -8 1 561.21 20.32
 2 -8 2 189.61 10.48
 -2 -8 -2 184.55 9.68
 -2 -8 -2 183.97 10.08
 2 -8 2 174.66 9.84
 2 -8 2 191.93 9.04
 2 -8 3 170.13 10.05
 2 -8 3 167.37 8.52
 2 -8 3 151.51 9.01
 -2 -8 -3 158.01 9.26
 -2 -8 -3 166.87 9.17
 2 -8 4 294.82 14.07
 -2 -8 -4 308.4 13.42
 2 -8 4 293.25 12.36
 2 -8 4 282.69 13.01
 -2 -8 -4 290.92 13.34
 -2 -8 -5 269.39 12.25
 -2 -8 -5 233.88 11.77
 2 -8 5 230.12 11.63
 2 -8 5 246.28 12.75
 -2 -8 -6 75.63 6.18
 2 -8 6 85.46 7.1
 -2 -8 -7 139.38 8.83
 2 -8 7 162.96 10.09
 2 -8 8 21.45 3.59
 2 -8 9 10.97 2.53
 2 -8 10 18.35 3.15
 -2 -8 -11 60.67 3.86
 2 -8 11 59.65 5.28
 2 -8 12 58.51 4.75
 -2 -8 -12 64.31 4.47
 -2 -8 -12 64.09 3.74
 -2 -8 -13 101.53 4.46
 -2 -8 -13 100.97 5.27
 2 -8 14 21.41 2.25
 -2 -8 -14 27.67 2.24
 -2 -8 -15 17.61 1.43
 2 -8 15 16.36 1.58
 2 -6 -17 223.34 7.03
 -2 -6 17 182.29 6.61
 -2 -6 16 195.2 7.97
 2 -6 -16 186.22 6.91
 2 -6 -15 51.62 3.83
 -2 -6 15 47.34 3.93
 2 -6 -14 177.69 8.22
 2 -6 -14 185.02 7.87
 -2 -6 14 160.07 8.48
 -2 -6 13 91.65 6.79
 2 -6 -13 101.13 5.77
 2 -6 -13 95.19 6.04
 -2 -6 13 78.92 6.11
 2 -6 -12 324.24 12.2
 2 -6 -12 319.81 12.94
 -2 -6 12 317.06 14.52
 -2 -6 12 291.78 13.4
 2 -6 -11 159 7.72
 -2 -6 11 135.09 8.44
 -2 -6 11 162.35 9.82
 2 -6 -11 143.3 8.02
 -2 -6 10 444.17 17.97
 2 -6 -10 412.32 14.69
 2 -6 -9 176.13 9.1
 2 -6 -9 165.5 7.87
 -2 -6 9 194.79 10.62
 -2 -6 9 162.91 9.02
 2 -6 -8 292.14 12.32
 -2 -6 8 262.05 11.67
 -2 -6 8 291.26 13.47
 -2 -6 7 717.44 22.18
 2 -6 -7 704.21 22.93
 2 -6 -6 276.11 11.75
 -2 -6 6 269.17 10.8
 -2 -6 6 266.59 10.67
 -2 -6 5 340.21 12.33
 2 -6 -5 343.82 13.48
 -2 -6 5 351.24 12.14
 -2 -6 4 149.32 6.91
 -2 -6 4 148.69 6.51
 2 -6 -4 148.41 7.77
 2 -6 -3 982.13 28.53
 -2 -6 3 1004.47 26.01
 -2 -6 3 954.13 26.76
 -2 -6 2 1039.5 28.24
 2 -6 -2 1078.32 30.14
 2 -6 -1 54.09 3.46
 2 -6 -1 52.58 4.14
 -2 -6 1 49.7 3.42
 -2 -6 0 375.31 13.78
 2 -6 0 395.26 12.52
 2 -6 0 392.98 13.91
 -2 -6 -1 36.87 3.5
 2 -6 1 37 3.42
 2 -6 1 43.59 3.17
 -2 -6 -2 79.12 5.23
 2 -6 2 82.83 4.68
 2 -6 2 79.42 5.16
 2 -6 3 79.18 5.22
 -2 -6 -3 76.86 5.27
 2 -6 3 88.97 5.04
 -2 -6 -4 754.31 23.4
 2 -6 4 806.57 22.89
 2 -6 4 750.48 23.16
 -2 -6 -5 373.99 14.08
 2 -6 5 391.93 12.97
 2 -6 5 368.46 13.87
 2 -6 5 394.5 13.86
 2 -6 6 566.09 17.1
 -2 -6 -6 536.48 18.23
 2 -6 6 511.5 17.78
 2 -6 7 278.95 10.63
 2 -6 7 259.51 11.2
 2 -6 8 287.28 11.29
 -2 -6 -8 286.05 12.79
 2 -6 8 300.96 13.83
 2 -6 9 143.81 8.96
 2 -6 9 120.08 7.62
 2 -6 9 125.77 6.91
 2 -6 10 558.91 20.19
 2 -6 10 592.11 21.53
 2 -6 11 13.87 2.65
 2 -6 11 10.65 2.29
 -2 -6 -11 10.09 1.87
 -2 -6 -12 2.49 1.34
 2 -6 12 3.42 0.9
 -2 -6 -13 88.81 5.43
 2 -6 13 69.77 5.42
 -2 -6 -13 76.67 5.37
 -2 -6 -14 130.04 6.85
 -2 -6 -14 146.26 6.87
 2 -6 14 139.68 7.45
 -2 -6 -15 17.39 1.94
 -2 -6 -15 17.44 1.75
 2 -6 15 15.43 2.09
 -2 -6 -15 17.8 2.01
 2 -6 16 93.86 4.64
 -2 -6 -16 94.44 3.84
 -2 -6 -16 98.19 4.42
 2 -4 -18 3.48 0.69
 2 -4 -18 2.82 0.59
 -2 -4 18 4.33 1.04
 2 -4 -17 60.4 3.51
 2 -4 -17 65.11 3.85
 -2 -4 17 63.93 4.68
 -2 -4 16 407.06 15.81
 2 -4 -16 413.48 13.36
 2 -4 -16 422.52 13.99
 2 -4 -15 439.54 15.47
 2 -4 -15 460.2 14.93
 -2 -4 15 432.57 17.59
 2 -4 -15 474.37 15.78
 -2 -4 14 504.53 20.19
 2 -4 -14 519.76 18.13
 2 -4 -13 97.61 6.12
 2 -4 -13 93.16 6.17
 -2 -4 12 961.55 32.34
 2 -4 -12 938.35 29.23
 -2 -4 12 1050.8 31.57
 2 -4 -12 1043.1 29.45
 -2 -4 11 162.58 8.88
 -2 -4 11 175.77 9.65
 2 -4 -11 161.65 8.35
 2 -4 -11 166.49 8.19
 2 -4 -10 121.28 6.48
 -2 -4 10 117.27 7.53
 -2 -4 9 469.89 16.99
 -2 -4 9 492.88 14.75
 2 -4 -9 445.78 15.51
 2 -4 -8 83.04 5.14
 -2 -4 8 95.04 4.65
 -2 -4 8 86.76 5.68
 -2 -4 7 140.3 5.68
 2 -4 -7 133.31 6.63
 -2 -4 7 138.89 6.94
 2 -4 -6 614.44 18.51
 -2 -4 6 613.35 16.71
 -2 -4 6 611.54 18.3
 -2 -4 5 1262.88 31.58
 2 -4 -5 1289.2 33.69
 -2 -4 5 1291.07 33.1
 -2 -4 5 1284.12 32.76
 -2 -4 4 781.6 20.92
 2 -4 -4 795.77 21.94
 -2 -4 4 763.42 20.95
 -2 -4 4 783.98 19.93
 2 -4 -3 1971.47 49.35
 -2 -4 3 2015.8 48.2
 -2 -4 3 1972.83 48.01
 -2 -4 2 337.22 9.77
 2 -4 -2 327.83 11.09
 -2 -4 2 350.61 10.2
 -2 -4 1 1842.8 44.46
 2 -4 -1 1923.7 46.35
 2 -4 0 885.46 23.02
 -2 -4 0 898.01 22.39
 -2 -4 -1 1393.57 33.4
 2 -4 1 1410.22 35.23
 2 -4 1 1370.44 34.26
 2 -4 2 707.1 18.86
 -2 -4 -2 716.76 19.71
 2 -4 2 722.18 19.06
 2 -4 2 688.9 17.88
 -2 -4 -2 735.21 18.14
 -2 -4 -3 359.3 11.66
 2 -4 3 369.56 10.6
 2 -4 3 363.33 11
 2 -4 3 382.92 11.46
 2 -4 4 448.83 13.38
 2 -4 4 489.28 12.95
 2 -4 4 494.18 14.15
 2 -4 4 445.68 13.28
 -2 -4 -4 436.4 13.95
 -2 -4 -5 246.91 9.18
 2 -4 5 248.63 8.72
 2 -4 5 268.02 8.14
 2 -4 6 539.38 15.79
 2 -4 6 573.45 16.39
 -2 -4 -6 560.58 16.66
 -2 -4 -7 758.53 21.79
 2 -4 7 771.85 21.92
 2 -4 7 811.29 21.79
 2 -4 8 113.1 5.82
 2 -4 9 1106.78 30.53
 2 -4 10 322.35 14.38
 2 -4 10 333.01 12.44
 2 -4 11 366.37 13.65
 2 -4 11 362.25 15.74
 2 -4 12 20.24 3.42
 -2 -4 -13 109.64 6.87
 -2 -4 -13 126.1 7.23
 2 -4 13 128.14 8.48
 -2 -4 -14 438.12 15.77
 2 -4 14 442.9 17.66
 -2 -4 -14 478.89 16.29
 2 -4 15 147.18 8.5
 -2 -4 -15 152.64 7.5
 -2 -4 -15 142.91 7.05
 2 -4 16 21.17 2.7
 -2 -4 -16 21.57 2.17
 -2 -4 -16 20.67 2.15
 -2 -4 -16 22.35 2.46
 2 -4 17 133.12 6.38
 -2 -4 -17 130.68 5.37
 -2 -4 -17 117.61 4.82
 2 -4 18 57.01 3.17
 -2 -4 -18 56.51 2.64
 2 -2 -19 159.73 5.56
 -2 -2 19 137.71 6.01
 -2 -2 18 153.86 7.52
 2 -2 -18 146.73 5.66
 2 -2 -18 154.29 6.28
 2 -2 -17 106.77 5.3
 -2 -2 17 102.06 6.83
 2 -2 -17 101.09 5.38
 2 -2 -16 8.31 1.6
 -2 -2 16 9.07 2.41
 2 -2 -16 14.05 2.11
 2 -2 -15 40.07 3.66
 2 -2 -15 38.22 3.64
 2 -2 -15 41.78 3.73
 -2 -2 15 45.54 5.07
 2 -2 -14 111.09 6.58
 2 -2 -14 106.95 6.43
 -2 -2 14 110.3 8.2
 2 -2 -13 105.01 6.43
 2 -2 -13 119.1 6.8
 2 -2 -12 63.3 4.69
 -2 -2 12 66.32 5.73
 2 -2 -12 58.3 4.61
 -2 -2 11 687.08 22.85
 2 -2 -10 132.81 6.19
 -2 -2 10 136.25 7.79
 2 -2 -9 702.4 20.15
 -2 -2 9 746.4 22.62
 2 -2 -8 609.27 17.73
 -2 -2 8 640.64 19.41
 -2 -2 7 510.07 15.66
 2 -2 -7 489.82 14.62
 -2 -2 6 2260.41 56.02
 2 -2 -6 2305.51 55.4
 -2 -2 5 25.73 2.1
 2 -2 -5 25.98 2.01
 -2 -2 4 554.74 15.06
 2 -2 -4 567.25 15.25
 -2 -2 4 542.7 14.53
 -2 -2 3 903.23 21.99
 -2 -2 3 879.06 22.27
 -2 -2 2 910.44 21.45
 -2 -2 2 889.55 21.58
 -2 -2 2 861.09 20.87
 -2 -2 1 817.77 19.85
 2 -2 0 1249.62 30.16
 -2 -2 0 1261.93 30.18
 2 -2 0 1334.96 30.8
 2 -2 1 313.25 8.44
 -2 -2 -2 3456.29 81.46
 2 -2 2 3539.72 81.55
 2 -2 2 3510.1 81.25
 2 -2 3 1119.87 26.63
 2 -2 3 1063.87 26.91
 -2 -2 -3 1094.18 26.75
 -2 -2 -4 887.33 22.37
 2 -2 4 902.43 22.34
 2 -2 4 898.31 23.04
 -2 -2 -5 254.47 7.79
 2 -2 5 264.26 8.26
 2 -2 6 185.98 6.94
 -2 -2 -6 185.41 6.12
 2 -2 7 1646.87 40.1
 -2 -2 -7 1531.68 37.94
 2 -2 8 223.25 9.02
 2 -2 9 77.92 5.09
 2 -2 10 2.99 1.26
 2 -2 11 151.29 9.18
 2 -2 11 129.12 7.86
 2 -2 12 131.4 8.14
 -2 -2 -12 111.63 6.67
 2 -2 12 136.06 8.96
 -2 -2 -13 210.3 9.7
 -2 -2 -13 225.67 10.18
 2 -2 13 238.67 12.48
 -2 -2 -14 615.18 19.81
 -2 -2 -14 614.63 20.45
 -2 -2 -15 43.97 3.53
 2 -2 15 51.17 5.1
 -2 -2 -15 43.51 3.86
 2 -2 16 153.57 8.56
 -2 -2 -16 140.66 6.98
 2 -2 17 14.94 2.35
 -2 -2 -17 14.68 1.82
 -2 -2 -18 358.82 10.88
 2 -2 18 345.3 11.76
 -2 0 19 2.45 0.66
 2 0 -19 3.56 0.73
 -2 0 18 5.56 1.44
 2 0 -18 7.06 1.26
 -2 0 17 24.65 3.18
 2 0 -17 23.76 2.55
 -2 0 16 502.85 19
 2 0 -16 477.97 16.1
 -2 0 15 347.55 15.72
 2 0 -15 317.7 12.35
 2 0 -15 330.17 12.02
 2 0 -14 818.74 23.92
 2 0 -14 803 24.12
 2 0 -14 800.02 24.17
 2 0 -13 129.41 6.91
 -2 0 13 135.46 8.97
 2 0 -13 132.6 6.88
 -2 0 12 1003.84 30.73
 2 0 -12 928.96 27.1
 -2 0 11 24.91 3.34
 -2 0 10 23.42 2.96
 -2 0 9 1549.03 41.25
 -2 0 8 370.72 12.79
 -2 0 7 2537.77 62.14
 -2 0 6 1600.27 39.09
 2 0 -6 1532.91 37.91
 -2 0 5 371.02 10.93
 2 0 -5 363.73 10.28
 2 0 -4 238.99 7
 -2 0 4 234.54 7.26
 2 0 -3 2487.45 57.71
 -2 0 3 2450.43 57.77
 -2 0 2 745.3 17.94
 -2 0 1 5828.76 133.37
 2 0 0 11.47 0.53
 2 0 0 8.21 0.5
 2 0 1 2347.92 54.18
 2 0 1 2330.65 54.14
 2 0 2 6605.85 151.76
 2 0 3 7970.37 183.34
 2 0 4 14.34 1.34
 2 0 5 17.98 1.67
 2 0 6 4.26 0.88
 2 0 7 484.7 15.12
 2 0 8 7.85 1.46
 2 0 9 12 1.98
 2 0 10 490.29 17.45
 2 0 11 549.18 19.59
 2 0 12 29.62 4.09
 2 0 12 35.63 3.46
 -2 0 -12 32.13 3.3
 2 0 12 37.39 4.22
 -2 0 -13 187.56 8.91
 2 0 13 196.57 9.22
 2 0 14 46.55 4.91
 -2 0 -14 39.63 3.58
 -2 0 -15 54.16 4.15
 2 0 15 60.97 5.46
 -2 0 -16 27.45 2.81
 2 0 16 23.91 3.29
 -2 0 -16 23.94 2.48
 -2 0 -17 357.57 11.75
 2 0 17 325.08 12.53
 -2 0 -18 15.09 1.57
 2 0 18 11.68 1.51
 -2 0 -19 338.94 9.5
 2 2 -19 146.24 5.24
 2 2 -18 160.41 6.45
 2 2 -17 108.12 5.4
 -2 2 17 80.73 5.19
 -2 2 16 7.72 1.86
 2 2 -16 6.6 1.41
 -2 2 15 28.35 3.65
 2 2 -15 32.8 3.19
 2 2 -14 97.35 5.88
 -2 2 14 100.05 7.31
 -2 2 13 133.75 7.59
 2 2 -13 115.47 6.51
 2 2 -12 48.29 3.89
 -2 2 12 54.08 5.37
 -2 2 12 57.95 4.65
 -2 2 11 656.6 22.66
 -2 2 10 154.04 8.38
 -2 2 9 655.97 20.82
 -2 2 8 585.2 18.27
 -2 2 7 509.79 15.78
 -2 2 6 2196.05 53.86
 -2 2 5 31.83 2.29
 -2 2 4 562.72 15.07
 -2 2 3 881.69 21.83
 -2 2 2 878.53 21.19
 -2 2 1 852.79 20.02
 2 2 0 1234.45 29.45
 2 2 1 311.71 8.6
 2 2 2 3315.17 77.48
 2 2 3 1035.38 25.94
 2 2 4 917.02 23.71
 2 2 5 296.42 9.79
 2 2 6 176.72 7.22
 2 2 7 1552.48 40.36
 2 2 8 204.18 8.97
 2 2 9 64.66 4.87
 2 2 10 4.83 1.45
 2 2 11 116.53 6.83
 2 2 11 113.08 7.39
 2 2 12 100.9 7.3
 2 2 12 101.45 6.5
 -2 2 -13 202 9.07
 2 2 13 227.45 10.35
 -2 2 -14 538.27 17.98
 2 2 14 614.11 19.76
 -2 2 -15 54.69 4.11
 2 2 15 59.63 4.7
 -2 2 -16 105.98 5.52
 -2 2 -17 12.35 1.6
 -2 2 -18 345.53 10.11
 2 4 -17 58.95 3.39
 2 4 -16 408.35 13.18
 2 4 -15 409.48 13.81
 2 4 -14 511.27 16.9
 -2 4 14 545.96 18.5
 -2 4 13 90.61 6.18
 2 4 -13 81.8 5.23
 -2 4 12 997.73 29.29
 2 4 -12 945.03 27.42
 -2 4 12 976.08 30.62
 2 4 -11 165.2 7.68
 -2 4 11 171.7 9.37
 -2 4 11 164.8 8.54
 -2 4 10 127.9 7.59
 -2 4 9 439.92 15.68
 -2 4 8 87.12 5.39
 -2 4 7 140.85 6.69
 -2 4 6 615.54 17.92
 -2 4 5 1165.49 29.93
 -2 4 4 735.62 19.41
 -2 4 3 1994.42 47.51
 -2 4 2 435.42 11.29
 -2 4 1 1737.79 40.39
 2 4 0 906.95 22.73
 2 4 1 1353.14 33.11
 2 4 2 708.83 18.76
 2 4 3 390.76 11.77
 2 4 4 464.83 13.91
 2 4 5 241 8.89
 2 4 6 556.32 17.16
 2 4 7 723.8 21.73
 2 4 8 97.08 5.96
 2 4 9 1058.49 30.98
 2 4 10 290.44 12.61
 2 4 10 282.38 12.07
 2 4 11 290.8 12.46
 2 4 11 298.74 12.68
 2 4 11 301.89 13.41
 2 4 12 22.16 2.98
 2 4 12 19.08 2.79
 2 4 13 123.56 7.43
 2 4 13 121.7 7.29
 2 4 14 442.1 16.09
 2 4 15 157.17 7.94
 -2 6 13 90.25 5.79
 -2 6 12 272.38 11.48
 -2 6 11 140.14 7.72
 -2 6 11 145.73 7.92
 -2 6 10 409.85 15.5
 -2 6 10 419.98 15.27
 -2 6 9 165.41 8.21
 -2 6 9 160.29 8.53
 2 6 2 76.9 3.94
 2 6 3 83.22 4.32
 2 6 4 776.07 21.76
 2 6 5 409.97 13.63
 2 6 6 537.41 17.2
 2 6 7 263.12 10.78
 2 6 8 254.13 10.96
 2 6 8 250.84 11.53
 2 6 9 102.83 7.02
 2 6 9 108.95 6.85
 2 6 10 549.74 19.75
 2 6 11 8.92 2.17
 2 6 11 6.97 1.81
 2 6 12 5.24 1.51
 2 6 12 4.78 1.39
 2 6 13 92.51 5.92
 2 6 13 87.84 5.85
 2 6 14 152.72 7.54
 2 6 15 22.12 2.37
 -2 8 11 261.36 10.76
 -2 8 10 84.4 5.81
 -2 8 9 150.05 8.31
 -2 8 8 5.79 1.7
 -2 8 7 456.25 17
 -2 8 6 16.82 2.65
 -2 8 5 229.14 10.71
 -2 8 4 41.23 4.04
 -2 8 3 415.59 15.34
 -2 8 2 769.05 23.96
 2 8 1 571.27 19.28
 2 8 2 169.55 8.75
 2 8 3 134.39 7.8
 2 8 4 253.23 11.58
 2 8 5 265.89 12.12
 2 8 6 70.05 5.86
 2 8 7 113.23 7.54
 2 8 8 24.81 3.47
 2 8 9 4.76 1.48
 2 8 10 12.49 2.3
 2 8 10 10.65 1.93
 2 8 11 74.53 5.31
 2 8 11 65.38 4.6
 2 8 12 67 4.37
 2 8 12 70.96 4.8
 2 8 13 112.18 5.4
 2 8 13 111.64 5.59
 -2 10 10 164.73 6.9
 -2 10 9 66.39 4.45
 -2 10 8 384.43 13.97
 -2 10 7 84.48 5.7
 -2 10 6 68.15 5.2
 -2 10 5 144.13 8.11
 -2 10 4 288.05 12.4
 -2 10 3 106.81 6.94
 2 10 -2 155.57 8.32
 -2 10 2 132.79 7.9
 -2 10 1 34.98 3.88
 2 10 -1 34.79 3.79
 2 10 0 11.69 2.27
 -2 10 0 11.03 2.22
 2 10 1 57.99 5.09
 2 10 2 38.77 4.16
 2 10 3 161.57 9.02
 2 10 4 208.3 10.44
 2 10 5 147.04 8.45
 2 10 6 3.17 1.04
 2 10 7 50.53 4.53
 2 10 8 123.24 6.99
 2 10 9 82.74 5.19
 2 10 10 18.97 2.22
 2 10 11 24.55 2.12
 2 12 -7 201.83 7.05
 2 12 -6 120 5.26
 -2 12 6 107.81 4.96
 2 12 -5 215.84 8.04
 -2 12 5 193.11 7.76
 -2 12 4 147.08 6.72
 2 12 -4 161.04 6.95
 -2 12 3 229.77 9.22
 2 12 -3 244.27 9.39
 2 12 -2 51.4 3.82
 -2 12 2 51.67 3.85
 -2 12 1 118.73 6.24
 2 12 -1 122.97 6.38
 2 12 0 97.59 5.17
 2 12 0 101.08 5.73
 -2 12 0 97.64 5.56
 -2 12 -1 32.34 3.06
 2 12 1 27.43 2.92
 -2 12 -2 211.74 8.63
 2 12 2 205.44 8.8
 2 12 3 85.65 5.12
 -2 12 -3 87.78 4.96
 -2 12 -4 158.78 6.92
 2 12 4 156.29 7.13
 2 12 5 142.45 6.57
 -2 12 -5 162.38 6.66
 2 12 6 58.6 3.61
 -2 12 -6 66.1 3.68
 2 12 7 131.42 5.41
 -2 12 -7 145.54 5.54
 -2 12 -8 34.52 2.06
 3 -13 -2 42.4 2.67
 3 -13 1 170.51 6.63
 3 -13 2 4.89 0.92
 3 -11 -11 24.99 1.69
 -3 -11 11 24.43 2.02
 -3 -11 10 2.32 0.75
 3 -11 -10 3.45 0.75
 -3 -11 9 3.84 1.12
 3 -11 -9 3.24 0.77
 3 -11 -8 59.43 3.66
 -3 -11 8 63.08 4.65
 -3 -11 7 12.63 2.18
 3 -11 -7 13.4 1.74
 -3 -11 6 126.33 7.4
 3 -11 -6 126.49 6
 3 -11 -5 16.95 1.97
 -3 -11 5 18.36 2.67
 -3 -11 4 246.39 11.13
 -3 -11 3 195.99 9.5
 3 -11 0 370.38 14.68
 -3 -11 0 406.67 14.15
 3 -11 1 2.2 1.02
 3 -11 2 9 2.12
 3 -11 3 2.73 1.19
 3 -11 4 89.23 6.29
 3 -11 5 24.79 3.16
 -3 -11 -6 329.53 11.04
 3 -11 6 408.32 14.43
 -3 -11 -7 31.04 2.31
 3 -11 7 26.64 3.01
 3 -11 7 28.36 2.64
 -3 -11 -7 26.33 2.23
 -3 -11 -8 216.74 7.76
 -3 -11 -8 237.2 7.69
 3 -11 8 247.48 9.79
 3 -11 9 67.45 4.16
 -3 -11 -9 68.05 3.02
 -3 -11 -9 60.1 3.14
 3 -11 10 64.37 3.46
 3 -9 -14 6.48 0.96
 3 -9 -14 6.8 0.88
 -3 -9 14 5.78 0.97
 -3 -9 13 5.91 1.31
 3 -9 -13 8.88 1.19
 3 -9 -13 8.61 1.35
 3 -9 -12 85.19 4.44
 -3 -9 12 82.97 5.66
 3 -9 -12 90.29 5.06
 3 -9 -11 139.04 6.88
 -3 -9 11 126.89 7.76
 3 -9 -11 127.04 6.08
 3 -9 -10 35.3 3.1
 -3 -9 10 39.48 4.44
 3 -9 -9 857.61 24.62
 -3 -9 9 850.6 28.48
 -3 -9 8 29.24 4.03
 3 -9 -8 26.77 2.79
 -3 -9 7 44.84 5.07
 -3 -9 6 559.76 21.55
 3 -9 -5 44.97 4.27
 -3 -9 5 44.65 5.06
 3 -9 -4 38.9 3.87
 -3 -9 4 39.83 4.73
 3 -9 -3 6.75 1.38
 -3 -9 3 6.32 1.77
 -3 -9 2 146.24 8.93
 3 -9 -1 108.6 7.63
 -3 -9 1 118.98 7.35
 -3 -9 0 98.37 6.7
 3 -9 0 82.31 6.77
 -3 -9 -1 166.76 9.22
 3 -9 1 164.62 9.87
 3 -9 2 247.6 12.65
 -3 -9 -2 244.3 11.72
 3 -9 3 1009.64 32.57
 -3 -9 -3 1001.19 31.12
 3 -9 4 70.56 6.52
 -3 -9 -4 84.29 6.56
 3 -9 5 182.8 10.84
 -3 -9 -5 187.16 10.16
 -3 -9 -6 68.12 5.88
 3 -9 6 69.26 6.35
 3 -9 7 201.03 11.29
 3 -9 8 290.44 13.69
 3 -9 9 54.41 5.19
 3 -9 10 111.72 6.96
 3 -9 10 85.35 5.54
 3 -9 11 178.8 8.5
 -3 -9 -11 189.48 7.75
 3 -9 12 18.11 2.09
 3 -9 12 16.14 1.89
 -3 -9 -13 96.68 4.07
 3 -9 13 69.05 3.67
 3 -7 -16 144.39 5.58
 3 -7 -15 189.16 7.26
 3 -7 -15 215.32 7.71
 3 -7 -14 153.84 6.97
 3 -7 -14 146.24 6.82
 3 -7 -13 102.14 5.85
 -3 -7 13 92.81 6.67
 -3 -7 12 435.68 17.7
 3 -7 -12 441.75 15.55
 3 -7 -11 103.28 5.72
 3 -7 -11 105.46 6.46
 -3 -7 11 102.26 7.75
 -3 -7 10 21.71 3.61
 3 -7 -10 18.37 2.62
 -3 -7 9 81.7 7.06
 3 -7 -8 369.47 15.32
 -3 -7 8 371.77 16.48
 -3 -7 7 102.38 7.64
 3 -7 -7 98.33 6.98
 -3 -7 6 335.46 13.2
 -3 -7 6 352.56 15.31
 3 -7 -6 352.3 14.68
 -3 -7 5 932.91 27.26
 3 -7 -5 935.42 29.13
 -3 -7 4 612.37 19.31
 3 -7 -4 607.3 21.06
 3 -7 -3 204.08 10
 3 -7 -3 195.23 8.11
 -3 -7 3 183.9 8.37
 3 -7 -2 1324.22 37.33
 -3 -7 2 1298.82 35.05
 3 -7 -2 1305.04 34.66
 3 -7 -1 89.94 5.11
 -3 -7 1 83.28 5.98
 3 -7 -1 90.79 6.2
 -3 -7 1 82.24 4.99
 3 -7 0 275.77 11.87
 3 -7 0 282.05 10.44
 -3 -7 0 261.58 11.63
 -3 -7 0 261.63 10.2
 3 -7 1 61.21 4.25
 -3 -7 -1 50.98 4.59
 3 -7 1 54.16 4.66
 3 -7 2 150.73 8.22
 -3 -7 -2 139.09 8.04
 3 -7 2 157.83 7.51
 -3 -7 -3 9.09 1.98
 3 -7 3 13.14 2.06
 3 -7 3 8.52 1.79
 3 -7 4 47.48 4.38
 3 -7 4 54.97 4.39
 -3 -7 -4 48.97 4.55
 -3 -7 -5 65.19 5.37
 3 -7 5 77.44 6.35
 -3 -7 -5 68.12 5.66
 3 -7 5 69.96 5.36
 3 -7 6 767.16 25.89
 -3 -7 -6 707 24.15
 -3 -7 -7 247.96 12.16
 3 -7 7 273.77 13.38
 -3 -7 -8 293.95 13.73
 3 -7 8 337.56 15.11
 3 -7 9 49.7 5.21
 3 -7 10 273.57 13.02
 3 -7 10 255.87 11.14
 -3 -7 -10 249.74 10.47
 3 -7 11 138.75 8.52
 -3 -7 -11 137.61 7.1
 3 -7 11 140.97 7.61
 3 -7 12 53.36 4.28
 3 -7 12 60.78 5.02
 -3 -7 -12 63.72 4.34
 -3 -7 -13 24.19 2.46
 3 -7 13 22.17 2.53
 -3 -7 -13 24.45 2.75
 3 -7 14 20.7 2.13
 -3 -7 -14 22.55 2.09
 -3 -7 -14 21.49 2.29
 3 -7 15 95.32 5.18
 3 -7 15 93.73 4.16
 3 -7 16 20.11 1.7
 3 -5 -18 34.65 2.05
 -3 -5 18 28.72 2.09
 3 -5 -17 36.97 2.64
 3 -5 -17 30.59 1.99
 -3 -5 17 33.48 2.91
 3 -5 -16 63.68 3.47
 -3 -5 16 54.07 4.41
 3 -5 -16 61.77 4.06
 3 -5 -15 8.36 1.72
 -3 -5 15 6.98 1.8
 3 -5 -15 9.9 1.46
 3 -5 -14 187.24 8.5
 3 -5 -14 171.6 8.56
 -3 -5 14 167.85 9.64
 3 -5 -14 186.52 7.72
 -3 -5 14 165.4 9.15
 -3 -5 13 668.33 23.72
 3 -5 -13 701.27 22.2
 3 -5 -13 740.89 21.9
 -3 -5 13 635.05 23.61
 -3 -5 12 14.93 2.79
 3 -5 -12 11.29 2.16
 3 -5 -12 12.58 2.1
 -3 -5 12 9.32 2.44
 -3 -5 11 24.31 3.59
 3 -5 -11 26.98 3.01
 3 -5 -11 26.15 3.18
 -3 -5 11 32.57 4.13
 -3 -5 11 28.85 4.01
 3 -5 -10 150.7 8.09
 -3 -5 10 158.84 9.37
 -3 -5 10 146.71 8.78
 3 -5 -10 156.29 7.61
 -3 -5 9 125 7.63
 3 -5 -9 127.23 7.28
 3 -5 -8 884.02 26.31
 -3 -5 8 863.23 26.46
 3 -5 -7 334.74 12.85
 -3 -5 7 332.54 12.61
 -3 -5 6 168.92 7.69
 3 -5 -6 168.81 8.13
 -3 -5 6 166.08 7.35
 3 -5 -5 308.01 11.79
 -3 -5 5 319.52 11.04
 -3 -5 5 307.78 10.83
 -3 -5 4 36.68 2.84
 -3 -5 4 40.8 2.99
 3 -5 -4 38.71 3.41
 -3 -5 3 823.94 22.35
 -3 -5 3 842.35 22.66
 3 -5 -3 853.45 24.13
 -3 -5 2 65.3 3.38
 3 -5 -2 70.88 4.47
 -3 -5 2 64.01 3.59
 -3 -5 1 2012.26 48.44
 3 -5 -1 2017.37 50.73
 3 -5 -1 2008.92 48.99
 -3 -5 0 438.05 12.3
 3 -5 0 449.64 13.12
 3 -5 0 439.69 14.2
 -3 -5 -1 2032.98 49.21
 3 -5 1 2084.89 50.44
 3 -5 1 2082.69 51.66
 -3 -5 -2 142.38 6.78
 3 -5 2 147.62 6.78
 3 -5 2 152.81 6.34
 -3 -5 -2 158.08 5.52
 3 -5 3 203.47 7.72
 3 -5 3 204.62 8.29
 -3 -5 -3 197.88 8.37
 3 -5 3 216.47 8.18
 -3 -5 -3 206.09 6.92
 3 -5 4 709.98 21.3
 3 -5 4 757.92 20.91
 3 -5 4 747.72 20.1
 -3 -5 -4 720.24 21.65
 3 -5 4 772.72 21.46
 -3 -5 -5 406.85 14.02
 3 -5 5 440.77 12.8
 3 -5 5 407.82 13.9
 3 -5 5 431.39 13.62
 3 -5 6 59.96 4.09
 -3 -5 -6 55.77 4.04
 3 -5 6 62.12 4.03
 3 -5 7 1.92 0.7
 3 -5 8 506.29 16.55
 3 -5 9 14.09 2.12
 3 -5 9 13.36 2.58
 3 -5 9 12.52 2.5
 3 -5 10 89.91 6.71
 3 -5 10 85.03 6.61
 3 -5 10 86.58 5.64
 3 -5 11 44.09 4.69
 3 -5 12 297.45 13.5
 -3 -5 -13 379.03 14.62
 3 -5 13 397.34 15.95
 -3 -5 -13 421.28 14.89
 3 -5 14 109.34 6.94
 -3 -5 -14 112.47 6.25
 -3 -5 -14 102.02 6.06
 -3 -5 -15 243.16 9.47
 3 -5 15 245.45 10.55
 -3 -5 -15 258.81 9.84
 -3 -5 -16 2.23 0.81
 3 -5 16 2.25 0.91
 -3 -5 -16 5.39 0.98
 -3 -5 -16 3.18 0.86
 -3 -5 -17 249.65 7.3
 3 -5 17 246.04 8.19
 -3 -3 19 139.4 5.66
 3 -3 -18 103.31 4.59
 -3 -3 18 100.89 5.7
 3 -3 -18 100.58 4.53
 3 -3 -17 105.75 5.34
 3 -3 -17 103.8 5.17
 -3 -3 17 103.52 6.64
 3 -3 -16 63.83 4.23
 -3 -3 16 63.79 5.64
 3 -3 -16 64.65 4.45
 -3 -3 15 36.7 4.45
 3 -3 -15 32.96 3.36
 3 -3 -15 38.5 3.39
 3 -3 -15 34 3.46
 -3 -3 14 14.08 2.95
 3 -3 -14 10.12 2.01
 3 -3 -14 15.9 2.47
 3 -3 -14 13.14 1.94
 3 -3 -13 588.54 18.82
 3 -3 -13 524.54 18.46
 3 -3 -12 161.13 8
 3 -3 -12 147.18 7.92
 -3 -3 12 156.54 9.22
 3 -3 -11 5.18 1.45
 3 -3 -11 4.71 1.18
 -3 -3 11 4.1 1.25
 3 -3 -10 208.91 8.93
 -3 -3 10 217.45 10.5
 -3 -3 9 763.29 23.48
 3 -3 -9 724.94 21.62
 3 -3 -8 47.55 3.58
 -3 -3 8 50.57 4.1
 3 -3 -7 180.76 7.57
 -3 -3 7 191.29 8.13
 3 -3 -6 230.17 8.7
 -3 -3 6 235.53 8.79
 -3 -3 5 177.08 5.7
 -3 -3 5 181.81 6.44
 -3 -3 5 181.43 6.98
 3 -3 -5 177.85 7.07
 3 -3 -4 1951.03 48.26
 -3 -3 4 1955.7 47.72
 -3 -3 4 1993.39 47.25
 -3 -3 4 1950.79 46.19
 3 -3 -3 1241.58 30.69
 -3 -3 3 1245.43 29.57
 -3 -3 3 1197.53 29.77
 -3 -3 3 1168.33 28.52
 3 -3 -2 4340.98 98.38
 -3 -3 2 4061.37 97.26
 -3 -3 2 4198.46 97.19
 -3 -3 1 749.91 19.28
 3 -3 -1 805.44 20.36
 -3 -3 0 573.12 15.06
 3 -3 0 602.24 16
 3 -3 0 593.39 15.15
 3 -3 1 955.8 24.07
 3 -3 1 989.99 24.64
 3 -3 1 964.27 24.24
 3 -3 2 1341.37 33.15
 3 -3 2 1328.34 31.37
 3 -3 2 1339.61 33.02
 3 -3 3 540.26 14.82
 -3 -3 -3 530.15 14.71
 3 -3 3 565.29 14.55
 3 -3 3 516.84 13.43
 3 -3 3 531.08 14.58
 3 -3 4 1066.36 25.87
 3 -3 4 1021.73 26.21
 3 -3 4 1011.16 25.25
 -3 -3 -4 995.18 26.03
 -3 -3 -5 447.75 13.23
 3 -3 5 488.51 13.27
 3 -3 5 450.3 13.08
 3 -3 5 483.36 13.76
 -3 -3 -6 1092.1 27.78
 3 -3 6 1091.29 28.16
 3 -3 7 5.44 1.11
 3 -3 8 259.11 9.94
 3 -3 9 10.88 1.92
 3 -3 10 706.88 22.23
 3 -3 11 157.5 9.45
 3 -3 12 86.76 5.99
 3 -3 12 97.65 7.45
 -3 -3 -13 17.43 2.6
 -3 -3 -13 15.12 2.33
 3 -3 13 15.09 3.08
 -3 -3 -14 156.4 7.85
 -3 -3 -14 154.64 8.14
 3 -3 14 173.7 9.84
 3 -3 15 18.24 2.92
 -3 -3 -15 18.31 2.26
 -3 -3 -15 18.6 2.45
 -3 -3 -16 10.24 1.68
 -3 -3 -16 7.87 1.22
 3 -3 16 10.74 1.88
 -3 -3 -17 199.86 7.29
 -3 -3 -17 199.25 7.37
 3 -3 17 195.48 8.31
 3 -3 18 102.65 4.78
 -3 -3 -18 107.59 4.28
 -3 -1 19 54.71 3.58
 3 -1 -19 66.04 3.34
 -3 -1 18 46.05 3.94
 3 -1 -18 49.73 3.32
 3 -1 -17 25.38 2.61
 -3 -1 17 21.23 3
 3 -1 -17 27.77 2.53
 3 -1 -16 98.65 5.63
 3 -1 -16 108.2 5.98
 -3 -1 16 103.37 7.61
 3 -1 -15 57.61 4.35
 3 -1 -15 61.58 4.53
 -3 -1 15 67.26 6.25
 3 -1 -14 181.45 8.71
 3 -1 -14 193.44 8.99
 3 -1 -14 192.82 8.79
 3 -1 -13 120.46 6.73
 -3 -1 13 117.54 8.25
 3 -1 -13 110.14 6.4
 3 -1 -12 57.04 4.28
 -3 -1 12 55.19 5.24
 3 -1 -12 51.41 4.11
 -3 -1 11 177.8 9.47
 -3 -1 11 180.99 9.68
 -3 -1 10 1120.93 32.59
 -3 -1 9 758.7 23.23
 -3 -1 8 178.14 7.92
 3 -1 -8 171.81 6.79
 -3 -1 7 418.55 13.41
 3 -1 -7 403.31 12.28
 -3 -1 6 30.57 2.48
 3 -1 -6 26.94 2.07
 -3 -1 5 210.2 7.33
 3 -1 -5 218.1 7.17
 -3 -1 4 929.56 23.18
 3 -1 -4 898.82 23.09
 -3 -1 3 2526.44 59.23
 -3 -1 3 2599.23 59.96
 -3 -1 2 3235.99 74.67
 -3 -1 2 3207.16 74.02
 -3 -1 1 922.83 22.6
 3 -1 -1 926.69 21.92
 3 -1 -1 967.29 22.88
 3 -1 0 406.26 9.96
 3 -1 0 412.85 10.24
 3 -1 0 394.75 10.3
 3 -1 1 6997.8 160.93
 3 -1 1 7078.72 161.1
 -3 -1 -2 2673.86 63.19
 3 -1 2 2765.79 64.03
 3 -1 2 2679.81 63.6
 3 -1 2 2832.28 63.18
 3 -1 3 5113.24 115.52
 3 -1 3 4952.55 115.4
 -3 -1 -3 4951.23 114.36
 -3 -1 -4 286.28 7.39
 3 -1 4 299.89 8.77
 -3 -1 -5 506.61 12.65
 3 -1 5 568.06 14.8
 3 -1 6 1191.84 30.75
 3 -1 7 393.2 12.84
 3 -1 8 1155.16 31.52
 3 -1 9 304.79 11.95
 3 -1 10 122.54 7.16
 3 -1 11 603.86 21.5
 3 -1 11 561.24 19.93
 3 -1 12 248.48 11.93
 3 -1 12 253.34 10.45
 -3 -1 -13 849.66 26.37
 3 -1 13 956.14 30.1
 -3 -1 -14 11.3 2.15
 3 -1 14 13.5 2.7
 -3 -1 -15 261.62 10.65
 3 -1 15 276.76 12.75
 -3 -1 -16 43.76 3.47
 -3 -1 -16 45.41 3.65
 3 -1 16 38.4 4
 3 -1 17 117.81 6.42
 -3 -1 -17 115.92 5.58
 3 -1 18 38.42 2.89
 -3 -1 -18 43.55 2.7
 3 1 -19 70.14 3.52
 3 1 -18 52.34 3.4
 -3 1 18 40.04 3.38
 -3 1 17 13.73 2.23
 3 1 -17 15.6 2.08
 -3 1 16 101.22 7.26
 3 1 -16 109.12 6.06
 3 1 -15 76.19 5.14
 -3 1 15 77.54 6.63
 3 1 -14 203.36 9.11
 3 1 -13 131.47 6.72
 3 1 -13 125.24 6.77
 -3 1 13 127.38 8.74
 3 1 -12 49.34 3.83
 -3 1 12 56.2 4.55
 -3 1 12 50.44 5.14
 3 1 -12 52.41 4.05
 -3 1 11 185.05 9.85
 -3 1 10 1050.66 30.89
 -3 1 9 715.62 22.02
 -3 1 8 178.34 7.78
 -3 1 7 478.14 14.57
 -3 1 6 25 2.08
 -3 1 5 174.99 6.21
 -3 1 4 923.01 23.02
 -3 1 3 2594.13 60.53
 -3 1 2 3278.62 75.17
 3 1 -2 3254.64 74.65
 -3 1 1 985.81 23.05
 3 1 0 360.9 9.41
 3 1 1 7378.35 169.55
 3 1 2 2681.28 62.93
 3 1 3 5279.19 122.55
 3 1 4 312.79 9.6
 3 1 5 534.53 15.35
 3 1 6 1326.92 34.27
 3 1 7 367.6 12.51
 3 1 8 1150.5 31.73
 3 1 9 299.04 11.93
 3 1 10 123.24 7.34
 3 1 11 564.06 19.92
 3 1 11 553.65 18.44
 3 1 12 279.92 13.01
 3 1 12 283.48 13.02
 3 1 12 274.51 11.54
 3 1 13 1032.19 31.53
 3 1 13 981.78 29.34
 3 1 14 10.73 1.93
 3 1 14 10.84 2.41
 3 1 15 265.96 11.7
 -3 1 -15 248.43 10.15
 3 1 16 31.93 3.29
 -3 1 -16 34.47 3
 3 1 17 92.99 5.05
 -3 1 -17 114.92 5.19
 -3 1 -18 56.39 2.96
 3 3 -18 111.51 4.88
 3 3 -17 121.89 5.78
 3 3 -16 56.67 4.06
 3 3 -15 31.62 3.09
 3 3 -14 6.28 1.43
 -3 3 13 554.39 18.71
 3 3 -13 502.61 17.1
 -3 3 12 133.79 7.56
 -3 3 12 141.22 8.79
 3 3 -12 128.67 6.81
 -3 3 11 13.94 2.22
 -3 3 11 14.47 2.6
 -3 3 10 182.95 9.36
 -3 3 9 712.29 22.38
 -3 3 8 64.87 4.52
 -3 3 7 147.25 6.77
 -3 3 6 249.66 8.96
 -3 3 5 199.07 7.17
 -3 3 4 2011.26 48.34
 -3 3 3 1236.28 30
 -3 3 2 4306.61 99.21
 -3 3 1 689.62 15.98
 3 3 0 645.85 16.66
 3 3 1 1020.55 25.51
 3 3 2 1354.34 33.46
 3 3 3 495.53 14.08
 3 3 4 1004.9 26.28
 3 3 5 465 14.24
 3 3 6 1168.59 31.2
 3 3 7 7.1 1.4
 3 3 8 259.22 10.64
 3 3 9 10.54 1.98
 3 3 10 741.23 24.1
 3 3 11 126.98 8.08
 3 3 11 127.45 7.47
 3 3 11 132.51 7.59
 3 3 12 96.13 6.47
 -3 3 -12 95.77 5.5
 3 3 12 94.96 6.4
 -3 3 -13 7.64 1.4
 3 3 13 12.8 2.37
 -3 3 -14 149.93 7.09
 3 3 14 168.89 8.58
 3 3 15 16.49 2.38
 -3 3 -15 10.07 1.5
 -3 3 -16 5.16 0.94
 3 5 -15 10.41 1.62
 3 5 -14 189.78 8.22
 3 5 -13 690.27 20.87
 -3 5 13 675.6 21.89
 -3 5 12 18.47 2.64
 3 5 -12 13.47 2.01
 -3 5 11 41.95 3.96
 3 5 -11 45.26 3.73
 -3 5 10 157.48 8.48
 -3 5 10 157.77 8.06
 -3 5 9 158.03 8.05
 -3 5 8 894.18 25.84
 -3 5 7 344.99 12.03
 -3 5 6 182.97 7.3
 3 5 1 2078.43 50.42
 3 5 2 172.06 6.55
 3 5 3 252.64 8.95
 3 5 4 757.23 21.34
 3 5 5 440.89 14.29
 3 5 6 71.14 4.71
 3 5 7 1.65 0.84
 3 5 8 484.28 17.04
 3 5 9 14.04 2.39
 3 5 9 17.54 2.74
 3 5 10 68.22 5.67
 3 5 10 72.56 5.8
 3 5 11 49.76 4.69
 3 5 12 289.37 12.58
 3 5 12 290.78 12.52
 3 5 13 369.86 14.44
 3 5 13 370.37 14.31
 3 5 14 118.87 6.8
 3 5 15 281.16 10.84
 -3 7 12 424.5 14.47
 -3 7 9 77.31 5.6
 -3 7 8 370.5 14.44
 -3 7 7 84.6 5.92
 3 7 5 71.77 5.49
 3 7 6 691.55 23.01
 3 7 7 269.98 12.33
 3 7 8 297.3 13.3
 3 7 9 46.98 4.66
 3 7 10 284.98 12.73
 3 7 11 147.08 8.02
 3 7 11 153.79 8.47
 3 7 12 70.58 5.24
 3 7 12 69.37 4.99
 3 7 13 29.03 3.12
 3 7 13 24.79 2.7
 3 7 14 24.74 2.42
 -3 9 9 836.22 25.12
 -3 9 8 24.62 3.14
 -3 9 7 52.88 4.72
 -3 9 6 527.55 18.6
 -3 9 5 36.44 3.91
 -3 9 4 40.83 4.13
 -3 9 3 4.22 1.69
 -3 9 2 147.51 8.18
 3 9 -1 147.62 8.23
 3 9 0 102.83 6.77
 3 9 1 210.59 10.32
 3 9 2 225.26 10.83
 3 9 3 958.28 29.68
 3 9 4 72.07 5.83
 3 9 5 159.94 9.1
 3 9 6 66.22 5.67
 3 9 7 177.77 9.57
 3 9 8 243.51 11.35
 3 9 9 47.2 3.75
 3 9 9 45.03 4.31
 3 9 10 102.77 5.46
 3 9 10 105.57 6.33
 3 9 11 176 7.8
 3 9 11 164.5 6.84
 3 9 12 24.22 2.27
 3 9 12 22.05 1.91
 3 11 -9 5.75 1.05
 -3 11 8 62.3 3.68
 3 11 -8 66.99 3.89
 3 11 -7 19.61 2.18
 -3 11 7 17.59 2.14
 3 11 -6 155.16 7.11
 -3 11 6 134.95 6.87
 -3 11 5 20.54 2.71
 3 11 -5 24.98 2.81
 3 11 -4 320.87 12.03
 -3 11 4 296.39 11.91
 3 11 -3 235.77 9.92
 -3 11 3 198.69 9.4
 3 11 -2 428.75 15.02
 -3 11 2 381.47 14.52
 3 11 -1 134.11 7.36
 -3 11 1 114.39 6.84
 -3 11 0 362.9 13.92
 3 11 0 397.4 14.59
 -3 11 -1 3.02 1.23
 3 11 1 5.01 1.18
 3 11 2 12.2 2.25
 -3 11 -2 13.42 2.21
 -3 11 -3 2.27 1.22
 3 11 3 2.9 1.16
 3 11 4 86.68 5.84
 3 11 5 27.66 3.06
 3 11 6 400.19 14.19
 3 11 7 25.51 2.7
 3 11 8 228.17 8.77
 3 11 9 71.92 3.87
 3 13 -3 197.85 6.61
 3 13 -2 58.11 3.11
 3 13 -1 62.77 3.29
 -3 13 1 57.08 2.96
 -3 13 0 18.4 1.62
 3 13 0 18.37 1.77
 -3 13 -1 190.93 6.62
 3 13 1 199.4 6.97
 3 13 2 8.98 1.22
 -3 13 -2 11.92 1.3
 3 13 3 147 5.37
 -4 -12 7 61.42 3.44
 -4 -12 6 -0.03 0.5
 -4 -12 5 78.49 4.21
 4 -12 3 11.37 1.74
 4 -12 4 34.76 3.04
 4 -12 4 32.53 2.98
 4 -12 5 144.61 6.31
 4 -12 5 154.55 6.74
 4 -12 6 31.54 2.61
 4 -10 -13 30.57 1.91
 -4 -10 12 40.55 3.17
 4 -10 -12 42.69 2.77
 -4 -10 11 21.16 2.62
 4 -10 -11 25.48 2.33
 4 -10 -10 128.37 6.21
 -4 -10 10 125.82 7.23
 -4 -10 9 55.45 4.91
 4 -10 -9 62.45 4.31
 4 -10 -8 68.57 4.68
 -4 -10 8 69.59 5.75
 -4 -10 7 212.88 11.06
 4 -10 -7 225.85 9.57
 4 -10 -6 9.58 1.8
 -4 -10 6 9.95 2.22
 -4 -10 5 3.73 1.41
 4 -10 -5 2.71 0.92
 4 -10 -4 115.36 6.37
 -4 -10 4 97.81 7.17
 4 -10 -3 227.96 9.43
 -4 -10 3 195.34 10.51
 4 -10 -2 21.78 3.16
 -4 -10 2 25.55 3.05
 4 -10 -1 9.1 2.17
 -4 -10 1 10.5 2.16
 4 -10 0 131.9 8.39
 -4 -10 0 150.95 8.32
 -4 -10 -1 22.24 3.06
 4 -10 1 22.43 3.35
 -4 -10 -2 568.1 19.6
 4 -10 2 511.25 20.11
 4 -10 3 63.49 5.83
 -4 -10 -3 62.61 5.42
 4 -10 4 15.33 2.93
 -4 -10 -4 17.11 2.77
 4 -10 5 69.22 6.02
 -4 -10 -5 74.22 5.76
 4 -10 6 8.94 2.08
 4 -10 7 236.46 11.31
 4 -10 7 227.39 10.18
 4 -10 8 149.74 8.32
 4 -10 9 102.56 6.23
 -4 -10 -10 160.72 6.37
 4 -10 10 146.21 7.09
 4 -10 11 33.93 2.62
 -4 -10 -11 37.9 2.4
 4 -8 -15 151.68 5.75
 4 -8 -15 179.07 6.04
 4 -8 -14 41.98 2.83
 4 -8 -14 38.08 2.84
 -4 -8 14 34.06 3.17
 -4 -8 13 12.97 2.23
 4 -8 -13 12.18 1.87
 4 -8 -13 12.87 1.77
 4 -8 -12 1.09 0.73
 4 -8 -12 2.38 0.96
 -4 -8 12 3.28 1.15
 4 -8 -11 50.77 3.97
 -4 -8 11 46.71 4.98
 4 -8 -10 275.07 11.18
 -4 -8 10 305.56 14.28
 4 -8 -9 39.63 3.6
 -4 -8 9 37.48 4.68
 4 -8 -8 78.61 5.27
 -4 -8 8 80.36 6.98
 -4 -8 7 8.12 2.37
 -4 -8 6 336.64 15.39
 4 -8 -6 321.33 14.66
 4 -8 -5 607.52 21.87
 -4 -8 5 573.38 19.6
 -4 -8 5 580.33 21.85
 4 -8 -5 590.83 18.66
 -4 -8 4 336.5 15
 4 -8 -4 347.14 15.02
 4 -8 -4 329.85 12.4
 -4 -8 4 335.06 13.15
 4 -8 -3 172.91 8.09
 -4 -8 3 169.03 8.45
 4 -8 -3 170.36 9.79
 -4 -8 3 162.86 9.61
 4 -8 -3 171.76 8.5
 4 -8 -2 381.51 13.55
 -4 -8 2 352.66 15.2
 4 -8 -2 328.37 14.55
 -4 -8 2 351.86 14.97
 -4 -8 2 359.2 13.4
 4 -8 -2 358.5 15.19
 4 -8 -2 362.95 13.1
 -4 -8 1 173.35 8.34
 -4 -8 1 175.89 9.84
 4 -8 -1 174.84 8.22
 4 -8 -1 169.37 9.64
 4 -8 -1 170.57 9.61
 -4 -8 0 232.54 11.72
 4 -8 0 241.76 10.26
 -4 -8 0 236.26 10.17
 4 -8 0 259.09 12.35
 4 -8 0 249.32 11.94
 -4 -8 -1 289.4 13.46
 -4 -8 -1 299.04 11.86
 4 -8 1 332.07 14.45
 4 -8 1 301.32 13.53
 4 -8 1 314.78 12.27
 4 -8 2 151.79 8.88
 -4 -8 -2 159.85 9
 -4 -8 -2 145.02 8.9
 4 -8 2 161.86 9.75
 4 -8 2 157.72 8.14
 -4 -8 -3 670.29 23.87
 -4 -8 -3 729.54 24.24
 4 -8 3 725.33 22.95
 4 -8 3 718.21 24.12
 4 -8 3 748.55 25.6
 -4 -8 -4 71.64 5.92
 4 -8 4 68.84 5.7
 4 -8 4 80.61 6.82
 -4 -8 -4 78.34 6.21
 -4 -8 -5 267.48 12.84
 4 -8 5 289.84 14.02
 4 -8 6 28.86 3.97
 -4 -8 -6 24.92 3.55
 4 -8 7 58.13 5.75
 -4 -8 -7 53.38 5.23
 4 -8 8 8.24 2.01
 4 -8 9 33.18 4.14
 -4 -8 -10 39.17 3.19
 4 -8 10 47.61 4.72
 -4 -8 -11 44.64 3.26
 4 -8 11 39.92 3.98
 -4 -8 -12 140.41 5.87
 -4 -8 -12 147.33 6.86
 -4 -8 -13 183.28 6.43
 -4 -8 -13 189.18 7.36
 4 -8 14 70.44 4.02
 -4 -8 -14 84 3.87
 -4 -6 17 179.38 6.68
 4 -6 -17 261.66 7.6
 4 -6 -16 37.67 2.81
 -4 -6 16 30.59 2.73
 4 -6 -15 25.82 2.6
 4 -6 -15 22.44 2.34
 -4 -6 15 20.93 2.56
 -4 -6 15 22.72 2.72
 -4 -6 14 189.28 9.83
 -4 -6 14 178.17 9.16
 -4 -6 13 131.92 8.44
 4 -6 -13 143.21 7.45
 4 -6 -12 270.61 10.54
 -4 -6 12 250.06 12.7
 -4 -6 12 227.52 11.51
 4 -6 -12 252.45 10.92
 -4 -6 11 56.68 5.59
 4 -6 -11 51.38 4.47
 4 -6 -11 52.17 4.08
 -4 -6 11 42.85 4.45
 4 -6 -10 225.86 10.29
 4 -6 -10 218.71 10.83
 4 -6 -10 238.41 9.74
 -4 -6 10 247.9 12.54
 -4 -6 9 322.56 13.92
 -4 -6 9 339.03 15.04
 4 -6 -9 322.51 12.7
 4 -6 -9 317.34 13.55
 -4 -6 8 261.43 12.5
 -4 -6 8 229.96 10.95
 4 -6 -8 239.3 11.19
 -4 -6 7 170.37 8.65
 4 -6 -7 180.14 9.34
 4 -6 -6 197.11 9.59
 -4 -6 6 186.21 8.65
 -4 -6 6 180.45 8.33
 -4 -6 5 42.08 3.45
 4 -6 -5 41.22 3.94
 -4 -6 5 36.17 3.25
 4 -6 -4 318.21 12.64
 -4 -6 4 303.49 11.15
 -4 -6 4 322.6 11.29
 4 -6 -3 725.64 20.61
 -4 -6 3 790.02 21.12
 4 -6 -3 727.26 22.84
 -4 -6 3 720.6 21.13
 -4 -6 2 484.47 15.4
 -4 -6 2 527.6 15.14
 4 -6 -2 501.25 17.17
 4 -6 -2 514.46 15.25
 4 -6 -1 677.24 19.09
 4 -6 -1 655.4 20.84
 -4 -6 1 692.74 18.51
 -4 -6 1 635.76 19.04
 4 -6 0 390.78 14.23
 -4 -6 0 415.77 12.14
 4 -6 0 391.53 12.79
 4 -6 1 26.65 2.5
 -4 -6 -1 27.11 2.98
 -4 -6 -1 31.97 2.26
 4 -6 1 30.17 3.11
 4 -6 2 265.28 10.71
 -4 -6 -2 254.15 10.69
 4 -6 2 275.49 10.1
 4 -6 3 4.18 1.13
 -4 -6 -3 2.7 1.04
 4 -6 3 4.24 1.08
 4 -6 4 370.55 13.38
 -4 -6 -4 366.44 13.67
 4 -6 4 370.71 12.11
 4 -6 4 366.29 13.2
 4 -6 5 86.35 5.17
 -4 -6 -5 85.15 5.58
 4 -6 5 87.67 5.53
 4 -6 6 256.19 10.32
 4 -6 7 189.4 10.37
 4 -6 7 190.21 8.66
 -4 -6 -7 170.54 9.48
 4 -6 8 250.55 12.21
 -4 -6 -8 214.27 10.91
 4 -6 8 223.8 10.65
 4 -6 8 229.78 10.06
 4 -6 9 11.47 2.01
 4 -6 9 10.28 2.13
 4 -6 9 12.43 2.4
 4 -6 10 364.51 15.35
 4 -6 10 345.59 14.45
 4 -6 11 127.13 7.73
 4 -6 11 120.27 7.79
 4 -6 12 517.37 18.59
 -4 -6 -12 545.99 17.86
 4 -6 13 15.31 2.37
 -4 -6 -13 17 2.34
 -4 -6 -13 14.78 2.34
 -4 -6 -14 26.34 2.59
 -4 -6 -14 24.7 2.59
 4 -6 14 27.18 2.88
 -4 -6 -15 61.69 3.62
 -4 -6 -15 55.56 3.45
 4 -6 15 52.91 4.05
 4 -6 15 52.46 3.63
 -4 -6 -16 65.43 3
 4 -6 16 62.96 3.32
 -4 -6 -16 63.28 2.78
 4 -6 16 58.83 3.63
 -4 -4 18 89.02 4.93
 4 -4 -18 95.59 3.86
 4 -4 -18 103.04 4.41
 4 -4 -17 284.2 9.86
 4 -4 -17 275.94 9.16
 -4 -4 17 268.9 11.16
 4 -4 -16 9.49 1.7
 4 -4 -16 7.49 1.26
 -4 -4 16 7.05 1.68
 4 -4 -15 357.56 13.38
 -4 -4 15 345.11 15.23
 4 -4 -15 384.83 12.7
 4 -4 -14 203.99 9.62
 4 -4 -14 216.39 8.97
 4 -4 -14 229.33 9.81
 -4 -4 14 196.99 11.15
 4 -4 -13 333.29 13.32
 4 -4 -13 337.22 12.37
 -4 -4 13 336.49 14.71
 4 -4 -13 368.88 13.43
 4 -4 -12 11.61 2.02
 4 -4 -12 14.11 2.39
 -4 -4 12 10.77 2.23
 4 -4 -11 122.5 6.99
 4 -4 -11 120.29 6.68
 -4 -4 11 128.63 8.21
 -4 -4 11 130.59 8.43
 4 -4 -11 117.04 6.9
 -4 -4 10 97.37 6.86
 4 -4 -10 92.91 5.89
 4 -4 -9 355.62 13.26
 -4 -4 9 360.12 14.31
 4 -4 -8 127.71 6.82
 -4 -4 8 137.6 7.4
 -4 -4 7 342.3 12.71
 4 -4 -7 352.56 12.6
 -4 -4 6 135.2 5.95
 -4 -4 6 145.84 6.72
 4 -4 -6 126.71 6.51
 -4 -4 5 2232.36 55.44
 4 -4 -5 2222.23 57.06
 -4 -4 5 2298.87 53.82
 -4 -4 5 2348.63 56.46
 4 -4 -4 370.69 12.52
 -4 -4 4 378.83 11.45
 -4 -4 4 388.85 11.96
 4 -4 -3 499.47 14.84
 -4 -4 3 460.69 13.57
 -4 -4 3 473.41 13.44
 -4 -4 2 297.06 9.2
 4 -4 -2 309.1 10.36
 -4 -4 2 301.61 9.3
 4 -4 -1 156.41 5.63
 -4 -4 1 166.42 5.83
 -4 -4 0 428.87 12.1
 4 -4 0 446.66 13.31
 4 -4 0 431 12.25
 -4 -4 -1 185.73 6.25
 4 -4 1 177.73 6.45
 4 -4 1 191.05 7.1
 4 -4 2 46.39 2.88
 4 -4 2 46.24 3.05
 -4 -4 -2 45.49 2.63
 4 -4 2 48.38 2.94
 4 -4 3 815.23 21.89
 4 -4 3 840.88 22.14
 4 -4 3 852.23 22.24
 -4 -4 -4 80.04 4.36
 4 -4 4 88.95 4.36
 4 -4 4 85.07 4.36
 4 -4 4 89.21 4.24
 4 -4 5 519.24 15.35
 -4 -4 -5 516.23 15.48
 4 -4 5 527.91 15.69
 4 -4 5 532.76 15.19
 4 -4 6 579.11 17.34
 4 -4 7 1188.4 31.99
 4 -4 8 481.45 15.84
 4 -4 9 286.75 11.36
 4 -4 10 203.08 9.35
 4 -4 10 201.75 10.67
 4 -4 11 145.19 7.89
 4 -4 11 150.21 9.26
 4 -4 12 286.26 13.55
 -4 -4 -13 54.15 4.48
 -4 -4 -13 47.5 4.35
 4 -4 13 50.2 4.95
 -4 -4 -14 31.74 3.37
 -4 -4 -14 28.87 3.02
 4 -4 14 30.8 3.78
 4 -4 15 11.06 2.11
 -4 -4 -15 10.55 1.81
 -4 -4 -15 10.24 1.63
 4 -4 16 10.9 1.78
 4 -4 16 8.77 1.72
 -4 -4 -16 11.69 1.67
 -4 -4 -16 10.67 1.38
 -4 -4 -17 83.82 3.78
 4 -4 17 77.28 4.23
 4 -2 -19 35.72 2.25
 -4 -2 19 30.72 2.57
 4 -2 -18 66.31 3.75
 -4 -2 18 60.94 4.59
 4 -2 -18 64.89 3.6
 -4 -2 17 38.84 4.14
 4 -2 -17 38.1 3.07
 4 -2 -17 39 3.1
 4 -2 -16 9.59 1.66
 -4 -2 16 8.25 2.28
 4 -2 -16 8.49 1.61
 4 -2 -15 5.77 1.49
 4 -2 -15 4.35 1.25
 4 -2 -14 34.53 3.33
 4 -2 -14 38.42 3.66
 4 -2 -14 35.32 3.56
 4 -2 -13 15.59 2.33
 4 -2 -13 10.76 2.01
 4 -2 -13 12.51 1.92
 4 -2 -12 606.44 19.21
 4 -2 -12 582.27 19.14
 -4 -2 12 602.29 22.01
 -4 -2 11 146.19 8.74
 4 -2 -10 351.71 12.33
 -4 -2 10 350.06 14.19
 4 -2 -9 175.39 7.61
 -4 -2 9 177.03 8.67
 4 -2 -8 84.68 4.68
 -4 -2 8 84.47 5.29
 4 -2 -7 1093.38 29.16
 -4 -2 7 1121.24 29.96
 4 -2 -6 556.3 16.78
 -4 -2 6 608.33 17.18
 -4 -2 5 430.71 12.86
 4 -2 -5 423.59 12.74
 4 -2 -4 1344.08 33.03
 -4 -2 4 1302.39 32.65
 -4 -2 4 1309.21 31.79
 -4 -2 3 887.83 20.75
 -4 -2 3 892.09 21.54
 -4 -2 2 1406.77 33.99
 4 -2 -1 670.17 17.29
 4 -2 -1 658.72 16.19
 -4 -2 1 668.27 16.89
 -4 -2 0 424.53 11.49
 4 -2 0 432.86 11.08
 4 -2 0 432.8 11.66
 4 -2 1 1160.23 27.99
 4 -2 1 1155.89 26.66
 4 -2 1 1126.67 27.85
 4 -2 2 2124.6 50.34
 4 -2 2 2218.01 51.51
 4 -2 2 2197.2 51
 4 -2 3 134.48 4.49
 4 -2 3 144.26 4.53
 -4 -2 -3 132.59 4.53
 4 -2 3 143.23 5.14
 4 -2 4 743.88 18.01
 4 -2 4 745.59 19.15
 4 -2 4 709.76 18.63
 -4 -2 -4 697.74 18.04
 4 -2 5 1008.39 23.44
 4 -2 5 970.08 24.75
 4 -2 6 2.3 0.72
 4 -2 7 136.24 6.24
 4 -2 8 354.85 12.42
 4 -2 9 102.06 5.99
 4 -2 10 733.86 23.05
 4 -2 11 35.34 4.38
 4 -2 11 32.93 3.63
 4 -2 11 29.39 3.25
 -4 -2 -12 968.71 29.28
 4 -2 12 1161.05 33.7
 -4 -2 -13 109.89 6.34
 4 -2 13 131.43 8.61
 -4 -2 -14 13.98 2.23
 4 -2 14 20.14 3.21
 -4 -2 -15 225.75 9.86
 4 -2 15 257.34 11.75
 4 -2 16 19.22 2.36
 -4 -2 -16 24.12 2.53
 4 -2 16 21.9 2.86
 -4 -2 -17 25.65 2.25
 -4 -2 -17 23.86 2.19
 4 -2 17 23.31 2.61
 4 -2 18 3.31 0.86
 -4 -2 -18 3.08 0.66
 -4 0 19 69.62 4.04
 4 0 -19 89.13 4.03
 -4 0 18 15.94 2.32
 4 0 -18 15.74 1.83
 4 0 -17 269.28 9.66
 -4 0 17 259.66 12.11
 4 0 -17 272.04 10.23
 -4 0 16 83.19 6.65
 4 0 -16 84.71 5.25
 4 0 -16 79.69 4.93
 4 0 -15 1227.81 34.44
 4 0 -15 1311.96 34.96
 4 0 -14 46.11 3.92
 4 0 -14 48.53 3.98
 -4 0 13 170.56 10.28
 4 0 -13 175.81 8.16
 4 0 -13 165.79 8.01
 4 0 -13 168.37 8.07
 4 0 -12 646.45 20.14
 4 0 -12 646.63 20.19
 4 0 -12 679.23 20.29
 -4 0 12 667.48 23.22
 -4 0 11 223.83 10.85
 -4 0 11 223.46 10.93
 -4 0 10 57.83 4.72
 -4 0 9 865.69 25.47
 -4 0 8 357.94 12.52
 -4 0 7 2121.73 52.74
 4 0 -6 597.87 16.35
 -4 0 6 591.64 16.82
 4 0 -5 626.25 16.83
 -4 0 5 640 17.13
 -4 0 4 1149.85 28.41
 -4 0 3 9999 229.37
 -4 0 2 8050.05 184.67
 4 0 -1 99.63 3.28
 -4 0 1 93.31 3.15
 4 0 0 68.85 2.36
 4 0 0 74.02 2.33
 4 0 0 70.89 2.51
 4 0 0 70.02 2.64
 4 0 1 14.04 1.06
 4 0 1 10.94 0.91
 4 0 2 6407.38 147.66
 4 0 3 2215.69 52.65
 4 0 4 485.26 13.53
 4 0 5 1727.72 42.71
 4 0 6 1125.34 29.57
 4 0 7 670.62 19.7
 4 0 8 7.12 1.48
 4 0 9 98.19 6.04
 4 0 10 10.89 2.05
 4 0 11 1.49 0.63
 4 0 11 2.1 1.1
 4 0 11 0.89 0.62
 4 0 12 88.56 6.68
 4 0 12 94.18 7.14
 4 0 12 91.01 5.71
 4 0 13 105.04 6.23
 -4 0 -13 100.3 6.1
 4 0 13 120.14 7.99
 4 0 14 92.1 6.94
 -4 0 -14 86.39 5.5
 -4 0 -15 235.45 9.64
 4 0 15 258.37 11.61
 -4 0 -16 518.31 16.5
 -4 0 -16 551.02 16.21
 4 0 16 525.54 17.87
 4 0 17 231.79 9.24
 -4 0 -17 260.68 8.93
 -4 0 -18 108.34 4.4
 4 2 -19 43.8 2.59
 4 2 -18 74.6 4.11
 4 2 -17 41.93 3.3
 -4 2 17 31.21 3.27
 -4 2 16 7.89 1.92
 4 2 -16 11.02 1.77
 4 2 -15 5.39 1.31
 4 2 -14 23.15 2.74
 4 2 -13 18.13 2.39
 4 2 -12 588.47 18.95
 -4 2 12 652.9 20.54
 -4 2 12 604.54 21.97
 -4 2 11 131.59 8.08
 -4 2 10 366.86 14.33
 -4 2 9 168.09 8.25
 -4 2 8 101.21 5.67
 -4 2 7 1069.56 28.18
 -4 2 6 597.68 16.64
 -4 2 5 416.37 11.77
 -4 2 4 1320.77 31.92
 -4 2 3 830.88 20.17
 -4 2 2 1361.97 31.79
 -4 2 1 647.64 15.28
 4 2 0 502.01 13.24
 4 2 1 1143.01 28.18
 4 2 2 2036.94 48.89
 4 2 3 137.96 5.34
 4 2 4 749.95 20.26
 4 2 5 959.95 25.61
 4 2 6 2.89 0.89
 4 2 7 130.2 6.51
 4 2 8 340.95 12.71
 4 2 9 106.73 6.53
 4 2 10 773.07 24.63
 4 2 11 35.58 4.05
 4 2 11 35.01 3.58
 4 2 11 42.73 4.09
 4 2 12 1168.18 33.65
 4 2 13 111.81 6.86
 4 2 14 31.22 3.36
 -4 2 -14 25.94 2.86
 -4 2 -15 229.45 9.21
 4 2 15 254.38 10.34
 -4 2 -16 28.48 2.46
 -4 2 -17 27.02 2.03
 4 4 -18 98.16 4.04
 4 4 -17 303.94 10.15
 4 4 -16 2.42 0.84
 4 4 -15 361.63 12.84
 4 4 -14 203.7 8.98
 -4 4 13 359.87 14.07
 4 4 -13 358.6 13.22
 -4 4 12 12.19 2.14
 4 4 -12 12.76 2.14
 -4 4 12 13.18 2.51
 -4 4 11 121.11 7.76
 4 4 -11 118.49 6.43
 -4 4 11 126.48 7.1
 -4 4 10 94.22 6.38
 -4 4 9 316.98 12.53
 -4 4 8 140.92 7.12
 -4 4 7 326.88 11.56
 -4 4 6 137.88 6.04
 -4 4 5 2260.79 54.74
 -4 4 4 387.02 11.01
 -4 4 3 562.58 14.31
 4 4 0 458.84 13.04
 4 4 1 189.47 6.71
 4 4 2 35.01 2.49
 4 4 3 753.68 20.67
 4 4 4 91.63 4.8
 4 4 5 464.87 14.83
 4 4 6 564.12 17.72
 4 4 7 1142.55 31.88
 4 4 8 472.04 16.58
 4 4 9 295.5 12.53
 4 4 10 214.97 10.67
 4 4 10 206.12 10.27
 4 4 11 163.46 8.88
 4 4 12 275.01 12.23
 4 4 12 278.35 12.28
 4 4 13 59.52 4.95
 4 4 14 37.16 3.72
 4 4 15 15.38 2.21
 -4 6 12 263.76 10.88
 -4 6 11 58.68 4.53
 4 6 2 341.23 11.37
 4 6 3 2.82 0.86
 4 6 4 420.24 13.96
 4 6 5 84.83 5.18
 4 6 6 258.27 10.64
 4 6 7 168.02 8.38
 4 6 7 155.4 8.72
 4 6 8 211.77 10.02
 4 6 8 200.63 10.32
 4 6 9 14.98 2.78
 4 6 10 313.14 13.57
 4 6 11 138.48 8.18
 4 6 12 558.48 19.17
 4 6 12 553.57 19.18
 4 6 13 11.25 1.97
 4 6 13 11.68 2.02
 4 6 14 37.12 3.34
 4 6 15 59.62 3.81
 -4 8 8 81.35 5.75
 -4 8 7 14.14 2.54
 -4 8 6 313.57 12.88
 -4 8 5 447.78 16.35
 -4 8 4 296.06 12.25
 -4 8 3 137.94 7.62
 4 8 0 273.21 11.58
 4 8 1 309.95 12.72
 4 8 2 166.15 8.78
 4 8 3 752.82 24.61
 4 8 3 730.32 24.04
 4 8 4 85.35 6.32
 4 8 5 244.71 11.76
 4 8 6 21.68 3.19
 4 8 7 36.12 4.07
 4 8 8 4.84 1.84
 4 8 9 22.78 3.14
 4 8 10 52.29 4.68
 4 8 11 50.36 4.27
 4 8 11 46.64 3.86
 4 8 12 143.17 6.76
 4 8 12 144.79 7.08
 4 8 13 197.18 7.57
 4 8 13 195.4 7.81
 4 10 -10 133.12 5.7
 -4 10 8 53.08 4.07
 -4 10 7 184.79 8.62
 -4 10 6 8.39 1.93
 4 10 -5 -0.01 0.78
 -4 10 5 1.35 0.8
 -4 10 4 108.09 6.84
 4 10 -4 130.73 7.2
 -4 10 3 194.64 9.69
 4 10 -3 218.15 9.97
 -4 10 2 23.17 3.08
 4 10 -2 24.34 3.13
 -4 10 1 12.31 2.27
 4 10 -1 21.56 3.03
 4 10 0 138.62 7.93
 -4 10 0 125.01 7.43
 4 10 1 23.89 3.24
 4 10 2 539.28 19.24
 4 10 3 74.12 5.81
 4 10 4 15.33 2.63
 4 10 5 68.1 5.5
 4 10 6 8.25 1.93
 4 10 7 233.99 10.49
 4 10 8 152.15 7.73
 4 10 9 108.86 5.93
 4 10 10 146.26 6.51
 4 10 11 34.09 2.45
 4 12 -8 28.48 2.08
 4 12 -7 91.61 3.83
 4 12 -6 1.59 0.66
 4 12 -5 110.93 5.07
 -4 12 5 100.21 4.64
 4 12 -4 160.4 6.74
 -4 12 4 156.79 6.51
 4 12 -3 46.01 3.38
 -4 12 3 44.94 3.23
 -4 12 2 153.78 6.86
 4 12 -2 162.19 7.18
 4 12 -1 88.48 5.05
 4 12 -1 96.6 5.34
 -4 12 1 92.62 5.07
 4 12 0 315.38 11.12
 4 12 0 346.19 11.98
 -4 12 0 335.51 11.57
 -4 12 -1 9.07 1.63
 4 12 1 8.05 1.58
 4 12 2 172.42 7.6
 -4 12 -2 166.7 7.2
 4 12 3 15.28 2.07
 -4 12 -3 17.09 2.01
 -4 12 -4 40.7 2.97
 4 12 4 36.52 3.02
 4 12 5 171.31 7.1
 -4 12 -5 183.11 6.92
 4 12 6 31.34 2.45
 -4 12 -6 34.04 2.41
 -4 12 -7 120.97 4.56
 4 12 7 108.49 4.53
 5 -13 0 36.98 2.44
 5 -13 1 180.86 6.41
 -5 -11 10 65.03 3.96
 5 -11 -10 72.51 3.47
 -5 -11 9 53.8 3.91
 5 -11 -9 58.33 3.35
 5 -11 -8 281.56 9.55
 -5 -11 8 267.02 10.78
 -5 -11 7 54.63 4.37
 5 -11 -7 62.3 3.78
 5 -11 -6 302.86 10.5
 -5 -11 6 293.68 11.99
 5 -11 -5 93.86 4.95
 -5 -11 5 87.59 5.83
 -5 -11 4 57.61 4.61
 5 -11 -4 65.28 3.98
 -5 -11 1 83.63 5.31
 -5 -11 0 128.22 6.94
 5 -11 0 129.16 7.55
 5 -11 1 73.61 5.62
 -5 -11 -1 76.43 5.26
 5 -11 2 207.73 10.14
 -5 -11 -2 218.84 9.75
 -5 -11 -3 119.7 6.78
 5 -11 3 114.97 7.16
 5 -11 4 95.67 6.35
 5 -11 5 207.32 9.75
 5 -11 5 206.68 9.4
 5 -11 6 164.71 8.03
 5 -11 6 140.71 6.99
 5 -11 7 27.94 2.88
 -5 -11 -7 24.64 1.9
 5 -11 7 26.31 2.32
 5 -11 8 137.59 6.28
 -5 -11 -8 141.39 5.05
 5 -11 9 57.14 3.38
 -5 -9 14 48.53 3.09
 5 -9 -14 56.13 2.88
 -5 -9 13 162.58 7.59
 5 -9 -13 176.09 6.14
 5 -9 -13 180.1 6.9
 -5 -9 12 2.91 0.93
 5 -9 -12 1.44 0.6
 5 -9 -12 1.69 0.71
 -5 -9 11 184.56 9.65
 5 -9 -11 182.78 7.33
 5 -9 -10 57.4 4.5
 -5 -9 10 52.32 5.14
 5 -9 -10 53.98 3.6
 5 -9 -9 366.28 13.82
 -5 -9 9 348.09 15.47
 5 -9 -8 73.88 5.4
 -5 -9 8 66.5 6.14
 -5 -9 7 43.85 4.95
 5 -9 -7 48.08 4.37
 -5 -9 6 57.2 5.75
 5 -9 -6 70.09 5.22
 -5 -9 5 17.15 2.99
 5 -9 -5 15.03 2.49
 -5 -9 4 113.93 8.09
 5 -9 -4 132.77 7.4
 5 -9 -3 221.44 11.1
 -5 -9 3 196.41 10.92
 5 -9 -3 224.34 9.91
 5 -9 -2 13.89 2.19
 5 -9 -2 9.45 2.28
 5 -9 -1 368.59 15.69
 -5 -9 0 36.92 4.2
 5 -9 0 38.09 4.55
 5 -9 1 948.2 30.97
 -5 -9 -1 963.78 30.12
 5 -9 2 80.36 6.78
 -5 -9 -2 71.8 6.05
 5 -9 3 79.18 6.72
 -5 -9 -3 81.19 6.43
 5 -9 4 46.07 5.14
 -5 -9 -4 48.28 4.88
 -5 -9 -5 190.91 10.23
 5 -9 5 181.66 10.73
 5 -9 6 11.18 2.47
 -5 -9 -6 8.82 2.07
 5 -9 7 67.07 5.92
 5 -9 7 63.76 5.36
 5 -9 8 30.46 3.73
 5 -9 8 23.76 2.85
 5 -9 8 33.69 3.51
 5 -9 9 161.93 8.78
 5 -9 9 152.49 7.75
 5 -9 10 149.39 7.75
 5 -9 10 130.76 6.76
 5 -9 11 117.44 6.09
 5 -9 11 110.83 5.72
 -5 -9 -12 237.75 7.78
 5 -9 12 180.78 7.26
 -5 -9 -13 286.1 8.52
 5 -7 -16 275.66 8.74
 -5 -7 15 57.68 4.1
 5 -7 -15 63.48 3.64
 5 -7 -14 76.75 4.55
 -5 -7 14 75.99 5.49
 5 -7 -14 76.13 4.6
 5 -7 -13 148.46 7.57
 5 -7 -13 162.5 7.54
 -5 -7 13 162.47 9.16
 5 -7 -12 29.64 3.07
 -5 -7 12 32.85 4.12
 -5 -7 11 31.54 4.27
 5 -7 -11 33.86 3.41
 -5 -7 10 349.86 15.75
 5 -7 -10 326.51 12.86
 -5 -7 9 129.77 8.94
 5 -7 -9 121.73 6.9
 -5 -7 8 709.83 25.33
 5 -7 -8 735.91 24.47
 5 -7 -8 702.56 21.99
 5 -7 -7 0.2 0.94
 -5 -7 7 0.82 1.07
 5 -7 -7 1.13 0.69
 5 -7 -6 1421.98 40.37
 -5 -7 6 1356.67 37.83
 -5 -7 6 1390.1 40.97
 5 -7 -5 220.37 8.72
 -5 -7 5 198.71 9.27
 5 -7 -5 224.52 10.99
 -5 -7 5 209.94 11
 -5 -7 4 665.76 20.79
 5 -7 -4 689.25 22.95
 5 -7 -4 686.36 20.03
 5 -7 -3 13.24 2.45
 -5 -7 3 15.95 2.15
 5 -7 -3 14.1 1.88
 -5 -7 2 100.5 5.67
 5 -7 -2 101.38 5.44
 5 -7 -2 99.66 6.74
 -5 -7 1 250.14 9.83
 5 -7 -1 238.4 11.15
 5 -7 -1 249.75 9.7
 -5 -7 0 7.61 1.91
 5 -7 0 8.29 1.48
 5 -7 0 9.84 2.03
 5 -7 1 349.05 13.83
 -5 -7 -1 328.32 13.81
 5 -7 1 355.9 12.62
 5 -7 2 148.3 8.22
 -5 -7 -2 142.26 8.22
 5 -7 2 161.64 7.71
 5 -7 3 12.97 2.21
 -5 -7 -3 15.57 2.59
 5 -7 3 13.28 2.07
 -5 -7 -4 303.09 12.93
 5 -7 4 304.56 12.75
 -5 -7 -4 314.78 13.63
 5 -7 5 350.89 15.32
 -5 -7 -5 319.95 14.18
 5 -7 6 1497.44 42.95
 -5 -7 -6 1389.87 41.16
 5 -7 7 43.75 4.87
 -5 -7 -7 44.97 4.65
 5 -7 8 846.57 27.93
 -5 -7 -8 792.8 26.62
 5 -7 9 267.86 11.47
 5 -7 9 291.11 13.54
 5 -7 10 600.03 19.94
 5 -7 10 628.7 21.8
 -5 -7 -11 54.2 4.1
 5 -7 11 47.66 4.09
 5 -7 11 45.66 4.4
 -5 -7 -12 49.53 3.73
 5 -7 12 49.49 3.91
 -5 -7 -13 68.94 4.06
 5 -7 13 57.09 4.56
 5 -7 13 59.93 4.02
 -5 -7 -13 65.07 4.27
 -5 -7 -14 97.4 4.77
 5 -7 14 91.28 4.47
 5 -7 14 95.19 5.44
 -5 -7 -14 102.98 4.61
 -5 -7 -15 133.42 4.86
 5 -7 15 127.33 5.56
 5 -5 -18 38.88 2.24
 -5 -5 18 28.83 2.08
 5 -5 -17 28.71 2.34
 -5 -5 17 22.45 2.38
 5 -5 -16 106.88 5.46
 -5 -5 16 90.21 5.83
 -5 -5 15 199.73 10.12
 -5 -5 15 198.77 9.67
 -5 -5 14 71.93 5.95
 5 -5 -14 89.66 5.61
 -5 -5 14 80.17 6.22
 5 -5 -14 69.37 4.77
 5 -5 -13 627.22 19.95
 -5 -5 13 616.03 21.98
 -5 -5 12 96.27 7.27
 5 -5 -12 90.69 6.01
 5 -5 -12 91.48 5.74
 5 -5 -11 264.9 11.86
 5 -5 -11 269.52 10.87
 -5 -5 11 273.39 13.17
 5 -5 -11 270.48 11.4
 5 -5 -10 206.66 10.05
 -5 -5 10 193.92 10.61
 5 -5 -10 190.51 9.17
 5 -5 -10 211.98 8.98
 -5 -5 10 199.01 10.78
 5 -5 -9 360.5 14.28
 -5 -5 9 369.38 15.36
 -5 -5 9 373.85 15.04
 -5 -5 8 243.44 11.09
 5 -5 -8 250.95 11
 5 -5 -7 253.21 10.92
 -5 -5 7 262.46 10.95
 -5 -5 6 435.88 14.8
 5 -5 -6 424.99 15.21
 -5 -5 6 422.28 13.81
 -5 -5 5 509.36 15.96
 -5 -5 5 483.27 15.11
 5 -5 -5 492.6 16.58
 -5 -5 4 402.55 12.81
 -5 -5 4 422.91 13.37
 5 -5 -4 412.09 14.29
 5 -5 -3 1312.96 35.56
 -5 -5 3 1290.93 33.66
 5 -5 -3 1315.23 33.14
 -5 -5 3 1371.18 34.08
 5 -5 -2 173.21 7.83
 -5 -5 2 177.31 6.81
 5 -5 -2 177.32 6.53
 -5 -5 2 185.7 6.91
 5 -5 -1 255.19 9.97
 5 -5 -1 271.65 8.83
 -5 -5 1 265.72 8.84
 5 -5 0 62.51 4.1
 5 -5 0 58.29 3.37
 -5 -5 0 58.73 3.26
 5 -5 1 980.85 27.93
 -5 -5 -1 1067.76 26.62
 5 -5 1 1021.87 27.07
 5 -5 2 53.86 3.76
 -5 -5 -2 54.21 3.84
 5 -5 2 53.89 3.5
 -5 -5 -2 53.86 3.15
 5 -5 3 516.3 16.24
 -5 -5 -3 501.23 16.36
 5 -5 3 543.19 16.27
 5 -5 3 530.11 16.05
 -5 -5 -3 545.94 15.42
 -5 -5 -4 515.38 16.55
 5 -5 4 534.63 16.39
 5 -5 4 550.77 16.51
 5 -5 4 533.83 15.97
 5 -5 5 1150.77 31.04
 5 -5 5 1220.19 31.89
 5 -5 6 154.63 7.29
 5 -5 7 407.59 14.19
 5 -5 8 1061.8 31.42
 -5 -5 -8 954.82 29.96
 5 -5 8 1009.28 28.88
 5 -5 8 1005.48 30.46
 5 -5 9 161.95 9.12
 5 -5 9 143.05 7.7
 5 -5 9 151.62 8.81
 5 -5 10 117.76 7.78
 5 -5 11 811.75 26.6
 5 -5 12 482.33 18.15
 -5 -5 -13 270.46 11.37
 5 -5 13 303.89 12.85
 -5 -5 -13 310.81 11.99
 -5 -5 -14 54.58 4.09
 5 -5 14 53.6 4.48
 -5 -5 -14 56.19 4.03
 -5 -5 -15 77.92 4.25
 5 -5 15 76.88 5.22
 -5 -5 -15 87.01 4.79
 5 -5 15 79.72 5.05
 5 -5 16 33.04 2.78
 -5 -5 -16 31.71 2.01
 5 -5 16 36.23 2.8
 -5 -5 -16 40.27 2.7
 -5 -5 -16 35.85 2.38
 -5 -3 19 6.9 1.04
 5 -3 -18 51.77 3.15
 5 -3 -18 51.36 3
 -5 -3 18 49.3 3.86
 -5 -3 17 59.88 5.02
 5 -3 -17 59.14 3.67
 5 -3 -17 62.2 3.97
 -5 -3 16 116.69 7.86
 5 -3 -16 120.98 5.99
 5 -3 -16 110.76 6.11
 -5 -3 15 65.81 5.99
 5 -3 -15 56.23 4.44
 5 -3 -15 64.13 4.29
 5 -3 -14 148.5 7.24
 5 -3 -14 148.85 7.77
 -5 -3 13 181.88 9.83
 5 -3 -13 171.62 8.63
 5 -3 -13 186.97 8.83
 5 -3 -13 178.63 8.13
 -5 -3 12 34.73 4.01
 5 -3 -12 32.61 3.45
 5 -3 -12 37.52 3.52
 5 -3 -12 35.38 3.2
 -5 -3 12 38.15 4.63
 5 -3 -11 225.46 10.02
 5 -3 -11 244.91 10.04
 -5 -3 11 248.01 12.18
 5 -3 -11 245.67 10.42
 5 -3 -10 902.77 26.87
 -5 -3 10 959.13 29.08
 5 -3 -9 500.03 16.66
 -5 -3 9 537.31 18.29
 -5 -3 8 131.11 6.92
 5 -3 -8 104.01 5.99
 5 -3 -7 420.31 14
 -5 -3 7 424.91 14.42
 5 -3 -6 732.02 21.47
 -5 -3 6 793.79 21.89
 -5 -3 5 106.16 5.1
 5 -3 -5 98.85 5.1
 -5 -3 5 103.84 4.34
 5 -3 -4 293.99 10.04
 -5 -3 4 292.19 8.78
 -5 -3 4 294.39 9.56
 -5 -3 3 555.36 14.63
 5 -3 -3 568.78 16.05
 -5 -3 3 540.79 15.27
 5 -3 -2 922.18 23.73
 -5 -3 2 916.16 23.05
 5 -3 -2 874.8 21.99
 5 -3 -1 583.42 16.1
 5 -3 -1 585.34 14.89
 -5 -3 1 565.98 15.45
 5 -3 0 197.88 6.87
 -5 -3 0 201.04 6.58
 5 -3 0 194.45 6.22
 5 -3 1 341.22 10.21
 5 -3 1 350.67 10.23
 5 -3 1 330.23 9.81
 5 -3 2 4.67 0.78
 5 -3 2 2.51 0.63
 5 -3 2 2.76 0.68
 5 -3 3 163.71 5.68
 -5 -3 -3 151.84 5.71
 5 -3 3 157.41 6.03
 5 -3 3 158.81 6.05
 5 -3 3 159.07 4.65
 -5 -3 -4 2474.3 60.62
 5 -3 4 2575.07 60.52
 5 -3 4 2564.01 59.93
 5 -3 4 2570.4 61.48
 5 -3 4 2554.1 61.54
 5 -3 5 1357.34 33.34
 5 -3 5 1370.51 34.69
 5 -3 5 1325.53 34.34
 5 -3 6 255.15 9.32
 5 -3 6 249 8.46
 5 -3 7 85.39 4.96
 5 -3 7 88.92 4.59
 5 -3 8 37.24 3.34
 5 -3 9 96.29 5.85
 5 -3 10 22.72 3.37
 5 -3 10 26.19 3.1
 5 -3 10 25.24 3.04
 5 -3 11 1042.28 30.88
 5 -3 11 1048 32.88
 5 -3 11 1059.18 30.84
 5 -3 12 36.44 4.41
 -5 -3 -13 25.9 2.9
 5 -3 13 30.19 3.96
 -5 -3 -14 221.41 9.98
 -5 -3 -14 221.8 9.26
 5 -3 14 249.92 11.74
 -5 -3 -15 120.28 6.41
 5 -3 15 128.05 7.52
 5 -3 16 25.26 2.66
 5 -3 16 26.47 2.9
 -5 -3 -16 25.83 2.54
 -5 -3 -17 29.32 2.22
 -5 -3 -17 29.23 2.22
 5 -3 17 25.87 2.42
 5 -1 -19 45.86 2.72
 -5 -1 19 38.64 3.02
 5 -1 -18 135.71 5.74
 -5 -1 18 128.35 7.21
 5 -1 -18 145.93 6.17
 -5 -1 17 6.13 1.86
 5 -1 -17 4.3 1.04
 5 -1 -17 6.56 1.41
 -5 -1 16 21.63 3.43
 5 -1 -16 28.2 2.93
 5 -1 -16 22.7 2.63
 5 -1 -15 88.36 5.48
 5 -1 -15 77.91 5.24
 5 -1 -14 178.3 8.36
 5 -1 -14 171.05 8.39
 5 -1 -13 266.55 11.13
 5 -1 -13 283.31 11.08
 -5 -1 13 293.69 13.98
 -5 -1 12 71.9 6.15
 5 -1 -12 70.08 4.8
 5 -1 -12 66.57 4.74
 5 -1 -12 71.47 4.66
 -5 -1 11 133.01 8.23
 -5 -1 10 12.13 2.14
 5 -1 -9 17.48 2.06
 -5 -1 9 14.84 2.27
 5 -1 -8 546.85 16.52
 -5 -1 8 551.08 17.48
 5 -1 -7 436.84 13.29
 -5 -1 7 420.03 13.8
 5 -1 -6 749.79 20.7
 -5 -1 6 787.95 21.29
 5 -1 -5 1092.56 28.24
 -5 -1 5 1124.46 28.46
 -5 -1 4 3511.73 82.43
 5 -1 -4 3495.96 82.61
 -5 -1 3 1133.18 26.57
 -5 -1 3 1045.85 25.13
 -5 -1 2 169.8 4.45
 5 -1 -2 174.91 5.66
 5 -1 -2 164.91 4.11
 -5 -1 2 169.17 5.43
 5 -1 -1 3128.39 72.23
 -5 -1 1 3050.66 72.15
 5 -1 0 2246.71 51.31
 5 -1 0 2131.12 50.81
 5 -1 0 2213.27 51.27
 5 -1 1 3262.03 73.64
 5 -1 1 3178.17 74.15
 5 -1 1 3105.03 73.68
 5 -1 1 3175.84 74.59
 5 -1 2 1054.04 24.44
 5 -1 2 1017.43 25.2
 5 -1 2 1016.01 25.88
 5 -1 3 875.23 22.57
 5 -1 3 880.2 22
 5 -1 4 114.7 4.57
 5 -1 5 688.09 18.72
 5 -1 6 123.46 5.5
 5 -1 7 777.32 22
 5 -1 8 334.33 12.07
 5 -1 9 266.65 10.84
 5 -1 10 32.01 3.51
 5 -1 11 514.99 17.56
 5 -1 11 487.76 18.1
 5 -1 12 674.16 23.54
 5 -1 13 234.49 11.83
 -5 -1 -14 69.65 5.01
 5 -1 14 79.93 6.22
 -5 -1 -15 92.93 5.56
 5 -1 15 103.99 6.75
 -5 -1 -16 59.48 3.85
 5 -1 16 62.58 4.72
 5 -1 17 95.01 5.09
 -5 -1 -17 94.98 4.6
 -5 -1 -18 83.71 3.55
 -5 1 19 29.68 2.25
 5 1 -19 43.75 2.65
 5 1 -18 170.93 6.82
 -5 1 18 132.83 7.02
 -5 1 17 5.16 1.57
 5 1 -17 4.25 1.22
 5 1 -16 32.86 3.02
 5 1 -16 37.03 3.3
 5 1 -15 96.11 5.68
 5 1 -15 96.89 5.79
 5 1 -14 184.55 8.62
 5 1 -14 197.48 8.88
 5 1 -13 290.06 11.37
 5 1 -13 295 11.4
 -5 1 13 280.24 13.84
 5 1 -12 76.93 4.99
 -5 1 12 72.43 6.18
 5 1 -12 74.17 4.85
 -5 1 11 147.24 8.64
 -5 1 10 8.48 1.77
 -5 1 9 13.11 2.08
 -5 1 8 510.25 16.17
 -5 1 7 419.84 13.3
 -5 1 6 747.17 20.32
 -5 1 5 1090.32 27.57
 -5 1 4 3339.97 78.25
 5 1 -3 1017.53 23.84
 -5 1 3 989.51 24.51
 -5 1 2 155.65 4.71
 5 1 -2 157.13 4.54
 -5 1 1 3284.34 74.83
 5 1 -1 3174.9 74.9
 5 1 0 2176.97 51.39
 5 1 1 3221.29 75.44
 5 1 2 932.52 23.53
 5 1 3 916.89 23.55
 5 1 4 105.8 4.69
 5 1 5 702.07 19.54
 5 1 6 94.07 4.95
 5 1 7 712.27 20.99
 5 1 8 328.8 12.31
 5 1 9 220.27 9.91
 5 1 10 21.19 2.89
 5 1 11 471.61 17.6
 5 1 11 447.48 16.04
 5 1 11 475.53 17.6
 5 1 12 654.33 21.19
 5 1 12 678.13 22.71
 5 1 13 244.04 10.64
 5 1 13 258.43 11.83
 5 1 14 97.77 5.98
 5 1 14 105.06 6.78
 5 1 15 100.98 6.15
 -5 1 -15 93.66 5.36
 5 1 16 42.13 3.37
 -5 1 -16 49.45 3.35
 -5 1 -17 75.55 3.73
 5 3 -18 50.13 3.11
 5 3 -17 63.59 4.02
 5 3 -16 118.28 6.2
 5 3 -15 65.98 4.66
 5 3 -14 124.4 6.83
 5 3 -13 160.76 7.93
 -5 3 12 34.08 4.23
 5 3 -12 36.93 3.45
 -5 3 11 220.17 9.68
 5 3 -11 202.92 8.87
 -5 3 11 211.31 10.7
 -5 3 10 851.22 26.38
 -5 3 9 484.34 16.69
 -5 3 8 114.65 6.19
 -5 3 7 371.48 12.56
 -5 3 6 765.78 21.16
 -5 3 5 83 4
 -5 3 4 350.29 10.16
 -5 3 3 587.08 14.98
 -5 3 2 824.53 19.64
 -5 3 0 216.32 5.53
 5 3 0 215.88 7.18
 5 3 1 341.31 10.33
 5 3 2 10.78 1.32
 5 3 3 134.52 5.66
 5 3 4 2457.61 60.08
 5 3 5 1265.31 33.3
 5 3 6 293.82 10.91
 5 3 7 99.78 5.81
 5 3 8 32.45 3.36
 5 3 9 95.82 6.3
 5 3 10 25.51 3.25
 5 3 10 28.83 3.56
 5 3 11 1029.26 32.08
 5 3 11 1069.26 31.38
 5 3 12 26.72 3.29
 5 3 12 24.09 3.13
 5 3 13 43.02 4.17
 5 3 14 226.16 10.11
 5 3 15 111.17 6.19
 5 5 -16 106.27 5.17
 5 5 -15 224.78 8.96
 5 5 -14 86.32 5.23
 5 5 -13 589.34 18.8
 5 5 -12 79.54 5.32
 -5 5 12 87.64 5.72
 5 5 -11 256.96 10.61
 -5 5 11 266.96 10.99
 -5 5 10 199.29 8.95
 5 5 -10 202.72 8.96
 5 5 1 1010.37 26.72
 5 5 2 66.77 3.92
 5 5 3 529.8 16.12
 5 5 4 596.4 18.13
 5 5 5 1225.3 33.23
 5 5 6 130.66 6.89
 5 5 7 383.34 14.26
 5 5 8 918.4 28.67
 5 5 8 965.47 28.5
 5 5 9 171 9.23
 5 5 9 167.16 9.01
 5 5 10 153.29 8.87
 5 5 11 769.68 24.99
 5 5 12 488.95 17.65
 5 5 12 469.09 17.35
 5 5 13 334.99 13.38
 5 5 13 347.48 13.64
 5 5 14 64.53 4.63
 5 5 15 90.75 5.1
 5 7 3 12.16 1.82
 5 7 4 328.89 14.17
 5 7 4 337.97 12.26
 5 7 4 305.26 13.06
 5 7 5 319.86 12.27
 5 7 5 323.13 13.54
 5 7 5 323.68 14.24
 5 7 6 1382.67 38.23
 5 7 6 1426.32 40.22
 5 7 7 56.7 5.15
 5 7 8 781.17 25.71
 5 7 9 252.64 11.98
 5 7 10 630.14 21.55
 5 7 11 57.71 4.87
 5 7 12 54.21 4.31
 5 7 12 58.95 4.58
 5 7 13 73.35 4.66
 5 7 13 79.19 4.9
 5 7 14 106.44 5.17
 -5 9 6 53.95 4.51
 -5 9 5 8.28 1.9
 -5 9 4 109.58 6.83
 5 9 -3 211.7 9.73
 -5 9 3 178.77 9.12
 5 9 -2 7.55 1.76
 -5 9 2 7.51 1.81
 5 9 -1 453.79 16.63
 5 9 0 51.79 4.62
 5 9 1 970.44 29.52
 5 9 2 74.17 5.81
 5 9 3 78.72 6.15
 5 9 4 38.64 4.27
 5 9 5 177.7 9.76
 5 9 6 7.55 2.07
 5 9 7 53.06 4.86
 5 9 8 21.71 3.03
 5 9 9 144.85 7.83
 5 9 10 157.12 7.6
 5 9 10 146.03 6.77
 5 9 11 116.87 5.36
 5 9 11 113.91 5.87
 5 9 12 238.64 7.89
 5 9 12 246.06 8.59
 5 11 -10 61.14 3.22
 5 11 -8 257.87 8.65
 5 11 -7 65.35 3.85
 5 11 -6 312.2 10.98
 5 11 -5 111.74 5.86
 -5 11 5 103.85 5.64
 -5 11 4 57.49 4.17
 5 11 -4 65.11 4.45
 -5 11 3 94.21 5.7
 5 11 -3 101.07 5.89
 -5 11 2 289.1 11.42
 5 11 -2 305.71 11.83
 5 11 -1 79.2 5.29
 -5 11 1 68.36 4.88
 -5 11 0 113.59 6.46
 5 11 0 130.48 7.08
 5 11 0 130.47 7.13
 5 11 1 71.88 4.95
 5 11 1 82.06 5.54
 -5 11 -1 71.42 4.99
 -5 11 -2 187.04 8.58
 5 11 2 188.63 9.01
 5 11 3 111.44 6.58
 -5 11 -3 109.24 6.1
 5 11 4 98.3 6.04
 5 11 5 206.6 9.12
 5 11 6 159.12 7.49
 5 11 7 40.66 3.29
 5 11 8 136.6 5.98
 5 11 9 66.29 3.44
 6 -12 -4 21.31 2.12
 6 -12 -3 121.11 5.96
 6 -12 1 237.01 9.71
 6 -12 2 21.96 2.49
 6 -12 3 48.45 3.6
 6 -12 4 185.14 7.4
 6 -12 5 6.7 1.04
 6 -10 -12 102.8 4.44
 -6 -10 12 90.78 4.9
 -6 -10 11 57.2 4.24
 6 -10 -11 64.57 3.73
 6 -10 -10 241.24 9.14
 -6 -10 10 243.26 10.5
 6 -10 -9 79.97 4.83
 -6 -10 9 76.79 5.65
 6 -10 -8 296.25 11.08
 -6 -10 8 275.81 12.45
 -6 -10 7 323.24 14.16
 6 -10 -7 366.73 12.88
 6 -10 -6 391.35 13.39
 -6 -10 6 313.47 14.19
 -6 -10 5 25.35 3.46
 6 -10 -5 31.13 3.16
 -6 -10 4 202.99 10.51
 6 -10 -4 226.18 9.53
 6 -10 -3 252.41 10.13
 -6 -10 3 232.47 10.55
 -6 -10 2 225.26 10.48
 6 -10 -1 50.6 4.91
 -6 -10 1 53.31 4.74
 -6 -10 0 512.67 18.1
 6 -10 0 458.01 18.24
 6 -10 1 158.92 9.34
 -6 -10 -1 161.21 8.92
 6 -10 2 35.84 4.25
 -6 -10 -2 38.27 4.06
 6 -10 3 11.93 2.42
 -6 -10 -3 15.76 2.65
 6 -10 4 110.71 7.69
 -6 -10 -4 116.37 7.36
 -6 -10 -5 4.62 1.69
 6 -10 5 4.31 1.4
 6 -10 6 21.55 3.07
 6 -10 6 26.75 3.23
 6 -10 7 124.14 7.4
 6 -10 7 120.27 6.57
 6 -10 8 211.84 9.61
 6 -10 9 49.41 3.83
 6 -10 10 51.75 3.39
 -6 -10 -10 58.91 3.24
 -6 -10 -11 48.25 2.5
 6 -8 -15 27.18 1.88
 -6 -8 15 27.24 2.22
 -6 -8 14 101.01 5.79
 6 -8 -14 109.01 4.78
 6 -8 -14 112.01 5.12
 -6 -8 13 42.15 4.05
 6 -8 -13 48.21 3.59
 6 -8 -13 46.91 3.21
 -6 -8 12 75.61 5.98
 6 -8 -12 78.23 5.09
 6 -8 -12 72.42 4.38
 6 -8 -11 62.43 4.19
 -6 -8 11 60.53 5.59
 6 -8 -11 52.72 4.47
 6 -8 -10 185.18 9.04
 -6 -8 10 184.43 10.66
 6 -8 -10 180.91 8.05
 -6 -8 9 559.24 22.04
 6 -8 -9 609.99 20.3
 6 -8 -9 601.18 18.57
 6 -8 -8 67.55 5.34
 -6 -8 8 63.06 6.1
 -6 -8 7 301.29 14.61
 6 -8 -7 331.26 13.3
 -6 -8 6 724.95 26.01
 6 -8 -6 774.92 24.16
 6 -8 -5 3.52 1.31
 6 -8 -5 3.95 1.61
 -6 -8 5 2.67 1.58
 6 -8 -4 610.72 22.18
 -6 -8 4 612.99 20.03
 6 -8 -4 638.48 20.58
 -6 -8 4 579.25 21.88
 6 -8 -3 505.16 19.07
 -6 -8 3 476.79 16.7
 6 -8 -3 469.98 18.44
 -6 -8 3 453.18 18.26
 6 -8 -2 536.89 19.9
 6 -8 -2 522.51 17.23
 6 -8 -2 550.81 17.97
 -6 -8 2 530.05 17.68
 6 -8 -2 502.74 19.48
 -6 -8 2 522.59 20.04
 -6 -8 1 902.51 26.56
 -6 -8 1 826.5 28.67
 6 -8 -1 917.81 26.41
 6 -8 -1 894.88 29.22
 6 -8 -1 939.09 26.76
 6 -8 -1 909.04 28.88
 -6 -8 0 978.12 28.76
 -6 -8 0 955.17 31.15
 6 -8 0 1011.46 31.16
 6 -8 0 998.17 28.85
 -6 -8 -1 143.4 7.5
 6 -8 1 147.54 8.7
 -6 -8 -1 136.65 8.62
 6 -8 1 145.35 7.65
 6 -8 1 150.78 9.42
 -6 -8 -2 399.78 16.46
 6 -8 2 402.56 15.02
 6 -8 2 397.11 16.12
 6 -8 3 6.47 1.95
 -6 -8 -3 6.38 1.91
 6 -8 4 809.36 27.11
 -6 -8 -4 717.1 25.16
 -6 -8 -5 47.49 4.97
 6 -8 5 52.84 5.54
 -6 -8 -6 179.32 9.99
 6 -8 6 189.76 10.81
 6 -8 6 156.79 9.14
 6 -8 7 17.94 3.14
 6 -8 7 14.73 2.68
 6 -8 7 11.24 2.32
 -6 -8 -7 15.6 2.75
 6 -8 8 28.6 3.82
 6 -8 8 23.27 3.2
 6 -8 8 26.65 3.34
 6 -8 9 43.38 4.5
 6 -8 9 38.32 4.11
 -6 -8 -10 188.06 7.67
 6 -8 10 164.2 8.77
 6 -8 10 167.84 8.89
 6 -8 11 168.09 8.12
 6 -8 11 174.9 8.59
 -6 -8 -11 185.42 7.26
 -6 -8 -12 113.67 5.57
 -6 -8 -12 106.96 4.77
 6 -8 12 102.73 5.84
 6 -8 13 29.39 2.54
 -6 -8 -13 29.74 1.93
 -6 -8 -13 32.59 2.41
 6 -8 14 233.03 7.96
 -6 -8 -14 287.51 7.87
 6 -6 -17 25.91 1.92
 -6 -6 16 36.6 2.83
 6 -6 -16 44.97 3.03
 6 -6 -15 40.81 3.03
 -6 -6 15 42.6 3.83
 6 -6 -15 51.01 3.6
 -6 -6 15 41.4 3.55
 6 -6 -14 177.99 7.92
 -6 -6 14 171.29 9.25
 6 -6 -14 189.38 8.15
 -6 -6 13 132.74 7.98
 -6 -6 13 152.62 9.17
 6 -6 -13 166.31 7.88
 6 -6 -13 150.85 7.71
 -6 -6 12 36.35 4.37
 -6 -6 12 27.59 3.59
 6 -6 -12 36.93 3.54
 -6 -6 11 75.29 6.59
 6 -6 -11 77.04 5.37
 6 -6 -10 699.87 22.07
 -6 -6 10 720.18 25.24
 6 -6 -9 63.42 5.39
 -6 -6 9 55.43 5.49
 -6 -6 9 53.85 5.16
 6 -6 -9 52.24 4.28
 6 -6 -8 66.33 4.69
 -6 -6 8 57.4 5.59
 -6 -6 8 64.24 5.39
 6 -6 -8 67.02 5.52
 6 -6 -7 42.22 4.3
 -6 -6 7 45.6 4.64
 -6 -6 7 45.88 4.28
 -6 -6 6 11.07 1.76
 6 -6 -6 11.01 2.2
 -6 -6 6 16.26 2.34
 -6 -6 5 394.62 14.2
 6 -6 -5 425.92 12.83
 6 -6 -5 399.33 15.33
 -6 -6 5 386.7 13.53
 6 -6 -4 1054.7 27.39
 -6 -6 4 996.63 28.07
 6 -6 -4 1032.41 30.36
 -6 -6 4 1043 28.74
 6 -6 -3 625.83 20.51
 6 -6 -3 638.21 18.09
 -6 -6 3 617.66 18.57
 -6 -6 3 646.72 18.91
 -6 -6 2 592.83 18
 6 -6 -2 624.11 20.06
 6 -6 -2 605.65 17.69
 -6 -6 2 642.2 18.22
 6 -6 -1 473.19 16.65
 6 -6 -1 486.92 15.05
 -6 -6 1 515.92 15.17
 6 -6 0 185.25 8.71
 6 -6 0 188.1 7.67
 -6 -6 0 191.83 7.46
 6 -6 1 828.1 24.83
 -6 -6 -1 888.91 23.16
 6 -6 1 852.05 23.72
 6 -6 2 239.67 10.13
 6 -6 2 250.68 9.69
 -6 -6 -2 264.37 9.08
 6 -6 3 142.78 7.34
 -6 -6 -3 139.81 7.44
 6 -6 3 151.3 7.08
 -6 -6 -4 181.58 7.38
 6 -6 4 162.43 7.49
 6 -6 5 28.3 2.98
 6 -6 6 22.95 2.74
 6 -6 6 22.85 3.3
 -6 -6 -6 20.17 2.9
 6 -6 7 667.5 21.29
 6 -6 7 689.44 23.72
 -6 -6 -7 640.93 22.58
 6 -6 7 661.78 21.83
 6 -6 7 688.64 23.19
 6 -6 8 556.43 18.84
 6 -6 8 578.42 20.98
 -6 -6 -8 548.17 19.97
 6 -6 8 555.6 19.59
 6 -6 9 577.51 20.67
 6 -6 9 538.36 19.48
 6 -6 10 694.45 23.25
 6 -6 10 670.42 22.65
 6 -6 11 638.87 21.36
 6 -6 12 148.73 7.98
 6 -6 13 80.33 5.92
 -6 -6 -13 90.22 5.28
 -6 -6 -13 80.61 5.09
 6 -6 13 89.73 5.62
 -6 -6 -14 104.72 5.22
 -6 -6 -14 97.15 4.96
 6 -6 14 93.59 5.81
 6 -6 14 96.01 5.34
 6 -6 15 59.72 3.48
 -6 -6 -15 62.29 3.38
 -6 -6 -15 57.12 3.02
 6 -6 15 55.3 3.75
 -6 -4 18 7.28 1.35
 6 -4 -18 10.63 1.33
 -6 -4 17 399.77 14.7
 6 -4 -17 443.91 13.49
 6 -4 -17 419.99 12.36
 6 -4 -16 182.27 7.17
 -6 -4 16 175.4 9.35
 6 -4 -16 184.04 7.98
 -6 -4 15 30.19 3.85
 6 -4 -15 36.99 3.48
 6 -4 -15 37.71 2.96
 6 -4 -14 87.22 5.64
 6 -4 -14 91.04 5.09
 -6 -4 14 81.25 6.35
 -6 -4 13 15 2.9
 6 -4 -13 14.3 2
 6 -4 -13 12.45 2.19
 6 -4 -12 209.45 9.64
 -6 -4 12 194.7 10.69
 6 -4 -11 1001.97 28.3
 -6 -4 11 966.62 30.78
 6 -4 -11 984.97 29.35
 6 -4 -11 958.65 28.52
 -6 -4 11 1007.96 31.7
 6 -4 -10 464.15 16.64
 6 -4 -10 455.14 15.94
 6 -4 -10 481.93 15.73
 -6 -4 10 466.17 17.77
 -6 -4 10 486.57 18.31
 6 -4 -9 633.5 20.71
 -6 -4 9 650.97 21.82
 -6 -4 8 163.21 8.41
 6 -4 -8 155.52 7.96
 6 -4 -7 642.23 20.1
 -6 -4 7 647.31 20.33
 -6 -4 6 663.53 18.98
 -6 -4 6 699.56 20.64
 6 -4 -6 689.84 20.7
 6 -4 -5 59.88 4.2
 -6 -4 5 60.89 3.48
 6 -4 -4 494.38 15.58
 -6 -4 4 479.61 13.91
 -6 -4 4 499.95 14.88
 -6 -4 3 332.45 10.5
 6 -4 -3 309.39 9.21
 6 -4 -3 302.69 10.94
 -6 -4 3 322.28 9.76
 -6 -4 2 153.97 6.04
 6 -4 -2 148.99 6.58
 6 -4 -2 149.99 5.3
 6 -4 -1 149.01 6.44
 6 -4 -1 146.81 5.37
 -6 -4 1 151.07 5.85
 6 -4 0 22.97 2.17
 -6 -4 0 25.12 2.04
 6 -4 0 20.99 1.74
 6 -4 1 816.63 22.07
 6 -4 1 797.49 21.81
 -6 -4 -1 833.7 21.61
 6 -4 1 788.92 21.37
 6 -4 2 757.5 21.23
 -6 -4 -2 810.7 21.23
 6 -4 2 771.5 21.3
 6 -4 3 866.49 23.74
 6 -4 3 897.75 23.34
 -6 -4 -3 837.58 23.38
 6 -4 3 880.46 23.66
 6 -4 4 816.03 21.59
 -6 -4 -4 778.74 21.65
 6 -4 4 806.94 22.25
 6 -4 4 788.18 22.09
 6 -4 5 390.51 12.75
 6 -4 5 368.68 12.4
 6 -4 6 396.02 13.43
 6 -4 7 429.99 14.69
 6 -4 8 404.83 14.42
 6 -4 9 524.18 18.41
 6 -4 9 537.77 19.5
 6 -4 9 519.16 17.76
 6 -4 10 1416.2 41.19
 6 -4 10 1424.62 39.44
 6 -4 11 67.88 5.9
 6 -4 12 631.4 22.24
 -6 -4 -13 83.06 5.4
 6 -4 13 93.77 6.72
 6 -4 14 87.47 6.11
 -6 -4 -14 83.86 5.41
 -6 -4 -14 84.18 4.97
 6 -4 15 26.34 2.99
 -6 -4 -15 25.02 2.16
 -6 -4 -15 28.7 2.7
 6 -4 15 29.39 3.05
 6 -4 16 101.77 5.26
 -6 -4 -16 104.85 4.85
 6 -4 16 90.46 4.96
 6 -4 17 165.99 6.09
 -6 -4 -17 166.66 5.57
 6 -2 -19 31 1.92
 6 -2 -19 31.84 2.03
 -6 -2 19 31.05 2.57
 6 -2 -18 144.67 6.09
 6 -2 -18 152.51 6.11
 -6 -2 18 147.04 7.55
 -6 -2 17 52.71 4.84
 6 -2 -17 56.47 3.87
 6 -2 -17 56.03 3.72
 -6 -2 16 79.71 6.73
 6 -2 -16 79.03 5.06
 6 -2 -16 89.75 5.16
 6 -2 -15 2.11 0.89
 6 -2 -15 1.17 0.97
 6 -2 -14 494.35 17.19
 6 -2 -14 527.32 16.93
 6 -2 -13 226.4 10.08
 6 -2 -13 239.68 9.82
 6 -2 -12 169.78 8.29
 -6 -2 12 175.62 9.3
 6 -2 -12 180.54 8.44
 6 -2 -12 169.12 7.83
 -6 -2 12 172.99 10.23
 6 -2 -11 60.56 4.37
 -6 -2 11 56.35 5.34
 6 -2 -10 49.31 3.99
 -6 -2 10 46.33 4.53
 6 -2 -9 84.38 5.21
 -6 -2 9 89.26 5.97
 -6 -2 8 30.84 3.13
 6 -2 -8 29.07 2.77
 -6 -2 7 481.44 15.56
 6 -2 -7 480.77 15.07
 6 -2 -6 30.32 2.54
 -6 -2 6 25.09 2.45
 6 -2 -5 403.47 12.62
 -6 -2 5 402.65 12.46
 6 -2 -4 2441.29 57.61
 -6 -2 4 2328.3 55.59
 -6 -2 4 2397.19 57.19
 6 -2 -3 614.03 16.5
 6 -2 -3 574.87 14.28
 -6 -2 3 605.38 14.87
 -6 -2 3 605.46 16.13
 6 -2 -2 181.85 5.12
 -6 -2 2 190.82 6.36
 6 -2 -2 193.28 6.65
 6 -2 -1 371.6 10.75
 -6 -2 1 373.3 10.7
 6 -2 -1 367.19 9.6
 6 -2 0 1145.53 28.31
 -6 -2 0 1109.99 28.46
 6 -2 0 1171.78 28.3
 6 -2 1 753.92 18.2
 6 -2 1 773.62 19.29
 6 -2 1 760.31 19.58
 6 -2 2 60.49 2.61
 6 -2 2 60.46 2.38
 6 -2 2 58.44 3.18
 6 -2 2 60.35 3.05
 6 -2 3 789.24 18.81
 6 -2 3 799.21 20.34
 6 -2 3 761.45 20.48
 6 -2 3 774.3 19.19
 6 -2 4 38.79 2.63
 6 -2 4 36.18 2.19
 6 -2 4 36.04 2.64
 6 -2 5 1191.48 30.15
 6 -2 6 443.42 13.39
 6 -2 7 657.46 19.09
 6 -2 8 36.73 3.22
 6 -2 9 1495.27 39.92
 6 -2 10 772.05 24.38
 6 -2 10 818.42 26.4
 6 -2 11 228 10.56
 6 -2 11 249.41 12.06
 6 -2 12 246.86 10.95
 6 -2 12 266.27 12.74
 6 -2 13 6.36 1.79
 6 -2 14 21.02 3.01
 -6 -2 -14 17.84 2.54
 6 -2 15 42.9 3.84
 -6 -2 -15 47.98 3.74
 6 -2 15 47.02 4.34
 -6 -2 -16 32.17 2.71
 6 -2 16 33.58 3.23
 6 -2 17 104.04 5.07
 -6 -2 -17 109.5 4.69
 6 0 -19 92.63 3.92
 -6 0 19 82.41 4.58
 -6 0 18 9.96 1.97
 6 0 -18 11.32 1.59
 6 0 -18 9.41 1.27
 -6 0 17 408.09 16.46
 6 0 -17 448.2 14.32
 6 0 -17 427.77 13.89
 6 0 -16 73.24 4.79
 6 0 -16 80.79 5.07
 6 0 -15 210.3 9.37
 6 0 -15 228.53 9.64
 6 0 -14 156.63 8.01
 6 0 -14 181.97 8.34
 -6 0 13 31.11 4.21
 6 0 -13 34.41 3.33
 6 0 -13 41.32 3.65
 6 0 -12 322.14 12.16
 -6 0 12 316.71 14.37
 6 0 -12 329.44 12
 -6 0 12 319.14 14.37
 -6 0 11 88.95 6.5
 -6 0 10 2.29 1.02
 -6 0 9 717.63 22.14
 -6 0 8 77.16 4.85
 -6 0 7 7.98 1.39
 6 0 -6 2558.87 61.4
 -6 0 6 2512.39 61.57
 -6 0 5 596.44 16.42
 6 0 -5 589.74 16.43
 6 0 -4 2237.85 51.97
 -6 0 4 2088.49 51.55
 -6 0 3 372.95 10.58
 6 0 -3 390.54 10.91
 6 0 -2 662.21 17.03
 -6 0 2 659.22 16.88
 6 0 -1 4730.68 108.99
 6 0 -1 4757.68 109.18
 -6 0 1 4641.85 109.08
 6 0 0 9117.73 203.05
 6 0 0 8849.47 203.91
 6 0 0 8655.56 203.48
 6 0 1 484.88 12.71
 6 0 1 472.13 13.07
 6 0 2 6451.07 149.27
 6 0 3 1328.88 32.88
 6 0 4 5024.75 117.66
 6 0 5 1352.33 34.39
 6 0 6 71.01 4.15
 6 0 7 21.57 2.36
 6 0 8 53.99 4.13
 6 0 9 621.51 20.01
 6 0 10 337.84 13.54
 6 0 11 29.12 3.53
 6 0 11 28.96 3.27
 6 0 11 26.77 2.92
 6 0 11 32.14 4.03
 6 0 12 309.89 12.06
 6 0 12 330.43 14.1
 6 0 13 157.53 7.63
 -6 0 -13 140.33 7.45
 6 0 13 170.36 9.32
 -6 0 -14 544.14 17.83
 6 0 14 604.46 20.12
 -6 0 -15 40.99 3.19
 6 0 15 42.53 3.97
 6 0 16 659.54 19.64
 -6 0 -16 640.54 18.62
 -6 0 -17 203.48 6.79
 6 0 17 166.86 6.61
 6 2 -19 32.36 2.2
 6 2 -18 153.24 6.21
 -6 2 18 122 5.99
 -6 2 17 36.82 3.66
 6 2 -17 52.75 3.7
 6 2 -16 102.57 5.82
 6 2 -15 4.31 1.07
 6 2 -15 4.15 1.13
 6 2 -14 527.88 17.27
 6 2 -14 510.95 17.26
 6 2 -13 262.13 10.66
 6 2 -13 254.59 10.6
 6 2 -12 165.43 7.93
 -6 2 12 163.44 9.66
 6 2 -12 160.58 7.78
 -6 2 11 62.1 5.41
 -6 2 10 31.54 3.53
 -6 2 9 70.35 4.72
 -6 2 8 34.18 2.96
 -6 2 7 452.94 14
 -6 2 6 28.55 2.27
 -6 2 5 380.3 11.08
 -6 2 4 2302.08 54.5
 -6 2 3 606.05 15.3
 -6 2 2 232.57 6.43
 -6 2 1 302.6 8.02
 6 2 0 1173.04 29.22
 6 2 1 806.18 21.03
 6 2 2 60.53 3.26
 6 2 3 750.37 20.36
 6 2 4 37.23 2.78
 6 2 5 1227.78 32.28
 6 2 6 437.36 14.31
 6 2 7 665.85 20.41
 6 2 8 54.03 4.33
 6 2 9 1539.2 42.22
 6 2 10 779.99 24.81
 6 2 10 756.77 24.03
 6 2 11 260.83 12.18
 6 2 11 251.27 11.1
 6 2 12 234.41 10.6
 6 2 13 8.57 1.8
 6 2 14 18.45 2.43
 -6 2 -14 16.52 2.1
 6 2 15 45.98 3.63
 -6 2 -15 43.09 3.11
 6 4 -17 428.56 13.29
 6 4 -16 189.26 8
 6 4 -15 25.65 2.72
 6 4 -14 84.17 5.43
 6 4 -13 9.22 1.61
 6 4 -12 197.75 9.07
 6 4 -11 936.01 27.15
 6 4 -10 445.81 15.24
 -6 4 10 459.07 16.67
 -6 4 9 670.27 21.25
 -6 4 8 134.42 6.84
 -6 4 7 597.1 18
 -6 4 6 743.47 20.65
 6 4 0 27.42 2.24
 6 4 1 779.94 21.24
 6 4 2 716.16 20
 6 4 3 883.95 24.31
 6 4 4 752.45 21.61
 6 4 5 329.52 11.87
 6 4 6 410.07 14.39
 6 4 7 428.37 15.33
 6 4 8 444.68 16.29
 6 4 9 511.77 18.43
 6 4 9 531.87 18.84
 6 4 10 1358.34 39.14
 6 4 10 1396.24 39.92
 6 4 11 63.27 5.34
 6 4 12 612.36 20.78
 6 4 12 609.37 20.89
 6 4 13 89.14 6.01
 6 4 14 94.77 5.84
 6 4 15 30.15 2.82
 6 6 -13 140.91 6.96
 6 6 -12 43.07 3.65
 6 6 -11 55.68 4.31
 6 6 -10 668.05 20.97
 6 6 -9 56.52 4.44
 6 6 2 284.44 10.53
 6 6 3 152.61 7.17
 6 6 4 143.6 7.07
 6 6 5 25.96 2.89
 6 6 6 30.42 3.28
 6 6 6 31.13 3.93
 6 6 6 31.48 3.66
 6 6 7 635.84 20.82
 6 6 7 620.86 21.51
 6 6 8 565.31 20.36
 6 6 9 496.17 18.51
 6 6 10 718.46 23.9
 6 6 11 658.87 22.09
 6 6 12 137.53 7.68
 6 6 12 139.57 7.7
 6 6 13 105.17 6.12
 6 6 14 98.04 5.32
 6 6 15 58.59 3.43
 -6 8 3 481.35 16.66
 6 8 -2 592.66 19.5
 6 8 -1 897.76 28.64
 6 8 -1 930.07 27.45
 6 8 0 977.42 30.22
 6 8 0 964.61 28.8
 6 8 1 141.39 7.98
 6 8 1 137.56 8.48
 6 8 2 428.61 15.92
 6 8 2 392.29 16.33
 6 8 3 3.91 1.2
 6 8 3 7.09 1.8
 6 8 3 6.12 1.93
 6 8 4 741.88 24.1
 6 8 4 701.15 24.7
 6 8 5 36.92 4.04
 6 8 6 152.49 8.9
 6 8 7 11.37 2.43
 6 8 8 32.06 3.8
 6 8 9 31.54 3.61
 6 8 10 192.76 9.28
 6 8 11 191.09 8.41
 6 8 11 195.39 8.84
 6 8 12 102.35 5.29
 6 8 12 106.31 5.59
 6 8 13 28.27 2.22
 6 10 -11 54.75 3.23
 6 10 -8 309.89 10.73
 6 10 -7 343.07 12.04
 6 10 -6 362.61 12.89
 6 10 -5 27.68 2.99
 6 10 -4 245.61 10.15
 -6 10 4 207.81 9.58
 6 10 -3 267.96 11.07
 -6 10 3 242.8 10.69
 -6 10 2 186.11 8.92
 6 10 -2 186.08 9.08
 6 10 -1 40.28 3.98
 -6 10 1 35.95 3.61
 6 10 0 506.37 17.57
 -6 10 0 465.34 16.64
 6 10 1 161.72 8.74
 6 10 1 179.23 9.1
 6 10 2 50.05 4.39
 6 10 2 54.16 4.76
 6 10 3 12.39 2.23
 6 10 4 107.06 6.88
 6 10 5 3.06 1.31
 6 10 6 12.77 2.15
 6 10 7 126.91 6.97
 6 10 8 191.35 7.49
 6 10 8 209.93 8.87
 6 10 9 44.43 2.76
 6 10 9 44.87 3.4
 6 10 10 47.27 3.12
 6 10 11 51.76 2.79
 6 12 -7 187.17 6.85
 6 12 -6 4.72 1.08
 6 12 -5 36.13 2.86
 6 12 -5 32.51 2.28
 6 12 -4 24.19 2.39
 6 12 -4 24.42 2.12
 6 12 -3 153.29 6.38
 6 12 -3 159.87 6.94
 6 12 -2 62.9 4
 -6 12 2 58.63 3.44
 6 12 -2 63.51 3.86
 6 12 -1 146.74 6.51
 6 12 -1 150.94 6.56
 -6 12 1 138.92 5.99
 6 12 0 242.21 8.84
 6 12 0 255.15 9.26
 -6 12 0 237.38 8.6
 6 12 1 243.43 9.09
 -6 12 -1 235.45 8.52
 -6 12 -2 13.81 1.67
 6 12 2 13.06 1.71
 -6 12 -3 54.32 3.29
 6 12 3 58.62 3.69
 -6 12 -4 210.7 7.39
 6 12 4 214.83 7.91
 -6 12 -5 12.88 1.33
 6 12 5 11.14 1.42
 6 12 6 48.28 2.71
 7 -11 -10 267.02 8.06
 -7 -11 10 244 8.65
 -7 -11 9 426.61 14.09
 7 -11 -9 479.94 13.31
 -7 -11 8 181.29 7.91
 7 -11 -8 194.98 7.18
 7 -11 -7 425.19 12.86
 -7 -11 7 389.05 13.8
 -7 -11 6 154.51 7.53
 7 -11 -6 168.67 6.82
 7 -11 -5 56.78 3.61
 -7 -11 5 48.03 3.85
 7 -11 -5 48.68 3.78
 7 -11 -4 1.36 0.87
 -7 -11 3 8.64 1.42
 -7 -11 2 56.93 4.18
 -7 -11 1 87.17 5.39
 -7 -11 0 66.87 4.77
 -7 -11 -1 304.59 11.93
 7 -11 2 205.93 9.81
 -7 -11 -2 214.4 9.44
 7 -11 3 294.61 12.13
 -7 -11 -3 298.9 11.62
 7 -11 3 287.16 12.07
 7 -11 4 121.47 6.87
 7 -11 4 114.3 6.59
 7 -11 5 181.9 8.42
 7 -11 5 169.61 7.85
 7 -11 6 52.3 3.94
 7 -11 6 45.42 3.29
 -7 -11 -8 64 2.93
 7 -9 -14 17.63 1.41
 -7 -9 14 16.47 1.65
 -7 -9 13 116.5 6.03
 7 -9 -13 124.77 5.28
 7 -9 -12 231.96 8.7
 -7 -9 12 219.94 9.86
 7 -9 -11 106.87 5.7
 -7 -9 11 95.53 6.45
 7 -9 -10 56.48 4.22
 -7 -9 10 47.82 4.72
 -7 -9 9 109.4 7.67
 7 -9 -9 124.54 6.9
 7 -9 -8 309.41 12.34
 -7 -9 8 290.73 13.75
 7 -9 -7 176.06 8.75
 -7 -9 7 164.15 9.83
 -7 -9 6 335.98 15.16
 7 -9 -6 353.77 13.67
 7 -9 -5 148.4 7.96
 -7 -9 5 144.1 9.05
 7 -9 -4 252.19 10.97
 -7 -9 4 235.12 11.93
 7 -9 -3 120.88 6.85
 -7 -9 3 105.61 7.41
 7 -9 -2 214.36 9.57
 7 -9 -2 199.53 10.78
 7 -9 -1 800.7 24.05
 7 -9 -1 777.25 26.72
 7 -9 0 346.61 15.48
 7 -9 1 142.84 9.24
 -7 -9 -1 140.88 8.65
 7 -9 2 33.31 4.24
 -7 -9 -2 33.39 4.1
 -7 -9 -3 271.58 12.68
 7 -9 3 254.69 13.07
 7 -9 4 6.47 2
 -7 -9 -4 7.43 2.13
 -7 -9 -5 262.49 12.57
 7 -9 5 291.05 13.65
 7 -9 6 100.97 7.33
 -7 -9 -6 90.66 6.65
 7 -9 6 87.87 6.64
 7 -9 7 348 14.51
 7 -9 7 308.15 12.28
 -7 -9 -7 336.76 13.8
 7 -9 7 341.61 13.48
 7 -9 8 834.04 25.41
 7 -9 8 761.64 23.21
 7 -9 8 776.16 23.34
 7 -9 9 92.87 5.95
 7 -9 9 93.04 5.36
 7 -9 10 187.22 8.07
 7 -9 10 178.83 7.54
 -7 -9 -11 31.66 2.45
 7 -9 11 24.67 2.16
 -7 -9 -12 51.57 2.76
 7 -7 -16 35.52 2.23
 -7 -7 15 66.46 4.45
 7 -7 -15 71.57 3.72
 7 -7 -14 12.65 1.75
 7 -7 -14 14.08 1.77
 -7 -7 14 14.2 2.28
 7 -7 -13 74.1 4.82
 -7 -7 13 67.84 5.68
 7 -7 -13 81.58 4.76
 7 -7 -12 0.92 0.72
 -7 -7 12 1.94 1.04
 7 -7 -12 0.52 0.64
 -7 -7 11 202.41 11.22
 7 -7 -11 192.89 9.42
 7 -7 -11 197.83 8.75
 -7 -7 10 36.11 4.5
 7 -7 -10 34.35 3.31
 7 -7 -10 34.93 3.75
 7 -7 -9 259.36 11.56
 -7 -7 9 259.78 13.26
 7 -7 -9 264.08 10.61
 -7 -7 8 608.62 22.72
 7 -7 -8 614.58 20.6
 7 -7 -7 309.83 13.84
 7 -7 -7 313.67 12.87
 -7 -7 7 303.58 14.35
 7 -7 -6 686.65 23.27
 7 -7 -6 699.55 21.99
 -7 -7 6 641.02 20.76
 -7 -7 6 662.42 21.81
 -7 -7 6 644.08 23.35
 7 -7 -5 128.45 7.2
 -7 -7 5 111.59 7.72
 7 -7 -5 113.78 7.57
 -7 -7 5 108.9 6.34
 -7 -7 5 119.84 6.97
 7 -7 -4 205.59 10.4
 -7 -7 4 192.52 8.67
 7 -7 -4 208.35 9.61
 -7 -7 4 185.36 10.11
 7 -7 -3 142.14 8.29
 -7 -7 3 127.03 6.68
 7 -7 -2 123.87 7.59
 -7 -7 2 112.12 6.16
 7 -7 -2 123.82 6.09
 7 -7 -1 408.2 15.75
 7 -7 -1 427.69 13.91
 -7 -7 1 385.12 13.74
 7 -7 0 273.75 12
 -7 -7 0 252.73 11.96
 7 -7 0 289.1 10.81
 7 -7 1 316.28 13.08
 -7 -7 -1 292.96 12.97
 7 -7 1 330.86 14.42
 7 -7 1 323.93 11.95
 7 -7 2 160.9 9.5
 7 -7 2 147.67 8.13
 -7 -7 -2 155.1 8.62
 7 -7 3 281.07 11.48
 7 -7 3 346.4 14.83
 -7 -7 -4 97.91 7.17
 7 -7 4 117.38 8.08
 7 -7 4 113.38 7.31
 7 -7 5 165.6 9.88
 -7 -7 -5 153.92 9.27
 7 -7 5 150.49 8.88
 7 -7 6 263.47 12.93
 -7 -7 -6 239.16 12.03
 7 -7 7 183.65 10.46
 7 -7 7 179.31 9.91
 -7 -7 -7 168.55 9.68
 7 -7 8 31.58 3.35
 7 -7 8 31.33 3.99
 -7 -7 -8 25.99 3.59
 7 -7 9 238.27 10.37
 7 -7 9 228.15 11.43
 7 -7 10 191.94 9.6
 7 -7 10 185.01 9.94
 7 -7 10 185.41 8.79
 7 -7 11 392.15 15.56
 7 -7 11 411.94 14.19
 -7 -7 -12 121.99 5.95
 7 -7 12 128.27 6.22
 7 -7 12 121.39 7.04
 -7 -7 -13 473.76 13.77
 7 -7 13 428.23 14.88
 -7 -7 -13 454.91 13.98
 7 -7 13 445.89 13.76
 -7 -7 -14 16.98 1.55
 7 -7 14 15.45 1.38
 -7 -7 -14 17.03 1.54
 7 -7 14 16.36 1.83
 7 -5 -18 96.26 3.9
 7 -5 -17 47.09 2.94
 -7 -5 17 32.54 2.83
 7 -5 -16 241.07 8.89
 -7 -5 16 207.65 9.46
 -7 -5 15 183.96 9.21
 7 -5 -15 193.89 8.26
 -7 -5 15 167.17 8.94
 -7 -5 14 272.17 12.75
 -7 -5 14 304 13.39
 7 -5 -14 294.75 11.11
 7 -5 -14 319.54 11.86
 7 -5 -13 13.38 2.14
 -7 -5 13 13.67 2.79
 7 -5 -13 16.07 2.46
 7 -5 -12 177.51 8.73
 -7 -5 12 185.09 10.57
 7 -5 -12 181.67 8.77
 -7 -5 11 628.88 22.74
 7 -5 -11 612.05 19.91
 7 -5 -10 373.42 14.69
 7 -5 -10 349.79 13.33
 -7 -5 10 356.52 15.66
 -7 -5 10 369.1 15.68
 -7 -5 9 132.55 8.42
 7 -5 -9 126.34 6.92
 -7 -5 9 141.32 8.5
 7 -5 -9 131.72 7.76
 7 -5 -8 345.4 13.79
 -7 -5 8 344.41 14.05
 7 -5 -7 266.17 11.64
 -7 -5 7 282.12 11.77
 -7 -5 6 8.6 1.37
 7 -5 -6 10.53 1.9
 -7 -5 6 13.73 2.21
 7 -5 -5 199.32 9.29
 -7 -5 5 208.63 8.05
 -7 -5 5 211.95 9.01
 7 -5 -4 103.43 6.11
 7 -5 -4 107.44 4.53
 -7 -5 4 102.15 5.51
 -7 -5 4 98.27 4.88
 7 -5 -3 1748.43 46.7
 -7 -5 3 1752.12 44.57
 7 -5 -3 1829.14 44
 -7 -5 3 1841.17 45.56
 -7 -5 2 1416.24 37.18
 7 -5 -2 1461.67 39.19
 7 -5 -2 1517.78 36.91
 -7 -5 2 1527.57 38.11
 7 -5 -1 335.87 12.36
 -7 -5 1 373.34 11.76
 7 -5 -1 350.96 11.02
 7 -5 0 1144.29 31.71
 -7 -5 0 1219.04 30.82
 7 -5 0 1166.56 30.42
 7 -5 1 636.32 18.32
 7 -5 1 613.43 18.96
 -7 -5 -1 669.05 18.5
 7 -5 2 206.68 8.55
 -7 -5 -2 200.08 8.69
 7 -5 3 465.54 15
 -7 -5 -3 465.86 15.3
 7 -5 3 482.69 15.41
 -7 -5 -3 519.76 15.16
 7 -5 3 463.58 15.27
 7 -5 4 10.48 1.7
 7 -5 4 11.76 1.78
 -7 -5 -4 9.41 1.56
 7 -5 5 475.87 15.54
 7 -5 5 480.49 15.84
 7 -5 6 335.3 12.54
 7 -5 7 194.78 9.1
 7 -5 7 205.16 10.42
 -7 -5 -7 191.93 9.78
 7 -5 7 198.72 9.87
 -7 -5 -8 801.64 26.12
 7 -5 8 854.4 25.43
 7 -5 8 846.09 26.94
 7 -5 8 817.11 26.56
 7 -5 9 28.86 3.73
 7 -5 10 311.19 13.6
 7 -5 11 604.58 21.13
 7 -5 12 235.67 11.07
 7 -5 13 139.1 7.61
 -7 -5 -13 133.53 6.97
 -7 -5 -13 127.75 6.59
 7 -5 13 131.57 7.94
 -7 -5 -14 24.85 2.36
 7 -5 14 25.65 2.99
 -7 -5 -14 27.51 2.77
 7 -5 14 32.02 3.14
 7 -5 15 113.51 5.81
 -7 -5 -15 105.4 4.33
 -7 -5 -15 118.27 5.32
 7 -5 15 117.71 5.63
 -7 -5 -16 78.93 3.46
 7 -5 16 75.85 3.63
 -7 -5 -16 71.4 3.15
 -7 -3 19 30.67 2.28
 -7 -3 18 47.92 3.77
 7 -3 -18 48.24 2.73
 7 -3 -18 51.22 3.12
 -7 -3 17 46.37 4.3
 7 -3 -17 54.46 3.68
 7 -3 -17 55.3 3.37
 -7 -3 16 62.7 5.52
 7 -3 -16 59.79 4.28
 7 -3 -16 62.81 3.94
 7 -3 -15 25.77 2.87
 7 -3 -15 26.36 2.57
 7 -3 -14 71.76 5.13
 7 -3 -14 71.9 4.64
 -7 -3 14 73.86 5.9
 7 -3 -13 37.2 3.27
 7 -3 -13 32.96 3.4
 -7 -3 13 36.86 4.22
 -7 -3 12 69.69 5.86
 7 -3 -12 74.3 4.71
 7 -3 -12 72.17 5.14
 -7 -3 12 75.52 6.66
 7 -3 -11 509.53 17.89
 -7 -3 11 523.18 19
 7 -3 -11 509.52 17.24
 -7 -3 11 537.02 20.1
 7 -3 -10 61.62 4.83
 -7 -3 10 73.7 5.91
 7 -3 -9 341.91 13.34
 -7 -3 9 408.1 15.11
 7 -3 -8 8.89 1.63
 -7 -3 8 14.27 2.25
 7 -3 -7 63.98 4.46
 -7 -3 7 73.31 4.87
 7 -3 -6 308.12 11.24
 -7 -3 6 320.6 11.44
 7 -3 -5 2161.63 53.98
 -7 -3 5 2127.45 51.83
 -7 -3 5 2246.51 53.88
 7 -3 -4 135.39 6.12
 7 -3 -4 134.39 4.3
 -7 -3 4 145.03 6.03
 -7 -3 4 133.83 4.88
 7 -3 -3 455.6 13.94
 -7 -3 3 457.5 12.32
 7 -3 -3 442.27 11.71
 -7 -3 3 478.75 13.66
 7 -3 -2 192.26 5.91
 -7 -3 2 200.02 7.16
 7 -3 -2 202.01 7.44
 7 -3 -1 447.22 13.07
 -7 -3 1 456.3 12.87
 7 -3 -1 415.95 11.64
 7 -3 0 3.11 0.73
 -7 -3 0 3.37 0.74
 7 -3 1 197.78 6.88
 -7 -3 -1 193.71 7.19
 7 -3 1 196.56 7.05
 7 -3 2 1692.34 40.69
 7 -3 2 1636.51 41.26
 7 -3 2 1662.75 41.76
 7 -3 3 873.13 21.79
 -7 -3 -3 822.13 21.87
 7 -3 3 851.18 22.89
 7 -3 3 855.36 23.25
 7 -3 4 21.69 2.11
 7 -3 4 19.92 2.1
 7 -3 5 939.19 25.7
 7 -3 6 76.15 4.66
 7 -3 7 501.02 16.32
 7 -3 8 190.64 8.79
 7 -3 9 5.07 1.85
 7 -3 9 4.17 1.24
 7 -3 9 5.38 1.32
 7 -3 10 612.72 20.56
 7 -3 10 639.88 21.13
 7 -3 10 644.58 22.37
 7 -3 11 151.78 8.34
 7 -3 11 154.26 9.22
 7 -3 12 79.3 6.33
 7 -3 13 56.01 5.15
 7 -3 14 14.72 2.53
 7 -3 14 12.54 2.32
 -7 -3 -14 12.49 2.11
 -7 -3 -15 387.49 12.98
 7 -3 15 359.02 13.37
 7 -3 15 397.44 14
 7 -3 16 1.57 0.67
 -7 -3 -16 2.77 0.81
 7 -3 17 24.23 1.97
 -7 -3 -17 26.81 1.82
 7 -1 -19 59.43 3.12
 7 -1 -19 58.09 3.06
 -7 -1 19 53.27 3.61
 -7 -1 18 74.28 5.2
 7 -1 -18 75.63 4.13
 7 -1 -18 80.61 4.22
 7 -1 -17 51.78 3.69
 7 -1 -17 48.34 3.57
 -7 -1 17 46.54 4.54
 7 -1 -16 34.53 3.22
 7 -1 -16 35.82 3.25
 7 -1 -15 260.31 10.88
 7 -1 -15 281.6 10.89
 7 -1 -14 109.74 6.47
 7 -1 -14 115.05 6.35
 7 -1 -13 608.59 19.78
 7 -1 -13 627.4 19.5
 7 -1 -12 110.45 6.05
 7 -1 -12 110.69 6.26
 -7 -1 12 101.42 7.58
 -7 -1 11 392.53 16.05
 -7 -1 10 106.87 7.05
 -7 -1 9 291.29 12
 -7 -1 8 10.14 1.8
 7 -1 -8 11.74 1.7
 7 -1 -7 1844.77 46.49
 -7 -1 7 1857.59 47.2
 7 -1 -6 1572.54 40.18
 -7 -1 6 1597.19 40.41
 7 -1 -5 139.21 5.84
 -7 -1 5 140.28 5.82
 -7 -1 4 239.26 8.24
 7 -1 -4 266.62 8.58
 7 -1 -3 604.03 16.33
 -7 -1 3 589.21 16.15
 7 -1 -2 2045.83 48.77
 -7 -1 2 2008.35 48.67
 7 -1 -1 3076.29 71.81
 -7 -1 1 3029.93 72.04
 7 -1 0 1885.5 44.38
 7 -1 0 1860.42 44.44
 7 -1 0 1847.56 45.2
 7 -1 1 974.26 24.45
 7 -1 1 1021.93 25
 7 -1 1 976.23 25.57
 7 -1 1 1026.52 24.27
 7 -1 2 1891.01 43.13
 7 -1 2 1911.98 44.83
 7 -1 2 1812.5 45.44
 7 -1 2 1751.75 44.29
 7 -1 3 1951.27 47.71
 7 -1 3 1929.55 46.7
 7 -1 4 141.97 5.55
 7 -1 5 723.02 19.87
 7 -1 6 408.79 12.93
 7 -1 7 78.27 4.63
 7 -1 8 1585.41 41.77
 7 -1 9 196.46 9.07
 7 -1 10 690.21 22.59
 7 -1 10 720.09 22.97
 7 -1 10 755.81 24.41
 7 -1 11 322.69 13.16
 7 -1 11 336.61 14.31
 7 -1 12 402.94 15.1
 7 -1 12 421.21 16.6
 7 -1 13 471.38 16.18
 7 -1 13 441.68 17.04
 7 -1 13 489.63 18.01
 -7 -1 -14 168.03 8.01
 7 -1 14 186.58 9.38
 -7 -1 -15 82.01 4.84
 7 -1 15 82.05 5.52
 7 -1 16 190.25 7.95
 -7 -1 -16 186.09 6.95
 -7 -1 -16 179.59 7.16
 7 -1 17 54.15 3.12
 -7 -1 -17 61.75 3.06
 7 1 -19 59.84 3.13
 -7 1 19 45.8 2.88
 -7 1 18 65.24 4.65
 7 1 -18 68.99 3.74
 7 1 -18 75.9 4.16
 -7 1 17 48.65 4.53
 7 1 -17 55.64 3.91
 7 1 -17 55.53 3.67
 7 1 -16 29.24 2.88
 7 1 -16 29.41 2.96
 7 1 -15 263.32 10.85
 7 1 -15 284.99 11.15
 7 1 -14 111.01 6.36
 7 1 -14 110.28 6.41
 7 1 -13 683.28 20.68
 7 1 -13 630.01 20.52
 7 1 -12 106.91 6.21
 -7 1 12 108.48 7.75
 7 1 -12 116.04 6.32
 -7 1 11 395.89 15.43
 -7 1 10 121.36 7.15
 -7 1 9 325.38 12.39
 -7 1 8 5.59 1.34
 -7 1 7 1800.5 45.48
 -7 1 6 1450.25 36.78
 7 1 -5 111.47 3.56
 -7 1 5 104.05 4.62
 7 1 -4 193.2 5.55
 -7 1 4 178.17 6.26
 7 1 -3 565.42 14.33
 -7 1 3 556.89 14.76
 7 1 -2 2134.97 50.58
 -7 1 2 2147.03 50.63
 -7 1 1 3034.95 71.04
 7 1 0 1848.96 42.72
 7 1 0 1782.38 44.06
 7 1 1 1068.66 26.86
 7 1 2 1784.98 43.55
 7 1 3 2081.08 50.67
 7 1 4 167.28 6.7
 7 1 5 791.8 22.11
 7 1 6 386.95 13.01
 7 1 7 83.27 5.15
 7 1 8 1530.54 41.07
 7 1 9 206.11 9.71
 7 1 10 678.38 22.64
 7 1 10 714.78 22.73
 7 1 10 683.04 22.37
 7 1 11 320.94 12.93
 7 1 11 365.12 14.33
 7 1 11 344.89 14.45
 7 1 11 362.85 13.91
 7 1 12 357.16 13.67
 7 1 12 389.23 15.02
 7 1 13 450.76 15.76
 7 1 13 481.83 16.98
 7 1 14 176.7 8.02
 7 1 14 183.5 8.7
 7 1 15 73.2 4.58
 -7 1 -15 71.85 4.17
 -7 1 -16 188.87 6.83
 7 3 -18 48.27 3.05
 7 3 -17 48.57 3.46
 7 3 -16 69.72 4.56
 7 3 -15 18.86 2.46
 7 3 -14 83.92 5.37
 7 3 -14 83.13 5.45
 7 3 -13 24.75 2.9
 7 3 -13 22.45 2.75
 7 3 -12 50.48 4.18
 -7 3 12 52.88 5.28
 7 3 -12 53.7 4.26
 7 3 -11 503.93 16.64
 -7 3 11 465.81 17.98
 7 3 -11 477.78 16.18
 -7 3 10 70.8 5.4
 -7 3 9 382.2 14.17
 -7 3 8 6.1 1.42
 -7 3 7 70.72 4.37
 7 3 0 1.71 0.5
 -7 3 0 3.28 0.49
 7 3 1 225.2 7.95
 7 3 2 1623.77 40.76
 7 3 3 793.32 22.04
 7 3 4 25.86 2.5
 7 3 5 878.85 24.82
 7 3 6 61.72 4.42
 7 3 7 549.45 18.22
 7 3 8 201.34 9.58
 7 3 9 6.62 1.68
 7 3 9 4.34 1.28
 7 3 10 664.2 22.57
 7 3 10 654.94 21.88
 7 3 11 145.44 8.32
 7 3 12 77 5.65
 7 3 13 81.47 5.61
 7 3 14 13.44 2.08
 7 3 15 384.76 12.89
 7 5 -15 166.31 7.43
 7 5 -14 306.79 11.67
 7 5 -13 23.56 2.76
 7 5 -12 194.82 9.09
 7 5 -11 591.93 19.26
 7 5 -10 359.69 13.44
 7 5 -9 133.89 7.09
 7 5 1 656 19.26
 7 5 2 213.97 8.59
 7 5 3 474.18 15.25
 7 5 4 15.21 2.1
 7 5 5 495.66 16.57
 7 5 6 293.43 11.9
 7 5 7 191.42 9.38
 7 5 7 190.99 9.71
 7 5 8 880.61 26.98
 7 5 8 843.61 27.07
 7 5 9 26.22 3.47
 7 5 10 310.05 13.39
 7 5 11 605.68 20.78
 7 5 12 220.48 10.33
 7 5 12 217.87 10.2
 7 5 13 135.41 7.29
 7 5 14 26.75 2.72
 7 5 15 136.52 5.99
 7 7 2 159.23 9.28
 7 7 2 163.68 8.43
 7 7 3 286.77 12.16
 7 7 3 270.34 11.92
 7 7 3 285.28 13.18
 7 7 4 112.15 7.86
 7 7 4 114.38 6.62
 7 7 4 113.21 7.22
 7 7 5 171.02 8.54
 7 7 5 173.31 9.34
 7 7 5 166.98 10.04
 7 7 6 232.11 11.32
 7 7 7 183.47 9.9
 7 7 8 35.33 3.99
 7 7 9 248.82 11.67
 7 7 10 188.94 9.58
 7 7 11 420.02 15.29
 7 7 12 130.73 6.73
 7 7 12 136.73 6.97
 7 7 13 489.25 15.16
 7 7 14 16.8 1.67
 7 9 -7 175.17 7.91
 7 9 -6 360.08 13.05
 7 9 -5 135.14 7.15
 7 9 -4 213.9 9.64
 7 9 -3 106.37 6.49
 -7 9 3 102.47 6.3
 7 9 -2 215.85 9.9
 -7 9 2 200.95 9.49
 7 9 -1 769.23 24.37
 7 9 -1 791.2 25.57
 7 9 0 361.15 14.29
 7 9 0 352.21 14.81
 7 9 1 161.71 8.75
 7 9 1 152.42 8.96
 7 9 2 26.93 3.45
 7 9 2 29.94 3.66
 7 9 2 27.49 3.59
 7 9 3 237.88 10.96
 7 9 3 256.4 11.59
 7 9 3 238.76 11.81
 7 9 4 11.81 2.45
 7 9 5 272.57 12.25
 7 9 6 82.69 6.01
 7 9 7 344.27 13.84
 7 9 8 790.52 24.37
 7 9 9 98.25 5.87
 7 9 10 185.28 7.87
 7 9 10 169.85 7.19
 7 9 11 30.09 2.58
 7 9 11 27.42 2.2
 7 9 12 41.7 2.28
 7 11 -9 454.64 13.54
 7 11 -8 198.94 7.93
 7 11 -6 197.13 7.44
 7 11 -5 56.2 3.67
 7 11 -4 2.76 0.95
 7 11 -3 7.58 1.47
 7 11 -2 57.79 4.53
 7 11 -2 59.28 4.22
 -7 11 2 55.59 3.98
 7 11 -1 86.94 5.31
 7 11 -1 79.77 5.4
 -7 11 1 77.34 4.81
 7 11 0 67.26 4.83
 -7 11 0 61.33 4.24
 7 11 0 68.23 4.73
 7 11 1 264.58 10.55
 7 11 1 272.55 10.82
 -7 11 -1 263.5 10.12
 7 11 2 216.74 9.36
 -7 11 -2 219.08 8.86
 7 11 3 281.1 11.08
 -7 11 -3 292.93 10.58
 7 11 4 133.24 6.73
 7 11 5 167.83 7.53
 7 11 6 55.78 3.75
 7 11 7 44.42 3.06
 7 11 8 62.92 3.34
 8 -12 -3 23.94 2.19
 8 -12 -2 20.55 2.14
 8 -12 -1 55.53 3.75
 8 -12 0 33.05 2.84
 8 -12 1 6.46 1.22
 8 -12 2 131.04 5.99
 8 -12 3 69.66 3.89
 8 -12 4 23.68 1.9
 8 -10 -12 3.86 0.77
 -8 -10 12 4.7 0.98
 -8 -10 11 157.41 7.15
 8 -10 -11 164.76 6.37
 8 -10 -10 17.47 1.93
 -8 -10 10 13.12 2
 8 -10 -9 58.64 3.93
 -8 -10 9 58.81 4.65
 8 -10 -8 42.72 3.39
 -8 -10 8 39.98 3.92
 8 -10 -7 434.41 14.35
 -8 -10 7 397.01 15.52
 8 -10 -6 59.39 4.3
 -8 -10 6 64.07 5.15
 8 -10 -5 159.27 7.47
 -8 -10 5 126.02 7.73
 8 -10 -4 347.29 12.74
 -8 -10 4 354.22 13.38
 -8 -10 3 31.81 3.44
 8 -10 -3 30.64 3.06
 8 -10 -2 29.49 2.93
 -8 -10 2 30.05 3.5
 -8 -10 1 214.56 10.4
 -8 -10 0 135.62 8.06
 8 -10 1 86.16 6.6
 -8 -10 -1 95.43 6.58
 8 -10 2 86.66 6.59
 -8 -10 -2 80.97 6.07
 8 -10 3 19.64 3.11
 -8 -10 -3 18.87 2.78
 8 -10 3 16.47 2.8
 8 -10 4 57.12 5.16
 -8 -10 -4 66.57 5.33
 8 -10 4 57.87 5.09
 -8 -10 -5 39.32 3.94
 8 -10 5 40.29 4.17
 8 -10 5 36.37 3.79
 8 -10 6 29.29 3.37
 8 -10 6 27.5 3.01
 8 -10 7 231.83 9.87
 8 -10 7 214.62 8.72
 8 -10 8 33.85 3.07
 -8 -10 -10 156.34 5.47
 -8 -8 15 57.07 3.23
 8 -8 -14 87.56 4.21
 -8 -8 14 88.49 5.16
 8 -8 -14 90.04 3.91
 8 -8 -13 115.57 5.57
 -8 -8 13 106.95 6.57
 8 -8 -13 111.3 4.91
 -8 -8 12 156.32 8.78
 8 -8 -12 163.92 7.48
 8 -8 -12 154.17 6.46
 8 -8 -11 5.56 1.53
 -8 -8 11 3.54 1.66
 8 -8 -11 4.59 1.07
 8 -8 -10 715.45 22.37
 -8 -8 10 705.01 24.68
 8 -8 -9 16.47 2.62
 -8 -8 9 16.6 3
 8 -8 -8 417.55 15.3
 -8 -8 8 368.58 16.53
 8 -8 -7 304.5 12.43
 -8 -8 7 257.96 13.29
 -8 -8 6 162.4 9.94
 8 -8 -6 167.85 8.79
 -8 -8 5 493.6 19.83
 8 -8 -5 567.21 18.87
 -8 -8 4 108.68 7.62
 8 -8 -4 120.34 7.11
 8 -8 -3 43.2 4.02
 8 -8 -3 40.08 4.51
 8 -8 -2 540.77 19.91
 8 -8 -2 542.87 18.18
 -8 -8 2 497.71 17.4
 8 -8 -2 561.42 20.43
 8 -8 -1 104.03 7.23
 -8 -8 1 102.54 6.19
 -8 -8 1 96.11 7.27
 8 -8 -1 102.16 6.24
 8 -8 -1 106.05 7.76
 8 -8 0 324.33 14.08
 8 -8 0 339.13 15.33
 -8 -8 0 308.12 14.32
 8 -8 0 354.22 13.07
 8 -8 1 44.33 4.99
 8 -8 2 167.01 10.23
 8 -8 3 363.23 15.87
 -8 -8 -3 314.47 14.5
 8 -8 4 138.72 9.07
 -8 -8 -4 120.39 8.19
 -8 -8 -5 28.81 3.86
 8 -8 5 31.71 4.13
 8 -8 5 34.57 3.88
 8 -8 5 34.37 4.27
 8 -8 6 11.31 2.57
 8 -8 6 6.36 1.79
 -8 -8 -6 9.33 2.29
 8 -8 6 6.39 1.78
 -8 -8 -7 137.07 8.39
 8 -8 7 151.48 9.05
 8 -8 7 136.59 8.19
 8 -8 7 145.73 8.42
 8 -8 8 70.75 5.62
 8 -8 8 83.62 6.24
 8 -8 8 79.66 5.57
 8 -8 9 39.15 3.9
 8 -8 9 38.09 3.87
 8 -8 10 38.83 3.64
 8 -8 10 36.83 3.41
 -8 -8 -10 40.62 2.98
 8 -8 11 67.35 4.55
 -8 -8 -11 75.75 3.95
 8 -8 12 134.68 6.07
 -8 -8 -12 134.35 5.1
 -8 -8 -12 139.78 5.78
 -8 -8 -13 73.22 3.2
 8 -8 13 69.08 3.42
 8 -6 -17 378.09 10.8
 -8 -6 16 132.39 6.24
 8 -6 -16 168.51 6.28
 8 -6 -15 317.63 10.33
 -8 -6 15 318.03 12.4
 -8 -6 14 117.17 7.33
 8 -6 -14 121.39 5.95
 8 -6 -14 122.46 6.07
 8 -6 -13 84.67 5.13
 8 -6 -13 75.48 5.01
 -8 -6 13 79.49 6.34
 8 -6 -12 64.91 4.94
 -8 -6 12 76.28 6.4
 8 -6 -12 72.59 4.91
 8 -6 -11 148.04 8.12
 -8 -6 11 167.59 10.04
 8 -6 -11 164.16 7.98
 8 -6 -10 20.91 2.88
 -8 -6 10 22.11 3.46
 8 -6 -10 18.2 2.38
 8 -6 -9 52.1 4.92
 -8 -6 9 40.7 4.73
 8 -6 -9 45.77 4.31
 8 -6 -9 46.11 3.82
 8 -6 -8 245.67 11.64
 -8 -6 8 236.5 12.11
 -8 -6 8 246.91 11.91
 8 -6 -8 243.26 9.89
 8 -6 -8 233.33 10.72
 8 -6 -7 1152.34 33.98
 -8 -6 7 1109.08 34.41
 8 -6 -7 1086.38 32.57
 -8 -6 7 1215.74 34.05
 8 -6 -6 51.14 4.8
 -8 -6 6 57.77 5.22
 8 -6 -6 57.75 4.63
 -8 -6 6 63.38 5.05
 8 -6 -5 1510.66 42
 -8 -6 5 1507.15 39.5
 -8 -6 5 1517.96 41.11
 8 -6 -4 550.12 19.25
 -8 -6 4 561.2 17.18
 -8 -6 4 572.2 18.27
 8 -6 -3 879.05 26.7
 -8 -6 3 856.62 24.4
 -8 -6 3 907.04 25.43
 -8 -6 2 65.73 4.13
 8 -6 -2 62.64 4.94
 -8 -6 2 73.76 4.58
 8 -6 -1 93.2 5.95
 -8 -6 1 99.66 5.4
 8 -6 -1 96.11 4.97
 8 -6 0 587.55 19.45
 -8 -6 0 639.63 18.54
 8 -6 0 596.86 18.01
 8 -6 1 283.06 11.41
 -8 -6 -1 294.5 10.6
 8 -6 2 256.25 10.46
 -8 -6 -2 240.4 10.58
 8 -6 2 241.41 10.27
 8 -6 3 204.46 9.26
 -8 -6 -3 234.32 9.16
 8 -6 4 69.26 5.86
 -8 -6 -4 67.27 4.5
 8 -6 4 55.64 4.34
 8 -6 4 60.35 5.25
 8 -6 5 149.43 7.99
 -8 -6 -5 176.78 7.95
 8 -6 5 149.01 7.63
 -8 -6 -5 138.93 8.55
 8 -6 5 176.5 9.8
 8 -6 5 157.38 9.16
 8 -6 6 70.53 5.21
 -8 -6 -6 69.1 5.81
 8 -6 6 79.84 6.43
 8 -6 6 87.22 6.65
 8 -6 6 69.04 5.26
 8 -6 7 138.22 8.67
 -8 -6 -7 127.49 8.19
 8 -6 7 140.09 7.93
 8 -6 7 147.35 8.79
 8 -6 8 82.73 6.42
 -8 -6 -8 79.65 6.07
 8 -6 8 84.64 5.98
 8 -6 9 870.99 27.48
 8 -6 9 852.85 26.73
 8 -6 10 76.04 5.6
 8 -6 10 75.86 6.25
 8 -6 11 327.18 14.12
 8 -6 11 326.77 12.97
 8 -6 12 34.17 3.83
 8 -6 12 33.39 3.3
 -8 -6 -13 50.96 3.6
 -8 -6 -13 48.13 3.37
 8 -6 13 49.39 3.7
 8 -6 13 50.86 4.16
 -8 -6 -14 169.22 6.49
 -8 -6 -14 150.23 5.8
 8 -6 14 162.93 7.16
 8 -6 14 166.83 6.67
 8 -6 15 41.78 2.6
 -8 -6 -15 47.26 2.48
 8 -6 15 42.93 2.41
 8 -4 -18 192.07 6.46
 -8 -4 18 152.09 6.63
 -8 -4 17 107.2 6.21
 8 -4 -17 134.37 5.81
 -8 -4 16 13.19 2.26
 8 -4 -16 13.25 1.85
 -8 -4 15 46.63 4.38
 8 -4 -15 49.1 3.9
 -8 -4 14 145.68 8.76
 8 -4 -14 144.19 7.44
 -8 -4 13 14.97 2.78
 8 -4 -13 16.67 2.44
 -8 -4 12 1390.68 40.55
 8 -4 -12 1351.57 37.31
 8 -4 -12 1391.57 37.82
 -8 -4 11 20.91 3.47
 8 -4 -11 14.39 2.44
 8 -4 -11 14.06 2.16
 8 -4 -11 21.13 2.76
 -8 -4 11 15.9 2.85
 8 -4 -10 1462.61 40.57
 -8 -4 10 1447.55 41.67
 8 -4 -10 1400.48 39.05
 -8 -4 10 1565.3 42.83
 8 -4 -10 1414.35 38.95
 -8 -4 9 131.45 8.06
 -8 -4 9 144.8 8.43
 8 -4 -9 135.81 7.61
 8 -4 -8 463.55 16.61
 -8 -4 8 485.08 17.32
 8 -4 -7 196.83 9.16
 -8 -4 7 210.79 9.65
 8 -4 -6 73.76 4.97
 -8 -4 6 73.16 4.93
 -8 -4 5 387.45 13.08
 8 -4 -5 358.32 13.12
 -8 -4 5 373.92 11.46
 -8 -4 4 447.86 12.97
 -8 -4 4 476.23 14.59
 8 -4 -3 215.97 8.95
 -8 -4 3 232.58 7.71
 -8 -4 3 239.06 8.84
 8 -4 -2 1486.03 39.35
 -8 -4 2 1609.35 38.96
 8 -4 -2 1491.75 36.95
 8 -4 -1 175.53 7.31
 8 -4 -1 166.59 6.01
 -8 -4 1 182.57 7.1
 8 -4 0 1030.55 28.08
 -8 -4 0 1085.64 28.1
 8 -4 1 113.41 5.4
 -8 -4 -1 116.88 5.48
 8 -4 2 1002.58 26.18
 8 -4 2 943.43 26.95
 8 -4 2 955.25 26.59
 8 -4 3 1192.82 32.49
 8 -4 3 1243.04 32.39
 8 -4 4 329.37 11.5
 8 -4 4 312.55 11.51
 8 -4 5 40.12 3.38
 8 -4 5 42.08 3.49
 8 -4 6 374.09 13.37
 8 -4 7 17.96 2.76
 8 -4 7 17 2.38
 8 -4 7 16.65 2.55
 8 -4 8 11.2 2.3
 8 -4 8 13.13 2.14
 8 -4 8 12.62 2.29
 8 -4 9 273.75 11.7
 8 -4 9 276.12 12.07
 8 -4 9 274.95 12.71
 8 -4 10 339.58 13.79
 8 -4 10 324.53 14.26
 8 -4 11 248.78 11.9
 8 -4 12 53.11 5.16
 8 -4 12 60.39 5.23
 8 -4 13 7.21 1.66
 8 -4 13 6.49 1.81
 -8 -4 -13 6.52 1.34
 -8 -4 -14 401.65 13.62
 8 -4 14 385.4 14.51
 8 -4 14 408.56 14.41
 8 -4 15 6.65 1.31
 8 -4 15 4.98 1.14
 -8 -4 -15 6.93 1.19
 -8 -4 -16 172.83 6.17
 8 -4 16 182.76 6.71
 8 -2 -19 79.05 3.41
 -8 -2 19 72.84 4.1
 8 -2 -18 14.68 1.68
 -8 -2 18 13.96 2.04
 8 -2 -18 13.12 1.53
 -8 -2 17 291 12.52
 8 -2 -17 281.71 10.31
 8 -2 -17 278.06 9.88
 8 -2 -16 54.02 3.79
 8 -2 -16 45.31 3.72
 8 -2 -15 126.26 6.86
 8 -2 -15 128.48 6.49
 -8 -2 14 166.92 9.19
 8 -2 -14 166.25 8.32
 8 -2 -14 179.42 8.05
 8 -2 -13 307.65 12.53
 8 -2 -13 344.31 12.3
 -8 -2 13 341.52 14.2
 -8 -2 12 71.44 5.75
 8 -2 -12 68.37 4.94
 8 -2 -12 65.84 4.56
 -8 -2 12 71.97 6.49
 -8 -2 11 11.86 2.56
 8 -2 -11 9.67 1.74
 8 -2 -11 16.33 2.05
 -8 -2 11 12.32 2.21
 8 -2 -10 125.51 7
 -8 -2 10 126.01 7.95
 8 -2 -9 312.61 11.86
 -8 -2 9 308.37 12.83
 8 -2 -8 345.91 12.34
 -8 -2 8 336.6 13.02
 8 -2 -7 546.56 16.89
 -8 -2 7 531.65 17.33
 8 -2 -6 77.15 4.52
 -8 -2 6 73.37 4.57
 8 -2 -5 1546.29 39.73
 -8 -2 5 1576.73 39.8
 8 -2 -4 797.39 21.84
 -8 -2 4 796.48 21.73
 8 -2 -3 1934.22 47.4
 -8 -2 3 1924.31 45.12
 -8 -2 3 1913.42 47.24
 8 -2 -2 689.24 18.64
 -8 -2 2 676.78 18.62
 8 -2 -1 319.72 9.8
 -8 -2 1 314.09 10
 8 -2 0 295.77 9.03
 8 -2 0 302.65 9.18
 -8 -2 0 289.44 9.53
 8 -2 1 256.91 7.85
 8 -2 1 266.91 8.4
 8 -2 1 246.39 8.82
 8 -2 2 332.98 8.97
 8 -2 2 320.34 10.02
 8 -2 2 300.03 10.39
 8 -2 2 313.72 8.79
 8 -2 3 593.48 16.77
 8 -2 3 573.95 17.26
 8 -2 3 603.94 15.59
 8 -2 4 281.34 8.59
 8 -2 4 271.34 9.44
 8 -2 4 263.7 9.81
 8 -2 5 281.48 10.14
 8 -2 5 288.46 9.35
 8 -2 6 209.08 8.62
 8 -2 6 217.7 8.16
 8 -2 7 463.16 15.45
 8 -2 8 49.98 4.12
 8 -2 9 899.19 27.07
 8 -2 9 912.55 27.71
 8 -2 9 920.87 28.71
 8 -2 10 355.89 13.98
 8 -2 10 351.78 14.16
 8 -2 10 370.38 15.24
 8 -2 11 539.5 19.05
 8 -2 11 578.69 20.53
 8 -2 12 5.43 1.96
 8 -2 12 5.71 1.82
 8 -2 12 8.09 1.75
 8 -2 13 181.76 9.71
 8 -2 13 201.51 10.17
 8 -2 14 18.17 2.74
 -8 -2 -14 15.06 2.15
 8 -2 14 17.06 2.45
 8 -2 15 11.47 1.9
 -8 -2 -15 10.13 1.53
 8 -2 15 10.33 1.59
 8 -2 16 22.08 2.2
 -8 -2 -16 19.93 1.82
 -8 -2 -17 62.23 2.77
 -8 0 19 24.4 2.28
 8 0 -19 30.74 2.14
 8 0 -19 29.12 1.93
 8 0 -18 321.93 10.22
 8 0 -18 312.85 10.38
 8 0 -17 1.26 0.58
 8 0 -17 2.69 1.02
 8 0 -16 2.67 0.76
 8 0 -16 2.44 1.09
 8 0 -15 8.83 1.67
 8 0 -15 9.71 1.75
 8 0 -14 462.64 16.36
 8 0 -14 499.27 16.4
 8 0 -13 82.48 5.33
 8 0 -13 79.7 5.42
 8 0 -12 1526.67 39.33
 8 0 -12 1435.73 39.47
 -8 0 12 1420.41 42.19
 8 0 -11 279.2 10.67
 -8 0 11 276.48 12.75
 -8 0 10 1163.04 33.81
 -8 0 9 39.65 3.82
 -8 0 8 1961.06 50.47
 -8 0 7 12.93 1.83
 -8 0 6 771.86 21.53
 -8 0 5 1025.65 26.77
 -8 0 4 186.77 6.7
 8 0 -4 189.33 6.96
 8 0 -3 397.54 11.75
 -8 0 3 401.59 11.57
 -8 0 2 98.68 4.16
 8 0 -2 105.26 4.2
 8 0 -1 5.1 0.81
 -8 0 1 4.66 0.77
 8 0 0 2085.29 48.12
 8 0 0 1948.7 49.24
 8 0 0 2049.16 48.81
 8 0 1 1433.79 35.43
 8 0 1 1367.39 36.06
 8 0 2 446.2 12.73
 8 0 3 -0.16 0.47
 8 0 4 1830.94 45.34
 8 0 5 551.83 16.44
 8 0 6 297.66 10.68
 8 0 7 137.66 6.81
 8 0 8 19.06 2.49
 8 0 9 31.95 3.37
 8 0 10 258.4 11.57
 8 0 10 259.04 11.47
 8 0 10 259.79 11.91
 8 0 11 52.32 4.62
 8 0 11 55.97 5.13
 8 0 12 189.37 9.27
 8 0 12 192.09 9.99
 8 0 13 63.85 4.68
 -8 0 -13 64.51 4.56
 8 0 13 69.09 5.39
 -8 0 -14 180.13 7.79
 8 0 14 198 9.12
 8 0 15 3.31 0.92
 8 0 16 178.81 6.99
 -8 0 -16 192.44 6.75
 8 2 -19 87.33 3.81
 -8 2 18 11.99 1.73
 8 2 -18 13.38 1.6
 -8 2 17 226.91 10.39
 8 2 -17 274.45 9.8
 8 2 -16 40.71 3.38
 8 2 -16 43.38 3.45
 8 2 -16 38.09 3.41
 8 2 -15 141.42 7.25
 8 2 -15 141.73 7.26
 8 2 -14 147.83 7.59
 8 2 -14 146.75 7.58
 8 2 -13 304.66 12.17
 8 2 -13 309.28 12.07
 -8 2 12 58.58 5.52
 8 2 -12 56.31 4.46
 8 2 -12 58.9 4.42
 8 2 -11 6.67 1.63
 8 2 -11 5.74 1.34
 -8 2 11 5.77 1.63
 -8 2 9 271.61 10.82
 -8 2 8 298.38 10.99
 -8 2 7 498.21 15.28
 -8 2 6 74.52 4.01
 -8 2 5 1477.78 36.66
 -8 2 4 734.95 19.14
 -8 2 3 1921.71 45.82
 -8 2 2 654.27 16.71
 -8 2 1 385.52 10.58
 8 2 0 297.97 9.59
 -8 2 0 300.5 8.8
 8 2 1 255.46 8.6
 8 2 2 326.18 10.57
 8 2 3 663.69 18.87
 8 2 4 275.31 9.87
 8 2 5 284.14 10.45
 8 2 6 213.91 9.04
 8 2 7 491.09 16.64
 8 2 8 63.07 4.85
 8 2 9 959.36 29.24
 8 2 9 956.63 28.92
 8 2 9 952.6 28.55
 8 2 10 363.95 14.56
 8 2 10 373.7 14.46
 8 2 10 344.83 14.53
 8 2 11 533.69 18.37
 8 2 11 489.55 17.51
 8 2 12 9.6 2.11
 8 2 13 191.7 8.88
 8 2 14 15.41 2.05
 8 4 -17 110.08 5.16
 8 4 -16 12.4 1.79
 8 4 -15 52.93 4.05
 8 4 -14 127.56 6.9
 8 4 -13 11.12 1.9
 8 4 -13 12.48 2.08
 8 4 -12 1295.64 36.02
 8 4 -12 1296.73 35.95
 8 4 -11 14.33 2.37
 8 4 -11 13.85 2.28
 8 4 -10 1322.16 36.59
 8 4 -10 1315.31 36.15
 8 4 1 106.42 5.34
 8 4 2 967.54 26.42
 8 4 3 1235.3 32.96
 8 4 4 263.23 10.27
 8 4 5 37.96 3.42
 8 4 6 354.64 13.35
 8 4 7 23.06 2.93
 8 4 7 23.95 3.1
 8 4 8 13.94 2.38
 8 4 8 12.91 2.21
 8 4 9 258.79 12.06
 8 4 9 258.36 11.77
 8 4 10 372.31 14.92
 8 4 11 248.8 11.57
 8 4 12 28.55 3.3
 8 4 13 9.11 1.71
 8 4 14 384.31 13.22
 8 4 15 3.93 0.83
 8 6 2 255.78 10.36
 8 6 3 245.06 10.19
 8 6 4 52.88 4.27
 8 6 4 57.47 4.8
 8 6 4 55.03 5.29
 8 6 5 180.34 8.76
 8 6 5 182.46 9.37
 8 6 5 182.64 10.3
 8 6 6 82.07 5.67
 8 6 6 79.85 6.04
 8 6 6 75.23 6.53
 8 6 7 162.14 9.04
 8 6 8 89.14 6.52
 8 6 9 948.51 29.24
 8 6 10 75.24 5.75
 8 6 11 344.74 13.68
 8 6 12 43.93 3.89
 8 6 12 38.6 3.67
 8 6 13 50.48 3.74
 8 6 14 166.91 6.76
 8 8 -4 117.82 6.57
 8 8 -3 33.99 3.41
 8 8 -2 470.7 18.46
 8 8 -2 486.94 16.73
 8 8 -1 91.15 6.92
 8 8 -1 93.15 6.08
 8 8 0 385.65 16.26
 8 8 0 395.87 14.87
 8 8 1 42.47 4.44
 8 8 1 39.91 4.02
 8 8 1 41.85 4.63
 8 8 2 168.93 9.31
 8 8 2 192.99 9.58
 8 8 2 184.99 10.45
 8 8 3 322.96 14.46
 8 8 3 323.09 13.34
 8 8 4 114.25 7.4
 8 8 4 111.83 7.94
 8 8 5 38.3 4.13
 8 8 6 6.46 1.74
 8 8 7 153.46 8.61
 8 8 8 79.15 5.81
 8 8 9 47.99 4.22
 8 8 10 51.86 4.11
 8 8 11 89.19 5.08
 8 8 11 86.06 4.93
 8 8 12 136.98 5.84
 8 8 13 75.1 3.4
 8 10 -10 23.8 2.25
 8 10 -5 127.42 6.34
 8 10 -4 346.38 12.52
 8 10 -3 45.01 3.78
 8 10 -2 25.15 2.91
 8 10 -1 210.97 9.49
 8 10 -1 216.03 10.21
 -8 10 1 190.04 8.73
 8 10 0 105.64 6.77
 8 10 0 120.24 6.81
 -8 10 0 99.7 5.98
 8 10 0 109.49 6.74
 8 10 1 87.57 6.07
 8 10 1 97.01 6.2
 8 10 1 88.1 6.07
 8 10 2 90.86 6.06
 8 10 2 103.12 6.39
 8 10 3 20.1 2.77
 8 10 4 67.21 4.97
 8 10 5 27.03 3.02
 8 10 6 33.95 3.31
 8 10 7 222.72 9.13
 8 10 8 31.47 2.39
 8 10 8 34.01 2.86
 8 10 9 142.46 5.39
 8 10 9 163.72 6.38
 8 10 10 145.18 5.4
 8 12 -6 56.79 3.23
 8 12 -5 86.02 4.35
 8 12 -4 12.23 1.66
 8 12 -3 24.95 2.32
 8 12 -3 24.39 1.79
 8 12 -2 28.36 2.45
 8 12 -2 27.82 2.08
 8 12 -1 47.58 3.18
 8 12 -1 48.87 2.97
 8 12 0 35.35 2.59
 8 12 0 43.8 2.8
 8 12 1 9.49 1.34
 8 12 2 131.24 5.4
 8 12 3 67.78 3.48
 8 12 4 27.97 1.93
 9 -11 -9 179.2 6.16
 9 -11 -8 157.66 5.81
 -9 -11 8 131.8 5.85
 9 -11 -7 1.56 0.66
 -9 -11 7 2.2 0.83
 9 -11 -6 126.61 5.51
 9 -11 -5 125.59 5.56
 -9 -11 4 205.16 7.79
 9 -11 -4 195.9 7.44
 9 -11 -4 188.52 8.25
 9 -11 -3 86.89 5.52
 -9 -11 3 93.18 5.09
 -9 -11 2 49.94 3.75
 9 -11 -2 46.27 4.11
 -9 -11 1 95.66 5.55
 9 -11 -1 89.23 5.89
 -9 -11 0 12.16 1.98
 9 -11 0 8.08 1.78
 -9 -11 -1 590.73 18.26
 9 -11 1 543.61 18.63
 -9 -11 -2 142.95 7.11
 9 -11 2 138.28 7.33
 -9 -11 -3 295.61 10.89
 9 -11 3 261.94 10.68
 9 -11 4 84.76 5.01
 9 -11 5 5.84 1.13
 9 -11 6 12.79 1.4
 9 -9 -13 41.09 2.56
 -9 -9 13 42.87 3.19
 -9 -9 12 57.14 4.31
 9 -9 -12 64.7 3.73
 9 -9 -11 51.79 3.63
 -9 -9 11 43.65 4.06
 9 -9 -10 42.19 3.46
 -9 -9 10 40.87 4.11
 9 -9 -9 166.56 7.9
 -9 -9 9 160.65 9.05
 9 -9 -8 17.08 2.49
 -9 -9 8 19.68 3.12
 9 -9 -7 36.68 3.6
 -9 -9 7 35.83 4.2
 9 -9 -6 389.64 14.1
 -9 -9 6 336.59 14.97
 9 -9 -5 166.84 8.27
 -9 -9 5 139.1 8.66
 9 -9 -4 92.1 5.9
 -9 -9 4 75.6 6.06
 9 -9 -3 40.48 3.84
 9 -9 -2 428.62 15.32
 9 -9 -1 116.15 6.59
 9 -9 0 91.34 7.2
 9 -9 1 203.16 11.24
 9 -9 2 237.06 12.32
 -9 -9 -2 255.64 12.22
 -9 -9 -3 40.82 4.44
 9 -9 3 48.03 5.08
 9 -9 3 50.74 5.12
 9 -9 4 402.17 16.48
 -9 -9 -4 368.02 15.42
 9 -9 4 400.83 16.28
 9 -9 5 640.71 21.95
 -9 -9 -5 592.02 20.77
 9 -9 5 589.83 21.14
 9 -9 6 149.1 8.54
 -9 -9 -6 144.14 8.14
 9 -9 6 137.69 7.92
 9 -9 7 943.96 27.91
 9 -9 7 896.38 25.59
 9 -9 7 905.85 26.68
 9 -9 8 37.8 3.54
 9 -9 8 32.06 2.89
 9 -9 8 38.99 3.11
 9 -9 9 222.87 8.32
 9 -9 10 65.82 3.5
 -9 -9 -11 32.28 2.13
 -9 -7 15 13.77 1.88
 9 -7 -15 11.18 1.24
 9 -7 -15 13.95 1.43
 9 -7 -14 60.28 3.67
 -9 -7 14 59.1 4.65
 9 -7 -14 63.33 3.67
 9 -7 -13 225.9 9.05
 -9 -7 13 227.84 10.89
 9 -7 -13 223.93 8.53
 9 -7 -12 50.55 3.62
 -9 -7 12 53.85 5.17
 9 -7 -12 49.55 4.11
 9 -7 -11 51.92 4.37
 -9 -7 11 49.74 5.16
 9 -7 -11 49.67 3.75
 9 -7 -10 65.77 5.11
 9 -7 -10 67.64 4.4
 -9 -7 10 59.01 5.76
 -9 -7 9 407.41 17.14
 9 -7 -9 386.98 15.01
 9 -7 -8 39.29 3.99
 -9 -7 8 38.16 4.58
 9 -7 -7 202.41 9.87
 -9 -7 7 199.31 11.07
 9 -7 -6 3.26 1.05
 -9 -7 6 4.01 1.56
 9 -7 -6 7.64 1.76
 9 -7 -5 126.3 7.96
 9 -7 -5 125.86 7.28
 -9 -7 5 103.92 7.55
 -9 -7 5 118.47 7.28
 9 -7 -4 69.36 5.74
 9 -7 -4 68.39 5.34
 -9 -7 4 69.81 5.17
 -9 -7 4 61.57 5.5
 9 -7 -3 582.34 20.65
 -9 -7 3 594.45 19.29
 9 -7 -3 593.24 19.68
 9 -7 -2 241.92 12.01
 9 -7 -2 240.97 11.26
 -9 -7 2 223.14 9.48
 9 -7 -2 230.76 10.28
 -9 -7 2 240.58 10.05
 -9 -7 1 927.07 27.22
 9 -7 -1 945.58 29.41
 9 -7 -1 1002.71 31.26
 -9 -7 1 1012.63 27.94
 9 -7 -1 978.96 28.46
 9 -7 0 622.23 21.1
 -9 -7 0 607.39 21.53
 9 -7 0 643.42 20.49
 9 -7 1 1028.31 31.22
 9 -7 1 973.09 27.97
 9 -7 2 629.58 22.11
 9 -7 2 536.02 18.78
 9 -7 3 226.61 10.74
 9 -7 3 202.76 9.76
 9 -7 4 193.34 10.74
 9 -7 4 176.54 9.62
 9 -7 4 182.15 10.55
 9 -7 5 39.24 4.52
 9 -7 5 35.59 4.15
 -9 -7 -5 29.86 3.85
 9 -7 5 35.87 4.35
 9 -7 6 33.81 4.13
 9 -7 6 36.87 4.3
 -9 -7 -6 38.5 4.27
 9 -7 6 32.8 3.41
 9 -7 6 35.57 4.2
 -9 -7 -7 262.92 12.35
 9 -7 7 289.89 13.24
 9 -7 7 270.61 12.74
 9 -7 7 273.38 11.41
 9 -7 7 288.6 12.84
 9 -7 8 804.28 26.53
 9 -7 8 816.35 24.73
 -9 -7 -8 778.57 25.59
 9 -7 8 865.15 25.9
 9 -7 8 824.86 26.44
 9 -7 9 129.18 7.58
 9 -7 9 133.38 8.04
 9 -7 9 132.19 7.08
 9 -7 10 295.67 12.57
 9 -7 10 293.96 11.23
 9 -7 11 537.71 18.19
 9 -7 11 545.57 16.76
 9 -7 12 248.01 9.87
 -9 -7 -12 247.05 8.8
 9 -7 12 246.63 8.8
 -9 -7 -13 105.83 4.44
 -9 -7 -13 116.89 4.66
 9 -7 13 108.7 5.19
 9 -7 13 102.93 4.36
 9 -5 -17 26.01 2.04
 -9 -5 17 21.19 1.99
 -9 -5 16 171.17 7.94
 -9 -5 16 170.92 7.88
 9 -5 -15 9.84 1.6
 -9 -5 15 6.83 1.7
 -9 -5 15 8.03 1.76
 -9 -5 14 109.19 7.2
 9 -5 -14 111.82 6
 9 -5 -13 430.1 14.62
 -9 -5 13 437.79 17.22
 9 -5 -12 388.6 13.95
 9 -5 -12 358.72 13.72
 -9 -5 12 407.43 16.71
 -9 -5 11 322.07 14.56
 9 -5 -11 296.62 12.19
 9 -5 -11 305.9 11.96
 -9 -5 10 628.7 22.38
 9 -5 -10 627.15 21.38
 9 -5 -10 592 19.77
 9 -5 -10 592.38 19.17
 -9 -5 9 328.04 14.54
 9 -5 -9 344.85 14.03
 9 -5 -9 325.53 12.96
 9 -5 -9 317.66 12.11
 -9 -5 9 347.06 14.84
 9 -5 -8 321.34 13.31
 9 -5 -8 316.44 12.61
 9 -5 -8 311.35 11.61
 -9 -5 8 335.23 13.92
 -9 -5 8 294.99 13.56
 -9 -5 7 104.81 7.13
 9 -5 -7 115.52 7.09
 -9 -5 7 129.15 7.58
 9 -5 -6 1337.95 38.03
 -9 -5 6 1395.77 38.19
 9 -5 -5 210.34 9.81
 -9 -5 5 231.32 9.84
 9 -5 -4 934.99 28.38
 -9 -5 4 1048.39 28.37
 9 -5 -3 491.79 16.76
 -9 -5 3 501.24 14.97
 -9 -5 3 522.49 16.38
 -9 -5 2 267.16 9.27
 9 -5 -2 251.84 10.58
 9 -5 -1 340.12 12.7
 -9 -5 1 369.31 12.43
 9 -5 0 370.13 13.29
 -9 -5 0 417.95 13.38
 9 -5 1 332.29 11.94
 -9 -5 -1 347.04 11.98
 9 -5 2 473.76 16.27
 -9 -5 -2 522.98 16.14
 -9 -5 -3 436.78 14.31
 9 -5 3 389.24 14.24
 9 -5 4 1475.17 39.89
 9 -5 4 1386.34 39.78
 -9 -5 -5 41.53 3.69
 9 -5 5 40.12 3.64
 9 -5 5 35.19 3.45
 9 -5 5 40.11 3.98
 9 -5 5 37.09 4.15
 9 -5 5 39.91 4.42
 -9 -5 -6 305.17 12.02
 9 -5 6 290.54 11.78
 9 -5 6 305.45 12.55
 9 -5 6 286.35 12.92
 -9 -5 -6 262.34 12.2
 9 -5 6 280.49 13.2
 9 -5 6 269.57 12.06
 9 -5 6 295.95 13.26
 9 -5 7 78.6 5.52
 9 -5 7 79.29 5.86
 9 -5 7 74.25 5.86
 -9 -5 -7 60.17 5.24
 9 -5 7 74.7 5.74
 9 -5 7 85.99 6.32
 9 -5 8 509.31 20.16
 9 -5 8 542.1 19.14
 9 -5 9 195.63 11.02
 9 -5 9 206.68 10.29
 9 -5 10 130.38 8.5
 9 -5 10 113.4 7.22
 9 -5 11 111.18 7.62
 9 -5 11 100.16 6.59
 9 -5 12 110.82 7.14
 9 -5 12 115.24 6.78
 9 -5 13 118.51 6.79
 9 -5 13 121.22 6.43
 -9 -5 -13 108.65 5.31
 9 -5 14 63.16 4.02
 9 -5 14 60.57 4.1
 -9 -5 -14 61.73 3.79
 9 -5 15 50.64 3.05
 -9 -5 -15 58.05 3.02
 9 -5 15 58.57 3.23
 -9 -3 18 9.98 1.6
 9 -3 -18 9.87 1.27
 -9 -3 17 42.91 3.94
 9 -3 -17 42.99 3.13
 9 -3 -17 43.3 2.72
 9 -3 -16 177.51 7.74
 9 -3 -16 165.93 6.9
 -9 -3 15 13.82 2.36
 9 -3 -15 19.79 2.23
 9 -3 -15 19.83 2.48
 -9 -3 14 88.17 6.59
 9 -3 -14 92.34 5.2
 9 -3 -14 89.99 5.77
 -9 -3 13 534.22 19.35
 9 -3 -13 492.16 17.07
 9 -3 -13 498.22 16.08
 9 -3 -12 910.01 26.91
 -9 -3 12 922.54 29.17
 9 -3 -11 728.8 23.19
 -9 -3 11 714.8 24.02
 -9 -3 11 729.43 25.21
 9 -3 -11 691.41 21.81
 9 -3 -10 36.02 3.71
 -9 -3 10 33.77 3.84
 9 -3 -10 32.45 3.18
 -9 -3 10 32.75 4.06
 9 -3 -9 768.62 23.59
 -9 -3 9 750.04 24.71
 9 -3 -8 272.18 11.12
 -9 -3 8 272.68 11.85
 9 -3 -7 256.92 10.47
 -9 -3 7 271.32 11.07
 9 -3 -6 21.38 2.52
 -9 -3 6 21.66 2.56
 9 -3 -5 370.04 12.89
 -9 -3 5 394.46 13.14
 9 -3 -4 812.23 23.76
 -9 -3 4 898.53 24.02
 9 -3 -3 735.6 21.65
 -9 -3 3 826.17 21.97
 9 -3 -2 586.49 17.44
 -9 -3 2 625.6 17.66
 9 -3 -1 1295.38 33.47
 -9 -3 1 1329.54 33.87
 9 -3 0 107.44 4.92
 -9 -3 0 115.79 5.38
 9 -3 1 1152.13 28.88
 9 -3 1 1112.47 29.48
 -9 -3 -1 1162.61 30.02
 9 -3 1 1101.83 30.16
 9 -3 2 179.21 7.2
 9 -3 2 181.91 7.68
 9 -3 3 166.35 7
 9 -3 3 173.73 7.56
 9 -3 4 125.07 6.03
 9 -3 4 121.7 6.27
 9 -3 5 30.37 2.84
 9 -3 6 87.78 5.33
 9 -3 7 39.42 3.59
 9 -3 8 180.4 8.75
 9 -3 8 175.15 9.16
 9 -3 8 178.55 9.55
 9 -3 9 459.68 16.67
 9 -3 9 472.99 17.27
 9 -3 9 472.66 17.87
 9 -3 10 187.49 9.53
 9 -3 10 179.94 10.35
 9 -3 10 188.97 10.18
 9 -3 11 665.99 22.33
 9 -3 11 712.38 24.19
 9 -3 11 706.18 23.62
 9 -3 12 106.91 7.53
 9 -3 12 118.09 7.48
 9 -3 13 85.03 6.07
 9 -3 13 96.17 6.27
 9 -3 14 99.19 6
 -9 -3 -14 109.66 5.79
 9 -3 14 110.65 6.3
 9 -3 15 39.8 3.02
 9 -3 15 49.8 3.58
 -9 -3 -15 50.25 3.21
 -9 -3 -16 47.45 2.56
 9 -3 16 51.15 3.02
 -9 -3 -16 46.7 2.59
 9 -1 -19 141.84 5.16
 9 -1 -19 139.21 4.94
 -9 -1 19 129 5.82
 9 -1 -18 110.23 5.04
 9 -1 -18 112.07 4.94
 9 -1 -17 10.19 1.64
 9 -1 -17 10.57 1.58
 9 -1 -16 435.34 14.2
 9 -1 -16 411.19 14.37
 9 -1 -15 20.88 2.61
 9 -1 -15 21.7 2.56
 9 -1 -14 311.25 12.4
 9 -1 -14 332.04 12.19
 9 -1 -13 6.58 1.58
 -9 -1 13 5.67 1.59
 9 -1 -13 6.9 1.5
 9 -1 -12 540.13 18.28
 9 -1 -12 584.27 18.04
 -9 -1 12 551 21.09
 9 -1 -11 196.32 8.95
 -9 -1 11 210.43 11.01
 9 -1 -11 207.45 8.68
 -9 -1 10 26.56 3.47
 -9 -1 9 772.48 24.4
 9 -1 -8 263.73 10.31
 -9 -1 8 259.78 10.82
 9 -1 -7 831.38 24
 -9 -1 7 871.84 24.7
 9 -1 -6 1391.49 35.96
 -9 -1 6 1376.07 36.17
 9 -1 -5 103.82 5.06
 -9 -1 5 102.9 5.1
 9 -1 -4 1116.78 29.67
 -9 -1 4 1170.57 29.74
 9 -1 -3 910.69 23.7
 -9 -1 3 882.05 23.7
 9 -1 -2 2648.04 63.03
 -9 -1 2 2613.39 63.22
 9 -1 -1 1330.51 32.47
 9 -1 -1 1304.59 33.18
 -9 -1 1 1294.41 33.08
 9 -1 0 406.33 11.3
 9 -1 0 420.98 11.63
 -9 -1 0 397.54 12.34
 9 -1 0 411.36 12.51
 9 -1 1 1349.91 33.23
 9 -1 1 1326.71 34.32
 9 -1 1 1350.28 32.9
 9 -1 2 1257.68 31.58
 9 -1 2 1319.24 32.17
 9 -1 2 1270.44 33.16
 9 -1 3 145.42 5.54
 9 -1 3 97.52 4.57
 9 -1 4 1008.38 25.78
 9 -1 4 954.91 26.06
 9 -1 5 85.23 4.48
 9 -1 6 966.71 26.33
 9 -1 7 266.17 10.26
 9 -1 8 117.71 6.39
 9 -1 9 70.17 5.47
 9 -1 9 72.91 5.83
 9 -1 9 69.6 5.62
 9 -1 10 49.62 4.6
 9 -1 10 48.89 4.95
 9 -1 10 53.56 4.91
 9 -1 11 127.12 7.9
 9 -1 11 117.54 7.24
 9 -1 11 124.93 7.94
 9 -1 12 460.65 16.86
 9 -1 12 491.64 17.77
 9 -1 12 499.58 18.02
 9 -1 13 164.34 8.04
 9 -1 13 164.69 8.67
 -9 -1 -14 102.56 5.55
 9 -1 14 111.76 6.47
 -9 -1 -15 47.92 3.09
 9 -1 15 53.32 3.79
 9 -1 16 136.87 5.65
 -9 -1 -16 141.33 5.29
 9 1 -19 145.29 5.37
 -9 1 18 90.32 5.44
 9 1 -18 102.79 4.87
 9 1 -18 98.25 4.51
 9 1 -18 100.07 4.5
 9 1 -17 10.8 1.65
 9 1 -17 10.46 1.68
 9 1 -17 11.86 1.74
 9 1 -16 414.31 14.03
 9 1 -16 402.29 13.97
 9 1 -15 22.39 2.67
 9 1 -15 23.08 2.78
 9 1 -14 324.14 12.92
 9 1 -14 359.86 13.07
 9 1 -13 10.93 1.86
 9 1 -13 11.1 1.92
 -9 1 12 523.02 20.31
 9 1 -12 546.78 18.25
 9 1 -12 577.71 18.16
 9 1 -11 198.36 9.04
 9 1 -11 212.01 8.97
 -9 1 11 192.08 10.06
 -9 1 10 28.98 3.4
 -9 1 9 789.67 24.02
 -9 1 8 263.08 10.47
 -9 1 7 808.99 23.06
 -9 1 6 1280 33.28
 -9 1 5 107.05 4.91
 9 1 -4 1162.2 27.98
 -9 1 4 1095.37 28.69
 9 1 -3 909.25 23.26
 -9 1 3 938.95 23.71
 9 1 -2 2651.38 63.03
 -9 1 2 2650.53 62.99
 -9 1 1 1265.12 31.43
 -9 1 0 410.5 12.05
 9 1 0 419.4 10.74
 9 1 0 407.89 12.23
 9 1 1 1282.36 30.74
 9 1 1 1243.68 32.06
 9 1 2 1254.43 32
 9 1 3 116.23 5.37
 9 1 4 1066.48 28.47
 9 1 5 82.6 4.74
 9 1 6 914.03 25.92
 9 1 7 264.81 10.77
 9 1 8 123.13 6.93
 9 1 9 80.9 6.03
 9 1 9 82.48 5.72
 9 1 9 84.5 5.83
 9 1 10 40.85 4.19
 9 1 10 40.69 4.01
 9 1 11 118.56 6.62
 9 1 11 116.06 7.02
 9 1 11 111.55 7.01
 9 1 12 493.44 17.03
 9 1 12 453.11 15.8
 9 1 12 498.02 17.08
 9 1 13 162.41 7.94
 9 1 13 165.7 7.85
 9 1 13 157.9 7.31
 9 3 -17 41.91 3.1
 9 3 -16 176.2 7.82
 9 3 -15 18.34 2.39
 9 3 -15 16.78 2.26
 9 3 -14 73.98 5.11
 9 3 -14 69.35 4.99
 9 3 -14 75.93 4.92
 9 3 -13 477.29 17.08
 9 3 -13 524.06 16.99
 9 3 -13 501.64 17.12
 9 3 -12 881.76 25.69
 9 3 -12 855.32 25.72
 9 3 -12 842.44 25.93
 9 3 -11 655.91 20.77
 9 3 -11 674.83 20.79
 9 3 -11 643.53 21.01
 9 3 -10 37.31 3.49
 9 3 -10 27.15 3.1
 -9 3 9 710.77 22.28
 -9 3 8 257.55 10.36
 9 3 0 139.53 6.15
 9 3 1 1194.39 31.3
 9 3 2 157.9 6.79
 9 3 3 217.63 8.63
 9 3 4 113.69 5.95
 9 3 5 25.01 2.75
 9 3 6 85.56 5.51
 9 3 7 32.58 3.4
 9 3 8 189.64 9.41
 9 3 8 189.11 9.42
 9 3 8 193.13 10.18
 9 3 9 493.85 17.95
 9 3 9 495.1 18.47
 9 3 9 487.47 17.66
 9 3 10 223.01 10.8
 9 3 10 210.73 10.37
 9 3 11 781.85 24.68
 9 3 12 117.78 6.85
 9 3 13 83.62 5.29
 9 3 14 110.62 5.63
 9 5 -14 107.85 6.03
 9 5 -13 418.74 14.9
 9 5 -12 340.36 13.12
 9 5 -11 275.38 11.55
 9 5 -10 594.5 19.57
 9 5 -9 281.56 11.59
 9 5 -8 318.95 12.48
 9 5 2 503.53 16.4
 9 5 3 427.17 14.73
 9 5 4 1470.84 39.52
 9 5 5 36.34 3.55
 9 5 5 33.38 3.61
 9 5 5 45 4.61
 9 5 6 305.44 12.77
 9 5 6 329.9 14.39
 9 5 7 75.38 5.62
 9 5 7 83.35 6.07
 9 5 8 541.66 19.36
 9 5 9 193.6 10.16
 9 5 9 185.69 9.78
 9 5 10 113.84 7.15
 9 5 10 122.88 7.44
 9 5 11 99.3 6.41
 9 5 12 106.19 6.34
 9 5 13 129.68 6.54
 9 5 14 59.13 3.66
 9 7 0 595.7 21.66
 9 7 0 585.82 19.23
 9 7 1 1016.93 32.02
 9 7 1 1002.82 30.6
 9 7 1 1014.17 29.63
 9 7 2 488.88 18.56
 9 7 2 536.58 18.3
 9 7 2 542.26 20.22
 9 7 3 191.22 9.63
 9 7 3 182.1 9.74
 9 7 3 214.33 11.34
 9 7 4 188.59 9.6
 9 7 4 178.42 9.49
 9 7 4 181.1 10.58
 9 7 5 28.2 3.9
 9 7 5 27.22 3.45
 9 7 6 27.02 3.48
 9 7 7 299.23 13.01
 9 7 8 858.82 26.96
 9 7 9 164.47 8.64
 9 7 10 315.86 12.43
 9 7 11 606.52 19.04
 9 7 12 244.37 9.28
 9 7 13 136.4 5.62
 9 9 -11 40.74 2.96
 9 9 -10 43.78 3.48
 9 9 -6 343.77 13.99
 9 9 -5 152.83 8.65
 9 9 -4 58.42 5.21
 9 9 -3 41.38 4.36
 9 9 -3 37.99 3.51
 9 9 -2 432.2 17.08
 9 9 -2 434.9 15.45
 9 9 -1 111.54 7.38
 9 9 -1 104.7 6.46
 9 9 -1 108.22 7.43
 9 9 0 88.06 6.49
 9 9 0 102.63 6.46
 9 9 0 84.67 6.61
 9 9 1 182.78 9.66
 9 9 1 201.46 9.65
 9 9 1 190.25 10.35
 9 9 2 238.47 11.24
 9 9 2 251.86 11.15
 9 9 2 245.06 11.95
 9 9 3 47.23 4.5
 9 9 3 48.5 4.43
 9 9 3 54.35 5.15
 9 9 4 400.21 15.21
 9 9 5 656.53 21.45
 9 9 6 148.48 7.97
 9 9 7 951.11 27.7
 9 9 8 37.02 3.34
 9 9 9 243.81 9.38
 9 9 10 72.95 4.1
 9 9 10 75.74 3.96
 9 9 11 35.92 2.2
 9 11 -9 153.18 5.68
 9 11 -8 170.62 6.75
 9 11 -7 4.72 1.18
 9 11 -6 135.08 6.5
 9 11 -5 145.93 7.03
 9 11 -4 210.55 9.09
 9 11 -3 88.7 5.56
 9 11 -3 91.84 4.69
 9 11 -2 52.84 4.16
 9 11 -2 48.46 3.43
 9 11 -1 67.66 4.69
 9 11 -1 68.21 4.22
 9 11 0 5.27 1.4
 9 11 0 9.23 1.59
 9 11 1 500.56 16.39
 9 11 1 553.91 16.49
 9 11 2 137.58 6.46
 -9 11 -2 136.87 5.8
 9 11 3 275.09 9.95
 -9 11 -3 268.72 9.11
 9 11 4 86.65 4.64
 -9 11 -4 83.85 4.08
 -9 11 -5 6.25 0.99
 9 11 5 5.6 1.06
 9 11 6 14.62 1.53
 -9 11 -6 12.86 1.27
 9 11 7 30.48 2.03
 10 -12 -2 11.7 1.3
 10 -12 -1 53.22 3.14
 10 -12 0 6.99 1.1
 10 -12 1 74.34 3.73
 10 -12 2 135.35 5.23
 10 -10 -11 67.53 3.37
 -10 -10 11 56.79 3.55
 10 -10 -10 13.97 1.63
 -10 -10 10 12.5 1.76
 10 -10 -9 34.33 2.73
 -10 -10 9 27.55 2.86
 10 -10 -8 18.49 2.11
 -10 -10 8 14.53 2.21
 10 -10 -7 44.08 3.43
 -10 -10 7 42.54 3.81
 -10 -10 6 13.48 2.15
 10 -10 -6 17.61 2.2
 -10 -10 6 14.92 2.02
 10 -10 -5 167.54 7.54
 10 -10 -5 156.38 7.75
 10 -10 -4 20.03 2.38
 10 -10 -4 18.15 2.61
 -10 -10 3 241.35 10.54
 10 -10 -3 231.15 9.46
 10 -10 -3 231.65 10.82
 10 -10 -2 30.22 2.9
 -10 -10 2 37.05 3.75
 10 -10 -2 34.7 3.9
 -10 -10 1 176.04 8.99
 10 -10 -1 162.18 9.1
 -10 -10 0 251.98 11.26
 10 -10 0 237.29 11.43
 -10 -10 -1 100.12 6.53
 10 -10 1 90.71 6.57
 -10 -10 -2 84.13 5.85
 10 -10 2 80.52 6.01
 -10 -10 -3 84.13 5.83
 10 -10 3 83.64 5.92
 -10 -10 -4 93.75 5.92
 10 -10 4 90.48 5.89
 -10 -10 -5 95.1 5.74
 10 -10 5 86.68 5.45
 10 -10 6 145.94 6.74
 10 -10 7 59.48 3.42
 -10 -10 -9 217.59 6.83
 10 -8 -14 14.32 1.4
 -10 -8 14 16.09 1.92
 10 -8 -13 299.21 9.98
 -10 -8 13 292.45 11.56
 10 -8 -12 318.3 11.35
 -10 -8 12 331.41 13.24
 10 -8 -11 215.53 9.12
 -10 -8 11 221.62 10.87
 10 -8 -10 58.27 4.44
 -10 -8 10 54.69 5.2
 10 -8 -9 86.19 5.7
 -10 -8 9 88.44 6.81
 -10 -8 8 69.84 6.12
 10 -8 -8 74.05 5.4
 10 -8 -7 8.83 1.96
 -10 -8 7 6.11 1.82
 -10 -8 6 40.76 4.56
 10 -8 -6 37.43 3.89
 -10 -8 5 7.39 1.76
 10 -8 -5 10.25 2.02
 10 -8 -5 9.07 2.09
 10 -8 -4 237.68 10.73
 -10 -8 4 228.95 11.54
 10 -8 -3 79.08 5.66
 10 -8 -2 7.06 1.66
 10 -8 -1 115.48 6.83
 10 -8 0 3.49 1.67
 10 -8 0 1.69 0.92
 10 -8 1 25.59 2.98
 10 -8 1 24.57 3.72
 10 -8 2 411.19 17.23
 10 -8 2 381.92 16.79
 10 -8 3 81.8 6.74
 -10 -8 -3 73.68 6.22
 10 -8 3 80.18 6.68
 10 -8 4 35.07 4.34
 10 -8 4 30.88 3.45
 -10 -8 -4 28.38 3.75
 10 -8 4 28.04 3.89
 10 -8 5 26.62 3.68
 -10 -8 -5 25.47 3.44
 10 -8 5 23.51 3.07
 10 -8 5 24.77 3.58
 10 -8 6 120.25 7.81
 10 -8 6 103.36 6.66
 -10 -8 -6 109.25 7.11
 10 -8 6 110.83 7.33
 10 -8 7 58.23 5.08
 10 -8 7 54.6 4.56
 -10 -8 -7 51.93 4.73
 10 -8 7 60.7 4.86
 10 -8 8 68.19 5.08
 10 -8 8 72.35 5.09
 10 -8 8 70.66 4.77
 10 -8 9 4.98 1.24
 10 -8 10 25.81 2.59
 -10 -8 -10 24.68 2.13
 10 -8 11 102.12 4.96
 -10 -8 -11 104.3 4.26
 10 -8 12 6.78 0.96
 -10 -8 -12 6.55 0.83
 -10 -6 16 33.8 2.69
 10 -6 -16 34.13 2.16
 -10 -6 15 17.86 2.37
 10 -6 -15 16.73 1.82
 10 -6 -14 232.13 8.71
 10 -6 -14 214.67 8.37
 -10 -6 14 221.6 10.44
 -10 -6 13 54.38 5.07
 10 -6 -13 46.41 3.68
 10 -6 -13 54.01 3.83
 10 -6 -12 122.79 6.8
 -10 -6 12 138.39 8.73
 10 -6 -12 137.75 6.77
 10 -6 -11 200.55 8.72
 10 -6 -11 194.34 9.26
 -10 -6 11 206.94 11.21
 10 -6 -10 15.27 2.43
 -10 -6 10 17.54 3.22
 10 -6 -10 17.65 2.24
 10 -6 -9 35.78 3.15
 10 -6 -9 29.26 3.4
 -10 -6 9 31.28 4.08
 -10 -6 8 474.02 18.83
 10 -6 -8 492.35 17.37
 10 -6 -7 132.47 8.12
 -10 -6 7 126.12 8.31
 10 -6 -7 135.6 7.69
 -10 -6 7 138.15 8.39
 10 -6 -6 169.08 9.12
 10 -6 -6 148.85 8.14
 -10 -6 6 169.33 9.09
 -10 -6 6 150.54 9.09
 10 -6 -5 550.17 19.08
 -10 -6 5 557.02 18.75
 10 -6 -5 555.98 18.43
 10 -6 -4 137.88 7.8
 10 -6 -4 128.88 7.26
 -10 -6 4 136.15 7.39
 10 -6 -3 335.78 13.44
 10 -6 -3 326.43 13.02
 -10 -6 3 351.64 13.02
 10 -6 -2 221.54 10.23
 -10 -6 2 235.33 9.9
 -10 -6 1 122.62 6.01
 10 -6 -1 117.71 6.88
 -10 -6 1 124.38 6.63
 10 -6 -1 121.86 7.96
 10 -6 0 16.24 2.32
 -10 -6 0 22.32 2.59
 10 -6 0 17.84 2.91
 10 -6 1 35.53 3.58
 -10 -6 -1 33.81 3.22
 10 -6 1 41.55 4.45
 10 -6 2 80.19 5.62
 -10 -6 -2 90.17 5.51
 10 -6 2 86.57 5.73
 10 -6 2 99.35 7.12
 10 -6 2 85.81 6.04
 10 -6 3 210.84 10.02
 -10 -6 -3 240.02 10
 10 -6 3 243.99 11.95
 10 -6 3 233.88 10.15
 10 -6 3 232.31 11.14
 10 -6 3 226.55 11.8
 -10 -6 -4 153.86 7.7
 10 -6 4 135.08 7.61
 10 -6 4 146.36 8.94
 10 -6 4 136.32 8.4
 10 -6 4 141.69 7.69
 10 -6 4 158.58 9.47
 -10 -6 -5 438.4 17.69
 10 -6 5 523.86 19.16
 10 -6 5 470.69 18.39
 10 -6 5 479.21 17.08
 10 -6 5 492.41 18.94
 10 -6 6 311.69 14.11
 10 -6 6 331.51 14.22
 10 -6 6 303.75 12.7
 -10 -6 -6 275.48 13.01
 10 -6 6 328.83 14.29
 10 -6 7 38.88 4.31
 -10 -6 -7 38.66 4.18
 10 -6 7 35.5 4.3
 10 -6 7 43.24 4.09
 10 -6 7 40.35 4.37
 -10 -6 -8 136.49 7.93
 10 -6 8 147.14 8.35
 10 -6 8 145.9 9.04
 10 -6 8 143.19 8.01
 10 -6 8 149.03 8.3
 10 -6 9 117.12 7
 10 -6 9 122.25 7.94
 10 -6 10 228.13 10.11
 10 -6 10 220.71 10.88
 10 -6 11 107.96 6.8
 10 -6 11 106.9 6.09
 10 -6 12 261.24 10.68
 10 -6 12 267.15 10.07
 10 -6 13 68.25 4.22
 -10 -6 -13 67.27 3.77
 -10 -6 -13 64.02 3.26
 10 -6 13 73.68 4
 -10 -6 -14 116.71 4.46
 10 -6 14 111.94 4.45
 10 -6 14 111.55 4.73
 10 -4 -18 28.93 1.94
 10 -4 -18 27.66 1.91
 -10 -4 17 8.88 1.56
 10 -4 -17 10.88 1.42
 -10 -4 16 21.75 2.51
 10 -4 -16 26.81 2.51
 -10 -4 16 19.81 2.68
 10 -4 -15 73.27 4.7
 -10 -4 15 72.86 5.49
 10 -4 -14 201.02 8.9
 -10 -4 14 199.57 10.39
 -10 -4 13 315.56 14.03
 10 -4 -13 300.13 11.83
 10 -4 -12 55.35 4.38
 10 -4 -12 51.77 4.11
 -10 -4 12 57.87 5.51
 10 -4 -11 821.11 24.49
 -10 -4 11 842.84 27.33
 10 -4 -11 799.27 24.34
 10 -4 -10 182.94 9.33
 10 -4 -10 152 7.97
 10 -4 -10 167.14 8.02
 -10 -4 10 188.77 10.53
 -10 -4 10 176.61 9.83
 10 -4 -9 116.46 7.15
 10 -4 -9 115.53 6.28
 10 -4 -9 116.08 6.54
 -10 -4 9 113.44 7.73
 -10 -4 9 116.71 7.64
 10 -4 -8 194.59 9.63
 -10 -4 8 190.43 9.96
 -10 -4 8 214.87 10.5
 10 -4 -7 48.06 4.22
 -10 -4 7 58.89 4.83
 10 -4 -6 60.71 4.66
 -10 -4 6 75.8 5.24
 10 -4 -5 187.63 8.67
 -10 -4 5 196.48 8.85
 10 -4 -4 71.26 4.8
 -10 -4 4 79.59 4.97
 10 -4 -3 21.01 2.39
 -10 -4 3 22.91 2.5
 10 -4 -2 435.83 14.72
 -10 -4 2 493.8 15.24
 10 -4 -1 218.68 8.78
 -10 -4 1 242.54 9.19
 10 -4 0 355.95 12.01
 -10 -4 0 381.74 12.7
 10 -4 1 101.2 5.8
 -10 -4 -1 109.83 5.74
 10 -4 2 326.05 11.55
 -10 -4 -2 339.31 11.92
 10 -4 2 301.38 11.79
 10 -4 3 175.73 7.84
 -10 -4 -3 189.89 8.37
 10 -4 3 164.84 8.04
 -10 -4 -4 39.88 3.57
 10 -4 4 35.06 3.23
 10 -4 4 31.75 3.26
 10 -4 5 35.03 3.31
 10 -4 6 9.32 1.93
 10 -4 6 5.21 1.29
 10 -4 6 6.53 1.95
 10 -4 6 6.18 1.66
 10 -4 6 9.93 2.29
 10 -4 6 7.19 1.89
 10 -4 7 69.59 5.07
 10 -4 7 68.18 5.36
 10 -4 7 63.83 5.78
 10 -4 7 56.81 5
 10 -4 7 67.24 5.44
 10 -4 8 452.55 16.97
 10 -4 8 480.36 18.73
 10 -4 8 442.49 17.19
 10 -4 9 215.2 10.47
 10 -4 9 220.79 11.61
 10 -4 9 213.05 10.73
 10 -4 10 143.33 8.16
 10 -4 10 149.25 9.18
 10 -4 10 143.41 8.38
 10 -4 11 75.39 5.74
 10 -4 11 75.57 6.22
 10 -4 12 107.56 7.01
 10 -4 12 107.53 6.68
 10 -4 13 206.87 9.47
 10 -4 13 212.63 9.29
 10 -4 14 9.18 1.51
 10 -4 14 8.03 1.47
 -10 -4 -14 7.12 1.34
 10 -4 15 13.31 1.41
 -10 -4 -15 17.82 1.63
 10 -4 15 17.93 1.78
 10 -2 -19 135.85 4.71
 -10 -2 19 116.94 5.08
 -10 -2 18 248.91 10.09
 10 -2 -18 248.49 8.14
 10 -2 -18 288.31 9.28
 10 -2 -18 277.68 9.01
 10 -2 -17 147.32 6.54
 10 -2 -17 142.07 5.97
 10 -2 -16 8.76 1.6
 10 -2 -16 9.08 1.49
 10 -2 -15 192.02 8.7
 -10 -2 15 179.82 9.24
 10 -2 -15 194.21 8.15
 -10 -2 14 26.41 3.37
 10 -2 -14 23.52 2.82
 10 -2 -14 29.15 2.87
 -10 -2 13 163.11 9.18
 10 -2 -13 162.24 7.59
 10 -2 -13 152.14 7.91
 -10 -2 12 644.25 22.02
 10 -2 -12 617.73 20.1
 10 -2 -12 629.45 19.31
 10 -2 -11 203.28 9.24
 -10 -2 11 213.53 11.48
 10 -2 -11 207.97 8.73
 10 -2 -10 93.4 5.61
 -10 -2 10 97.49 7.04
 10 -2 -9 15.77 2.32
 -10 -2 9 14.06 2.5
 10 -2 -8 147.59 7.41
 -10 -2 8 148.68 8.07
 10 -2 -7 649.66 20.1
 -10 -2 7 667.16 20.8
 10 -2 -6 44.73 3.53
 -10 -2 6 44.89 3.64
 10 -2 -5 1289.55 35.39
 -10 -2 5 1415.91 35.82
 10 -2 -4 629.75 18.74
 -10 -2 4 668.99 19.07
 10 -2 -3 1519.57 39.48
 -10 -2 3 1609.25 39.91
 10 -2 -2 4.26 0.93
 -10 -2 2 4.87 1.02
 10 -2 -1 12.22 1.42
 10 -2 -1 12.44 1.68
 -10 -2 1 10.77 1.51
 10 -2 0 922.81 23.66
 -10 -2 0 899.78 24.82
 10 -2 0 927.76 25.18
 -10 -2 -1 106.18 5.36
 10 -2 1 106.54 4.89
 10 -2 1 113.33 5.59
 10 -2 2 10.31 1.4
 10 -2 2 12.91 1.83
 10 -2 3 1046.1 27.24
 10 -2 3 981.82 28.02
 10 -2 4 54.5 3.7
 10 -2 5 235.93 9.3
 10 -2 6 668.35 20.33
 10 -2 7 386.93 14.06
 10 -2 7 379.88 15.01
 10 -2 7 424.24 16.53
 10 -2 7 398.51 15.23
 10 -2 8 94.25 7.19
 10 -2 8 90.96 5.91
 10 -2 8 90.48 6.32
 10 -2 8 94.15 6.91
 10 -2 8 94.59 6.54
 10 -2 9 288.57 12.09
 10 -2 9 290 12.62
 10 -2 9 298.3 13.54
 10 -2 9 286.9 12.79
 10 -2 10 222.87 10.79
 10 -2 10 242.66 11.79
 10 -2 10 234.91 11.38
 10 -2 11 45.52 4.3
 10 -2 11 42.58 4.6
 10 -2 11 47.51 4.61
 10 -2 12 47.43 4.18
 10 -2 12 46.53 4.51
 10 -2 12 46.38 4.42
 10 -2 13 1.76 1
 10 -2 13 1.94 0.9
 -10 -2 -14 175.82 7.39
 10 -2 14 162.83 7.29
 10 -2 14 176.2 8.02
 -10 -2 -15 128.21 5.39
 10 -2 15 137.06 6.1
 10 -2 16 150.69 5.48
 -10 -2 -16 152.52 5.12
 -10 0 19 73.75 3.84
 -10 0 18 1.4 0.67
 10 0 -18 2.67 0.85
 10 0 -18 2.19 0.72
 10 0 -18 1.27 0.61
 10 0 -17 122.41 5.88
 10 0 -17 123.67 6
 10 0 -17 123.99 6.12
 10 0 -16 300.06 11.52
 10 0 -16 327.02 11.6
 10 0 -15 220.24 9.77
 10 0 -15 238.54 9.77
 10 0 -14 23.96 2.81
 10 0 -14 27.21 3.02
 10 0 -13 8.55 1.61
 10 0 -13 6.71 1.38
 10 0 -12 152.72 7.83
 10 0 -12 154.68 7.57
 -10 0 12 136.26 8.94
 -10 0 11 18.98 3.11
 10 0 -11 23.96 2.88
 10 0 -11 24.34 2.73
 -10 0 10 1481.73 41.65
 -10 0 9 653.25 21.34
 -10 0 8 770.04 23.34
 -10 0 7 511.27 16.56
 -10 0 6 455.62 14.59
 10 0 -5 202.02 6.91
 -10 0 5 190.82 7.63
 10 0 -4 157.82 5.91
 -10 0 4 156.07 6.4
 10 0 -3 718.99 19.29
 -10 0 3 713.61 19.62
 10 0 -2 1886.36 45.83
 -10 0 2 1846.27 45.83
 -10 0 1 915.45 24.6
 10 0 -1 962.65 24.91
 10 0 0 892.39 21.86
 -10 0 0 849.31 23.18
 10 0 0 842.58 23.31
 10 0 1 103.53 4.56
 10 0 1 106.28 4.21
 10 0 2 2430.47 58.07
 10 0 2 2419.05 58.54
 10 0 3 557.18 16.02
 10 0 3 577.27 16.42
 10 0 4 531.31 15.81
 10 0 5 479.37 15.1
 10 0 6 289.83 10.76
 10 0 7 187.46 8.44
 10 0 8 585.79 18.9
 10 0 8 573 20.24
 10 0 8 607.31 21.26
 10 0 8 586.41 19.84
 10 0 9 32.15 3.34
 10 0 9 33.06 3.84
 10 0 9 34.55 3.77
 10 0 10 13.46 2.36
 10 0 10 13.26 2.46
 10 0 11 257.12 11.7
 10 0 11 277.84 12.03
 10 0 12 201.99 9.49
 10 0 12 192.37 9.42
 10 0 13 381.54 13.45
 -10 0 -13 352.01 12.42
 10 0 13 378.52 13.75
 10 0 14 270.97 9.63
 10 0 14 241.58 9.71
 10 0 15 9.46 1.34
 -10 0 -15 8.67 1.15
 -10 2 18 209.1 8.31
 10 2 -18 263.02 8.43
 10 2 -17 143.4 6.19
 10 2 -17 152.56 6.62
 10 2 -17 141.78 6.03
 10 2 -16 7.59 1.27
 10 2 -16 5.55 1.22
 10 2 -16 6.56 1.51
 10 2 -15 218.11 9.39
 10 2 -15 234.62 9.73
 10 2 -15 225.24 9.68
 10 2 -14 27.87 3.14
 10 2 -14 28.43 3.12
 10 2 -14 26.29 3
 10 2 -13 143.27 7.76
 10 2 -13 154.7 7.82
 10 2 -12 596.69 20.1
 10 2 -12 643.8 20.08
 -10 2 11 189.4 10.23
 10 2 -11 210.67 9.26
 10 2 -11 192.93 9.22
 10 2 -10 97.4 6
 10 2 -10 98.82 5.86
 -10 2 6 46.83 3.28
 -10 2 5 1455.88 36.67
 -10 2 4 628.23 17.16
 -10 2 3 1591.42 38.98
 -10 2 2 8.77 1.07
 -10 2 1 10.72 1.18
 -10 2 0 949.73 24.45
 10 2 1 122.67 5.64
 10 2 2 18.09 1.98
 10 2 3 1013.15 27.56
 10 2 4 75.4 4.68
 10 2 5 204.74 8.81
 10 2 6 704.22 21.68
 10 2 7 400.76 16.24
 10 2 7 372.19 14.14
 10 2 8 75.04 5.42
 10 2 8 75.53 5.49
 10 2 8 70.43 5.88
 10 2 9 311.21 13.62
 10 2 10 234.37 11.26
 10 2 11 48.24 4.45
 10 2 11 42.08 3.87
 10 2 12 56.36 4.52
 10 2 12 47.45 3.96
 10 2 13 1.22 0.62
 10 2 14 195.31 7.47
 10 4 -15 88.08 5.24
 10 4 -14 199.51 8.97
 10 4 -13 273.57 11.29
 10 4 -12 78.35 5.5
 10 4 -12 78.47 5.48
 10 4 -11 774.34 23.59
 10 4 -11 735.59 23.6
 10 4 -10 135.57 7.36
 10 4 -10 122.19 7.23
 10 4 -9 119.98 7.03
 10 4 -9 117.36 6.83
 10 4 -8 195.93 9.04
 10 4 1 133.41 6.61
 10 4 2 269.76 10.4
 10 4 3 194.83 8.55
 10 4 4 28.77 3.01
 10 4 5 31.01 3.23
 10 4 6 4.62 1.59
 10 4 6 3.71 1.25
 10 4 6 8.09 1.87
 10 4 7 55.9 4.7
 10 4 7 56.57 4.75
 10 4 8 408.45 16.99
 10 4 8 448.9 16.36
 10 4 9 209.21 10.14
 10 4 9 194.15 10.45
 10 4 10 126.8 7.49
 10 4 10 117.06 7.47
 10 4 11 68.01 5.13
 10 4 12 101.12 6.01
 10 4 13 188.76 8.11
 10 4 14 4.62 0.94
 10 6 0 24.95 3.5
 10 6 0 28.8 3.38
 10 6 1 34.39 4.08
 10 6 1 29.3 3.51
 10 6 2 98.51 7.3
 10 6 2 96.8 6.62
 10 6 2 96.61 6.16
 10 6 3 245.07 11.5
 10 6 3 234.74 10.68
 10 6 3 259.86 10.93
 10 6 3 248.06 12.45
 10 6 4 173.22 8.64
 10 6 4 153.06 8.81
 10 6 4 168.78 8.76
 10 6 4 166.83 10.02
 10 6 5 453.02 16.83
 10 6 5 451.19 18.47
 10 6 6 342.31 14.07
 10 6 6 344.69 15.66
 10 6 7 37.1 4.06
 10 6 8 146.03 8.24
 10 6 9 99.04 6.85
 10 6 9 107.37 6.77
 10 6 10 223.86 10.04
 10 6 10 255.86 10.83
 10 6 11 110.68 6.27
 10 6 12 245.77 9.65
 10 6 13 76.44 4.15
 10 6 14 105.06 4.24
 10 8 -10 66.52 4.67
 10 8 -2 12.54 2.63
 10 8 -1 125.34 8.48
 10 8 -1 135.73 8.34
 10 8 -1 136.3 7.37
 10 8 0 5.48 1.91
 10 8 0 6.17 1.81
 10 8 0 5.65 1.28
 10 8 1 33.37 3.94
 10 8 1 29.36 3.44
 10 8 1 29.85 3.99
 10 8 2 360.47 14.87
 10 8 2 372.59 14.32
 10 8 2 351.27 15.74
 10 8 3 84.3 6.17
 10 8 3 77.97 5.77
 10 8 3 79.12 6.64
 10 8 4 34.95 3.89
 10 8 4 37.56 3.87
 10 8 4 36.06 4.32
 10 8 5 21.78 3.03
 10 8 6 110.7 6.88
 10 8 7 66.65 5.09
 10 8 8 51.21 4.23
 10 8 8 55.64 4.38
 10 8 9 9.07 1.64
 10 8 10 26.07 2.56
 10 8 11 92.71 4.58
 10 8 12 6.84 0.97
 10 10 -10 16.51 1.68
 10 10 -9 41.37 3.12
 10 10 -8 17.67 2.15
 10 10 -7 50.78 4.02
 10 10 -6 17.75 2.54
 10 10 -5 193.78 9.17
 10 10 -4 14.14 2.07
 10 10 -4 12.86 2.44
 10 10 -3 231.16 10.61
 10 10 -3 240.1 10.38
 10 10 -2 29 3.46
 10 10 -2 25.08 2.64
 10 10 -2 26.53 3.12
 10 10 -1 150.29 8.1
 10 10 -1 136.64 6.88
 10 10 -1 148.71 7.95
 10 10 0 252.93 11.04
 10 10 0 245.58 10.1
 10 10 0 257.56 11.12
 10 10 1 95.62 6.19
 10 10 1 94.36 5.67
 10 10 1 107.27 6.6
 10 10 2 99.5 6.03
 10 10 2 96.13 5.71
 -10 10 -2 100.1 5.26
 10 10 3 80.33 5.1
 10 10 4 67.72 4.53
 10 10 5 88.11 5.09
 10 10 6 157.02 6.87
 10 10 7 79.31 4.24
 10 10 8 96.03 4.31
 10 10 8 85.93 3.88
 10 12 -5 139.46 5.28
 10 12 -4 3.82 0.89
 10 12 -3 66.83 3.52
 10 12 -2 15.15 1.59
 11 -11 -8 12.44 1.19
 11 -11 -7 26.84 1.96
 11 -11 -6 211.5 7.26
 11 -11 -5 43.27 2.72
 11 -11 -4 273.99 8.88
 -11 -11 4 292.93 9.5
 11 -11 -4 260.17 9.26
 -11 -11 3 92.77 4.78
 11 -11 -3 83.94 4.73
 -11 -11 2 188.14 7.71
 11 -11 -2 175.94 7.79
 -11 -11 1 1.25 0.72
 11 -11 -1 0.57 0.5
 -11 -11 0 85.15 4.86
 11 -11 0 73.21 4.77
 -11 -11 -1 187.84 7.79
 11 -11 1 168.17 7.7
 -11 -11 -2 90.48 4.93
 11 -11 2 80.21 4.81
 -11 -11 -3 15.93 1.96
 11 -11 3 12.95 1.72
 11 -11 4 87.66 4.39
 -11 -9 13 103.93 4.73
 11 -9 -12 40.47 2.64
 -11 -9 12 36.32 3.05
 11 -9 -11 171.19 6.9
 -11 -9 11 169.34 7.97
 11 -9 -10 201.92 8.1
 -11 -9 10 187.78 9.1
 11 -9 -9 156.07 7.23
 -11 -9 9 152.99 8.22
 11 -9 -8 245.16 9.89
 -11 -9 8 224.61 10.82
 11 -9 -7 176.99 8.28
 -11 -9 7 155.72 8.84
 11 -9 -6 278.59 11.15
 -11 -9 6 253.67 11.79
 11 -9 -5 459.35 15.54
 -11 -9 5 401.24 15.9
 11 -9 -5 429.46 15.79
 11 -9 -4 240.69 10.12
 11 -9 -4 208.22 10.54
 11 -9 -3 150.34 7.63
 11 -9 -3 125.75 8.06
 11 -9 -2 115.08 6.51
 11 -9 -2 103.86 7.31
 11 -9 -1 1.54 0.78
 11 -9 -1 3.22 1.44
 11 -9 0 460.23 15.35
 11 -9 0 416.7 17.27
 11 -9 1 276.54 13.05
 -11 -9 -2 79.52 6.1
 11 -9 2 83.8 6.54
 -11 -9 -3 125.22 7.8
 11 -9 3 136.21 8.25
 -11 -9 -4 60.46 5.08
 11 -9 4 64.96 5.4
 -11 -9 -5 143.05 7.92
 11 -9 5 148.27 8.03
 -11 -9 -6 4.02 1.17
 11 -9 6 3.15 0.92
 11 -9 7 2.69 0.82
 11 -9 7 2.17 0.67
 11 -9 8 40.52 2.7
 11 -9 9 6.65 0.92
 -11 -9 -10 34.78 2.11
 -11 -7 15 68.64 4.02
 11 -7 -15 64.57 2.86
 -11 -7 14 517.34 16.44
 11 -7 -14 491.77 13.65
 11 -7 -13 199.52 7.83
 -11 -7 13 203.84 9.62
 11 -7 -13 182.92 7.06
 11 -7 -12 302.3 11.15
 -11 -7 12 317.92 13.38
 11 -7 -12 295.26 10.15
 -11 -7 11 71.83 5.99
 11 -7 -11 64.25 4.73
 11 -7 -10 6.75 1.6
 -11 -7 10 8.73 2.14
 11 -7 -9 45.42 4.22
 -11 -7 9 49.42 5.05
 -11 -7 8 1.7 1.32
 11 -7 -8 3.59 1.29
 11 -7 -7 31.8 3.56
 -11 -7 7 26.96 3.81
 11 -7 -6 412.17 14.98
 -11 -7 6 338.72 15.39
 11 -7 -5 36.31 3.85
 -11 -7 5 30.39 3.8
 11 -7 -5 37.04 4.02
 -11 -7 4 968.33 31.36
 11 -7 -4 1017.36 31.6
 11 -7 -3 622.42 20.44
 11 -7 -3 603.8 20.91
 11 -7 -3 590.05 21.49
 11 -7 -2 1082.75 32.97
 11 -7 -2 1176.26 32.9
 11 -7 -2 1120.45 34.56
 11 -7 -1 27.05 3.23
 11 -7 -1 22.88 3.51
 11 -7 0 85.95 6.97
 11 -7 0 92.25 6.11
 11 -7 0 87.04 7.01
 11 -7 1 201.87 9.61
 11 -7 1 175.97 10.68
 11 -7 2 117.56 6.87
 11 -7 2 118.73 8.3
 11 -7 2 112.12 6.84
 11 -7 2 114.7 8.11
 11 -7 3 331.97 14.8
 11 -7 3 307.71 13.04
 11 -7 3 312.42 14.52
 11 -7 4 128.58 8.45
 11 -7 4 123.36 6.81
 11 -7 4 120.12 7.54
 11 -7 4 117.65 8.17
 11 -7 5 44.1 4.69
 11 -7 5 42.45 3.75
 -11 -7 -5 37.57 4.36
 11 -7 5 44.04 4.39
 11 -7 5 42.79 4.73
 11 -7 6 178.65 9.81
 11 -7 6 176.26 8.47
 -11 -7 -6 157.73 9.14
 11 -7 6 187.73 9.94
 11 -7 6 181.78 9.55
 11 -7 7 208.24 10.26
 11 -7 7 213.54 10.33
 11 -7 7 202.78 9.12
 -11 -7 -7 190.96 9.75
 11 -7 7 200.12 9.97
 11 -7 8 207.85 9
 -11 -7 -8 193.58 9.21
 11 -7 8 207.48 10.03
 11 -7 8 206.81 9.34
 11 -7 9 26.72 2.74
 11 -7 9 24.8 2.97
 11 -7 10 299.91 11.58
 11 -7 10 296.56 10.58
 11 -7 11 328.97 10.69
 11 -7 11 332.7 11.68
 -11 -7 -12 316.14 9.48
 -11 -7 -12 286.11 8.98
 11 -7 12 307.62 9.29
 11 -7 12 324.18 10.26
 11 -5 -17 67.11 3.17
 11 -5 -17 83.01 3.58
 -11 -5 16 99.43 5.34
 -11 -5 16 110.47 5.75
 11 -5 -16 131.03 5.41
 11 -5 -16 130.99 5.38
 -11 -5 15 213.48 9.67
 11 -5 -15 229.19 8.43
 11 -5 -14 40.71 3.31
 -11 -5 14 43.64 4.3
 11 -5 -13 68.73 4.62
 11 -5 -13 71.75 4.58
 -11 -5 13 73.23 6.03
 -11 -5 12 108.51 7.58
 11 -5 -12 98.59 5.78
 11 -5 -12 87.14 5.49
 11 -5 -11 187.26 8.88
 -11 -5 11 199.06 10.86
 11 -5 -11 187.26 8.54
 11 -5 -10 356.03 12.99
 11 -5 -10 356.82 13.7
 -11 -5 10 354.97 15.51
 -11 -5 9 958.54 30.73
 11 -5 -9 938.19 28.39
 11 -5 -9 993.28 27.44
 11 -5 -8 228.17 10.96
 -11 -5 8 247.62 11.95
 -11 -5 8 212.73 11.2
 11 -5 -8 229.34 10.26
 -11 -5 7 696.66 24.31
 11 -5 -7 776.37 24.24
 11 -5 -7 708.98 23.03
 -11 -5 7 804.71 25.12
 11 -5 -6 354.82 13.86
 -11 -5 6 319.61 13.91
 11 -5 -6 328.3 13.11
 -11 -5 6 373.55 14.28
 11 -5 -5 573.52 19.4
 11 -5 -5 538.84 18.61
 11 -5 -4 91.63 6
 -11 -5 4 109.39 6.39
 11 -5 -3 55.65 4.38
 -11 -5 3 59.11 4.47
 11 -5 -2 189.92 8.82
 -11 -5 2 211.44 9.1
 11 -5 -1 178.24 8.37
 -11 -5 1 214.36 9.07
 11 -5 0 77.96 5.37
 -11 -5 0 84.13 5.25
 11 -5 1 581.19 19.62
 -11 -5 -1 639.75 19.53
 11 -5 2 7.44 1.72
 11 -5 2 10.71 2.32
 -11 -5 -2 8.94 1.71
 -11 -5 -3 229.98 9.89
 11 -5 3 193.69 9.57
 11 -5 3 212.56 9.94
 11 -5 3 210.26 9.78
 11 -5 3 222.46 11
 11 -5 3 231.39 10.94
 11 -5 3 215.64 10.6
 11 -5 3 207.93 9.77
 11 -5 3 236.02 11.63
 -11 -5 -4 706.79 21.63
 11 -5 4 602.25 21.15
 11 -5 4 669.97 21.76
 11 -5 4 670.64 21.68
 11 -5 4 693.98 23.14
 11 -5 4 708.03 23.21
 11 -5 4 659.61 22.84
 11 -5 4 646.94 21.59
 11 -5 4 690.77 23.68
 11 -5 5 812.84 25.28
 -11 -5 -5 889.15 26.01
 11 -5 5 850.55 26.1
 11 -5 5 821.97 26.82
 11 -5 5 813.17 27.1
 11 -5 5 797.75 25.8
 11 -5 5 861.14 27.67
 11 -5 6 256.81 11.58
 11 -5 6 262.1 12.09
 11 -5 6 262.22 12.66
 -11 -5 -6 239.5 11.46
 11 -5 6 247.92 11.47
 11 -5 6 266.93 12.47
 11 -5 7 146.6 8.25
 11 -5 7 134.77 8.72
 11 -5 7 131.36 7.91
 11 -5 7 149.07 8.73
 11 -5 8 221.35 11.54
 11 -5 8 215.07 10.54
 11 -5 8 232.89 10.72
 11 -5 9 374.37 15.52
 11 -5 9 361.14 14.49
 11 -5 10 144.49 8.56
 11 -5 10 134.92 7.68
 11 -5 11 142.91 7.99
 11 -5 11 131.15 7.2
 -11 -5 -12 31.73 2.51
 11 -5 12 34.4 3.4
 11 -5 12 33.38 3.13
 -11 -5 -13 104.57 5.15
 11 -5 13 110.67 5.67
 11 -5 13 114.52 5.55
 11 -5 14 17.94 1.7
 -11 -5 -14 16.89 1.56
 11 -5 14 15.57 1.6
 -11 -3 18 21.46 2.16
 11 -3 -18 23.85 1.88
 11 -3 -18 23.46 1.87
 11 -3 -17 61.17 3.66
 11 -3 -17 66.7 3.89
 -11 -3 16 58.27 4.33
 11 -3 -16 61.38 4.02
 -11 -3 15 44.92 4.24
 11 -3 -15 52.36 3.93
 11 -3 -14 151.92 7.53
 -11 -3 14 145.84 8.57
 11 -3 -13 240.15 10.21
 -11 -3 13 237.27 11.72
 -11 -3 12 742.56 25.05
 11 -3 -12 734.8 22.69
 -11 -3 11 62.36 5.54
 11 -3 -11 64 4.65
 11 -3 -10 317.4 13.13
 -11 -3 10 327.65 14.62
 11 -3 -10 306.16 11.89
 11 -3 -9 684.59 22.19
 -11 -3 9 729.19 24.09
 11 -3 -9 683.33 20.99
 11 -3 -8 230.08 10.33
 -11 -3 8 236.39 11.21
 11 -3 -7 573.68 18.84
 -11 -3 7 578.34 19.49
 11 -3 -6 36.38 3.35
 -11 -3 6 37.37 3.57
 11 -3 -5 342.7 12.61
 -11 -3 5 356.34 12.89
 11 -3 -4 62.22 4.26
 -11 -3 4 70.79 4.63
 11 -3 -3 28.2 2.64
 -11 -3 3 29.29 2.8
 11 -3 -2 388.93 13.03
 -11 -3 2 430.64 13.79
 11 -3 -1 150.3 6.46
 -11 -3 1 157.75 7.09
 11 -3 0 43.32 2.93
 11 -3 0 45.35 3.61
 -11 -3 0 45.21 3.49
 -11 -3 -1 236.31 9.29
 11 -3 1 213.12 9.15
 11 -3 2 546.24 16.79
 -11 -3 -2 578.04 17.78
 11 -3 2 533.4 17.62
 11 -3 3 357.48 12.51
 11 -3 3 346.04 13.19
 11 -3 4 188.3 8.2
 11 -3 5 498.16 16.43
 11 -3 6 45.94 4.85
 11 -3 6 40.92 3.71
 11 -3 6 46.45 4.29
 11 -3 6 41.67 4.41
 11 -3 6 37.01 3.9
 11 -3 6 48.95 4.6
 11 -3 7 254.72 11.81
 11 -3 7 263.9 11.16
 11 -3 7 276.47 12.13
 11 -3 7 281.78 13.31
 11 -3 7 261.91 12.62
 11 -3 7 278.05 12.19
 11 -3 8 160.7 8.94
 11 -3 8 174.42 9.95
 11 -3 8 180.95 9.49
 11 -3 9 23.69 3.24
 11 -3 9 21.58 3.38
 11 -3 9 23.54 3.2
 11 -3 10 153.56 8.46
 11 -3 10 154.74 8.73
 11 -3 10 159.2 9.18
 11 -3 11 37.14 3.76
 11 -3 11 40.01 4.09
 11 -3 11 36.01 4.1
 11 -3 12 231.88 10.39
 11 -3 12 228.2 10.53
 11 -3 13 58.89 4.35
 11 -3 13 64.83 4.56
 11 -3 14 45.85 3.2
 -11 -3 -14 46.78 3.19
 11 -3 14 50.99 3.61
 11 -3 15 30.33 2.26
 -11 -3 -15 24.77 1.82
 -11 -1 19 61.33 3.31
 -11 -1 18 2.44 0.98
 11 -1 -18 3.49 0.78
 11 -1 -18 1.28 0.66
 11 -1 -18 0.17 0.41
 11 -1 -17 172.19 6.97
 11 -1 -17 174.07 7.33
 11 -1 -17 186.99 7.64
 11 -1 -16 105.35 5.82
 11 -1 -16 107.18 5.51
 11 -1 -15 43.65 3.78
 -11 -1 15 46.73 4.16
 11 -1 -15 44.13 3.6
 -11 -1 14 88.25 6.24
 11 -1 -14 77.33 5.33
 11 -1 -14 83.52 5.19
 -11 -1 13 20.14 2.99
 11 -1 -13 19.02 2.54
 11 -1 -13 17.72 2.3
 11 -1 -12 38.71 3.64
 11 -1 -12 38.23 3.45
 -11 -1 11 1094.79 34.08
 11 -1 -11 1108.19 30.63
 11 -1 -11 1106.06 31.32
 -11 -1 10 1160.27 35.18
 11 -1 -10 1203.61 32.86
 11 -1 -10 1172.72 32.15
 -11 -1 9 710.06 23.46
 -11 -1 8 298.12 12.23
 -11 -1 7 722.03 22.22
 11 -1 -6 102.02 5.62
 -11 -1 6 107.16 5.83
 11 -1 -5 561.32 17.25
 -11 -1 5 585.54 17.55
 11 -1 -4 243.21 9.14
 -11 -1 4 258.7 9.46
 11 -1 -3 566.25 16.04
 -11 -1 3 542.47 16.14
 11 -1 -2 857.78 22.83
 11 -1 -2 863.34 23.4
 -11 -1 2 839.88 23.37
 11 -1 -1 541.37 16.02
 -11 -1 1 516.56 15.8
 -11 -1 0 708.66 20.28
 11 -1 0 716.7 20.51
 -11 -1 -1 1280.14 33.66
 11 -1 1 1280.15 32.26
 11 -1 1 1264.11 33.79
 11 -1 2 313.02 9.77
 11 -1 2 302.58 9.94
 11 -1 3 627.17 17.13
 11 -1 3 590.61 17.42
 11 -1 4 122.12 5.87
 11 -1 4 129.45 5.58
 11 -1 5 1065.73 30.28
 11 -1 5 1187.99 30.03
 11 -1 6 24.75 2.63
 11 -1 7 261.13 12.14
 11 -1 7 233.93 10.22
 11 -1 7 254.15 12.25
 11 -1 7 253.16 11.73
 11 -1 7 254.3 11.27
 11 -1 7 258.66 11.7
 11 -1 8 102.32 6.42
 11 -1 8 119.58 7.48
 11 -1 8 107.52 7.74
 11 -1 8 121.9 7.75
 11 -1 8 113.99 7.1
 11 -1 9 34.87 3.87
 11 -1 9 34.25 3.97
 11 -1 9 38.62 4.05
 11 -1 10 527.6 19.14
 11 -1 10 544.55 19.43
 11 -1 10 566.07 19.45
 11 -1 11 57.8 4.88
 11 -1 11 56.82 4.82
 11 -1 11 49.95 4.56
 11 -1 12 151.04 7.91
 11 -1 12 153.03 7.78
 11 -1 12 154.68 8.11
 11 -1 13 54.26 4.06
 11 -1 13 56.38 4.34
 -11 -1 -14 73.28 3.94
 11 -1 14 78.38 4.62
 11 -1 15 248.83 8.42
 11 1 -18 3.56 0.71
 -11 1 18 4.04 1.09
 11 1 -18 4.96 1.01
 11 1 -17 185.09 7.56
 11 1 -17 193.85 7.58
 11 1 -17 186.03 7.55
 11 1 -16 103.84 5.72
 11 1 -16 104 5.7
 11 1 -16 102.5 5.61
 11 1 -15 43.98 3.83
 11 1 -15 39.45 3.68
 11 1 -15 42.81 3.64
 11 1 -14 64.8 4.85
 11 1 -14 65.1 4.71
 11 1 -13 17.93 2.54
 11 1 -13 19.9 2.64
 11 1 -12 49.09 4.26
 11 1 -12 54.49 4.32
 11 1 -11 1084.78 31.66
 11 1 -11 1143.85 31.48
 11 1 -10 1202.76 33.74
 11 1 -10 1230.1 33.43
 -11 1 10 1187.83 35.04
 -11 1 9 666.74 21.57
 -11 1 8 270.13 10.98
 -11 1 7 773.39 22.8
 -11 1 6 80.95 4.71
 -11 1 5 523.5 15.72
 -11 1 4 208.4 7.74
 -11 1 3 555.09 15.91
 -11 1 2 835.69 22.3
 -11 1 1 501.9 14.65
 -11 1 0 646.25 18.18
 -11 1 -1 1317.12 34.2
 11 1 1 1337.04 34.26
 11 1 2 309.1 10.52
 11 1 3 645.39 18.88
 11 1 3 651.25 17.91
 11 1 4 135.31 6.44
 11 1 5 1117.09 30.62
 11 1 6 35.18 3.35
 11 1 7 277.21 12.92
 11 1 7 251.7 10.73
 11 1 7 259.13 12.2
 11 1 7 262.76 12.23
 11 1 8 87.24 5.81
 11 1 8 86.62 6.5
 11 1 8 86.04 6.58
 11 1 8 84.17 5.66
 11 1 9 35.9 4.09
 11 1 9 35.77 3.56
 11 1 10 510.57 18.75
 11 1 10 528.17 17.86
 11 1 11 51.95 4.62
 11 1 11 56.97 4.46
 11 1 12 148.22 7.77
 11 1 12 153.62 7.45
 11 1 13 60.93 4.21
 11 3 -16 57.73 3.91
 11 3 -15 63.27 4.18
 11 3 -15 60.99 4.38
 11 3 -14 164.52 8.09
 11 3 -14 159.03 7.66
 11 3 -14 168.21 8.09
 11 3 -13 234.21 10.5
 11 3 -13 242.52 10.23
 11 3 -13 235.15 10.32
 11 3 -12 690.74 22.55
 11 3 -12 722.68 22.33
 11 3 -12 714.02 22.31
 11 3 -11 52.27 4.35
 11 3 -11 46.33 4.22
 11 3 -11 43.02 3.98
 11 3 -10 273.19 11.76
 11 3 -10 282.53 11.6
 11 3 -10 277.76 11.44
 11 3 -9 621.84 20.54
 11 3 -9 638.37 20.25
 11 3 -9 626.9 20.06
 11 3 1 213.02 8.73
 11 3 2 579.02 17.87
 11 3 3 333.1 12.09
 11 3 4 177.77 8.14
 11 3 5 545.26 17.97
 11 3 6 40.51 4.58
 11 3 6 42.11 3.81
 11 3 6 41.27 3.82
 11 3 6 40.32 4.45
 11 3 7 233.71 11.98
 11 3 7 251.1 10.99
 11 3 7 243.32 10.76
 11 3 8 185.02 10.29
 11 3 8 193.76 9.47
 11 3 9 22.39 3.36
 11 3 9 24.13 3.09
 11 3 10 193.07 9.99
 11 3 11 27.24 3.3
 11 3 11 29.71 3.18
 11 3 12 205.51 8.8
 11 3 12 180.1 8.27
 11 3 13 56.43 3.72
 11 3 14 40.41 2.62
 11 5 -8 220.78 10.13
 11 5 2 10.84 2.34
 11 5 3 188.01 8.91
 11 5 3 169.64 9.28
 11 5 3 199.07 10.52
 11 5 4 599.38 21.19
 11 5 4 564.26 20.47
 11 5 4 590.78 19.79
 11 5 4 601.15 19.77
 11 5 5 769.75 24.31
 11 5 5 768.87 24.43
 11 5 5 821.88 27.05
 11 5 6 252.68 11.41
 11 5 6 274.94 13.34
 11 5 7 126.74 7.57
 11 5 8 199.78 10.77
 11 5 8 211.59 10.12
 11 5 9 364.81 14.17
 11 5 9 354.52 14.8
 11 5 10 112.27 6.96
 11 5 10 125.51 7.1
 11 5 11 148.05 7.26
 11 5 12 34.81 3.09
 11 5 13 101.29 4.93
 11 5 14 17.42 1.49
 11 7 -10 11.1 1.94
 11 7 -9 63.85 4.94
 11 7 -3 671.22 22.77
 11 7 -2 1194.66 35.4
 11 7 -1 28.39 3.92
 11 7 -1 22.4 3.28
 11 7 0 89.86 7.24
 11 7 0 100.25 7.03
 11 7 1 185.81 10.74
 11 7 1 181.18 9.92
 11 7 1 187.78 8.98
 11 7 2 117.5 7.77
 11 7 2 124.46 7.22
 11 7 2 119.13 8.43
 11 7 3 261.26 12.26
 11 7 3 274.86 11.7
 11 7 3 265.33 13.4
 11 7 4 106.27 7.2
 11 7 4 115.38 7.07
 11 7 4 127.88 8.67
 11 7 5 53.28 4.74
 11 7 5 58.25 5.74
 11 7 6 180.35 9.17
 11 7 7 186.74 9.18
 11 7 8 205.81 10.18
 11 7 8 225.04 9.92
 11 7 9 21.59 2.68
 11 7 9 24.31 2.82
 11 7 10 302.03 11.17
 11 7 11 340.53 11.61
 11 7 12 340.12 10.65
 11 9 -10 169.27 7.09
 11 9 -9 159.06 7.38
 11 9 -8 265 10.79
 11 9 -7 199.99 9.61
 11 9 -7 201.86 9.36
 11 9 -6 264.65 11.88
 11 9 -6 283.48 11.88
 11 9 -5 444.47 17.02
 11 9 -5 468.84 16.93
 11 9 -4 218.83 10.95
 11 9 -4 233.77 10.9
 11 9 -3 154.03 8.92
 11 9 -3 156.2 8.71
 11 9 -2 97.02 6.97
 11 9 -2 106.97 7.03
 11 9 -1 3.23 1.32
 11 9 -1 5.03 1.7
 11 9 0 408.1 14.33
 11 9 0 398.44 15.78
 11 9 0 399.61 16.24
 11 9 1 287.72 12.42
 11 9 1 282.85 11.33
 11 9 1 277.67 12.92
 11 9 2 69.98 5.4
 11 9 2 69.33 4.96
 11 9 2 73.47 5.95
 11 9 3 131.2 7.42
 11 9 3 146.32 7.45
 11 9 3 136.27 8.33
 11 9 4 72.41 5.04
 11 9 5 129.26 6.76
 11 9 6 4.27 0.88
 11 9 7 3.86 1.07
 11 9 7 7.06 1.35
 11 9 8 50.71 3.39
 11 9 9 9.69 1.31
 11 9 9 9.81 1.28
 11 9 10 38.67 2.23
 11 11 -8 9.21 1.16
 11 11 -7 28.49 2.31
 11 11 -6 228.41 8.51
 11 11 -5 57.07 3.81
 11 11 -4 319.01 11.3
 11 11 -3 90.6 5.16
 11 11 -2 190.49 8.1
 11 11 -1 1.3 0.86
 11 11 0 77.69 4.56
 11 11 1 156.92 6.6
 11 11 1 162.06 6.05
 11 11 2 82.2 3.89
 11 11 3 10.76 1.22
 11 11 4 83.87 3.61
 12 -10 -10 25.75 1.97
 12 -10 -9 25.81 2.14
 -12 -10 9 21.79 2.13
 12 -10 -8 37.65 2.74
 -12 -10 8 29.2 2.61
 -12 -10 7 9.7 1.62
 12 -10 -7 9.86 1.53
 12 -10 -6 290.58 10.57
 -12 -10 6 312.83 10.77
 12 -10 -5 104.23 5.46
 12 -10 -4 11.59 1.71
 12 -10 -4 11.3 1.83
 12 -10 -3 77.36 4.57
 -12 -10 3 79.28 5.25
 12 -10 -3 72.11 5.03
 12 -10 -2 8.92 1.51
 -12 -10 2 11.64 1.8
 12 -10 -2 8.96 1.73
 12 -10 -1 63.94 3.9
 -12 -10 1 62.52 4.76
 12 -10 -1 61.88 4.8
 -12 -10 0 131.77 7.29
 12 -10 0 131.4 7.33
 -12 -10 -1 58.59 4.56
 12 -10 1 52.75 4.4
 -12 -10 -2 156.36 7.83
 12 -10 2 154.92 7.83
 -12 -10 -3 9.31 1.64
 12 -10 3 4.22 1.05
 -12 -10 -4 69.85 4.57
 12 -10 4 69.81 4.5
 12 -10 5 16.41 1.92
 12 -10 6 20.11 1.82
 -12 -8 14 23.91 2.08
 12 -8 -13 16.47 1.58
 -12 -8 13 16.56 2.05
 12 -8 -12 104.97 5
 -12 -8 12 93.18 5.84
 12 -8 -11 14.47 1.98
 -12 -8 11 14.23 2.38
 12 -8 -10 135.34 6.78
 -12 -8 10 137.97 8
 -12 -8 9 6.39 1.69
 12 -8 -9 4.07 1.4
 12 -8 -8 50.63 4.23
 -12 -8 8 48.5 4.78
 12 -8 -7 66.71 4.97
 -12 -8 7 58.14 5.32
 12 -8 -6 75.47 5.39
 -12 -8 6 72.66 5.92
 12 -8 -5 71.38 5.37
 -12 -8 5 65.27 5.52
 12 -8 -5 68.09 5.4
 12 -8 -4 58.66 4.81
 12 -8 -4 55.93 5.07
 12 -8 -3 116.15 6.91
 12 -8 -3 106.91 7.37
 12 -8 -2 569.69 19.04
 12 -8 -2 545.06 20.41
 12 -8 -1 3.07 1.19
 12 -8 -1 1.74 1.2
 12 -8 0 73.29 5.22
 12 -8 0 66.1 6.01
 12 -8 1 15.08 2.19
 12 -8 1 14.99 2.89
 12 -8 2 107.46 7.66
 -12 -8 -3 51.75 4.97
 12 -8 3 59.75 5.48
 12 -8 4 77.09 5.16
 -12 -8 -4 75.32 5.98
 12 -8 4 76.94 6.08
 -12 -8 -5 71.82 5.56
 12 -8 5 69.66 4.9
 12 -8 5 76.81 5.79
 12 -8 6 8.67 1.62
 -12 -8 -6 9.13 1.9
 12 -8 6 9.79 1.89
 12 -8 7 16.9 2.23
 -12 -8 -7 15.93 2.1
 12 -8 7 19.42 2.4
 12 -8 8 13.67 1.87
 12 -8 8 13.2 1.7
 12 -8 9 45.5 3.22
 12 -8 10 62.62 3.46
 -12 -8 -10 65.55 3.05
 -12 -6 15 84.15 5.02
 12 -6 -15 80.65 3.86
 -12 -6 14 48.51 4.24
 12 -6 -14 53.43 3.29
 12 -6 -14 51.86 3.16
 -12 -6 13 120.93 7.42
 12 -6 -13 116.9 5.77
 12 -6 -13 114.92 5.5
 12 -6 -13 120.69 5.65
 -12 -6 12 15.39 2.74
 12 -6 -12 17.03 2.17
 12 -6 -12 17.32 1.98
 -12 -6 11 3.12 1.1
 12 -6 -11 2.52 1.01
 12 -6 -11 4.54 1.17
 12 -6 -10 299.11 12.12
 -12 -6 10 310.28 14.14
 12 -6 -9 35.78 3.64
 -12 -6 9 40.52 4.61
 12 -6 -8 56.25 4.73
 -12 -6 8 56.44 5.49
 12 -6 -7 307.88 12.57
 -12 -6 7 284.29 13.46
 12 -6 -6 478.87 16.91
 -12 -6 6 451.22 17.87
 12 -6 -5 244.58 11.29
 12 -6 -5 238.13 10.72
 -12 -6 5 258.94 11.71
 12 -6 -4 112.91 7.07
 -12 -6 4 113.45 7.11
 12 -6 -4 125.69 7.23
 -12 -6 4 99.82 6.95
 12 -6 -4 107.95 7.19
 12 -6 -3 17.02 2.57
 12 -6 -3 20.89 2.86
 12 -6 -3 17.21 2.78
 -12 -6 3 18.14 2.71
 12 -6 -2 86.92 5.86
 12 -6 -2 86.91 6.05
 -12 -6 2 92.39 6.1
 12 -6 -2 98.55 7.05
 12 -6 -1 531.89 19.26
 12 -6 -1 569.71 19.37
 -12 -6 1 594.28 19.28
 12 -6 -1 572.3 20.94
 12 -6 0 462.55 17.59
 12 -6 0 515.6 17.92
 -12 -6 0 527.4 17.67
 12 -6 0 516.44 17.51
 12 -6 0 497.51 19.26
 12 -6 1 199.09 10.04
 12 -6 1 221.58 10.27
 -12 -6 -1 231.12 10.19
 12 -6 1 220.17 10.23
 12 -6 1 217.28 11.53
 12 -6 2 124.07 7.58
 12 -6 2 131.98 7.62
 -12 -6 -2 137.93 7.55
 12 -6 2 149.58 9.12
 12 -6 2 141.57 7.58
 12 -6 2 133.29 7.89
 12 -6 2 147.66 9.18
 12 -6 3 29.58 3.41
 12 -6 3 29.15 3.85
 12 -6 3 26.59 3.07
 12 -6 3 29.87 3.62
 12 -6 3 26.82 3.73
 12 -6 4 59.88 5.52
 12 -6 4 63.57 4.93
 12 -6 4 57.85 4.73
 12 -6 4 59.1 5.28
 12 -6 4 51.14 5.17
 12 -6 5 307.91 13.54
 12 -6 5 292.1 12.15
 12 -6 5 293.93 13.17
 -12 -6 -5 258.51 12.48
 12 -6 5 302.83 13.67
 12 -6 6 24.96 3.39
 12 -6 6 20.96 2.88
 -12 -6 -6 27.59 3.45
 12 -6 6 28.06 3.64
 -12 -6 -7 119.2 7.13
 12 -6 7 128.2 8.05
 12 -6 7 125.08 7.19
 12 -6 7 134.05 7.85
 12 -6 8 1.17 0.86
 12 -6 8 1.56 0.9
 12 -6 8 0.26 0.65
 12 -6 9 39.54 3.96
 12 -6 9 42.72 3.75
 12 -6 10 101.94 6.27
 12 -6 10 107.55 5.91
 12 -6 11 48.28 3.49
 12 -6 11 47.08 3.74
 12 -6 12 234.01 8.71
 12 -6 12 241.46 8.36
 -12 -6 -12 226.99 8.14
 -12 -6 -13 63.46 2.98
 12 -6 13 59.48 2.91
 12 -6 13 61.84 3.15
 12 -4 -17 101.64 4.36
 12 -4 -17 100.89 4.36
 -12 -4 16 58.04 4.3
 12 -4 -16 70.86 3.98
 -12 -4 16 62.89 4.29
 12 -4 -16 77.96 4.23
 -12 -4 15 191.24 9.25
 12 -4 -15 198.03 8.06
 -12 -4 14 193.53 9.89
 12 -4 -14 189.22 8.31
 12 -4 -13 244.17 9.98
 -12 -4 13 238.89 11.74
 -12 -4 12 110.32 7.65
 12 -4 -12 111.57 6.29
 12 -4 -11 23.47 2.68
 -12 -4 11 22.79 3.5
 12 -4 -11 24.71 2.74
 -12 -4 10 206.62 10.86
 12 -4 -10 178.49 8.72
 12 -4 -10 196.96 8.75
 12 -4 -9 67.71 5.38
 12 -4 -9 54.88 4.18
 12 -4 -9 59.27 4.62
 -12 -4 9 61.47 5.52
 12 -4 -8 35.3 3.77
 12 -4 -8 25.72 3.06
 -12 -4 8 26.53 3.45
 12 -4 -8 32.93 3.02
 -12 -4 8 34.25 4.05
 12 -4 -7 327.16 13.39
 12 -4 -7 330.04 12.82
 -12 -4 7 365.65 14.59
 12 -4 -6 12.2 2.04
 -12 -4 6 13.91 2.42
 12 -4 -5 164.68 8.22
 -12 -4 5 182.21 8.82
 12 -4 -4 55.54 4.3
 -12 -4 4 61.83 4.65
 12 -4 -3 444.8 15.53
 -12 -4 3 511.11 16.52
 12 -4 -2 301.77 11.39
 -12 -4 2 337.66 12.31
 12 -4 -1 789.04 22.97
 12 -4 -1 809.51 24.43
 -12 -4 1 844.91 24.22
 12 -4 0 57.41 4.52
 -12 -4 0 64.81 4.56
 12 -4 1 288.3 11.93
 -12 -4 -1 320.43 12.07
 -12 -4 -2 148.26 7.59
 12 -4 2 134.27 7.51
 -12 -4 -3 221.27 9.81
 12 -4 3 190.74 9.47
 12 -4 3 212.1 10.68
 12 -4 3 207.63 10.28
 12 -4 3 207.15 9.76
 12 -4 3 223.95 10.92
 12 -4 4 201.41 9.29
 -12 -4 -4 223.53 10.16
 12 -4 4 215.73 10.25
 12 -4 4 218.96 10.09
 12 -4 4 219.66 11.05
 12 -4 4 205.69 10.02
 12 -4 4 206.72 10.56
 12 -4 4 230.87 11.27
 12 -4 5 171.29 8.59
 -12 -4 -5 189.79 9.46
 12 -4 5 177.66 9.85
 12 -4 5 181.99 9.4
 12 -4 5 184.42 9.29
 12 -4 5 185.33 10.26
 12 -4 5 183.65 9.39
 12 -4 5 201.61 10.37
 12 -4 6 36.49 3.65
 12 -4 6 36.95 3.87
 12 -4 6 40.98 4.65
 12 -4 6 34.11 4.15
 12 -4 6 34.77 3.78
 12 -4 6 37.8 4.19
 12 -4 7 469.84 17.74
 12 -4 7 511.52 19.23
 12 -4 7 489.16 18.08
 12 -4 7 530.56 18.72
 12 -4 8 14.61 2.44
 12 -4 8 12.97 2.5
 12 -4 8 12.46 2.34
 12 -4 8 15.86 2.55
 12 -4 9 1.02 0.95
 12 -4 9 2.62 1.03
 12 -4 9 1.13 0.79
 12 -4 10 6.71 1.65
 12 -4 10 5.33 1.73
 12 -4 11 148.01 8.05
 12 -4 11 143.65 7.68
 12 -4 12 85.04 5.22
 12 -4 12 84.3 5.34
 12 -4 13 84.97 4.71
 12 -4 13 85.68 4.77
 -12 -4 -14 28.28 2.01
 12 -4 14 25.79 1.93
 12 -4 14 30.72 2.29
 -12 -2 18 5.58 1.19
 12 -2 -18 7.47 1.11
 12 -2 -18 7.72 1.09
 12 -2 -17 76.62 3.7
 12 -2 -17 86.8 4.6
 12 -2 -17 86.37 4.51
 12 -2 -16 2.55 0.96
 12 -2 -16 4.2 1.29
 12 -2 -16 2.45 0.9
 12 -2 -15 8.82 1.6
 12 -2 -15 8.07 1.38
 -12 -2 15 9.26 1.95
 -12 -2 14 55.77 5.05
 12 -2 -14 55.01 4.31
 12 -2 -14 60.52 4.1
 -12 -2 13 493.56 18.38
 12 -2 -13 483.78 16.63
 12 -2 -13 483.26 15.74
 -12 -2 12 43.91 4.52
 12 -2 -12 41.52 3.84
 12 -2 -12 49.56 3.82
 12 -2 -11 624.87 20.02
 12 -2 -10 614.39 19.59
 -12 -2 10 620.45 22.34
 12 -2 -9 108.72 6.14
 -12 -2 9 106.19 7.36
 12 -2 -8 527.54 17.84
 -12 -2 8 512.48 18.66
 12 -2 -7 76.35 5.1
 -12 -2 7 74.52 5.49
 12 -2 -6 537.36 17.4
 -12 -2 6 543.48 17.95
 12 -2 -5 135.34 6.72
 -12 -2 5 158.65 7.51
 12 -2 -4 269.49 10.14
 -12 -2 4 286.74 10.78
 12 -2 -3 79.92 4.54
 12 -2 -3 85.65 4.92
 -12 -2 3 81.86 4.94
 12 -2 -2 237.1 8.78
 12 -2 -2 256.98 9.73
 -12 -2 2 247.17 9.56
 12 -2 -1 46.64 3.03
 12 -2 -1 46.86 3.63
 -12 -2 1 46.17 3.53
 -12 -2 0 1384.89 36.59
 12 -2 0 1374.51 36.73
 12 -2 1 210.5 8.02
 -12 -2 -1 220.83 9.06
 12 -2 1 214.05 9.16
 -12 -2 -2 995.83 27.22
 12 -2 2 991.83 27.38
 12 -2 3 14.58 1.84
 12 -2 4 1252.52 33.52
 12 -2 5 49 3.86
 12 -2 5 52.3 5.04
 12 -2 5 52.99 4.75
 12 -2 6 55.29 4.95
 12 -2 6 54.28 4.24
 12 -2 6 49.63 4.59
 12 -2 6 51.65 5.18
 12 -2 6 50.47 4.81
 12 -2 6 53.38 4.62
 12 -2 6 54.23 4.86
 12 -2 7 232.9 11.1
 12 -2 7 205.61 9.68
 12 -2 7 228.71 10.92
 12 -2 7 215.5 11.6
 12 -2 7 227.52 11.26
 12 -2 7 229.92 10.76
 12 -2 7 239.51 10.95
 12 -2 8 26.39 3.85
 12 -2 8 23.35 3.07
 12 -2 8 22.05 3.11
 12 -2 8 27.48 3.71
 12 -2 9 40.27 4.22
 12 -2 9 39.86 4.33
 12 -2 9 42.11 4.23
 12 -2 10 150.48 8.47
 12 -2 10 166.88 9.06
 12 -2 10 162.28 8.79
 12 -2 11 45.18 4.14
 12 -2 11 46.2 4.32
 12 -2 11 47.85 4.34
 12 -2 12 503.66 16.78
 12 -2 12 486.5 16.69
 12 -2 12 517.29 17.21
 12 -2 13 37.99 3.05
 12 -2 13 38.8 3.34
 -12 -2 -14 410.2 12.55
 12 -2 14 462.35 13.63
 12 -2 15 2.37 0.57
 -12 -2 -15 1.38 0.41
 -12 0 18 50.62 3.76
 12 0 -18 56.9 3.13
 12 0 -18 54.85 3.09
 12 0 -17 45 3.22
 12 0 -17 51.93 3.47
 12 0 -17 44.9 3.09
 12 0 -16 13.08 1.91
 12 0 -16 12.23 1.88
 12 0 -16 12.57 1.87
 12 0 -15 452.67 15.69
 12 0 -15 462.82 15.91
 12 0 -15 473.09 15.39
 -12 0 14 409.3 15.4
 12 0 -14 391.01 14.42
 12 0 -14 396.97 14.07
 12 0 -13 5.54 1.55
 12 0 -13 9.61 1.87
 12 0 -12 98.92 6.25
 12 0 -12 98.88 5.96
 12 0 -11 1422.92 38.11
 12 0 -11 1412.51 37.46
 12 0 -10 84.2 5.54
 -12 0 10 74.89 6.13
 12 0 -10 82.49 5.21
 12 0 -9 49.24 4.05
 -12 0 9 47.35 4.38
 -12 0 8 343.25 13.38
 -12 0 7 1647.5 43.85
 -12 0 6 1.72 0.92
 12 0 -5 207.01 7.39
 -12 0 5 178.28 7.89
 12 0 -4 331.14 10.76
 -12 0 4 328.95 11.4
 12 0 -3 370.02 11.85
 -12 0 3 361.45 12.08
 12 0 -2 1317.07 33.82
 -12 0 2 1283.88 33.78
 12 0 -1 12.01 1.67
 -12 0 1 8.51 1.33
 -12 0 0 608.48 18
 -12 0 -1 311.72 11.11
 12 0 2 334.78 10.67
 12 0 2 359.08 11.42
 12 0 3 160.18 6.52
 12 0 3 166.98 6.94
 12 0 4 631.33 18.64
 12 0 4 664.62 19.09
 12 0 5 805.53 23.51
 12 0 5 863.97 23.84
 12 0 6 133.88 8.36
 12 0 6 124.67 6.53
 12 0 6 131.89 7.32
 12 0 6 134.32 8.11
 12 0 6 134.76 6.67
 12 0 6 126.49 8.17
 12 0 7 166.88 9.63
 12 0 7 138.84 7.4
 12 0 7 159.07 9.04
 12 0 7 158.59 9.38
 12 0 7 165.52 8.66
 12 0 7 152.24 8.19
 12 0 7 163.63 8.65
 12 0 8 6.74 1.46
 12 0 8 6.57 1.5
 12 0 8 7.63 2.11
 12 0 8 8.28 2.04
 12 0 8 6.94 1.63
 12 0 9 530.04 19.53
 12 0 9 557.69 18.75
 12 0 9 541.46 18.77
 12 0 10 99.92 6.85
 12 0 10 110.13 6.75
 12 0 11 65.89 5.18
 12 0 11 69.79 5.11
 12 0 12 53.37 4.28
 12 0 12 52.78 4.1
 12 0 13 31.35 2.83
 12 0 13 27.35 2.64
 12 0 14 37.28 2.57
 12 2 -17 83.38 4.09
 12 2 -16 1.96 0.55
 12 2 -16 4.02 1.03
 12 2 -15 6.22 1.42
 12 2 -15 7.92 1.6
 12 2 -15 7.67 1.54
 12 2 -14 50.17 4.19
 12 2 -14 50.28 4.13
 12 2 -14 54.07 4.27
 12 2 -13 456.13 16.35
 12 2 -13 472.95 16.78
 12 2 -13 487.79 16.49
 12 2 -12 60.32 4.9
 12 2 -12 63.19 4.98
 12 2 -12 68.57 5
 12 2 -11 597.03 20.2
 12 2 -11 616.8 20.2
 12 2 -11 615.46 19.92
 12 2 -10 534.32 18.49
 12 2 -10 536.37 18.39
 12 2 -10 554.89 18.17
 12 2 -9 101.71 6.37
 12 2 -9 106.62 6.49
 12 2 -9 101.28 6.06
 -12 2 2 277.63 9.26
 -12 2 1 47.75 3.03
 -12 2 0 1476.32 37.33
 -12 2 -1 212.36 8.05
 12 2 2 880.66 24.89
 12 2 3 22.55 2.43
 12 2 4 1242.32 33.78
 12 2 5 52.24 5.15
 12 2 5 59.64 4.42
 12 2 6 55.9 5.42
 12 2 6 61.45 5.59
 12 2 6 58.61 4.53
 12 2 6 58.33 4.54
 12 2 7 229.32 11.99
 12 2 7 212.26 11.14
 12 2 7 213.6 9.87
 12 2 8 24.11 3.48
 12 2 9 47.39 4.78
 12 2 10 128.19 7.9
 12 2 11 41.02 4
 12 2 11 39.19 3.35
 12 2 12 546.59 17.72
 12 2 13 43.78 3.21
 12 4 -12 110.21 6.29
 12 4 -12 104.5 6.41
 12 4 -11 31.36 3.27
 12 4 -11 27.36 3.15
 12 4 -10 176.73 8.73
 12 4 -9 54.59 4.55
 12 4 -8 28.11 3.3
 12 4 -7 281.81 11.7
 12 4 2 155.52 7.77
 12 4 3 216.26 9.43
 12 4 3 201.92 10.56
 12 4 4 191.41 10.53
 12 4 4 208.43 9.5
 12 4 4 212.4 10.94
 12 4 5 148.23 9.23
 12 4 5 157.93 8.16
 12 4 5 150.26 7.85
 12 4 5 155.24 9.26
 12 4 6 33.27 3.56
 12 4 6 45.22 4.76
 12 4 7 466.01 18.49
 12 4 7 453.11 16.45
 12 4 8 14.88 2.91
 12 4 8 15.32 2.51
 12 4 9 10.61 2.29
 12 4 9 6.9 1.59
 12 4 10 5.58 1.48
 12 4 11 140.79 7.28
 12 4 11 133.25 6.9
 12 4 12 73.36 4.32
 12 4 12 69.12 4.3
 12 4 13 74 3.85
 12 6 -9 41.72 4.03
 12 6 -8 51.7 4.6
 12 6 -7 312.48 13.1
 12 6 -6 567.48 19.87
 12 6 -5 231.41 11.02
 12 6 -4 115.14 7.43
 12 6 -3 23.9 3.34
 12 6 -2 116.49 7.5
 12 6 -1 536.37 19.47
 12 6 0 467.05 18.73
 12 6 0 465.19 17.81
 12 6 1 214.39 11.5
 12 6 1 195.62 10.41
 12 6 2 121.75 8.4
 12 6 2 116.3 7.75
 12 6 3 22.43 3.56
 12 6 3 20.25 3.16
 12 6 3 27.83 3.15
 12 6 4 61.49 5.48
 12 6 4 73.28 5.39
 12 6 4 81.86 6.77
 12 6 5 294.99 12.39
 12 6 5 323.16 14.77
 12 6 6 33.31 3.54
 12 6 7 126.87 7.26
 12 6 8 2.24 1.2
 12 6 8 4.24 1.25
 12 6 9 34.73 3.71
 12 6 9 39.94 3.59
 12 6 10 110.15 6.05
 12 6 11 42.75 3.36
 12 6 12 237.93 8.37
 12 6 13 54.35 2.64
 12 8 -10 125.52 6.28
 12 8 -9 5.68 1.54
 12 8 -8 63.94 4.87
 12 8 -7 75.55 5.59
 12 8 -6 67.78 5.4
 12 8 -5 99.77 6.79
 12 8 -4 58.88 5.2
 12 8 -3 121.92 8.4
 12 8 -3 134.34 8.19
 12 8 -2 565.67 21.42
 12 8 -2 590.27 20.85
 12 8 -1 10.52 2.4
 12 8 -1 11.8 2.49
 12 8 0 54.47 5.46
 12 8 0 51.39 4.95
 12 8 1 9.5 2.29
 12 8 1 10.72 2.23
 12 8 2 100.25 6.9
 12 8 2 109.41 6.4
 12 8 2 104.36 7.56
 12 8 3 49.04 4.58
 12 8 3 50.52 4.2
 12 8 3 50.1 5.11
 12 8 4 75.13 5.22
 12 8 4 79.26 6.45
 12 8 5 86.46 5.51
 12 8 6 5.27 1.19
 12 8 7 21.68 2.8
 12 8 7 21.7 2.49
 12 8 8 12.75 1.86
 12 8 8 11.37 1.77
 12 8 9 68.24 3.95
 12 8 10 70.11 3.77
 12 8 11 4.39 0.71
 12 10 -9 19.54 1.82
 12 10 -8 32.75 2.67
 12 10 -7 13.85 1.87
 12 10 -6 334.54 12.15
 12 10 -6 334.84 11.62
 12 10 -5 115.9 6.37
 12 10 -5 108.56 5.92
 12 10 -4 12.8 1.95
 12 10 -4 14.53 2.17
 12 10 -3 72.27 5.05
 12 10 -3 70 4.89
 12 10 -2 8.34 1.69
 12 10 -2 10.02 1.93
 12 10 -1 92.27 5.78
 12 10 -1 81.14 5.45
 12 10 0 138.29 7.16
 12 10 0 126.09 7.05
 12 10 1 63 4.55
 12 10 2 145.16 6.2
 12 10 3 7.34 1.19
 12 10 4 61.42 3.52
 12 10 5 21.3 1.86
 12 10 6 20.96 1.67
 12 10 7 40 2.26
 -13 -11 4 191.75 6.57
 -13 -11 3 42.47 2.72
 13 -11 -3 36.47 2.34
 -13 -11 2 78.81 4.04
 13 -11 -2 70.92 3.76
 -13 -11 1 5.74 1.11
 13 -11 -1 5.27 1.02
 -13 -11 0 89.76 4.48
 13 -11 0 84.18 4.32
 -13 -11 -1 202.02 7.3
 13 -11 1 180.94 6.98
 -13 -11 -2 16.09 1.65
 13 -11 2 14.52 1.55
 13 -11 3 52.29 2.77
 -13 -9 12 2.36 0.76
 13 -9 -11 79.83 3.83
 -13 -9 11 66 4.09
 13 -9 -10 4.03 0.91
 -13 -9 10 2.3 0.8
 13 -9 -9 118.67 5.61
 -13 -9 9 94.93 5.75
 13 -9 -8 62.89 4.14
 -13 -9 8 53.98 4.26
 13 -9 -7 179.31 7.85
 -13 -9 7 153.68 7.99
 13 -9 -6 129.67 6.61
 -13 -9 6 118.89 6.74
 13 -9 -5 95.83 5.64
 13 -9 -5 93.03 5.54
 13 -9 -4 14.76 2.09
 13 -9 -4 13.72 2.27
 13 -9 -3 60.53 4.41
 13 -9 -3 59.47 4.84
 13 -9 -2 3.81 1.19
 13 -9 -2 4.6 1.33
 13 -9 -1 337.65 12.33
 13 -9 -1 327.75 13.7
 13 -9 0 44.42 3.59
 13 -9 0 42.68 4.29
 -13 -9 -1 295.92 12.7
 13 -9 1 294.92 12.68
 -13 -9 -2 99.76 6.52
 13 -9 2 98.49 6.47
 -13 -9 -3 259.63 11.15
 13 -9 3 255.55 11.08
 -13 -9 -4 34 3.42
 13 -9 4 28.14 3.06
 -13 -9 -5 199.89 8.7
 13 -9 5 207.63 8.78
 13 -9 6 104.44 5.29
 13 -9 7 4.38 0.86
 -13 -7 14 37.77 3.12
 -13 -7 13 104.24 6.09
 13 -7 -13 101.18 4.68
 13 -7 -12 33.26 2.8
 -13 -7 12 36.57 3.75
 13 -7 -11 10.64 1.76
 -13 -7 11 10.44 2.22
 13 -7 -10 32.45 3.28
 -13 -7 10 35.39 4.03
 13 -7 -9 230.84 10.14
 -13 -7 9 223.91 11.38
 13 -7 -8 16.99 2.51
 -13 -7 8 16.48 2.97
 13 -7 -7 6.32 1.68
 -13 -7 7 4.96 1.77
 13 -7 -6 273.05 11.64
 -13 -7 6 251.28 12.25
 13 -7 -5 26.5 3.25
 -13 -7 5 26.06 3.4
 13 -7 -5 27.77 3.38
 13 -7 -4 1468.52 39.71
 13 -7 -4 1352.82 39.95
 13 -7 -3 6.87 1.74
 13 -7 -3 7.78 1.95
 13 -7 -2 479.26 17.12
 13 -7 -2 442.03 17.8
 13 -7 -1 4.79 1.48
 13 -7 -1 3.28 1.41
 13 -7 0 311.74 12.88
 13 -7 0 310.08 14.2
 13 -7 1 139.58 7.81
 13 -7 1 136.85 7.38
 13 -7 1 142.37 8.98
 13 -7 2 135.12 7.6
 13 -7 2 135.62 7.49
 13 -7 2 134.02 8.67
 13 -7 3 31.66 3.45
 13 -7 3 28.12 3.22
 13 -7 3 33.17 4.16
 13 -7 4 6.12 1.45
 13 -7 4 4.41 1.26
 -13 -7 -4 5.64 1.91
 13 -7 4 6.97 2.04
 13 -7 5 34.48 3.28
 13 -7 5 35.51 3.68
 -13 -7 -5 28.9 3.49
 13 -7 5 36.94 4.1
 13 -7 6 46.28 3.77
 13 -7 6 49.4 4.26
 -13 -7 -6 42.98 4.02
 13 -7 6 49.37 4.48
 13 -7 7 10.61 1.66
 13 -7 7 11.14 1.99
 -13 -7 -7 6.71 1.37
 13 -7 7 7.81 1.58
 13 -7 8 284.15 10.36
 13 -7 8 287.8 11.19
 13 -7 8 274.79 10.41
 13 -7 9 0.72 0.51
 13 -7 9 4.5 1.15
 13 -7 10 212.65 7.53
 13 -7 10 216.48 8.23
 -13 -7 -11 2.39 0.56
 13 -7 11 2.58 0.64
 -13 -5 16 25.8 2.32
 13 -5 -16 25.15 1.83
 13 -5 -16 31.77 2.1
 -13 -5 15 76.17 4.96
 13 -5 -15 80.58 4.08
 13 -5 -15 75.62 3.98
 -13 -5 14 133.4 7.55
 13 -5 -14 135.97 6.21
 13 -5 -14 132.66 6.04
 -13 -5 13 1.9 1.29
 13 -5 -13 3.02 0.95
 13 -5 -13 2.42 1.01
 13 -5 -12 26.77 2.81
 13 -5 -12 30.57 2.9
 13 -5 -12 30.5 3.05
 -13 -5 12 29.37 3.75
 -13 -5 11 537.51 19.88
 13 -5 -11 542 17.23
 13 -5 -11 492.79 16.9
 13 -5 -11 517.45 16.62
 13 -5 -10 8.48 1.76
 13 -5 -10 6.65 1.48
 13 -5 -10 7.48 1.5
 -13 -5 10 5.9 2.02
 -13 -5 9 310.81 14.03
 13 -5 -9 301.12 12.27
 13 -5 -8 6.98 1.67
 -13 -5 8 7.45 2.12
 -13 -5 7 89.59 6.75
 13 -5 -7 94.97 6.18
 13 -5 -6 124.76 7.48
 -13 -5 6 117.15 7.7
 13 -5 -6 118.7 7.15
 -13 -5 6 136.88 8.28
 13 -5 -5 30.84 3.45
 13 -5 -5 31.76 3.51
 -13 -5 5 31.16 3.67
 -13 -5 5 36.94 3.96
 13 -5 -4 18.69 2.55
 13 -5 -4 21.43 2.91
 -13 -5 4 16.11 2.65
 13 -5 -4 19.91 2.9
 -13 -5 4 18.55 2.72
 13 -5 -3 142.42 7.51
 13 -5 -3 141.75 7.83
 -13 -5 3 151.15 8.1
 13 -5 -3 147.21 8.51
 13 -5 -2 46.83 4.3
 13 -5 -2 50.27 4.46
 -13 -5 2 48.7 4.31
 13 -5 -2 48.22 4.15
 13 -5 -2 46.21 4.64
 13 -5 -1 358.1 14.54
 13 -5 -1 380.72 14.72
 -13 -5 1 410.16 14.79
 13 -5 -1 389.07 14.41
 13 -5 -1 390.46 15.89
 13 -5 0 40.66 4
 -13 -5 0 39.72 3.85
 13 -5 0 38.1 3.9
 13 -5 0 37.33 3.72
 13 -5 0 39.54 4.33
 13 -5 1 1238.55 37.54
 -13 -5 -1 1459.49 38.03
 13 -5 1 1316.61 37.99
 13 -5 1 1411.39 38.97
 13 -5 1 1341.87 37.53
 13 -5 1 1350.99 38.07
 13 -5 1 1319.67 39.53
 13 -5 2 109.47 7.07
 -13 -5 -2 114.31 6.94
 13 -5 2 111.88 7.05
 13 -5 2 123.63 6.84
 13 -5 2 122.24 7.68
 13 -5 2 109.74 6.85
 13 -5 2 116.4 7.32
 13 -5 2 117.79 7.97
 13 -5 3 357.95 14.86
 13 -5 3 396.23 15.32
 13 -5 3 390.84 14.66
 13 -5 3 412.21 16.23
 13 -5 3 394.57 14.97
 13 -5 3 406.43 15.8
 13 -5 3 398.81 16.52
 13 -5 4 3.88 1.34
 13 -5 4 5.09 1.54
 13 -5 4 4.47 1.86
 13 -5 4 2.45 1.28
 13 -5 4 4.21 1.64
 13 -5 4 3.84 1.34
 13 -5 5 160.69 8.54
 13 -5 5 152.55 8.35
 13 -5 5 150.87 8.94
 13 -5 5 144.82 8.22
 13 -5 5 166.25 9.41
 13 -5 6 10.16 2.14
 13 -5 6 3.94 1.39
 13 -5 6 7.63 1.95
 13 -5 6 5.16 1.56
 13 -5 7 22.44 2.94
 13 -5 7 20.33 3.05
 13 -5 7 22.14 3.09
 13 -5 8 2.32 1.07
 13 -5 8 2.83 1.11
 13 -5 8 1.3 0.64
 13 -5 9 272.57 11.86
 13 -5 9 256.67 11.04
 13 -5 10 61.5 4.76
 13 -5 10 59.94 4.41
 13 -5 11 362.24 12.91
 13 -5 11 361.59 12.55
 13 -5 12 146.02 6.28
 13 -5 12 145.86 6.4
 -13 -5 -13 26.58 1.93
 13 -5 13 29.68 2.11
 13 -5 13 27.61 2.03
 13 -3 -17 8.01 1.23
 13 -3 -17 6.57 1.07
 13 -3 -16 361.39 11.7
 13 -3 -16 376.46 12.01
 -13 -3 15 96.99 6.19
 13 -3 -15 100.46 5.43
 13 -3 -15 104.93 5.74
 -13 -3 14 229.95 10.97
 13 -3 -14 235.81 9.63
 -13 -3 13 38 4.19
 13 -3 -13 35.98 3.35
 13 -3 -12 211.87 9.43
 -13 -3 12 222.76 11.26
 13 -3 -11 42.81 3.79
 -13 -3 11 41.77 4.63
 13 -3 -10 241.93 10.15
 13 -3 -9 97.02 5.82
 13 -3 -9 94.09 5.71
 -13 -3 9 103.66 7.49
 13 -3 -8 251.57 10.99
 13 -3 -8 229.33 9.97
 13 -3 -8 229.87 9.69
 13 -3 -8 244.86 10.46
 -13 -3 8 248.97 11.92
 13 -3 -7 255.54 10.88
 13 -3 -7 238.56 10.28
 -13 -3 7 259.34 11.83
 13 -3 -7 256.16 10.59
 13 -3 -6 361.22 13.59
 -13 -3 6 381.29 14.59
 13 -3 -5 667.69 21.35
 -13 -3 5 746.29 22.54
 13 -3 -4 1146.6 32.54
 -13 -3 4 1272.64 33.95
 13 -3 -3 15.25 1.97
 13 -3 -3 17.53 2.32
 -13 -3 3 14.86 2.17
 13 -3 -2 262.47 9.82
 13 -3 -2 269.63 10.87
 -13 -3 2 266.21 10.81
 13 -3 -1 44.35 3.8
 -13 -3 1 37.44 3.48
 13 -3 0 423.85 15.1
 -13 -3 0 424.62 14.88
 -13 -3 -1 231.18 10
 13 -3 1 227.24 10.12
 -13 -3 -2 210.06 9.43
 13 -3 2 189.28 9.25
 13 -3 3 16.64 2.49
 13 -3 3 12.82 1.87
 13 -3 3 11.97 2.31
 13 -3 3 13.15 2.4
 13 -3 3 18.14 2.79
 13 -3 3 16.74 2.73
 -13 -3 -3 15.35 2.33
 13 -3 4 586.38 19.42
 -13 -3 -4 674.28 21.31
 13 -3 4 626.37 21.35
 13 -3 4 629.37 20.9
 13 -3 4 643.9 22.54
 13 -3 4 640.86 21.63
 13 -3 4 602.41 20.67
 13 -3 4 653.98 22.06
 -13 -3 -5 298.82 12.59
 13 -3 5 270.75 11.31
 13 -3 5 303.27 13.76
 13 -3 5 258.61 12.11
 13 -3 5 276.51 12.2
 13 -3 5 294.03 13.02
 13 -3 5 281.36 12.21
 13 -3 5 309.73 13.3
 13 -3 6 646.62 21.57
 13 -3 6 685.38 22.9
 13 -3 6 742.81 24.97
 13 -3 6 713.65 23.9
 13 -3 6 693.58 22.92
 13 -3 6 721.27 23.69
 13 -3 7 268.58 12.14
 13 -3 7 271.79 13.4
 13 -3 7 273.87 12.74
 13 -3 7 275.09 12.18
 13 -3 7 262.38 11.98
 13 -3 8 209.34 10.36
 13 -3 8 214.8 10.85
 13 -3 8 208.2 10.32
 13 -3 8 217.14 10.22
 13 -3 9 253.32 11.61
 13 -3 9 290.97 12.66
 13 -3 9 268.7 11.9
 13 -3 10 36.13 3.71
 13 -3 10 35.58 3.91
 13 -3 10 38.56 3.84
 13 -3 11 12.39 2.02
 13 -3 11 10.61 1.83
 13 -3 11 13.03 2.13
 13 -3 12 33.17 3.03
 13 -3 12 37.76 3.3
 -13 -3 -13 24.5 2.16
 13 -3 13 23.77 2.15
 13 -3 13 29.35 2.51
 -13 -3 -14 30.32 1.91
 13 -3 14 36.14 2.37
 13 -1 -18 311.37 9.41
 13 -1 -18 315.63 9.47
 13 -1 -17 28.71 2.43
 13 -1 -17 26.69 2.37
 13 -1 -16 265.85 9.95
 13 -1 -16 271.24 10.09
 13 -1 -16 250.21 9.13
 -13 -1 15 95.63 6.14
 13 -1 -15 106.21 5.95
 13 -1 -15 102.77 5.96
 13 -1 -15 105.49 5.48
 13 -1 -14 57.99 4.42
 -13 -1 14 55.02 4.79
 13 -1 -14 46.27 4.2
 13 -1 -14 55.22 4.01
 -13 -1 13 504.11 18.49
 13 -1 -13 495.02 16.95
 13 -1 -13 484.62 16.15
 13 -1 -12 186.38 8.93
 13 -1 -12 184.88 8.37
 13 -1 -11 539.03 18.06
 13 -1 -11 532.59 17.33
 13 -1 -10 173.13 8.52
 -13 -1 10 174.36 9.96
 13 -1 -10 175.69 8.02
 13 -1 -9 1488.41 40.28
 -13 -1 9 1508.64 42.55
 13 -1 -8 206.4 9.36
 -13 -1 8 180.25 9.53
 -13 -1 7 234.95 10.6
 -13 -1 6 420.07 14.95
 13 -1 -5 13.9 1.8
 -13 -1 5 12.93 1.97
 13 -1 -4 332.32 11.54
 -13 -1 4 338.13 12.22
 13 -1 -3 115.62 5.88
 -13 -1 3 122.88 6.28
 13 -1 -2 644.74 19.11
 -13 -1 2 618.6 19.07
 13 -1 -1 925.64 25.94
 -13 -1 1 899.75 25.7
 -13 -1 0 68.72 4.59
 13 -1 0 78.43 4.94
 -13 -1 -1 1666.44 43.62
 13 -1 2 120.32 5.49
 -13 -1 -2 109.72 6.28
 -13 -1 -3 1369.86 37.76
 13 -1 3 1387.22 35.81
 13 -1 4 262.57 9.89
 13 -1 5 186.85 10.11
 13 -1 5 178.84 8.17
 13 -1 5 199.68 9.98
 13 -1 5 186.26 10.42
 13 -1 5 198.48 9.71
 13 -1 5 186.66 9.23
 13 -1 5 203.93 9.99
 13 -1 6 45.19 4.76
 13 -1 6 48.12 4.63
 13 -1 6 46.85 3.89
 13 -1 6 44.82 4.85
 13 -1 6 50.43 4.6
 13 -1 6 49.09 4.34
 13 -1 6 46.37 4.45
 13 -1 7 262.68 12.5
 13 -1 7 230.57 10.3
 13 -1 7 266.29 12.15
 13 -1 7 258.68 12.81
 13 -1 7 253.47 11.72
 13 -1 7 252.34 11.35
 13 -1 7 264.86 11.73
 13 -1 8 72.51 5.8
 13 -1 8 66.84 6.1
 13 -1 8 68.82 5.52
 13 -1 8 75 5.58
 13 -1 9 90.78 6.51
 13 -1 9 103.92 6.68
 13 -1 9 97.33 6.44
 13 -1 10 317.28 12.75
 13 -1 10 309.85 12.95
 13 -1 10 304.48 12.46
 13 -1 11 157.92 8.17
 13 -1 11 155.16 7.63
 13 -1 11 164.37 8.13
 13 -1 12 214.12 9.16
 13 -1 12 209.88 8.97
 13 -1 13 279.4 9.77
 13 -1 13 268.12 9.55
 13 -1 14 95.41 4.23
 -13 1 18 265.6 9.21
 13 1 -17 27.47 2.31
 13 1 -16 260.94 9.83
 13 1 -16 260.02 9.67
 13 1 -16 248.34 9.42
 13 1 -15 102.09 5.9
 13 1 -15 107.69 5.97
 13 1 -15 102.87 5.71
 13 1 -14 61.13 4.7
 13 1 -14 63.34 4.7
 13 1 -14 59.12 4.41
 13 1 -13 467.88 16.47
 13 1 -13 449.2 16.33
 13 1 -13 475.58 16.11
 13 1 -12 195.59 9.46
 13 1 -12 192.77 9.46
 13 1 -12 199.67 9.13
 13 1 -11 534.75 18.46
 13 1 -11 537.54 18.64
 13 1 -11 547.64 18.1
 13 1 -10 165.84 8.47
 13 1 -10 159.24 8.44
 13 1 -10 162.37 8.05
 13 1 -9 1489.88 40.36
 13 1 -9 1465.8 40.35
 13 1 -9 1451.83 39.57
 13 1 -8 170.61 8.45
 13 1 -8 173.62 8.62
 13 1 -8 181.58 8.32
 -13 1 7 246.57 10.4
 -13 1 6 447.46 15
 -13 1 5 15.9 2.06
 -13 1 4 336.21 11.57
 -13 1 3 124.99 5.9
 -13 1 2 597.09 17.64
 -13 1 1 878.9 24.26
 -13 1 0 74.28 4.4
 -13 1 -1 1691.43 43.41
 -13 1 -2 98.61 5.52
 13 1 3 1491.36 39.08
 13 1 4 272.61 10.57
 13 1 5 213.23 11.23
 13 1 5 206.65 9.05
 13 1 5 209.17 10.96
 13 1 5 218.11 10.54
 13 1 5 215.77 10.94
 13 1 6 56.71 5.53
 13 1 6 63.01 4.58
 13 1 6 60.2 5.51
 13 1 6 62.58 5.57
 13 1 6 62.38 4.64
 13 1 6 59.99 5.15
 13 1 7 236.07 12.28
 13 1 7 227.36 11.53
 13 1 7 222.53 11.47
 13 1 7 239.88 10.37
 13 1 8 85.61 6.6
 13 1 8 85.94 6.67
 13 1 8 82.75 5.53
 13 1 9 87.85 6.55
 13 1 9 91.1 5.81
 13 1 10 313.89 13.32
 13 1 10 315.91 12.03
 13 1 11 154.72 8.08
 13 1 12 220.47 9.3
 13 1 13 256.97 9.26
 13 3 -15 103.19 5.3
 13 3 -14 212.7 8.97
 13 3 -13 31.1 3.32
 13 3 -13 34.31 3.44
 13 3 -13 29.38 3.1
 13 3 -12 206.68 9.91
 13 3 -12 209.98 9.64
 13 3 -12 223.85 9.91
 13 3 -11 35.75 3.74
 13 3 -11 41.23 3.94
 13 3 -11 37.66 3.71
 13 3 -10 234.59 10.88
 13 3 -10 240.68 10.7
 13 3 -10 239.08 10.53
 13 3 -9 122.21 7.16
 13 3 -9 116.08 7.16
 13 3 -8 212.57 10.19
 13 3 -8 221.88 10.17
 13 3 -7 242.2 10.73
 13 3 3 10.97 2.36
 13 3 3 10.74 1.92
 13 3 4 595.54 19.32
 13 3 4 574.82 21.4
 13 3 4 601.42 21.11
 13 3 5 289.52 13.82
 13 3 5 301.33 12.13
 13 3 5 293.16 13.32
 13 3 6 695.06 24.51
 13 3 6 672.07 23.98
 13 3 6 676.73 21.44
 13 3 7 276.48 13.26
 13 3 8 236.52 11.85
 13 3 9 257.61 12.09
 13 3 10 44.19 4.25
 13 3 11 8.11 1.55
 13 3 11 6.94 1.34
 13 3 12 36.23 2.97
 13 3 12 32.89 2.58
 13 5 -8 3.23 1.49
 13 5 -7 132.03 7.78
 13 5 -6 119.5 7.4
 13 5 -5 42.83 4.25
 13 5 -4 11.66 2.4
 13 5 -3 145.34 8.42
 13 5 -2 47.1 4.59
 13 5 -1 406.95 16.06
 13 5 0 41.96 4.59
 13 5 0 39.64 4.33
 13 5 1 1336.97 39.14
 13 5 1 1283.12 37.52
 13 5 1 1265.94 37.72
 13 5 2 134.31 8.72
 13 5 2 125.83 8.05
 13 5 2 121.41 7.97
 13 5 3 355.5 15.2
 13 5 3 356.09 15.09
 13 5 3 386.82 16.27
 13 5 4 4.44 1.61
 13 5 4 9.47 2.23
 13 5 5 168.15 8.41
 13 5 5 170.65 10.18
 13 5 6 7.52 1.63
 13 5 7 19.38 3.17
 13 5 7 18.5 2.64
 13 5 8 2.88 1.29
 13 5 8 6.3 1.62
 13 5 9 230.23 10.75
 13 5 10 71.24 4.96
 13 5 11 328.04 11.06
 13 5 11 303.4 10.97
 13 5 12 128.7 5.42
 13 7 -9 227.13 9.94
 13 7 -8 14.37 2.3
 13 7 -7 4.29 1.52
 13 7 -6 290.08 12.69
 13 7 -5 34.95 4.03
 13 7 -4 1557.55 43.95
 13 7 -3 6.92 2.06
 13 7 -2 472.21 19.13
 13 7 -2 467.94 18.03
 13 7 -1 2.1 1.4
 13 7 -1 2.27 1.02
 13 7 0 272.72 13.58
 13 7 0 272.07 12.8
 13 7 1 129.17 8.3
 13 7 1 144.14 9.3
 13 7 2 110.2 7.49
 13 7 2 116.48 8.29
 13 7 3 24.9 3.65
 13 7 3 29.49 3.67
 13 7 4 13.61 2.73
 13 7 4 14.97 2.31
 13 7 5 33.1 3.33
 13 7 6 57.92 4.36
 13 7 7 7.83 1.7
 13 7 7 10.92 1.85
 13 7 8 276.77 11.28
 13 7 8 284.57 10.5
 13 7 9 1.87 0.84
 13 7 10 223.36 8.3
 13 7 11 4.01 0.77
 13 9 -10 4.69 1.01
 13 9 -10 3.37 0.85
 13 9 -9 142.05 6.54
 13 9 -9 122.86 5.88
 13 9 -8 57.79 4.28
 13 9 -8 62.06 4.21
 13 9 -7 180.15 8.65
 13 9 -7 180.1 8.33
 13 9 -6 130.06 7.41
 13 9 -6 137.56 7.32
 13 9 -5 100.92 6.52
 13 9 -5 96.08 6.18
 13 9 -4 21.19 2.99
 13 9 -4 27.56 3.34
 13 9 -3 56.05 4.94
 13 9 -3 61.99 5.08
 13 9 -2 5.98 1.82
 13 9 -2 10.4 2.16
 13 9 -1 319.2 13.14
 13 9 -1 323.6 13.66
 13 9 0 50.16 4.46
 13 9 0 40.22 4.23
 13 9 1 263.13 11.38
 13 9 1 264 11.93
 13 9 2 93.37 6.02
 13 9 2 104.3 6.82
 13 9 3 244.37 9.07
 13 9 4 32.27 2.68
 13 9 5 210.93 7.89
 13 9 6 88.41 5.12
 13 9 6 104.46 4.7
 13 9 7 5.61 1.06
 13 9 7 5.83 0.96
 13 11 -6 199.87 6.9
 13 11 -5 33.72 2.47
 13 11 -4 177.08 6.89
 13 11 -3 41.5 2.94
 13 11 -2 70.04 3.93
 14 -10 -9 1.91 0.52
 14 -10 -8 90.95 4.1
 14 -10 -7 35.93 2.53
 14 -10 -6 30.38 2.4
 -14 -10 6 30.52 2.42
 14 -10 -5 40.39 2.9
 -14 -10 5 43.8 3.19
 14 -10 -4 8.41 1.28
 -14 -10 4 13 1.83
 14 -10 -4 10.15 1.42
 14 -10 -3 92.93 4.65
 -14 -10 3 99.63 5.48
 14 -10 -3 95.83 5
 14 -10 -2 95.86 4.61
 -14 -10 2 100.25 5.63
 14 -10 -2 92.77 5.14
 14 -10 -1 155.83 6.05
 -14 -10 1 162.54 7.52
 14 -10 -1 154.47 7.14
 -14 -10 0 133.3 6.57
 14 -10 0 117.84 6.12
 -14 -10 -1 300.4 10.97
 14 -10 1 290.06 10.7
 -14 -10 -2 156.77 6.99
 14 -10 2 156 6.89
 -14 -10 -3 64.18 3.87
 14 -10 3 56.32 3.63
 14 -10 4 38.01 2.64
 -14 -8 13 9.14 1.32
 14 -8 -12 93.45 4.18
 -14 -8 12 88.95 5.04
 14 -8 -11 110.65 5.15
 -14 -8 11 103.47 5.95
 14 -8 -10 12.67 1.8
 -14 -8 10 10.32 1.87
 14 -8 -9 85.47 5.05
 -14 -8 9 80.05 5.65
 14 -8 -8 80.36 5.08
 -14 -8 8 69.58 5.36
 14 -8 -7 94.73 5.78
 -14 -8 7 85.39 6.07
 14 -8 -6 99.37 6.04
 -14 -8 6 92.2 6.25
 14 -8 -5 63.32 4.8
 14 -8 -5 53.35 4.32
 14 -8 -4 115.42 6.71
 14 -8 -4 107.72 6.78
 14 -8 -3 5.64 1.29
 14 -8 -3 7.43 1.76
 14 -8 -2 63.67 4.77
 14 -8 -2 52.86 4.9
 14 -8 -1 14.91 2.23
 14 -8 -1 18.43 2.95
 14 -8 0 57.67 4.47
 14 -8 0 56.09 5.05
 14 -8 1 231.55 9.87
 14 -8 1 224.08 10.97
 14 -8 2 60.12 4.32
 14 -8 2 60.18 5.19
 14 -8 3 223.5 8.96
 -14 -8 -3 208.08 10.2
 14 -8 3 234.3 10.78
 14 -8 4 114.2 5.9
 -14 -8 -4 116.63 6.86
 14 -8 4 121.17 7.08
 14 -8 5 255.21 9.49
 -14 -8 -5 231.77 9.99
 14 -8 5 245.36 10.37
 -14 -8 -6 64.28 4.26
 14 -8 6 71.32 4.22
 14 -8 6 71.55 4.59
 14 -8 7 203.41 7.69
 14 -8 7 200.25 7.78
 14 -8 8 77.79 3.89
 14 -8 9 32.83 2.06
 -14 -6 15 62.23 3.78
 -14 -6 14 28.78 2.88
 14 -6 -14 27.7 1.94
 14 -6 -13 13.84 1.62
 14 -6 -13 16.26 1.62
 -14 -6 13 15.7 2.38
 -14 -6 12 215.39 10.32
 14 -6 -12 204.77 8.26
 14 -6 -11 108.86 5.97
 -14 -6 11 114.77 7.46
 14 -6 -10 287.91 11.35
 -14 -6 10 278.35 12.93
 14 -6 -9 53.12 4.36
 -14 -6 9 55.78 5.27
 14 -6 -8 219.21 10.06
 -14 -6 8 216.3 11.2
 14 -6 -7 17.45 2.6
 -14 -6 7 15.97 2.8
 14 -6 -6 190.35 9.33
 -14 -6 6 174.06 9.81
 14 -6 -5 84.48 5.97
 -14 -6 5 73.3 5.98
 14 -6 -5 80.93 5.81
 14 -6 -4 242.29 10.94
 14 -6 -4 219.06 10.8
 14 -6 -3 211.99 10.1
 14 -6 -3 193.01 10.29
 14 -6 -2 556.31 19.3
 14 -6 -2 541.99 20
 14 -6 -1 838.62 26.31
 14 -6 -1 852.46 25.38
 14 -6 -1 818.92 27.32
 14 -6 0 728.3 23.62
 14 -6 0 728.23 22.84
 14 -6 0 712.75 24.76
 14 -6 1 86.65 6.18
 14 -6 1 87.43 5.98
 14 -6 1 85.33 6.76
 14 -6 2 616.36 20.52
 14 -6 2 570.05 19.94
 14 -6 2 559.84 19.68
 14 -6 2 595.61 21.64
 14 -6 3 195.98 9.6
 14 -6 3 191.88 9.2
 14 -6 3 178.89 9.38
 14 -6 3 189.2 10.44
 14 -6 4 272.33 11.55
 14 -6 4 256.45 11.13
 14 -6 4 265.15 11.78
 14 -6 4 256.25 12.37
 14 -6 5 30.34 3.28
 14 -6 5 25.78 3.25
 -14 -6 -5 28.37 3.43
 14 -6 5 28.22 3.6
 14 -6 6 68.3 4.96
 14 -6 6 69.72 5.39
 14 -6 6 70.55 5.48
 14 -6 7 11.97 1.92
 14 -6 7 9.16 1.8
 14 -6 7 10.3 1.98
 14 -6 8 48.53 3.86
 14 -6 8 45.62 3.97
 14 -6 8 47.98 3.72
 14 -6 9 235.75 9.25
 14 -6 9 235.71 9.68
 14 -6 10 467.67 14.34
 14 -6 10 468.66 14.79
 14 -6 11 236.83 7.97
 14 -6 11 233.5 8.25
 -14 -4 16 40.18 3.05
 14 -4 -16 44.67 2.76
 14 -4 -16 41.52 2.7
 14 -4 -15 197.04 7.56
 -14 -4 15 187.51 8.65
 14 -4 -15 194.9 7.65
 -14 -4 14 77.2 5.62
 14 -4 -14 78.67 4.6
 14 -4 -14 82.73 4.85
 14 -4 -13 17.89 2.34
 14 -4 -13 14.9 2.05
 -14 -4 13 19.67 2.96
 -14 -4 12 156.01 9.1
 14 -4 -12 148.08 7.23
 14 -4 -12 154.98 7.59
 -14 -4 11 32.65 4.01
 14 -4 -11 22.22 2.61
 14 -4 -11 27.44 2.83
 14 -4 -11 28.22 3.08
 14 -4 -10 83.38 5.39
 -14 -4 10 80.49 6.46
 14 -4 -10 74.29 4.94
 14 -4 -10 82.97 5.45
 14 -4 -9 30.12 3.26
 -14 -4 9 32.72 4.06
 14 -4 -9 30.42 2.93
 14 -4 -9 33.29 3.39
 -14 -4 8 180.95 9.93
 14 -4 -8 163.86 8.4
 14 -4 -8 184.92 8.68
 14 -4 -7 189.89 9.45
 14 -4 -7 188.6 9.1
 14 -4 -6 94.06 6.18
 14 -4 -6 99.46 6.36
 -14 -4 6 108.21 7.18
 14 -4 -5 348.05 13.34
 14 -4 -5 333.89 13.44
 -14 -4 5 372.42 14.52
 14 -4 -4 17.25 2.38
 14 -4 -4 14.42 2.34
 14 -4 -4 17.95 2.77
 14 -4 -4 13.95 2.26
 14 -4 -4 13.94 2.34
 -14 -4 4 15.03 2.42
 14 -4 -3 268.97 11.38
 14 -4 -3 243.08 11.09
 -14 -4 3 279.43 11.68
 14 -4 -3 254.78 11
 14 -4 -3 255.29 11.63
 14 -4 -2 16.83 2.53
 -14 -4 2 17.88 2.6
 14 -4 -2 17.4 2.54
 14 -4 -2 18.37 2.57
 14 -4 -2 22.82 3.1
 14 -4 -1 248.65 11.11
 14 -4 -1 250.25 11.23
 -14 -4 1 265.89 11.2
 14 -4 -1 248.91 10.96
 14 -4 -1 239.8 11.6
 14 -4 0 334.67 13.54
 -14 -4 0 351.67 13.51
 14 -4 0 331.93 13.64
 14 -4 0 336.53 13.54
 14 -4 0 339.73 14.43
 14 -4 1 149.86 8.38
 -14 -4 -1 173.07 8.67
 14 -4 1 152.42 8.67
 14 -4 1 149.5 8.91
 14 -4 1 156.62 8.33
 14 -4 1 158.25 8.56
 14 -4 1 166.84 9.34
 14 -4 2 708.06 24.33
 -14 -4 -2 832.94 25
 14 -4 2 751.18 24.99
 14 -4 2 795.69 24.05
 14 -4 2 787.69 26.03
 14 -4 2 793.02 24.68
 14 -4 2 768.03 24.94
 14 -4 2 838.23 26.39
 -14 -4 -3 228.48 10.57
 14 -4 3 204.59 10.44
 14 -4 3 213 9.9
 14 -4 3 220.26 11.29
 14 -4 3 201.71 9.98
 14 -4 3 211.15 10.52
 14 -4 3 223.47 11.25
 14 -4 4 552.36 19.88
 14 -4 4 563.29 19.35
 14 -4 4 577.77 21.14
 14 -4 4 561.57 19.54
 14 -4 4 567.29 20.27
 14 -4 4 583.11 20.9
 14 -4 5 237.11 10.87
 14 -4 5 226.69 11.86
 14 -4 5 222.21 11.18
 14 -4 5 231.88 10.9
 14 -4 5 243.32 11.73
 14 -4 6 132.93 7.74
 14 -4 6 138.56 8.89
 14 -4 6 126.75 8.05
 14 -4 6 130.94 7.76
 14 -4 6 138.47 8.26
 14 -4 7 271.19 11.83
 14 -4 7 275.78 12.49
 14 -4 7 260.22 11.71
 14 -4 7 275.88 12.1
 14 -4 8 208.17 9.78
 14 -4 8 202.83 10.14
 14 -4 8 184.92 9.41
 14 -4 8 198.84 9.44
 14 -4 9 208.11 9.58
 14 -4 9 195.11 9.34
 14 -4 9 212.98 10
 14 -4 10 25.16 2.93
 14 -4 10 22.93 2.69
 14 -4 11 115.24 6.03
 14 -4 11 118.64 6.07
 14 -4 12 245.8 8.74
 14 -4 12 227.68 8.47
 14 -4 13 1.04 0.44
 -14 -4 -13 0.72 0.42
 14 -2 -17 54.24 3.17
 14 -2 -17 51.18 3.12
 14 -2 -16 68.09 4.07
 14 -2 -16 70.26 4.18
 -14 -2 16 60.53 4.12
 14 -2 -15 20.73 2.36
 -14 -2 15 17.53 2.44
 14 -2 -15 21.3 2.48
 -14 -2 14 26.81 3.31
 14 -2 -14 27.4 2.88
 14 -2 -14 24.89 2.95
 -14 -2 13 136 8.18
 14 -2 -13 127.74 6.93
 14 -2 -13 137.29 7.4
 -14 -2 12 483.71 18.26
 14 -2 -12 459.96 16.22
 14 -2 -12 486.73 16.91
 14 -2 -11 274.64 11.18
 14 -2 -11 264.22 11.51
 14 -2 -10 2.22 1.17
 14 -2 -10 2.27 0.89
 14 -2 -9 19.52 2.7
 14 -2 -9 17.93 2.36
 -14 -2 9 18.85 3.22
 14 -2 -8 111.9 6.33
 14 -2 -8 117.56 6.88
 -14 -2 8 117.59 7.76
 14 -2 -7 42.69 3.63
 -14 -2 7 43.82 4.43
 14 -2 -7 41.9 3.87
 14 -2 -6 166.72 7.69
 -14 -2 6 164.29 8.66
 14 -2 -5 39.96 3.46
 -14 -2 5 37.73 3.75
 14 -2 -4 103.81 5.88
 -14 -2 4 101.82 6.26
 14 -2 -3 197.64 8.74
 -14 -2 3 197.75 9.09
 14 -2 -2 566.34 18.12
 -14 -2 2 550.27 18.18
 14 -2 -1 233.7 10.1
 -14 -2 1 244.02 10.19
 14 -2 0 1525.6 40.99
 -14 -2 0 1505.56 40.78
 14 -2 1 15.21 2.39
 -14 -2 -1 16.06 2.34
 -14 -2 -2 398.88 14.74
 14 -2 2 382.47 15.34
 14 -2 2 398.99 15.07
 14 -2 2 402.93 14.89
 14 -2 2 420.09 15.95
 14 -2 3 336.24 14.22
 14 -2 3 338.01 12.08
 -14 -2 -3 336.75 13.4
 14 -2 3 311.24 13.66
 14 -2 3 346.17 13.72
 14 -2 3 352.14 13.6
 14 -2 3 340.54 13.73
 14 -2 3 366.13 14.66
 14 -2 4 99.52 6.97
 14 -2 4 92.49 5.52
 -14 -2 -4 103.94 6.66
 14 -2 4 96.72 6.8
 14 -2 4 104.91 6.8
 14 -2 4 94.78 7.23
 14 -2 4 101.03 6.72
 14 -2 4 98.55 6.44
 14 -2 4 106.46 7.15
 14 -2 5 20.36 2.83
 14 -2 5 18.51 2.43
 14 -2 5 18.57 2.95
 14 -2 5 18.18 3.04
 14 -2 5 19.85 2.87
 14 -2 5 25.96 3.35
 14 -2 5 19.12 2.78
 -14 -2 -5 19.14 2.79
 14 -2 6 383.82 15.55
 14 -2 6 381.57 15.26
 14 -2 6 367.29 16.27
 14 -2 6 388.55 15.48
 14 -2 6 387.06 14.99
 14 -2 6 379.3 15.33
 14 -2 7 90.78 6.47
 14 -2 7 88.73 7.11
 14 -2 7 89.46 6.43
 14 -2 7 81.82 5.98
 14 -2 7 86.26 6.22
 14 -2 8 119.63 7.44
 14 -2 8 113.4 7.21
 14 -2 8 103.3 6.79
 14 -2 8 116.95 7
 14 -2 9 89.38 6.25
 14 -2 9 98.4 6.46
 14 -2 9 93.05 6.2
 14 -2 10 354.42 13.76
 14 -2 10 360.48 13.58
 14 -2 10 363.47 13.73
 14 -2 11 327.75 12.05
 14 -2 11 332.16 12.43
 14 -2 11 334.93 12.37
 14 -2 12 137.78 6.16
 14 -2 12 149.35 6.73
 -14 -2 -13 314.89 9.97
 14 -2 13 369.66 11.02
 -14 0 18 13.74 1.57
 14 0 -17 147.49 6.1
 14 0 -17 150.37 6.13
 14 0 -16 53.76 3.7
 14 0 -16 55.37 3.77
 -14 0 15 14.1 2.12
 14 0 -15 17.86 2.31
 14 0 -15 16.96 2.28
 14 0 -15 18.38 2.17
 -14 0 14 144.84 7.88
 14 0 -14 132.03 7.11
 14 0 -14 139.57 7.3
 14 0 -14 131.34 6.68
 14 0 -13 55.1 4.47
 14 0 -13 53.33 4.54
 14 0 -13 62.02 4.5
 14 0 -12 552.86 18.49
 14 0 -12 536.85 18.64
 14 0 -12 536.5 17.65
 14 0 -11 24.38 3.23
 14 0 -11 21.31 2.74
 14 0 -11 17.42 2.4
 14 0 -10 429.21 15.47
 14 0 -10 420.55 15.69
 14 0 -10 405.59 14.74
 14 0 -9 1883.02 49.21
 14 0 -9 1944.68 49.93
 -14 0 9 1840.47 50.55
 14 0 -9 1787.45 48.14
 14 0 -8 411.09 14.93
 14 0 -8 429.55 15.52
 -14 0 8 403.09 15.71
 14 0 -7 439.03 15.58
 14 0 -7 456.03 16.18
 -14 0 7 458.3 16.36
 -14 0 6 234.88 10.11
 -14 0 5 61.19 4.46
 14 0 -4 29.32 2.66
 -14 0 4 28.96 2.88
 -14 0 3 8.68 1.55
 -14 0 2 27.7 2.79
 -14 0 1 490.46 15.88
 -14 0 0 363.01 12.92
 -14 0 -1 5.06 1.23
 -14 0 -2 107.34 6.19
 14 0 3 1377.22 40.01
 -14 0 -3 1332.52 37.44
 14 0 3 1415.19 39.2
 14 0 4 785.4 26.18
 14 0 4 795.39 25.59
 14 0 4 766.39 24.13
 14 0 4 763.23 23.82
 14 0 4 807.11 25.45
 14 0 5 1616.36 45.64
 14 0 5 1596.86 44.69
 14 0 5 1505.44 45.18
 14 0 5 1587.91 43.04
 14 0 5 1560.68 42.77
 14 0 5 1621.19 44.43
 14 0 6 226.55 11.83
 14 0 6 237.38 11.56
 14 0 6 215.07 11.61
 14 0 6 220.71 10.34
 14 0 6 229.18 10.33
 14 0 6 237.93 11.22
 14 0 7 1031.53 32
 14 0 7 974.6 30.7
 14 0 7 956.75 31.33
 14 0 7 1004.55 29.41
 14 0 7 983.68 29.22
 14 0 7 985.13 30
 14 0 8 264.63 12.43
 14 0 8 276.1 13.16
 14 0 8 278.41 11.51
 14 0 8 272.44 11.52
 14 0 9 113.02 7.32
 14 0 9 120.93 6.69
 14 0 9 125.16 6.96
 14 0 10 67.47 5.26
 14 0 10 69 4.83
 14 0 11 0.68 0.61
 14 0 11 -0.49 0.92
 14 0 12 10.54 1.51
 14 0 12 13.82 1.94
 14 0 13 8.88 1.33
 14 2 -16 70.42 4.01
 14 2 -15 16.5 2.06
 14 2 -14 25.58 2.81
 14 2 -14 26.65 2.93
 14 2 -13 104.2 6.42
 14 2 -13 110.12 6.46
 14 2 -13 113.03 6.41
 14 2 -12 428.39 15.95
 14 2 -12 436.97 15.82
 14 2 -12 450.89 15.67
 14 2 -11 224.12 10.53
 14 2 -11 224.92 10.39
 14 2 -11 234.6 10.22
 14 2 -10 8.68 2.01
 14 2 -10 10.18 2.12
 14 2 -9 15.94 2.62
 14 2 -9 16.75 2.57
 14 2 -8 120.16 7.21
 14 2 -8 120.23 7.18
 14 2 -7 34.47 3.59
 14 2 -7 38.07 3.79
 14 2 -6 159.7 8.43
 14 2 2 338.81 14.75
 14 2 2 350.55 14.39
 14 2 3 301.52 13.9
 14 2 3 314.81 13.58
 14 2 4 97.64 7.41
 14 2 4 112.43 6.43
 14 2 4 110.85 7.71
 14 2 5 21.81 3.49
 14 2 5 20.04 3.06
 14 2 5 13.57 2.75
 14 2 5 15.92 2.31
 14 2 6 370.74 16.37
 14 2 6 372.89 15.57
 14 2 6 373.29 15.92
 14 2 7 76.38 6
 14 2 7 62.56 5.7
 14 2 8 93.69 6.94
 14 2 9 76.18 5.95
 14 2 10 382.88 14.68
 14 2 11 351.42 13.01
 14 2 12 162.06 7.05
 14 2 13 394.67 11.62
 14 4 -7 169.54 8.84
 14 4 -6 128.84 7.65
 14 4 -5 329.04 13.59
 14 4 -4 13.87 2.57
 14 4 -3 258.42 11.87
 14 4 -2 28.15 3.53
 14 4 -2 26.96 3.54
 14 4 -1 223.85 11.05
 14 4 -1 227.52 11.08
 14 4 0 299.01 13.64
 14 4 0 321.4 13.83
 14 4 1 144.23 8.89
 14 4 1 141.12 8.69
 14 4 1 158.7 8.94
 14 4 2 725.28 24.51
 14 4 2 690.64 24.18
 14 4 3 177.94 10.13
 14 4 3 172.44 9.98
 14 4 4 479.25 18.97
 14 4 4 500.04 19.16
 14 4 5 188.74 10.82
 14 4 5 211.26 11.07
 14 4 6 93.82 7.33
 14 4 6 97.4 5.93
 14 4 7 239.91 12.08
 14 4 8 215.77 10.89
 14 4 9 183.52 9.45
 14 4 10 23.2 2.77
 14 4 11 109.29 5.53
 14 4 11 92.53 4.78
 14 4 12 223.09 7.5
 14 4 12 216.37 7.18
 14 6 -9 62.34 4.69
 14 6 -8 222.58 10.39
 14 6 -7 22.17 3.13
 14 6 -6 202.31 10.28
 14 6 -5 82.92 6.32
 14 6 -4 246.59 11.81
 14 6 -3 215.55 10.94
 14 6 -2 570.33 20.57
 14 6 -1 815.23 27.59
 14 6 -1 779.98 26.15
 14 6 0 719.49 25.09
 14 6 0 673.36 23.71
 14 6 1 85.51 7.05
 14 6 1 83.1 6.51
 14 6 2 539.94 20.16
 14 6 2 572.55 21.5
 14 6 3 237.82 12.39
 14 6 4 261.62 12.94
 14 6 5 38.73 3.5
 14 6 5 42.8 4.71
 14 6 6 61.41 4.42
 14 6 7 9.5 2.09
 14 6 7 13.61 2.03
 14 6 8 40.75 3.89
 14 6 9 237.79 9.79
 14 6 10 422.86 13.11
 14 6 10 419.89 13.24
 14 6 11 229.22 7.66
 14 8 -9 83.04 4.88
 14 8 -8 59.51 4.47
 14 8 -7 85.7 5.68
 14 8 -6 122.31 7.2
 14 8 -5 59.82 5.44
 14 8 -5 59.55 4.96
 14 8 -4 112.98 7.71
 14 8 -4 121.19 7.43
 14 8 -3 13.2 2.6
 14 8 -3 13.04 2.46
 14 8 -2 54.56 5.38
 14 8 -2 67.16 5.57
 14 8 -1 9.53 2.07
 14 8 -1 7.54 1.92
 14 8 0 60.8 5.19
 14 8 0 54.77 5.34
 14 8 1 200.21 10.16
 14 8 1 212.49 10.95
 14 8 2 57.04 5.23
 14 8 3 212.97 10.69
 14 8 5 238.38 8.78
 14 8 6 84.39 5.43
 14 8 6 80 4.26
 14 8 7 172.39 7.5
 14 8 8 59.38 3.4
 14 8 9 29.26 2.1
 14 10 -8 78.79 3.69
 14 10 -7 41.23 2.83
 14 10 -7 37.21 2.46
 14 10 -6 29.17 2.58
 14 10 -6 27.65 2.36
 14 10 -5 29.9 2.78
 14 10 -5 37.61 2.96
 14 10 -4 15.08 1.95
 14 10 -4 16.1 2.01
 14 10 -3 100.58 5.6
 14 10 -3 107.14 5.65
 14 10 -2 122.49 6.25
 14 10 -2 116.53 6.08
 14 10 -1 179.78 7.88
 14 10 -1 185.81 8.01
 14 10 4 26.15 2.19
 15 -9 -10 103.94 4.39
 15 -9 -9 51.59 3.07
 -15 -9 9 35.89 2.67
 15 -9 -8 211.55 7.94
 15 -9 -7 25.85 2.44
 15 -9 -6 1.78 0.67
 15 -9 -5 19.48 2.17
 15 -9 -4 48.35 3.64
 15 -9 -4 48.84 3.61
 15 -9 -3 122.09 6.15
 15 -9 -3 123.78 6.42
 15 -9 -2 184.52 7.83
 15 -9 -2 172.23 8.18
 15 -9 -1 106.65 5.53
 15 -9 -1 102.94 6.08
 15 -9 0 253.7 9.39
 -15 -9 0 266.23 10.99
 15 -9 0 252.31 10.5
 -15 -9 -1 93.05 5.76
 15 -9 1 86.97 5.47
 -15 -9 -2 76.97 4.99
 15 -9 2 70.97 4.75
 -15 -9 -3 20.4 2.32
 15 -9 3 18.51 2.25
 -15 -9 -4 23.09 2.33
 15 -9 4 24.85 2.42
 15 -9 5 9.21 1.31
 -15 -7 14 68.58 3.62
 -15 -7 13 21.73 2.31
 15 -7 -12 -0.75 0.47
 -15 -7 12 0.33 0.61
 15 -7 -11 69.26 4.11
 -15 -7 11 68.24 5
 15 -7 -10 79.74 4.78
 -15 -7 10 73.93 5.51
 15 -7 -9 261.41 10.45
 -15 -7 9 258.82 11.67
 15 -7 -8 19.74 2.64
 -15 -7 8 18.79 2.81
 15 -7 -7 341.8 13
 -15 -7 7 320.87 13.7
 15 -7 -6 94.53 6.04
 -15 -7 6 81.64 6.13
 15 -7 -5 163.73 8.43
 15 -7 -5 152.62 7.98
 15 -7 -4 278.88 11.74
 15 -7 -4 256.49 11.45
 15 -7 -3 36.12 3.77
 15 -7 -3 34.98 3.86
 15 -7 -2 300.32 12.45
 15 -7 -2 285.3 12.84
 15 -7 -1 284.35 12.04
 15 -7 -1 279.97 12.79
 15 -7 0 139.12 7.74
 15 -7 0 142.62 7.1
 15 -7 0 131.02 8.22
 15 -7 1 78.84 5.52
 15 -7 1 68.01 4.8
 15 -7 1 70.95 5.79
 15 -7 2 52.1 4.38
 15 -7 2 52.06 4.18
 15 -7 2 57.65 5.16
 15 -7 3 509.84 16.75
 15 -7 3 494.79 16.48
 15 -7 3 506.01 18.16
 15 -7 4 51.75 4.13
 -15 -7 -4 47.27 4.24
 15 -7 4 55.49 4.76
 15 -7 5 125.49 6.57
 -15 -7 -5 106.17 6.17
 15 -7 5 118.18 6.84
 15 -7 6 80.28 4.97
 15 -7 6 80.97 5.17
 15 -7 7 147.63 6.83
 15 -7 7 150.34 6.75
 15 -7 8 86.91 4.56
 15 -7 8 80.72 3.97
 15 -7 9 49.02 3
 15 -7 10 8.86 1.01
 15 -5 -15 137.47 4.87
 -15 -5 15 142.27 6.33
 -15 -5 14 294.13 11.23
 15 -5 -14 284.07 9.04
 -15 -5 13 397.94 14.7
 15 -5 -13 375.97 12.03
 15 -5 -13 381.22 12.26
 15 -5 -12 340.94 11.7
 -15 -5 12 375.14 14.64
 15 -5 -12 352.65 11.65
 15 -5 -12 340.86 11.83
 15 -5 -11 510.29 16.55
 -15 -5 11 539.01 19.31
 15 -5 -11 520.03 15.92
 15 -5 -11 520.48 16.35
 -15 -5 10 228.35 11.36
 15 -5 -10 219.39 9.51
 15 -5 -9 309.75 12.24
 -15 -5 9 304.41 13.68
 15 -5 -8 22.98 2.95
 -15 -5 8 25.64 3.49
 15 -5 -7 298.37 12.38
 -15 -5 7 298.71 13.47
 15 -5 -6 49.2 4.54
 15 -5 -6 39.15 3.85
 -15 -5 6 35.67 4.07
 15 -5 -5 82.32 5.88
 -15 -5 5 85.31 6.32
 15 -5 -4 366.94 14.5
 -15 -5 4 354.6 14.55
 15 -5 -4 380.28 14.76
 15 -5 -3 138.74 7.97
 15 -5 -3 140.79 8.25
 15 -5 -2 626.78 20.98
 15 -5 -2 605.45 20.12
 15 -5 -2 611.52 21.48
 15 -5 -1 92.65 6.44
 15 -5 -1 94.74 6.19
 15 -5 -1 90.87 6.74
 15 -5 0 419.88 16.41
 15 -5 0 475.2 17.17
 15 -5 0 423.15 15.95
 15 -5 0 417.81 17.06
 15 -5 1 707 23.45
 15 -5 1 739.4 24.03
 15 -5 1 687.88 22.85
 15 -5 1 695.63 24.15
 15 -5 2 422.69 16.58
 15 -5 2 455.89 17.34
 15 -5 2 427.87 16.35
 15 -5 2 444.45 17.6
 15 -5 3 185.15 9.67
 15 -5 3 193.66 10.31
 15 -5 3 185.55 9.34
 15 -5 3 186.43 9.73
 15 -5 3 210.46 10.83
 15 -5 4 93.47 6.44
 15 -5 4 96.66 7
 15 -5 4 93.3 6.21
 15 -5 4 91.24 6.48
 15 -5 4 98.44 7.03
 15 -5 5 145.99 7.96
 15 -5 5 139.53 8.16
 15 -5 5 146.58 8.55
 15 -5 6 150.89 7.98
 15 -5 6 143.85 8.17
 15 -5 6 153.21 8.43
 15 -5 7 182.78 8.78
 15 -5 7 188.4 9.27
 15 -5 7 187.92 9.03
 15 -5 8 518.63 16.85
 15 -5 8 497.18 17.08
 15 -5 8 487.03 16.19
 15 -5 9 18.66 2.24
 15 -5 9 18.29 2.37
 15 -5 10 372.51 12.31
 15 -5 10 366.63 12.41
 15 -5 11 103.9 4.76
 15 -5 11 103.32 4.79
 -15 -5 -12 42.45 2.23
 15 -3 -17 60.46 3.29
 15 -3 -17 71.3 3.14
 15 -3 -17 68.26 3.13
 15 -3 -16 16.38 1.68
 -15 -3 16 14.87 1.82
 15 -3 -16 14.63 1.64
 -15 -3 15 169.41 8.05
 15 -3 -15 175.96 7.16
 15 -3 -15 172.38 7.26
 -15 -3 14 30.94 3.4
 15 -3 -14 30.77 2.81
 15 -3 -14 28.55 2.84
 -15 -3 13 574.53 19.97
 15 -3 -13 549.28 17.7
 15 -3 -13 595.21 18.5
 -15 -3 12 617.64 21.32
 15 -3 -12 576 18.72
 15 -3 -12 615.03 19.42
 15 -3 -11 406.35 14.56
 15 -3 -11 435.31 15.36
 -15 -3 11 442.36 17.19
 15 -3 -10 424.85 14.78
 15 -3 -10 426.95 15.44
 15 -3 -9 38.6 3.55
 15 -3 -9 35.68 3.41
 15 -3 -9 40.14 3.86
 15 -3 -8 18.66 2.53
 15 -3 -8 23.73 2.66
 15 -3 -8 24.07 3
 15 -3 -7 66.6 4.97
 15 -3 -7 77 5.38
 15 -3 -6 98.72 6.17
 15 -3 -6 102.05 6.32
 15 -3 -6 101.26 6.24
 -15 -3 6 105.41 7.08
 15 -3 -5 322.2 12.5
 15 -3 -5 312.93 12.69
 -15 -3 5 334.72 13.54
 15 -3 -5 296.67 12.16
 15 -3 -4 29.65 3.25
 15 -3 -4 32.44 3.71
 15 -3 -4 30.91 3.39
 -15 -3 4 33.35 3.62
 15 -3 -4 28.99 3.36
 15 -3 -3 109.95 7.17
 15 -3 -3 108.46 6.5
 15 -3 -3 96.24 6.42
 -15 -3 3 103.29 6.58
 15 -3 -3 97.93 6.56
 15 -3 -2 546.01 19.52
 15 -3 -2 527.52 18.44
 15 -3 -2 528.25 18.81
 -15 -3 2 583.79 19.11
 15 -3 -2 567.94 18.94
 15 -3 -2 545.93 19.28
 15 -3 -1 103.32 6.89
 15 -3 -1 101.57 6.51
 15 -3 -1 100.25 6.63
 -15 -3 1 105.19 6.58
 15 -3 -1 94.96 6.31
 15 -3 -1 105.44 6.96
 15 -3 0 436.38 16.79
 15 -3 0 437.9 16.23
 -15 -3 0 453.13 16.23
 15 -3 0 445.45 16.67
 15 -3 0 438.26 16.19
 15 -3 0 438.86 16.98
 15 -3 1 373.95 15.2
 15 -3 1 376.28 14.82
 -15 -3 -1 389.91 14.8
 15 -3 1 375.16 15.16
 15 -3 1 381.39 14.64
 15 -3 1 378.76 14.82
 15 -3 1 386.98 15.61
 15 -3 2 165.08 8.97
 -15 -3 -2 159.64 8.58
 15 -3 2 154.54 8.87
 15 -3 2 164.53 8.32
 15 -3 2 164.43 9.68
 15 -3 2 158.55 8.52
 15 -3 2 149.55 8.49
 15 -3 2 160.15 9.18
 15 -3 3 911.16 27.85
 15 -3 3 866.06 27.86
 15 -3 3 877.47 26.84
 15 -3 3 877.55 28.94
 15 -3 3 863.59 26.98
 15 -3 3 854.13 27.31
 15 -3 3 909.36 28.53
 15 -3 4 95.47 6.78
 15 -3 4 102.75 6.67
 15 -3 4 93.5 7.33
 15 -3 4 104.26 6.75
 15 -3 4 105.12 6.99
 15 -3 4 107.83 7.34
 15 -3 5 345.75 14.01
 15 -3 5 354.53 15.64
 15 -3 5 349.2 14.08
 15 -3 5 350.81 14.51
 15 -3 5 349.03 14.69
 15 -3 6 39.37 4
 15 -3 6 38.12 4.52
 15 -3 6 35.17 3.95
 15 -3 6 39.92 4.08
 15 -3 6 39.65 4.17
 15 -3 7 17.71 2.62
 15 -3 7 13.75 2.32
 15 -3 7 14.46 2.55
 15 -3 7 14.69 2.45
 15 -3 8 236.59 10.69
 15 -3 8 230.5 10.68
 15 -3 8 230.6 10.5
 15 -3 8 243.07 10.44
 15 -3 9 34.67 3.45
 15 -3 9 35.52 3.6
 15 -3 9 35.27 3.48
 15 -3 10 135.52 6.99
 15 -3 10 135.32 6.88
 15 -3 10 133.9 6.89
 15 -3 11 59.32 3.94
 15 -3 11 56.1 3.76
 15 -3 12 2.67 0.83
 15 -3 12 3.96 0.84
 15 -1 -17 88.81 4.2
 15 -1 -17 91.32 4.21
 -15 -1 16 7.14 1.26
 15 -1 -16 7.91 1.33
 15 -1 -16 8.15 1.33
 -15 -1 15 32.54 3.18
 15 -1 -15 36.11 3.11
 15 -1 -15 35.73 3.17
 -15 -1 14 255.42 11.23
 15 -1 -14 269.19 10.53
 15 -1 -14 255.13 10.51
 -15 -1 13 88.38 6.27
 15 -1 -13 77.66 5.22
 15 -1 -13 78.31 5.45
 15 -1 -12 146.43 7.68
 15 -1 -12 150.77 7.99
 15 -1 -11 70.2 5.09
 15 -1 -11 68.49 5.29
 15 -1 -10 196.4 9.34
 15 -1 -10 214.81 10.04
 15 -1 -9 181.96 8.78
 15 -1 -9 179.27 9.19
 15 -1 -8 357.47 13.57
 15 -1 -8 371.55 14.28
 -15 -1 8 362.54 15.06
 15 -1 -7 236.51 10.29
 15 -1 -7 262.82 11.25
 -15 -1 7 254.24 11.55
 -15 -1 6 174.69 8.95
 15 -1 -6 180.15 8.97
 15 -1 -6 182.8 8.51
 -15 -1 5 275.14 11.5
 15 -1 -5 269.22 11.47
 15 -1 -4 79.98 5
 15 -1 -4 77.45 6.03
 -15 -1 4 79.82 5.43
 15 -1 -3 255.19 10.22
 -15 -1 3 239.34 10.42
 15 -1 -2 1173.59 32.34
 -15 -1 2 1146.98 32.59
 -15 -1 1 483.17 16.48
 -15 -1 0 1253.08 35.1
 15 -1 0 1295.48 35.72
 15 -1 0 1246.61 36.3
 15 -1 1 818.3 26.13
 -15 -1 -1 791.5 24.22
 15 -1 1 820.19 24.48
 15 -1 1 812.68 24.62
 15 -1 1 774.44 25.23
 15 -1 2 196.69 10.48
 -15 -1 -2 198.34 9.46
 15 -1 2 185.84 9.95
 15 -1 2 209.45 10.05
 15 -1 2 203.32 9.59
 15 -1 2 203.55 9.7
 15 -1 2 212.5 10.46
 15 -1 3 35.97 4.17
 -15 -1 -3 28.6 3.25
 15 -1 3 29.81 3.47
 15 -1 3 31.23 3.35
 15 -1 3 32.44 3.53
 15 -1 3 39.49 4.21
 15 -1 4 98.62 7.19
 -15 -1 -4 94.22 6.33
 15 -1 4 97.42 6.76
 15 -1 4 87.82 7.05
 15 -1 4 97.08 6.34
 15 -1 4 102.37 6.59
 15 -1 4 110.88 7.26
 15 -1 5 171.74 9.81
 15 -1 5 167.39 9.33
 15 -1 5 154.07 9.74
 15 -1 5 167.81 8.88
 15 -1 5 167.23 8.67
 15 -1 5 178.82 9.58
 15 -1 6 410.54 16.95
 15 -1 6 413.26 16.37
 15 -1 6 414.71 17.47
 15 -1 6 429.51 16
 15 -1 6 415.23 15.62
 15 -1 6 434.23 16.53
 15 -1 7 120.43 7.95
 15 -1 7 116.88 7.55
 15 -1 7 119.03 8.26
 15 -1 7 117.76 7.14
 15 -1 7 118.07 7.04
 15 -1 7 110.96 7.16
 15 -1 8 192.2 9.9
 15 -1 8 201.37 10.98
 15 -1 8 207.65 9.72
 15 -1 8 200.97 9.51
 15 -1 8 207.64 9.83
 15 -1 9 20.3 2.61
 15 -1 9 18.91 2.77
 15 -1 9 24.39 2.83
 15 -1 10 27.43 3.09
 15 -1 10 30.51 2.9
 15 -1 10 31.4 3.04
 15 -1 11 7.71 1.47
 15 -1 11 8.41 1.54
 15 -1 12 26.06 2.4
 15 -1 12 22.31 2.06
 15 1 -16 8.28 1.32
 15 1 -16 9 1.35
 15 1 -15 26.03 2.64
 -15 1 15 26.35 2.66
 15 1 -15 29.72 2.82
 15 1 -14 266.72 10.79
 15 1 -14 275.33 10.84
 15 1 -13 92.38 5.96
 15 1 -13 99.56 6.13
 15 1 -12 125.71 7.19
 15 1 -12 118.61 7.08
 15 1 -11 70.76 5.29
 15 1 -11 69.74 5.32
 15 1 -10 224.57 10.42
 15 1 -10 221.38 10.41
 15 1 -9 227.97 10.35
 15 1 -9 207.18 10.15
 15 1 -8 320.94 13.07
 15 1 -8 325.25 13.31
 15 1 -7 222.99 10.17
 15 1 -7 213.51 10.24
 15 1 -6 180.33 9.85
 15 1 -6 181.1 8.87
 15 1 -6 181.72 9.21
 15 1 -5 273.03 12.4
 15 1 -5 259.04 11.49
 15 1 -4 96 6.76
 -15 1 2 1173.8 31.96
 -15 1 1 456.82 15.14
 15 1 0 1126 34.76
 -15 1 0 1198.14 32
 15 1 0 1140.55 33.96
 15 1 1 734.54 25.16
 -15 1 -1 769.8 22.63
 15 1 1 769.08 23.38
 15 1 1 717.14 24.25
 15 1 2 188.09 10.51
 -15 1 -2 193.61 8.82
 15 1 2 188.86 10.06
 15 1 2 203.4 9.31
 15 1 2 197.07 10.14
 15 1 3 32.21 4.06
 -15 1 -3 23.46 2.77
 15 1 3 27.19 3.58
 15 1 3 30.08 3.12
 15 1 3 26.64 3
 15 1 3 23.2 3.28
 15 1 4 101.31 7.55
 -15 1 -4 95.89 6.09
 15 1 4 92.75 6.95
 15 1 4 99.19 6.08
 15 1 4 98.31 6.13
 15 1 4 98.55 6.96
 15 1 5 135.09 8.93
 15 1 5 133.18 8.47
 15 1 5 128.35 8.55
 15 1 5 131.62 7.14
 15 1 5 137.49 7.34
 15 1 5 127.18 8.1
 15 1 6 436.75 18.13
 15 1 6 465.97 17.88
 15 1 6 422.41 17.55
 15 1 6 442.53 15.62
 15 1 7 142.2 9.18
 15 1 7 138.25 8.52
 15 1 7 130.01 8.41
 15 1 7 143.85 7.35
 15 1 8 165.85 9.37
 15 1 8 180.82 9.81
 15 1 8 190.29 8.53
 15 1 9 25.99 3.34
 15 1 9 29.37 2.87
 15 1 10 22.38 2.86
 15 1 11 6.04 1.46
 15 1 12 31.63 2.65
 15 1 13 48.02 2.66
 15 3 -13 512.29 16.72
 15 3 -12 511.12 17.31
 15 3 -11 401.64 14.86
 15 3 -11 375.24 14.42
 15 3 -10 460.58 16.54
 15 3 -10 406.74 15.65
 15 3 -9 34.75 3.92
 15 3 -9 30.32 3.53
 15 3 -8 23 3.27
 15 3 -8 21.12 2.94
 15 3 -7 57.15 5.18
 15 3 -6 98.64 6.9
 15 3 -6 96.16 6.43
 15 3 -5 334.59 14.34
 15 3 -5 363.78 14.38
 15 3 -4 24.79 3.44
 15 3 -4 28.77 3.45
 15 3 -3 86.67 6.47
 15 3 -3 85.36 6.24
 15 3 -2 515.34 19.36
 15 3 -2 547.29 19.3
 15 3 -1 89.53 6.78
 15 3 -1 106.69 7.1
 15 3 0 427.04 16.8
 15 3 0 419.53 16.98
 15 3 1 348.16 14.65
 15 3 1 337.09 14.93
 15 3 2 160.09 9.58
 15 3 2 155.53 9.03
 15 3 3 797.22 27.22
 15 3 3 811.26 26.6
 15 3 4 83.53 6.87
 15 3 4 88.56 6.61
 15 3 5 278.25 13.78
 15 3 5 301.68 13.98
 15 3 6 32.49 4.33
 15 3 6 32.65 4.2
 15 3 7 13.65 2.62
 15 3 8 216.12 10.77
 15 3 9 34.9 3.79
 15 3 10 160.41 7.89
 15 3 11 59.74 3.96
 15 3 12 3.64 0.71
 15 5 -8 30.43 3.42
 15 5 -7 347.8 14.09
 15 5 -6 42.99 4.42
 15 5 -5 101.78 7.02
 15 5 -4 397.36 16.01
 15 5 -3 166 9.38
 15 5 -2 571.95 20.66
 15 5 -1 104.85 7.78
 15 5 -1 102.06 7.03
 15 5 -1 109.55 7.51
 15 5 0 377.98 16.27
 15 5 0 367.68 15.24
 15 5 0 371.73 15.59
 15 5 1 668.81 23.74
 15 5 1 662.64 22.83
 15 5 1 643.41 22.84
 15 5 2 388.9 16.21
 15 5 2 426.04 17.35
 15 5 3 181.97 10.14
 15 5 3 197.91 10.93
 15 5 4 96.84 7.05
 15 5 4 107.84 7.59
 15 5 6 128.97 8.29
 15 5 7 182.64 9.72
 15 5 8 481.37 17.2
 15 5 9 16.67 2.27
 15 5 10 351.92 11.57
 15 5 10 322.38 10.78
 15 5 11 86.13 3.83
 15 5 11 86.75 3.71
 15 7 -9 249.04 9.95
 15 7 -8 23.67 2.91
 15 7 -7 392.19 14.69
 15 7 -6 110.96 7.01
 15 7 -5 172.87 9.21
 15 7 -4 321.55 13.7
 15 7 -3 39.7 4.63
 15 7 -3 38.97 4.34
 15 7 -2 291.88 13.92
 15 7 -2 311.31 13.57
 15 7 -1 279 13.36
 15 7 -1 270.62 12.57
 15 7 0 130.31 8.6
 15 7 0 135.8 8.28
 15 7 1 57.67 5.16
 15 7 1 61.73 5.72
 15 7 2 60.28 5.61
 15 7 3 493.94 18.74
 15 7 4 53.47 5
 15 7 6 68.88 5.19
 15 7 7 132.68 6.88
 15 7 8 82.18 4.64
 15 7 9 42.78 2.6
 15 9 -9 49.05 3.16
 15 9 -8 207.47 8.06
 15 9 -8 184.71 7.36
 15 9 -7 23.37 2.56
 15 9 -7 23.93 2.46
 15 9 -6 0.67 0.5
 15 9 -6 1.43 0.83
 15 9 -5 21.7 2.65
 15 9 -5 21.89 2.6
 15 9 -4 42.64 3.88
 15 9 -4 43.52 3.75
 15 9 -3 133.07 7.11
 15 9 -3 127.28 7.16
 15 9 -2 145.13 7.6
 15 9 -2 152.74 7.96
 15 9 -1 106.31 6.25
 15 9 -1 100.77 6.32
 15 9 0 237.96 10.46
 15 9 1 89.04 5.77
 15 9 5 5.96 1.14
 15 9 6 77.3 3.67
 16 -10 -5 46.68 2.57
 -16 -10 5 50.92 2.87
 16 -10 -4 -0.25 0.41
 -16 -10 4 0.58 0.48
 -16 -10 3 127.69 5.57
 -16 -10 2 88.11 4.39
 16 -10 -2 71.01 3.52
 -16 -10 1 397.7 11.96
 16 -10 -1 352.68 11.08
 -16 -10 0 51.11 3.17
 16 -10 0 48.43 2.92
 -16 -10 -1 353.39 10.6
 16 -10 1 325.28 10.21
 16 -10 2 58.06 2.96
 16 -8 -11 55.54 2.9
 -16 -8 11 45.95 3.13
 16 -8 -10 110.74 4.86
 -16 -8 10 90.11 5.03
 16 -8 -9 53.52 3.5
 -16 -8 9 45.37 3.54
 16 -8 -8 430.25 13.46
 -16 -8 8 373.77 13.52
 16 -8 -7 22.99 2.48
 -16 -8 7 22.71 2.56
 16 -8 -6 69.25 4.58
 16 -8 -5 90.6 5.47
 16 -8 -4 438.21 14.85
 16 -8 -4 420.27 14.5
 16 -8 -3 3.74 1.2
 16 -8 -3 2.56 0.71
 16 -8 -2 172.49 8.08
 16 -8 -2 167.94 8.34
 16 -8 -1 34.31 3.21
 16 -8 -1 35.6 3.56
 16 -8 0 165.41 7.72
 16 -8 0 166.03 8.37
 16 -8 1 78.42 4.77
 16 -8 1 73.8 5.23
 16 -8 2 85.37 4.78
 -16 -8 -2 88.09 5.62
 16 -8 2 83.49 5.48
 16 -8 3 2.59 0.69
 -16 -8 -3 2.83 1.11
 16 -8 3 4.69 1.38
 16 -8 4 231.11 8.03
 -16 -8 -4 214.47 8.65
 16 -8 4 220.76 9.07
 16 -8 5 118.93 4.98
 -16 -8 -5 109.06 5.01
 16 -8 5 116.96 5.65
 16 -8 6 342.05 10.28
 16 -8 6 350.66 10.85
 -16 -6 14 91.56 4.74
 16 -6 -13 172.19 6.57
 -16 -6 13 221.33 8.73
 16 -6 -12 263.9 8.8
 -16 -6 12 275.1 10.94
 16 -6 -11 368.42 12.66
 16 -6 -11 378 12.51
 -16 -6 11 401.46 14.75
 -16 -6 10 42.45 4.18
 16 -6 -10 39.42 3.35
 16 -6 -10 38.93 3.29
 16 -6 -9 37.69 3.42
 16 -6 -9 38.41 3.49
 -16 -6 9 35.74 3.94
 16 -6 -8 105.62 6.31
 -16 -6 8 103.84 7.03
 16 -6 -7 14.89 2.31
 -16 -6 7 13.43 2.4
 16 -6 -6 60.79 4.8
 -16 -6 6 53.41 4.84
 16 -6 -5 46.32 4.27
 -16 -6 5 43.14 4.3
 16 -6 -5 51.92 4.29
 16 -6 -4 123.03 7.35
 16 -6 -4 122.18 7.27
 16 -6 -3 398.77 15.19
 16 -6 -3 386.25 15.29
 16 -6 -2 426.06 16.05
 16 -6 -2 411.71 16.2
 16 -6 -1 932.69 28.55
 16 -6 -1 962.66 27.52
 16 -6 -1 889.85 28.95
 16 -6 0 8.25 1.98
 16 -6 0 6.72 1.56
 16 -6 0 7.5 1.93
 16 -6 1 168.25 8.78
 16 -6 1 155.93 8.05
 16 -6 1 152.02 8.91
 16 -6 2 20.39 2.8
 16 -6 2 22.9 2.85
 16 -6 2 21.46 3.04
 16 -6 3 163.65 8.46
 16 -6 3 166.31 8.37
 16 -6 3 170.88 9.21
 16 -6 4 196.18 9.14
 -16 -6 -4 180.9 8.83
 16 -6 4 210.4 10
 16 -6 5 130.74 7.08
 16 -6 5 131.34 7.4
 16 -6 6 15.33 2.17
 16 -6 6 13.69 2.04
 16 -6 7 162.91 7.47
 16 -6 7 159.49 7.24
 16 -6 8 45.87 3.35
 16 -6 8 45.09 2.98
 16 -6 9 465.28 13.94
 16 -6 10 46.54 2.65
 16 -4 -16 30.51 2.14
 -16 -4 15 11.73 1.7
 16 -4 -15 10.8 1.34
 16 -4 -15 9.06 1.16
 -16 -4 14 75.69 5.07
 16 -4 -14 75.84 4
 16 -4 -14 71.19 4.03
 -16 -4 13 20.28 2.77
 16 -4 -13 20.89 2.19
 16 -4 -13 23 2.35
 -16 -4 12 283.67 12.25
 16 -4 -12 263.19 9.9
 16 -4 -12 274.14 10.37
 -16 -4 11 2.44 1.27
 16 -4 -11 1.93 0.68
 16 -4 -11 2.76 0.85
 16 -4 -10 78.97 5.18
 16 -4 -10 81.47 5.11
 -16 -4 10 81.53 6.31
 16 -4 -10 79.41 4.76
 16 -4 -9 63.59 4.71
 -16 -4 9 61.43 5.47
 16 -4 -9 66.74 4.71
 16 -4 -8 338 13.24
 -16 -4 8 347.24 14.85
 16 -4 -8 364.1 13.19
 16 -4 -7 44.88 4.08
 -16 -4 7 40.8 4.44
 16 -4 -6 62.98 5.32
 16 -4 -6 52.33 4.58
 16 -4 -5 342.58 14.13
 16 -4 -5 306.33 12.98
 16 -4 -4 427.1 16.48
 16 -4 -4 453.82 16.65
 16 -4 -3 437.71 16.58
 16 -4 -3 419.2 16.45
 16 -4 -2 152.12 8.56
 16 -4 -2 151.5 8.55
 16 -4 -2 158.47 8.42
 16 -4 -2 152.17 8.73
 16 -4 -1 23.4 3.07
 16 -4 -1 21.01 2.89
 16 -4 -1 19.07 2.82
 16 -4 0 4.58 1.56
 16 -4 0 0.85 0.94
 16 -4 0 2.24 1.25
 16 -4 0 1.14 0.96
 16 -4 1 32.07 3.78
 16 -4 1 32.81 4.03
 16 -4 1 35.03 3.81
 16 -4 1 31.32 3.85
 16 -4 2 743.98 25.4
 16 -4 2 817.94 24.08
 16 -4 2 785.15 26.39
 16 -4 2 761.14 24.93
 16 -4 2 826.29 26.39
 16 -4 3 119.66 7.67
 16 -4 3 123.78 6.96
 16 -4 3 124.42 8.21
 16 -4 3 115.06 7.1
 16 -4 3 107.67 7.13
 16 -4 3 115.81 7.66
 16 -4 4 215.22 9.88
 16 -4 4 222.47 11.48
 16 -4 4 209.42 10.09
 16 -4 4 211.99 10.44
 16 -4 4 217.42 10.9
 16 -4 5 51.72 4.4
 16 -4 5 50.8 5.08
 16 -4 5 48.54 4.43
 16 -4 5 55.95 4.83
 16 -4 5 57.68 5.02
 16 -4 6 470.81 16.51
 16 -4 6 459.22 16.62
 16 -4 6 484.59 17.18
 16 -4 6 460.56 17.02
 16 -4 7 17.8 2.51
 16 -4 7 17.52 2.48
 16 -4 7 21.38 2.82
 16 -4 7 16.76 2.42
 16 -4 8 23.93 2.79
 16 -4 8 24.42 2.83
 16 -4 8 22.03 2.51
 16 -4 9 4.94 1.13
 16 -4 9 4.08 1.05
 16 -4 10 8.15 1.41
 16 -4 10 7.08 1.26
 16 -4 11 105.19 4.77
 16 -4 11 105.85 4.66
 -16 -2 17 70.14 3.78
 16 -2 -17 75.92 3.56
 -16 -2 16 41.59 2.98
 16 -2 -16 49.03 2.98
 16 -2 -16 47.35 3.01
 -16 -2 15 467.36 15.55
 16 -2 -15 471.27 14.52
 16 -2 -15 478.49 14.79
 -16 -2 14 16.28 2.43
 16 -2 -14 17.57 2.24
 16 -2 -14 15.84 1.99
 -16 -2 13 203.19 9.93
 16 -2 -13 196.42 8.56
 16 -2 -13 194.78 8.8
 -16 -2 12 223.49 10.86
 16 -2 -12 207.52 9.21
 16 -2 -12 217.56 9.67
 16 -2 -11 240.79 10.23
 16 -2 -11 250.57 10.77
 16 -2 -10 21.48 2.87
 16 -2 -10 20.19 2.56
 16 -2 -9 99.62 6.01
 16 -2 -9 106.31 6.59
 16 -2 -8 192.64 8.89
 16 -2 -8 187.01 9.33
 16 -2 -7 128.35 7.06
 16 -2 -7 128.61 7.43
 16 -2 -6 422.38 15.58
 16 -2 -6 410.47 15.19
 -16 -2 6 438.19 16.51
 16 -2 -5 350.56 13.93
 -16 -2 5 382.31 14.91
 16 -2 -5 351.63 13.95
 16 -2 -4 184.88 9.85
 16 -2 -4 168.59 8.31
 16 -2 -4 160.75 8.61
 -16 -2 4 176.69 9.07
 16 -2 -4 172.03 8.73
 16 -2 -3 1126.26 32.84
 16 -2 -3 1034.02 30.42
 16 -2 -3 1003.86 30.98
 -16 -2 3 1095.8 31.41
 16 -2 -3 1063.17 31.32
 16 -2 -2 62 5.46
 16 -2 -2 67.23 5.08
 16 -2 -2 65.78 5.27
 -16 -2 2 68.09 5.2
 16 -2 -2 70.11 5.49
 16 -2 -1 2087.51 56.02
 16 -2 -1 2060.28 54.29
 16 -2 -1 1973.1 54.84
 -16 -2 1 2134.83 54.7
 16 -2 -1 2063.61 54.56
 16 -2 -1 2076.42 55.26
 16 -2 0 120.36 7.92
 16 -2 0 108.14 7.27
 -16 -2 0 122.02 7.21
 16 -2 0 119.38 7.2
 16 -2 0 112.25 7.37
 16 -2 1 1284.01 37.41
 -16 -2 -1 1283.46 35.99
 16 -2 1 1173.06 36.26
 16 -2 1 1282.22 36.06
 16 -2 1 1242.66 36.77
 16 -2 2 283.85 13.23
 16 -2 2 293.69 13.2
 16 -2 2 303.22 12.5
 16 -2 2 295.93 12.49
 16 -2 2 303.46 12.77
 16 -2 2 305.41 13.47
 16 -2 3 305.34 13.66
 16 -2 3 280.91 13.13
 16 -2 3 305.49 12.83
 16 -2 3 300.99 14.29
 16 -2 3 320.91 12.96
 16 -2 3 310.97 13.1
 16 -2 3 308.17 13.6
 16 -2 4 295.39 13.38
 16 -2 4 294.19 12.72
 16 -2 4 292.31 14.19
 16 -2 4 303.25 12.61
 16 -2 4 297.05 12.77
 16 -2 4 300.78 13.36
 16 -2 5 64.13 5.56
 16 -2 5 68.36 5.42
 16 -2 5 59.02 5.79
 16 -2 5 72.71 5.44
 16 -2 5 71.62 5.52
 16 -2 5 71.68 5.79
 16 -2 6 69.39 5.61
 16 -2 6 73.9 5.6
 16 -2 6 68.72 6.14
 16 -2 6 65.48 5.19
 16 -2 6 69.06 5.42
 16 -2 6 66.31 5.42
 16 -2 7 335.51 13.71
 16 -2 7 324.72 14.73
 16 -2 7 345.21 13.43
 16 -2 7 346.16 13.64
 16 -2 7 348.79 13.76
 16 -2 8 91.36 6.03
 16 -2 8 85.79 5.64
 16 -2 8 83.72 5.66
 16 -2 8 92.09 5.77
 16 -2 9 752.24 22.67
 16 -2 9 720.47 21.98
 16 -2 9 714.35 21.83
 16 -2 10 22.64 2.54
 16 -2 10 23.29 2.5
 16 -2 10 23.46 2.39
 16 -2 11 251.42 9.09
 16 -2 11 246.07 8.78
 -16 -2 -12 1.85 0.48
 16 0 -16 2.09 0.81
 16 0 -16 0.46 0.41
 -16 0 15 27.54 2.78
 16 0 -15 25.97 2.53
 16 0 -15 30.15 2.74
 16 0 -14 32.96 3.1
 -16 0 14 33.75 3.46
 16 0 -14 31.93 3.09
 16 0 -13 597.59 18.95
 16 0 -13 572.84 18.95
 16 0 -12 704.5 21.95
 16 0 -12 686.7 22.06
 16 0 -11 118.74 6.87
 16 0 -11 108.31 6.82
 16 0 -10 28.98 3.31
 16 0 -10 30.41 3.4
 16 0 -9 144.73 7.87
 16 0 -9 147.18 8.24
 16 0 -8 771.26 24.29
 16 0 -8 798.41 25.06
 16 0 -7 71.77 5.3
 16 0 -7 73.09 5.55
 16 0 -6 503.18 18.49
 16 0 -6 466.7 16.95
 -16 0 6 463.03 16.73
 16 0 -5 22.51 3.29
 -16 0 5 24.14 2.94
 16 0 -5 15.47 2.39
 16 0 -4 712.43 23.86
 16 0 -4 681.34 21.94
 -16 0 4 701.09 21.83
 16 0 -4 682.69 22.17
 16 0 -3 30.98 3.79
 16 0 -3 25.81 3.12
 -16 0 3 31.37 3.25
 16 0 -3 28.42 3.37
 16 0 -2 159.92 9.24
 16 0 -2 143.43 8.09
 -16 0 2 156.77 7.89
 16 0 -2 160.57 8.64
 16 0 -1 679.87 23.17
 16 0 -1 625.17 21.57
 -16 0 1 667.07 20.77
 16 0 -1 639.13 21.82
 16 0 0 11.55 2.41
 16 0 0 7.47 1.83
 16 0 0 9.92 2.06
 16 0 0 10.22 2.16
 -16 0 0 7.19 1.51
 16 0 1 192.49 10.54
 -16 0 -1 182.18 8.84
 16 0 1 190.4 9.65
 16 0 1 187.2 9.17
 16 0 1 175.74 9.59
 16 0 2 2196.99 59.99
 -16 0 -2 2130.07 56.91
 16 0 2 2210.9 58.53
 16 0 2 2224.71 57.4
 16 0 2 2256.6 59.09
 16 0 3 44.73 4.86
 -16 0 -3 43.08 4.05
 16 0 3 50.06 4.85
 16 0 3 50.36 4.31
 16 0 3 51.48 4.45
 16 0 3 49.06 4.88
 16 0 4 556.95 20.94
 16 0 4 573.95 20.31
 16 0 4 531.63 20.92
 16 0 4 555.05 18.68
 16 0 4 545.56 18.82
 16 0 4 561.02 20.23
 16 0 5 8.85 1.82
 16 0 5 10.48 2.34
 16 0 5 7.65 2.12
 16 0 5 8.78 2.17
 16 0 5 8.08 1.63
 16 0 5 6.96 1.93
 16 0 6 1722.92 47.4
 16 0 6 1704.33 46.27
 16 0 6 1542.61 46.65
 16 0 6 1637.54 44.17
 16 0 6 1636.33 44.14
 16 0 6 1636.1 45.72
 16 0 7 38.01 4.09
 16 0 7 29.73 3.96
 16 0 7 36.55 3.48
 16 0 7 34.64 3.39
 16 0 8 29.31 3.51
 16 0 8 30.4 3.12
 16 0 8 29.46 3
 16 0 9 26.62 3.12
 16 0 9 27.79 2.83
 16 0 10 95.16 5.71
 16 0 10 87.47 4.85
 16 0 11 3.19 1.05
 16 0 12 261.06 8.89
 16 2 -14 14.18 2.01
 16 2 -14 14.66 2
 16 2 -13 181.89 8.51
 16 2 -13 172.37 8.15
 16 2 -12 209.11 9.83
 16 2 -12 201.08 9.34
 16 2 -11 291.96 12.46
 16 2 -11 273.89 11.77
 16 2 -10 18.83 2.98
 16 2 -10 17.27 2.61
 16 2 -9 117.42 7.6
 16 2 -9 105.37 6.85
 16 2 -8 192.61 10.1
 16 2 -8 174.16 9.3
 16 2 -7 136.22 8.41
 16 2 -6 434.98 17.14
 16 2 -5 376.63 15.61
 16 2 -4 183.41 10.03
 16 2 -3 1117.84 34.12
 16 2 -2 63.53 5.64
 16 2 -1 2053.57 54.68
 16 2 -1 2014.4 55.81
 16 2 0 122.42 8.24
 16 2 1 1201.31 36.75
 16 2 2 260.79 13.09
 16 2 2 282.21 13.1
 16 2 3 290.42 14.05
 16 2 3 305.56 13.91
 16 2 4 301.14 14.47
 16 2 4 314.88 14.25
 16 2 5 73.34 6.48
 16 2 5 67.94 5.84
 16 2 5 74.47 6.26
 16 2 6 69.85 6.24
 16 2 6 62.67 5.64
 16 2 6 56.59 5.23
 16 2 7 286.22 12.89
 16 2 7 288.34 12.54
 16 2 8 89.11 6.3
 16 2 9 765.25 23.79
 16 2 10 24.27 2.71
 16 2 11 264.28 9.63
 16 2 12 4.99 0.85
 16 4 -7 47.75 4.46
 16 4 -6 36.97 4.02
 16 4 -6 37.31 4.05
 16 4 -5 320.11 13.81
 16 4 -5 349.67 14.25
 16 4 -4 441.65 17.24
 16 4 -4 459.43 17.46
 16 4 -3 422.42 17
 16 4 -3 468.71 17.57
 16 4 -2 141.38 8.68
 16 4 -2 157.85 9.07
 16 4 -1 21.32 3.36
 16 4 -1 23.36 3.35
 16 4 0 5.98 1.96
 16 4 0 3.63 1.57
 16 4 1 39.87 4.43
 16 4 1 37.32 4.35
 16 4 2 725.09 25.27
 16 4 2 751.81 25.42
 16 4 3 106.74 7.69
 16 4 3 116.53 7.8
 16 4 4 219.96 11.57
 16 4 4 222.79 11.74
 16 4 4 222.82 11.17
 16 4 5 46.07 4.88
 16 4 5 45.53 4.73
 16 4 6 478.31 18.37
 16 4 7 20.13 2.99
 16 4 8 21.99 2.89
 16 4 9 3.96 1.18
 16 4 10 6.02 1.2
 16 4 11 111.63 4.7
 16 6 -8 117.75 6.77
 16 6 -7 19.34 2.8
 16 6 -6 76.09 5.73
 16 6 -5 53.81 4.98
 16 6 -4 126.14 7.89
 16 6 -3 402.54 16.99
 16 6 -3 403.84 16.16
 16 6 -2 456.16 18.5
 16 6 -2 469.05 17.89
 16 6 -1 867.95 28.82
 16 6 -1 869.53 27.97
 16 6 0 6.84 1.91
 16 6 0 6.47 2.02
 16 6 1 148.16 9.2
 16 6 2 22.97 3.49
 16 6 3 158.49 9.25
 16 6 4 243.95 11.64
 16 6 5 140.5 8.25
 16 6 6 17.87 2.73
 16 6 7 175.09 8.37
 16 6 8 46.89 3.57
 16 6 9 411.2 12.41
 16 6 9 390.81 11.84
 16 8 -11 59.34 3.39
 16 8 -10 110.89 5.49
 16 8 -9 60.3 4.21
 16 8 -8 451.37 15.23
 16 8 -8 425.46 13.86
 16 8 -7 21.83 2.84
 16 8 -7 24.36 2.67
 16 8 -6 63.98 4.98
 16 8 -6 61.01 4.51
 16 8 -5 113.74 6.91
 16 8 -5 93.95 6.01
 16 8 -4 450.9 16.67
 16 8 -4 441.8 15.89
 16 8 -3 3.17 1.15
 16 8 -3 5.31 1.64
 16 8 -2 186.4 9.13
 16 8 -2 169 9.12
 16 8 -1 40.62 4.02
 16 8 -1 43.15 4.29
 16 8 0 167.07 8.95
 16 8 1 80.56 5.85
 16 8 2 76.88 5.55
 16 8 4 204.86 8.99
 16 8 5 108.68 5.81
 16 8 6 320.37 10.83
 16 8 7 63.79 3.22
 16 10 -4 0.23 0.42
 16 10 -3 139.48 5.69
 16 10 2 51.55 2.9
 17 -9 -8 98.24 4.15
 17 -9 -7 25.45 2.04
 17 -9 -6 507.51 14.74
 17 -9 -5 60.14 3.55
 17 -9 -4 143.55 6.07
 17 -9 -3 14.55 1.68
 17 -9 -3 16.76 1.73
 17 -9 -2 341.71 11.02
 -17 -9 2 369.22 12.35
 17 -9 -2 336.1 11.16
 17 -9 -1 33.66 2.46
 -17 -9 1 36.36 3.07
 17 -9 -1 34.67 2.78
 17 -9 0 4.7 0.84
 -17 -9 0 5.53 1.21
 17 -9 0 8.14 1.31
 -17 -9 -1 17.1 1.95
 17 -9 1 17.01 1.85
 -17 -9 -2 28.88 2.34
 17 -9 2 26.2 2.24
 17 -9 3 0.87 0.41
 -17 -7 12 72.8 4.06
 17 -7 -11 50.28 2.94
 -17 -7 11 44.07 3.41
 17 -7 -10 26.46 2.32
 -17 -7 10 27.74 2.83
 17 -7 -9 426.78 13.48
 -17 -7 9 388.29 14.19
 17 -7 -8 54 3.87
 -17 -7 8 49.83 4.15
 17 -7 -7 112.83 6.06
 -17 -7 7 99.74 6.07
 17 -7 -6 33.84 3.33
 17 -7 -5 133.23 7.1
 17 -7 -4 29.21 3.11
 17 -7 -4 27.85 2.98
 17 -7 -3 250.68 10.6
 17 -7 -3 233.58 10.29
 17 -7 -2 91.67 5.83
 17 -7 -2 83.36 5.72
 17 -7 -1 329.25 12.62
 17 -7 -1 309.55 12.76
 17 -7 0 63.72 4.65
 17 -7 0 50.24 4.39
 17 -7 1 326.59 12.38
 17 -7 1 327.23 13.02
 17 -7 2 71.23 4.76
 17 -7 2 80.51 4.71
 -17 -7 -2 70.75 5.03
 17 -7 2 78.7 5.43
 17 -7 3 107.71 5.51
 -17 -7 -3 92.45 5.54
 17 -7 3 104.55 6.17
 17 -7 4 101.98 5.21
 -17 -7 -4 91.42 4.99
 17 -7 4 94.5 5.58
 17 -7 5 102.19 5.05
 17 -7 5 97.8 5.33
 17 -7 6 10.25 1.38
 17 -7 6 11.51 1.52
 17 -7 7 2.2 0.67
 17 -7 7 -0.17 0.37
 17 -5 -14 159.82 6.18
 -17 -5 14 183.45 7.41
 17 -5 -13 81.21 4.53
 -17 -5 13 91.52 5.43
 17 -5 -12 79.91 4.84
 -17 -5 12 81.81 5.52
 17 -5 -11 161.43 7.85
 17 -5 -11 172.25 7.11
 -17 -5 11 172.79 8.85
 17 -5 -10 28.58 3.16
 17 -5 -10 25.72 2.63
 -17 -5 10 29.16 3.47
 17 -5 -9 40.59 3.91
 17 -5 -9 36.14 3.34
 -17 -5 9 34.98 3.88
 17 -5 -8 117.84 6.93
 17 -5 -8 105.91 6.3
 -17 -5 8 109.19 7.23
 17 -5 -7 20.48 2.82
 17 -5 -7 20.41 2.69
 -17 -5 7 19.4 2.88
 17 -5 -6 141.43 7.8
 17 -5 -6 122.48 7.25
 -17 -5 6 128.36 7.85
 17 -5 -5 44.44 4.2
 17 -5 -5 51.25 4.48
 -17 -5 5 45.36 4.38
 17 -5 -5 48.77 4.21
 17 -5 -4 66.31 5.31
 17 -5 -4 67.34 5.15
 17 -5 -3 245.52 11.28
 17 -5 -3 248.22 11.34
 17 -5 -2 558.81 19.47
 17 -5 -2 542.03 19.44
 17 -5 -1 62.47 5.2
 17 -5 -1 66.84 5.31
 17 -5 -1 60.99 4.79
 17 -5 -1 50.4 4.83
 17 -5 0 59.32 5.13
 17 -5 0 68.17 5.48
 17 -5 0 62.33 4.91
 17 -5 0 60.11 5.32
 17 -5 1 136.38 7.98
 17 -5 1 131.65 8
 17 -5 1 133.84 7.53
 17 -5 1 131.42 8.12
 17 -5 2 100.93 6.68
 17 -5 2 107.33 7.02
 17 -5 2 100.23 6.44
 17 -5 2 104.08 7.06
 17 -5 3 3.13 1.41
 17 -5 3 2.27 1.4
 17 -5 3 4.91 1.47
 17 -5 3 2.5 1.41
 17 -5 4 105 6.46
 17 -5 4 113.76 7.05
 17 -5 5 354.75 13.44
 17 -5 5 360.33 13.84
 17 -5 6 211.96 9.25
 17 -5 6 199.64 9.08
 17 -5 7 57.02 4.06
 17 -5 7 47.69 3.64
 17 -5 8 281.26 10.18
 17 -5 8 279.94 9.47
 17 -5 9 119.09 5.35
 17 -5 10 6.18 0.89
 17 -3 -16 84.87 3.92
 17 -3 -15 57.27 3.67
 -17 -3 15 58.32 3.85
 17 -3 -15 56.36 3.1
 17 -3 -15 54.82 3.22
 -17 -3 14 368.59 13.06
 17 -3 -14 339.01 11.16
 17 -3 -14 347.48 11.52
 -17 -3 13 268.08 11.17
 17 -3 -13 239.49 9.12
 17 -3 -13 249.36 9.59
 -17 -3 12 199.77 9.79
 17 -3 -12 181.34 7.81
 17 -3 -12 183.76 8.24
 17 -3 -11 216.57 9.05
 -17 -3 11 229.14 11.02
 17 -3 -11 224.98 9.61
 17 -3 -10 151.94 7.24
 -17 -3 10 157.29 9.05
 17 -3 -10 154.96 7.8
 17 -3 -9 35.45 3.32
 17 -3 -9 41.94 3.79
 17 -3 -8 132.73 8.27
 17 -3 -8 124.27 6.89
 17 -3 -8 121.82 6.95
 17 -3 -7 142.05 8.52
 17 -3 -7 120.71 6.98
 17 -3 -7 124.03 7.05
 17 -3 -6 37.42 4.18
 17 -3 -6 30.35 3.35
 17 -3 -5 167.97 9.36
 17 -3 -5 151.59 8.28
 17 -3 -4 103.13 7.12
 17 -3 -4 94.25 6.41
 17 -3 -4 96.85 6.34
 17 -3 -3 6.64 1.82
 17 -3 -3 5.44 1.55
 17 -3 -3 4.67 1.35
 17 -3 -2 102.17 7.11
 17 -3 -2 99.62 6.77
 17 -3 -2 101.92 6.83
 17 -3 -1 778.44 25.13
 17 -3 -1 717.78 24.42
 17 -3 -1 758.36 24.15
 17 -3 -1 756.84 24.77
 17 -3 0 357.38 14.84
 17 -3 0 342.26 14.56
 17 -3 0 358.41 14.22
 17 -3 0 351.89 14.75
 17 -3 1 388.06 15.38
 17 -3 1 359.75 15.16
 17 -3 1 367.9 15.98
 17 -3 1 374.28 14.73
 17 -3 1 366.7 15.32
 17 -3 2 157.44 8.83
 17 -3 2 143.32 8.68
 17 -3 2 158.43 8
 17 -3 2 159.52 9.66
 17 -3 2 148.54 8.36
 17 -3 2 165.85 9.32
 17 -3 3 152.74 8.55
 17 -3 3 135.79 8.4
 17 -3 3 146.11 7.77
 17 -3 3 142.7 9.1
 17 -3 3 155.91 8.48
 17 -3 3 151.01 8.86
 17 -3 4 128.34 7.59
 17 -3 4 130.5 7.37
 17 -3 4 121.55 8.28
 17 -3 4 131.77 7.57
 17 -3 4 123.64 7.45
 17 -3 4 130.87 8.01
 17 -3 5 86.94 5.8
 17 -3 5 84.54 6.71
 17 -3 5 83.06 5.77
 17 -3 5 87.39 6.04
 17 -3 5 86.77 6.21
 17 -3 6 149.9 7.83
 17 -3 6 155.98 9.13
 17 -3 6 145.35 7.76
 17 -3 6 151.44 8.03
 17 -3 6 142.12 7.99
 17 -3 7 40.83 3.73
 17 -3 7 40.44 3.64
 17 -3 7 41.21 3.77
 17 -3 7 44.74 3.9
 17 -3 8 110.08 6.17
 17 -3 8 112.23 6.17
 17 -3 8 114.59 6.24
 17 -3 8 117.85 6.07
 17 -3 9 98.1 5.39
 17 -3 9 99.57 5.34
 17 -3 9 95.23 5.2
 17 -3 10 5.55 1.06
 17 -3 11 8.06 0.99
 17 -1 -16 231.26 8.32
 17 -1 -16 250.25 8.25
 17 -1 -15 119.84 5.97
 17 -1 -15 110 5.26
 -17 -1 15 115.56 5.89
 17 -1 -15 114.87 5.52
 17 -1 -14 424.49 14.04
 -17 -1 14 439.91 15.28
 17 -1 -14 446.84 14.5
 17 -1 -13 139.32 6.92
 -17 -1 13 150.1 8.05
 17 -1 -13 143.66 7.25
 17 -1 -12 121.63 6.57
 17 -1 -12 122.4 6.89
 17 -1 -11 67.9 4.89
 17 -1 -11 69.96 5.15
 17 -1 -10 107.33 6.38
 17 -1 -10 103.68 6.56
 17 -1 -9 21.68 2.92
 17 -1 -9 19.11 2.46
 17 -1 -8 278.65 11.52
 17 -1 -8 284.32 12.16
 17 -1 -7 23.18 3.4
 17 -1 -7 27.46 3.05
 17 -1 -7 21.96 3.02
 17 -1 -6 625.25 20.28
 17 -1 -6 582.76 20.63
 17 -1 -5 315.21 13.91
 17 -1 -5 282.52 12.02
 17 -1 -4 254.42 12.25
 17 -1 -4 224.85 10.65
 -17 -1 4 251.34 11.21
 17 -1 -4 235.56 10.73
 17 -1 -3 313.99 13.93
 17 -1 -3 290.33 12.47
 -17 -1 3 296.06 12.42
 17 -1 -3 285.53 12.4
 17 -1 -2 116.64 7.84
 17 -1 -2 99.24 6.73
 -17 -1 2 114.07 6.91
 17 -1 -2 109.65 7.07
 17 -1 -1 450.53 17.75
 17 -1 -1 409.15 16.37
 -17 -1 1 438.91 16.13
 17 -1 -1 444.37 16.75
 17 -1 0 393.88 16.51
 17 -1 0 385.79 15.69
 -17 -1 0 401.67 15.12
 17 -1 0 403.34 15.32
 17 -1 0 394.61 15.81
 17 -1 1 521.9 20.08
 17 -1 1 490.36 18.98
 17 -1 1 554.87 18.66
 17 -1 1 545.79 18.72
 17 -1 1 522.43 19.32
 17 -1 2 42.61 4.66
 17 -1 2 38.9 3.98
 17 -1 2 44.59 4.25
 17 -1 2 39.81 4.32
 17 -1 3 326.88 14.56
 17 -1 3 318.21 13.44
 17 -1 3 300.29 14.58
 17 -1 3 328.69 13.31
 17 -1 3 347.55 14.42
 17 -1 4 82.47 6.55
 17 -1 4 83.36 6.02
 17 -1 4 74.21 6.5
 17 -1 4 79.27 5.65
 17 -1 4 78.88 5.69
 17 -1 4 79.32 6.19
 17 -1 5 109.19 7.59
 17 -1 5 117.68 7.33
 17 -1 5 105.25 7.8
 17 -1 5 113.27 6.82
 17 -1 5 114.71 6.9
 17 -1 5 112.2 7.33
 17 -1 6 240.19 11.59
 17 -1 6 235.09 11.01
 17 -1 6 235.87 12.04
 17 -1 6 236.8 10.48
 17 -1 6 235.76 10.44
 17 -1 6 246.19 11.24
 17 -1 7 215.05 10.25
 17 -1 7 217.24 11.17
 17 -1 7 220.26 9.75
 17 -1 7 222.3 9.71
 17 -1 7 234.37 10.37
 17 -1 8 464.15 16.29
 17 -1 8 462.01 15.43
 17 -1 8 448.87 15.15
 17 -1 9 84.41 5.37
 17 -1 9 81.26 4.84
 17 -1 9 83.03 4.68
 17 -1 10 132.44 6.41
 17 -1 11 272.45 9.39
 17 1 -15 102.84 5.14
 -17 1 15 110.8 5.35
 17 1 -14 387.29 13.59
 -17 1 14 406.27 13.99
 17 1 -14 398.07 13.34
 17 1 -13 155.95 7.87
 17 1 -13 146.85 7.37
 17 1 -12 109.86 6.85
 17 1 -12 106.51 6.37
 17 1 -11 92.09 6.46
 17 1 -11 85.45 5.8
 17 1 -10 107.15 7.24
 17 1 -10 98.71 6.49
 17 1 -9 33.62 4.05
 17 1 -9 31.49 3.56
 17 1 -8 305.88 13.65
 17 1 -8 280.27 12.44
 17 1 -7 13.29 2.69
 17 1 -6 664.32 23.28
 17 1 -5 309.08 13.97
 17 1 -4 245 12.16
 17 1 -3 317.31 14.22
 17 1 -3 309.52 13.12
 17 1 -2 81.46 6.49
 17 1 -2 75.74 5.91
 17 1 -1 378.07 16.19
 17 1 -1 381.74 15.46
 17 1 0 353.05 15.7
 17 1 0 378.31 15.04
 17 1 0 366.71 15.21
 17 1 1 599.17 22.03
 17 1 1 610.03 21.05
 17 1 1 558.85 20.84
 17 1 2 50.46 5.14
 17 1 2 42.95 4.52
 17 1 2 44.29 4.68
 17 1 3 403.82 17.03
 17 1 3 397.05 16.09
 17 1 3 379.38 15.93
 17 1 4 88.21 7.08
 17 1 4 90.92 6.68
 17 1 4 83.05 6.85
 17 1 4 89.77 6.7
 17 1 5 125.76 8.47
 17 1 5 121.86 7.86
 17 1 5 104.43 7.64
 17 1 6 287.92 13.33
 17 1 6 273.36 12.4
 17 1 6 251.01 12.31
 17 1 7 221.71 10.54
 17 1 7 200.72 10.31
 17 1 8 479.06 17.01
 17 1 9 64.89 4.78
 17 1 10 146.77 6.88
 17 1 11 285.8 9.71
 17 1 12 13.79 1.29
 17 3 -11 243.07 10.3
 17 3 -10 158.67 8.28
 17 3 -9 51.23 4.61
 17 3 -8 118.12 7.44
 17 3 -7 125.73 7.88
 17 3 -6 30.89 3.81
 17 3 -5 134.23 8.35
 17 3 -4 72.72 6.02
 17 3 -3 3.82 1.6
 17 3 -2 115.02 7.9
 17 3 -1 798.33 26.05
 17 3 -1 786.79 26.66
 17 3 0 340.89 14.33
 17 3 0 316.37 14.65
 17 3 1 410.59 17.26
 17 3 1 422.87 16.51
 17 3 2 134.9 8.96
 17 3 2 148.28 9.12
 17 3 2 151.62 8.66
 17 3 3 172.76 10.16
 17 3 3 179.81 10.17
 17 3 3 168.06 9.17
 17 3 4 139.33 8.92
 17 3 4 126.95 7.99
 17 3 4 130.53 8.44
 17 3 5 84.06 6.73
 17 3 5 87.71 6.21
 17 3 5 97.71 7.05
 17 3 6 127.62 7.93
 17 3 7 37.82 3.99
 17 3 8 127.99 7.24
 17 3 9 108.65 5.98
 17 3 10 1.92 0.68
 17 3 11 5.83 0.94
 17 5 -7 26.18 3.13
 17 5 -6 137.11 7.92
 17 5 -5 59.54 5.19
 17 5 -4 68.04 5.65
 17 5 -3 239.98 11.6
 17 5 -2 609.97 22.27
 17 5 -2 628.59 21.29
 17 5 -1 44.06 4.86
 17 5 -1 47.08 4.47
 17 5 0 80.39 6.46
 17 5 0 73.84 5.84
 17 5 1 123.95 7.83
 17 5 1 137.61 8.57
 17 5 2 94.09 6.71
 17 5 2 106.33 7.31
 17 5 3 6.01 2.06
 17 5 3 6.6 1.77
 17 5 4 97.1 6.97
 17 5 5 351.14 14.44
 17 5 6 203.82 9.83
 17 5 7 54.91 4.38
 17 5 8 263.95 10.16
 17 5 9 99.18 4.73
 17 5 9 80.71 3.61
 17 7 -7 147.57 7.29
 17 7 -6 35.65 3.82
 17 7 -6 35.63 3.49
 17 7 -5 145.73 8.43
 17 7 -5 148.47 7.89
 17 7 -4 36.78 4.06
 17 7 -4 36.89 3.78
 17 7 -3 268.16 12.27
 17 7 -3 268.49 11.71
 17 7 -2 112.13 7.41
 17 7 -2 107.85 6.97
 17 7 -1 354.73 14.63
 17 7 0 71.03 5.68
 17 7 1 355.38 14.43
 17 7 2 67.08 5.34
 17 7 4 92.19 5.87
 17 7 5 88.78 5.4
 17 7 6 11.02 1.7
 17 7 7 0.82 0.61
 17 9 -8 90.29 4.02
 17 9 -7 25.75 2.17
 17 9 -6 504.65 15.22
 17 9 -5 64.59 4.05
 17 9 -4 139.13 6.54
 17 9 -3 21.01 2.31
 17 9 -2 340.88 11.98
 17 9 -1 34.21 3.04
 17 9 0 5.48 1.25
 17 9 2 25.27 2.37
 17 9 3 0.98 0.37
 18 -8 -9 53.3 2.92
 18 -8 -8 108.89 4.87
 18 -8 -7 85.19 4.43
 18 -8 -6 25.4 2.35
 18 -8 -5 102.24 5.23
 18 -8 -4 24.21 2.38
 18 -8 -4 22.13 2.02
 18 -8 -3 70.73 4.25
 18 -8 -3 59.61 3.78
 18 -8 -2 282.42 10.19
 18 -8 -2 279.37 10.16
 18 -8 -1 172.69 7.28
 18 -8 -1 175.87 7.54
 18 -8 0 90.79 4.71
 -18 -8 0 94.85 5.35
 18 -8 0 91.3 5.08
 -18 -8 -1 26.89 2.57
 18 -8 1 28.62 2.63
 -18 -8 -2 35.29 2.73
 18 -8 2 37.9 2.95
 -18 -8 -3 188.14 6.77
 18 -8 3 222.23 7.85
 18 -8 4 162.21 6.13
 -18 -6 13 242.58 8.38
 -18 -6 12 100.27 5.21
 18 -6 -11 10.12 1.26
 -18 -6 11 9.2 1.67
 18 -6 -10 348.69 11.29
 -18 -6 10 328.65 12.57
 18 -6 -9 199.74 8.15
 -18 -6 9 199.42 9.21
 18 -6 -8 244.14 9.51
 -18 -6 8 214.63 9.93
 18 -6 -7 159.25 7.56
 -18 -6 7 141.61 7.69
 18 -6 -6 177.83 8.34
 -18 -6 6 155.52 8.09
 18 -6 -5 333.07 12.87
 18 -6 -4 291.71 12.03
 18 -6 -4 295.93 11.55
 18 -6 -3 473.62 16.52
 18 -6 -3 441.59 15.91
 18 -6 -2 130.51 7.31
 18 -6 -2 108.56 6.72
 18 -6 -1 732.87 22.61
 18 -6 -1 673.56 22.34
 18 -6 0 92.33 5.99
 18 -6 0 88.01 6.02
 18 -6 1 54.13 4.37
 18 -6 1 53.69 4.54
 18 -6 2 8 1.54
 18 -6 2 9.18 1.66
 18 -6 2 11.1 1.97
 18 -6 3 38.5 3.32
 18 -6 3 39.57 3.67
 18 -6 4 197.97 8.34
 18 -6 4 204.44 8.94
 18 -6 5 6.36 1.25
 18 -6 5 4.76 1.11
 18 -6 6 324.37 10.81
 18 -6 6 316.44 10.76
 18 -6 7 21.96 1.96
 18 -6 7 18.62 1.67
 18 -6 8 114.15 4.57
 18 -4 -14 40.94 2.92
 -18 -4 14 45.87 3.37
 18 -4 -13 116.16 5.82
 -18 -4 13 122.8 6.47
 18 -4 -12 140.29 7.01
 -18 -4 12 160.08 7.97
 18 -4 -11 7.38 1.66
 -18 -4 11 5.32 1.54
 18 -4 -10 360.45 14.03
 18 -4 -10 369.12 12.52
 -18 -4 10 376.04 14.68
 18 -4 -9 60.83 4.9
 18 -4 -9 54.46 4.1
 -18 -4 9 56.79 4.95
 18 -4 -8 283.47 12.08
 18 -4 -8 259.19 10.76
 -18 -4 8 267.76 12.14
 18 -4 -7 27.64 3.4
 18 -4 -7 29.26 3.18
 -18 -4 7 31.99 3.7
 18 -4 -6 29.19 3.46
 18 -4 -6 27.04 3.07
 -18 -4 6 24.39 3.25
 18 -4 -5 2.61 1.12
 18 -4 -5 1.85 0.95
 -18 -4 5 2.47 0.97
 18 -4 -5 1.88 0.54
 18 -4 -4 45.49 4.39
 18 -4 -4 43.68 4.18
 18 -4 -4 40.86 3.92
 18 -4 -3 197.11 9.88
 18 -4 -3 191.93 9.7
 18 -4 -3 185.01 9.43
 18 -4 -2 428.42 15.93
 18 -4 -2 390.74 15.65
 18 -4 -2 422.39 16.46
 18 -4 -2 392.88 15.55
 18 -4 -1 174.54 8.98
 18 -4 -1 160.27 8.97
 18 -4 -1 162.68 9.27
 18 -4 -1 162.7 9
 18 -4 0 444.38 16.81
 18 -4 0 445.78 17.31
 18 -4 0 434.55 16.04
 18 -4 0 429.31 16.7
 18 -4 1 405.18 16.08
 18 -4 1 423.61 16.7
 18 -4 1 429.11 15.61
 18 -4 1 398.7 16.06
 18 -4 2 260.11 11.83
 18 -4 2 269.6 12.39
 18 -4 2 251.68 11.12
 18 -4 2 250.65 11.72
 18 -4 3 243.54 9.79
 18 -4 3 240.1 11.53
 18 -4 3 229.86 10.47
 18 -4 3 235.15 11.07
 18 -4 4 105.17 5.89
 18 -4 4 101.79 6.95
 18 -4 4 106.71 6.47
 18 -4 4 105.7 6.7
 18 -4 5 70.35 4.64
 18 -4 5 75.85 5.1
 18 -4 5 63.62 4.91
 18 -4 6 73.13 4.86
 18 -4 6 77.14 5.05
 18 -4 7 34.66 3.06
 18 -4 7 32.08 2.93
 18 -4 8 18.26 1.99
 18 -4 8 13.91 1.58
 18 -4 9 54.36 3.2
 18 -2 -15 388.24 12.23
 -18 -2 15 377.18 12.28
 18 -2 -14 90.94 5.25
 -18 -2 14 103.16 5.7
 18 -2 -14 87.69 4.73
 18 -2 -13 238.72 9.87
 18 -2 -13 210.78 8.43
 -18 -2 13 237.57 10.16
 18 -2 -13 224.63 8.95
 18 -2 -12 105.84 6.47
 18 -2 -12 88.43 5.13
 -18 -2 12 103.16 6.53
 18 -2 -12 97.72 5.62
 18 -2 -11 109.54 6.93
 18 -2 -11 88.7 5.31
 18 -2 -11 102.25 5.99
 18 -2 -10 125.83 7.66
 18 -2 -10 112.56 6.15
 18 -2 -10 111.12 6.51
 18 -2 -9 190.82 9.96
 18 -2 -9 163.53 7.79
 18 -2 -9 172.54 8.57
 18 -2 -8 262.03 12.16
 18 -2 -8 227.7 10.39
 18 -2 -7 134.88 8.34
 18 -2 -7 115.03 6.72
 18 -2 -6 20.12 3.11
 18 -2 -6 17.98 2.56
 18 -2 -5 714.84 23.57
 18 -2 -5 627.67 21.33
 18 -2 -4 68.4 5.86
 18 -2 -4 79.06 5.73
 18 -2 -4 71.02 5.32
 18 -2 -3 42.09 4.47
 18 -2 -3 39.84 4.14
 18 -2 -3 37.45 3.89
 18 -2 -2 155.33 9.12
 18 -2 -2 146.02 8.49
 18 -2 -2 141.98 8.27
 18 -2 -1 165.56 9.41
 18 -2 -1 134.37 8.31
 18 -2 -1 150.08 8.61
 18 -2 0 149.22 8.98
 18 -2 0 142.05 8.51
 18 -2 0 146.08 8.18
 18 -2 0 144.02 8.53
 18 -2 1 74.87 6.06
 18 -2 1 65.57 5.58
 18 -2 1 79.89 5.76
 18 -2 1 69.34 5.79
 18 -2 2 79.74 6.32
 18 -2 2 79.26 5.48
 18 -2 2 80.5 6.78
 18 -2 2 81.24 5.85
 18 -2 2 81.54 6.26
 18 -2 3 383.17 15.96
 18 -2 3 420.09 15.16
 18 -2 3 413.31 17.24
 18 -2 3 411.11 15.4
 18 -2 3 403.95 16.09
 18 -2 4 2.64 1.29
 18 -2 4 -1.8 1.29
 18 -2 4 2.44 1.13
 18 -2 4 2.01 1.03
 18 -2 4 1 1.1
 18 -2 5 244.58 11.13
 18 -2 5 239.71 10.55
 18 -2 5 230.07 11.75
 18 -2 5 242.1 10.58
 18 -2 5 248.95 11.25
 18 -2 6 362.86 13.46
 18 -2 6 334.83 14.52
 18 -2 6 345.4 13.12
 18 -2 6 356.61 13.64
 18 -2 7 16.86 2.32
 18 -2 7 22.07 2.55
 18 -2 7 20.18 2.54
 18 -2 8 294.96 11.02
 18 -2 8 288.33 10.55
 18 -2 9 55.68 3.73
 18 -2 9 52.88 3.35
 18 0 -15 38 2.81
 -18 0 15 36.64 2.83
 18 0 -14 12.58 1.91
 -18 0 14 12.13 1.87
 18 0 -14 13.58 1.81
 18 0 -13 9.67 1.84
 18 0 -13 10.41 1.75
 18 0 -12 700.52 22.14
 18 0 -12 668.6 21.08
 18 0 -11 46.51 4.44
 18 0 -11 46.23 4.18
 18 0 -10 651.6 22.37
 18 0 -10 655.93 21.29
 18 0 -9 83.55 6.3
 18 0 -9 77.37 5.64
 18 0 -8 149.6 9.01
 18 0 -7 30.48 3.91
 18 0 -6 16.48 2.81
 18 0 -5 5.53 1.74
 18 0 -4 291.24 13.65
 18 0 -4 282.03 11.98
 18 0 -4 289.81 12.25
 18 0 -3 0.98 0.93
 18 0 -3 2.29 0.91
 18 0 -3 1.15 0.86
 18 0 -2 89.32 6.92
 18 0 -2 72.57 5.6
 18 0 -2 71.5 5.72
 18 0 -1 16.8 3.01
 18 0 -1 15.15 2.6
 18 0 0 32.69 4.15
 18 0 0 25.68 3.47
 18 0 1 12.68 2.59
 18 0 1 15.28 2.6
 18 0 1 11.71 2.36
 18 0 2 157.97 9.66
 18 0 2 170.21 9.05
 18 0 2 158.94 9.27
 18 0 3 4.39 1.44
 18 0 3 3.11 1.02
 18 0 3 5 1.44
 18 0 3 2.8 1.08
 18 0 3 2.71 1.22
 18 0 4 280.72 13.4
 18 0 4 302.23 12.76
 18 0 4 269.21 13.37
 18 0 4 294.74 11.91
 18 0 4 288.01 12.92
 18 0 5 6.28 1.79
 18 0 5 5.06 1.71
 18 0 5 4.63 1.37
 18 0 5 4.09 1.23
 18 0 5 4.33 1.48
 18 0 6 89.37 6.54
 18 0 6 90.18 6.1
 18 0 6 77.39 6.16
 18 0 6 87.26 5.34
 18 0 7 0.99 1.2
 18 0 7 0.19 0.7
 18 0 8 113.17 6.4
 18 0 9 597.37 18.28
 18 0 10 40.02 2.96
 18 0 11 36.79 2.4
 18 2 -14 66.97 3.79
 -18 2 14 79.06 4.48
 18 2 -13 199.37 8.25
 18 2 -12 95.89 5.7
 18 2 -11 94.26 6.04
 18 2 -10 115.31 7.06
 18 2 -9 168.94 9.12
 18 2 -8 256.69 11.98
 18 2 -7 130.31 8.21
 18 2 -6 9.51 2.17
 18 2 -5 684.1 23.76
 18 2 -4 65.11 5.84
 18 2 -3 48.38 5.03
 18 2 -2 170.76 10.05
 18 2 -1 133.4 8.77
 18 2 -1 133.34 8.13
 18 2 0 133.69 8.86
 18 2 0 137.75 8.32
 18 2 1 80.28 6.68
 18 2 1 68.89 5.87
 18 2 2 72.94 6.35
 18 2 2 70.14 5.92
 18 2 3 412.1 17.44
 18 2 3 437.1 16.91
 18 2 4 1.97 1.06
 18 2 4 2.81 1.2
 18 2 4 1.11 0.93
 18 2 5 215.29 11.11
 18 2 5 205.09 10.34
 18 2 5 199.29 10.25
 18 2 6 333.58 13.54
 18 2 6 311.82 12.87
 18 2 7 9.43 1.93
 18 2 8 265.97 10.75
 18 2 9 65.09 4.22
 18 2 10 68.62 3.83
 18 2 11 2.5 0.63
 18 4 -7 35.45 3.71
 18 4 -6 18.27 2.71
 18 4 -5 2.91 1.11
 18 4 -4 37.84 4.11
 18 4 -3 174.2 9.79
 18 4 -3 173.64 9.52
 18 4 -2 408.81 16.57
 18 4 -2 411.57 16.4
 18 4 -1 150.81 8.86
 18 4 -1 149.24 8.86
 18 4 0 477.22 18.33
 18 4 0 476.83 18.09
 18 4 1 377.12 15.9
 18 4 1 406.87 15.87
 18 4 2 224.96 11.31
 18 4 2 223.01 11.24
 18 4 2 212.32 10.62
 18 4 3 226.8 11.25
 18 4 3 230.05 11.29
 18 4 3 223.57 10.62
 18 4 4 79.2 6.16
 18 4 4 86.57 6.35
 18 4 5 67.51 5.41
 18 4 6 65.84 5.06
 18 4 7 31.09 3.22
 18 4 8 16.21 2.1
 18 4 9 41.64 2.92
 18 6 -5 354.71 14.64
 18 6 -4 323.9 13.87
 18 6 -3 471.01 17.8
 18 6 -2 145.25 8.55
 18 6 -1 748.66 24.53
 18 6 0 105.22 7.02
 18 6 1 52.97 4.68
 18 6 2 12.22 2.18
 18 6 3 40.66 4.05
 18 6 4 192.08 9.12
 18 6 5 5.4 1.43
 18 6 6 321.88 11.65
 18 6 7 24.86 2.31
 18 6 8 108.19 4.45
 18 8 -9 61.34 3.45
 18 8 -8 119.07 5.57
 18 8 -7 86.83 4.89
 18 8 -6 23.85 2.5
 18 8 -5 111.88 6.09
 18 8 -4 25.57 2.79
 18 8 -3 78.4 5.15
 18 8 -2 267.18 10.75
 18 8 -1 204.54 8.99
 18 8 0 78.39 4.98
 18 8 2 33.19 2.9
 18 8 3 202 7.88
 18 8 4 148.07 6.04
 18 8 5 47.52 2.67
 19 -7 -9 5.27 0.95
 19 -7 -8 156.52 6.42
 19 -7 -7 12.08 1.62
 19 -7 -6 18.79 2.19
 19 -7 -5 217.41 8.78
 19 -7 -4 56.09 4.02
 19 -7 -4 58.99 3.63
 19 -7 -3 161.04 7.44
 19 -7 -3 168.05 7.17
 19 -7 -2 483.09 15.52
 19 -7 -2 471.87 15.25
 19 -7 -1 32 2.96
 19 -7 -1 30.7 2.91
 19 -7 0 288.29 10.52
 19 -7 0 288.3 10.77
 -19 -7 -1 249.54 9.44
 19 -7 1 264.53 9.91
 -19 -7 -2 97.94 4.74
 19 -7 2 109.53 5.5
 19 -7 3 23.33 2.25
 19 -7 4 41.92 2.83
 19 -7 5 73.39 3.46
 -19 -5 13 39.87 2.84
 19 -5 -12 79.67 3.98
 -19 -5 12 101.49 5.27
 19 -5 -11 22.5 2.24
 -19 -5 11 25.86 2.71
 19 -5 -10 14.74 1.91
 19 -5 -10 19.22 1.94
 -19 -5 10 17.9 2.4
 19 -5 -9 44.9 3.52
 19 -5 -9 51.28 3.57
 -19 -5 9 43.73 3.92
 19 -5 -8 144.11 7.06
 19 -5 -8 150.43 7.04
 -19 -5 8 147.92 7.83
 19 -5 -7 280.11 10.98
 19 -5 -7 284.41 10.98
 -19 -5 7 264.34 11.36
 19 -5 -6 88.39 5.46
 19 -5 -6 88.27 5.58
 -19 -5 6 74.76 5.33
 19 -5 -5 52.27 4.13
 19 -5 -5 55.6 4.47
 19 -5 -4 120.24 6.97
 19 -5 -4 117.65 6.51
 19 -5 -3 76.11 5.49
 19 -5 -3 76.8 5.27
 19 -5 -2 13.44 2.21
 19 -5 -2 14.02 2.26
 19 -5 -1 336.14 13.33
 19 -5 -1 337.85 12.95
 19 -5 -1 314.71 12.94
 19 -5 0 195.51 9.46
 19 -5 0 203.47 9.35
 19 -5 0 186.85 9.26
 19 -5 1 126.51 7.27
 19 -5 1 140.48 7.51
 19 -5 1 137.22 7.6
 19 -5 2 149.95 7.81
 19 -5 2 154.68 7.45
 19 -5 2 142 7.71
 19 -5 3 121.01 6.39
 19 -5 3 122.62 6.79
 19 -5 4 8.36 1.53
 19 -5 4 8.71 1.62
 19 -5 5 283.23 10.29
 19 -5 5 276.62 10.45
 19 -5 6 115.67 5.44
 19 -5 6 110.67 5.36
 19 -5 7 44.73 2.88
 19 -5 7 41.46 2.56
 19 -3 -14 15.59 1.72
 -19 -3 14 17.15 1.97
 19 -3 -13 223.7 8.82
 -19 -3 13 236.88 9.49
 19 -3 -12 64.19 4.48
 -19 -3 12 67.12 4.79
 19 -3 -11 254.1 10.57
 -19 -3 11 246.36 10.84
 19 -3 -10 14.44 2.33
 -19 -3 10 14.27 2.35
 19 -3 -9 61.74 5.03
 -19 -3 9 54.48 4.81
 19 -3 -8 247 11.25
 19 -3 -8 237.06 9.83
 19 -3 -7 170.18 9.15
 19 -3 -7 157.4 7.91
 19 -3 -6 27.73 3.07
 19 -3 -6 25.28 3.27
 19 -3 -5 39.32 4.24
 19 -3 -5 42.76 4
 19 -3 -4 182.2 9.65
 19 -3 -4 169.07 8.87
 19 -3 -4 171.31 8.59
 19 -3 -3 14.57 2.48
 19 -3 -3 16.9 2.63
 19 -3 -3 11.68 2.08
 19 -3 -2 24 3.29
 19 -3 -2 21.58 2.99
 19 -3 -2 23.18 2.96
 19 -3 -1 44.84 4.46
 19 -3 -1 39.2 4.13
 19 -3 -1 42.91 4.26
 19 -3 0 349.96 14.27
 19 -3 0 330.05 14.11
 19 -3 0 372.47 15.43
 19 -3 0 347.24 14.24
 19 -3 1 126.1 7.45
 19 -3 1 120.57 7.51
 19 -3 1 119.99 7.93
 19 -3 1 111.24 6.83
 19 -3 1 114.1 7.25
 19 -3 2 43.76 4.15
 19 -3 2 41.55 4.38
 19 -3 2 41.25 3.91
 19 -3 2 46.06 4.37
 19 -3 3 155.29 8.02
 19 -3 3 150.68 7.29
 19 -3 3 150.27 8.86
 19 -3 3 154.18 7.96
 19 -3 3 153.21 8.42
 19 -3 4 128.27 6.92
 19 -3 4 124.17 6.56
 19 -3 4 134.83 8.08
 19 -3 4 137.77 7.25
 19 -3 4 139.49 7.63
 19 -3 5 75.48 4.78
 19 -3 5 76.15 5.82
 19 -3 5 82.2 5.18
 19 -3 5 76.75 5.29
 19 -3 6 29.47 2.75
 19 -3 6 28.67 2.81
 19 -3 6 29.35 2.93
 19 -3 7 57.42 3.77
 19 -3 7 59.94 3.91
 19 -3 7 56.66 3.77
 19 -3 8 111.68 5.12
 19 -1 -15 65.95 3.48
 -19 -1 15 62.59 3.55
 19 -1 -14 151.75 6.74
 -19 -1 14 156.28 7.01
 19 -1 -13 52.96 4
 -19 -1 13 53.04 4.14
 19 -1 -12 47.56 4.15
 -19 -1 12 53.45 4.45
 19 -1 -11 106.46 6.67
 19 -1 -10 64.36 5.28
 19 -1 -9 220.65 10.9
 19 -1 -8 72.08 5.9
 19 -1 -7 206.11 10.81
 19 -1 -6 94.72 6.92
 19 -1 -6 79.69 5.39
 19 -1 -5 206.61 10.82
 19 -1 -5 192.34 9.27
 19 -1 -5 192.77 9.13
 19 -1 -4 270.39 12.73
 19 -1 -4 239.24 10.98
 19 -1 -4 253.67 11.12
 19 -1 -3 184.7 10.2
 19 -1 -3 161.17 8.74
 19 -1 -3 167.23 8.88
 19 -1 -2 229.81 11.63
 19 -1 -2 207.14 10.32
 19 -1 -2 213.75 10.44
 19 -1 -1 261.92 12.6
 19 -1 -1 236.48 11.35
 19 -1 -1 247.95 11.57
 19 -1 0 50.37 5.08
 19 -1 0 46.87 4.63
 19 -1 1 81.76 6.58
 19 -1 1 87.37 5.68
 19 -1 1 78.92 6.15
 19 -1 2 135.85 8.6
 19 -1 2 143.18 7.57
 19 -1 2 125.95 8.68
 19 -1 2 142.87 8.4
 19 -1 3 46.05 4.67
 19 -1 3 43.33 3.96
 19 -1 3 44.81 4.87
 19 -1 3 42.84 4.38
 19 -1 4 269.57 12.43
 19 -1 4 280.04 11.52
 19 -1 4 269 12.83
 19 -1 4 270.82 11.21
 19 -1 4 282.41 12.22
 19 -1 5 211.58 10.22
 19 -1 5 206.37 9.46
 19 -1 5 205.04 10.57
 19 -1 5 210.35 9.2
 19 -1 5 216.6 10.05
 19 -1 6 191.23 8.77
 19 -1 6 203.74 9.99
 19 -1 7 342.28 12.34
 19 -1 8 3.07 1
 19 -1 9 53.89 3.4
 19 1 -14 127.49 5.66
 -19 1 14 140.72 6.23
 19 1 -13 56.07 3.9
 19 1 -12 65.51 4.56
 19 1 -11 106.83 6.49
 19 1 -10 57.21 4.84
 19 1 -9 245.66 11.44
 19 1 -8 50.41 4.79
 19 1 -7 213.9 10.89
 19 1 -6 92.14 6.89
 19 1 -5 184.45 10.26
 19 1 -4 243.17 12.2
 19 1 -3 183.7 10.45
 19 1 -2 203.83 11.17
 19 1 -1 249.08 12.6
 19 1 0 60.55 5.73
 19 1 0 70.67 5.47
 19 1 1 70.15 6.19
 19 1 1 71.91 5.54
 19 1 2 139.13 8.93
 19 1 2 145.18 8.21
 19 1 3 35.11 4.15
 19 1 3 32.62 3.7
 19 1 3 28.04 3.86
 19 1 4 293.32 13.18
 19 1 4 282.4 12.13
 19 1 4 265.19 12.63
 19 1 5 232.91 11.21
 19 1 5 234.54 10.47
 19 1 5 202.79 10.42
 19 1 6 204.45 9.44
 19 1 6 205.22 9.75
 19 1 7 350.59 12.86
 19 1 8 3.53 1.01
 19 1 9 59.03 3.63
 19 1 10 109.77 4.62
 19 3 -11 214.69 8.68
 19 3 -10 22.34 2.62
 19 3 -9 55.49 4.46
 19 3 -8 270.66 11.65
 19 3 -7 171.56 9.07
 19 3 -6 30.73 3.67
 19 3 -5 31.08 3.77
 19 3 -4 151.72 8.96
 19 3 -3 10.16 2.03
 19 3 -3 6.67 1.66
 19 3 -2 16.49 2.69
 19 3 -2 21.38 3.26
 19 3 -1 42.38 4.34
 19 3 -1 50.7 5.04
 19 3 -1 49.16 4.57
 19 3 0 371.33 15.78
 19 3 0 386.57 15.27
 19 3 0 381.14 14.7
 19 3 1 118.53 7.92
 19 3 1 126.23 7.75
 19 3 2 57.39 5.3
 19 3 2 57.8 5.09
 19 3 3 137.97 8.43
 19 3 3 139.81 8.09
 19 3 3 131.55 7.87
 19 3 4 116.7 7.57
 19 3 4 115.99 7.21
 19 3 4 117.45 6.93
 19 3 5 83.26 5.77
 19 3 6 28.78 3.14
 19 3 7 61.07 4.28
 19 3 8 120.28 5.8
 19 3 9 42.65 2.78
 19 5 -5 49.24 4.64
 19 5 -4 102.97 6.92
 19 5 -3 78.97 5.93
 19 5 -3 78.91 5.4
 19 5 -2 10.6 2.17
 19 5 -2 10.13 1.86
 19 5 -1 342.18 13.37
 19 5 -1 334.34 13.85
 19 5 0 181.26 8.92
 19 5 0 169.31 9.1
 19 5 1 149.28 7.89
 19 5 1 135.92 7.87
 19 5 1 138.07 7.85
 19 5 2 138.08 7.45
 19 5 2 132.17 7.55
 19 5 2 124.88 7.27
 19 5 3 122.88 7.16
 19 5 4 8.01 1.67
 19 5 5 270.38 10.72
 19 5 6 114.33 5.85
 19 5 7 44.68 3.11
 19 5 8 49.57 2.8
 19 7 -10 282.03 9.31
 19 7 -9 1.59 0.79
 19 7 -8 165.08 7.24
 19 7 -7 8.94 1.61
 19 7 -6 18.39 2.35
 19 7 -5 222.97 9.59
 19 7 -4 55.68 4.36
 19 7 -3 162.29 8.06
 19 7 -2 515.03 17.25
 19 7 -1 24.89 2.9
 19 7 0 296.49 11.5
 19 7 1 252.41 10.19
 19 7 1 289.7 10.75
 19 7 2 107.14 5.67
 19 7 3 21.6 2.26
 19 7 4 27.67 2.44
 19 7 5 69.97 3.65
 20 -8 -6 9.32 1.05
 20 -8 -5 164.37 5.93
 20 -8 -4 119.31 4.86
 20 -8 -3 37.4 2.43
 -20 -8 3 39.5 2.7
 -20 -8 2 34.5 2.46
 -20 -8 1 27.62 2.05
 20 -8 -1 28.41 1.93
 20 -8 0 4.34 0.74
 -20 -6 10 119.27 5.2
 20 -6 -9 35.88 2.43
 -20 -6 9 28.33 2.41
 20 -6 -8 167.3 6.51
 -20 -6 8 131.87 6.1
 20 -6 -7 22.1 2.25
 20 -6 -6 301.34 10.84
 20 -6 -5 52.64 3.85
 20 -6 -4 3.14 0.98
 20 -6 -4 4.82 1.08
 20 -6 -3 52.12 3.96
 20 -6 -3 52.54 3.68
 20 -6 -2 191.36 8.47
 20 -6 -2 196.7 8.29
 20 -6 -1 28.49 2.84
 20 -6 -1 29.5 2.85
 20 -6 0 173.5 7.73
 20 -6 0 175.44 7.82
 -20 -6 -1 61.94 3.75
 20 -6 1 71.5 4.48
 20 -6 2 351.33 12.06
 20 -6 3 22.35 2.24
 20 -6 4 306.19 10.13
 20 -6 5 9.57 1.19
 20 -4 -13 140.43 5.39
 -20 -4 13 166.75 6.42
 20 -4 -12 43.09 2.96
 -20 -4 12 49.33 3.53
 20 -4 -11 205.92 8.18
 -20 -4 11 214.24 8.91
 20 -4 -10 18.31 2.21
 -20 -4 10 20.25 2.52
 20 -4 -9 93.38 5.56
 20 -4 -9 97.25 4.94
 -20 -4 9 94.38 5.9
 20 -4 -8 2.56 0.84
 20 -4 -8 3.51 0.96
 -20 -4 8 1.48 0.8
 20 -4 -7 16.76 2.36
 20 -4 -7 14.99 2.07
 -20 -4 7 13.4 2.16
 20 -4 -6 5.17 1.43
 20 -4 -6 2.34 0.85
 -20 -4 6 3.59 1.06
 20 -4 -5 125.02 7.12
 20 -4 -5 132.84 7.14
 20 -4 -4 97.79 6.19
 20 -4 -4 99.86 6.27
 20 -4 -4 104.94 6.32
 20 -4 -4 102.16 5.83
 20 -4 -3 80.51 5.52
 20 -4 -3 81.22 5.64
 20 -4 -3 82.81 5.68
 20 -4 -3 86.11 5.51
 20 -4 -2 244.3 10.46
 20 -4 -2 242.67 10.84
 20 -4 -2 253.05 11.04
 20 -4 -2 237.2 10.43
 20 -4 -1 236.63 9.99
 20 -4 -1 224.45 10.39
 20 -4 -1 240.24 10.75
 20 -4 -1 224.72 10.19
 20 -4 0 146.76 7.92
 20 -4 0 146.6 8.02
 20 -4 0 142.83 7.76
 20 -4 1 40.42 3.92
 20 -4 1 34.67 3.53
 20 -4 2 37.01 3.74
 20 -4 2 35.63 3.53
 20 -4 3 62.75 4.78
 20 -4 3 56.64 4.38
 20 -4 4 35.65 3.26
 20 -4 5 56.69 3.85
 20 -4 6 49.74 3.25
 20 -2 -14 149.31 5.95
 -20 -2 14 156.85 6.32
 20 -2 -13 30.22 2.64
 -20 -2 13 31.02 2.84
 20 -2 -12 50.99 3.83
 -20 -2 12 51.58 4.02
 20 -2 -11 13.41 2.1
 -20 -2 11 14.64 2.28
 20 -2 -10 290.38 11.82
 -20 -2 10 298.37 12.23
 20 -2 -9 11.38 2.12
 20 -2 -8 463.93 17.03
 20 -2 -7 4.94 1.56
 20 -2 -7 2.81 1.04
 20 -2 -6 542.12 19.1
 20 -2 -6 498.77 17.09
 20 -2 -5 25.83 3.38
 20 -2 -5 23.82 2.9
 20 -2 -4 367.13 14.95
 20 -2 -4 340.05 13.59
 20 -2 -4 354.38 13.43
 20 -2 -3 49.01 4.78
 20 -2 -3 40.77 3.96
 20 -2 -3 41.64 3.97
 20 -2 -2 63.71 5.43
 20 -2 -2 63.37 5.11
 20 -2 -2 62.39 5.02
 20 -2 -1 413.47 16.14
 20 -2 -1 395.25 15.41
 20 -2 -1 390.88 15.23
 20 -2 0 213.84 10.57
 20 -2 0 199.26 10.81
 20 -2 0 200.4 9.95
 20 -2 1 151.35 8.54
 20 -2 1 149.49 9.04
 20 -2 1 154.96 8.46
 20 -2 2 44.24 4.26
 20 -2 2 45.83 4.66
 20 -2 2 46.53 4.35
 20 -2 3 39.96 3.9
 20 -2 3 42.94 3.45
 20 -2 3 45.15 4.48
 20 -2 3 44.76 4.13
 20 -2 4 222.35 9.81
 20 -2 4 224.33 9.12
 20 -2 4 228.39 10.79
 20 -2 4 227.75 10.09
 20 -2 5 41.58 3.32
 20 -2 5 50.32 4.47
 20 -2 5 45.43 3.81
 20 -2 6 144.55 6.51
 20 -2 7 77.71 4.2
 20 0 -14 0.43 0.37
 -20 0 14 0.25 0.55
 20 0 -13 93.68 5.06
 -20 0 13 107.89 5.64
 20 0 -12 56.5 4.12
 20 0 -11 330.62 12.73
 20 0 -10 225.56 10.27
 20 0 -9 5.15 1.5
 20 0 -8 128.76 7.82
 20 0 -7 79.25 6.14
 20 0 -6 69.77 5.8
 20 0 -5 97.15 7.01
 20 0 -4 45.79 4.79
 20 0 -3 579.39 21.23
 20 0 -2 15.58 2.83
 20 0 -2 11.95 2.14
 20 0 -1 358.82 15.22
 20 0 -1 325.37 13.8
 20 0 0 33.6 4.06
 20 0 0 29.52 3.53
 20 0 1 118.79 7.88
 20 0 1 119.48 6.63
 20 0 1 111.91 7.24
 20 0 2 35.27 4.08
 20 0 2 38.43 3.64
 20 0 2 30.48 3.91
 20 0 2 35.69 3.88
 20 0 3 233.08 11.22
 20 0 3 236.8 10.09
 20 0 3 211.1 11.03
 20 0 4 184.11 9.47
 20 0 4 182.26 8.51
 20 0 4 174.49 9.43
 20 0 5 70.11 5.24
 20 0 5 63.44 4.52
 20 0 5 68.54 5.28
 20 0 6 5.39 1.61
 20 0 6 5.27 1.24
 20 0 7 490.71 15.32
 20 0 8 2.74 0.83
 20 0 9 889.7 23.05
 20 2 -13 24.55 1.94
 20 2 -12 40.85 3.06
 20 2 -11 13.52 1.86
 20 2 -10 289.19 11.36
 20 2 -9 12.87 2.21
 20 2 -8 469.36 16.93
 20 2 -7 3.49 1.5
 20 2 -6 543.88 19.47
 20 2 -5 24.41 3.43
 20 2 -4 348.31 14.8
 20 2 -3 35.24 4.1
 20 2 -2 53.52 5.13
 20 2 -1 405.11 16.52
 20 2 0 212.43 11.11
 20 2 0 222.8 10.05
 20 2 1 148.54 8.96
 20 2 1 158.42 8.19
 20 2 2 40.37 4.36
 20 2 2 45.17 4.16
 20 2 2 36.5 4.14
 20 2 3 43.86 4.45
 20 2 3 40.63 3.9
 20 2 3 36.11 3.93
 20 2 4 230.14 10.8
 20 2 4 232.82 10.05
 20 2 4 209.71 9.95
 20 2 5 50.01 4.03
 20 2 5 46.76 3.88
 20 2 6 150.38 7.15
 20 2 7 76.31 4.48
 20 2 8 146.64 6.05
 20 2 9 14.57 1.36
 20 4 -7 14.82 2.03
 20 4 -6 5.16 1.35
 20 4 -5 134.24 7.66
 20 4 -5 138.87 7.5
 20 4 -4 91.61 6.15
 20 4 -4 92.05 6.07
 20 4 -3 63.75 5.04
 20 4 -3 70.16 5.35
 20 4 -2 232.53 10.43
 20 4 -2 242.45 10.85
 20 4 -2 211.61 9.55
 20 4 -1 244.35 11.05
 20 4 -1 234.43 10.32
 20 4 -1 235.89 10.49
 20 4 0 147.49 8.14
 20 4 0 132.83 7.46
 20 4 0 140.63 7.47
 20 4 1 47.61 4.36
 20 4 1 50.58 4.3
 20 4 1 46.78 3.91
 20 4 2 37.48 3.75
 20 4 2 34.25 3.52
 20 4 3 58.24 4.47
 20 4 4 32.25 3.17
 20 4 5 52.37 3.85
 20 4 6 55.08 3.67
 20 4 7 39.59 2.78
 20 4 8 12.17 1.25
 20 6 -11 131.82 5.11
 20 6 -10 135.18 5.76
 20 6 -9 38.89 3.03
 20 6 -8 142.76 6.71
 20 6 -7 20.73 2.41
 20 6 -6 298.46 11.42
 20 6 -5 50.3 4.01
 20 6 -4 0.07 0.64
 20 6 -3 37.55 3.07
 20 6 -3 54.28 4.18
 20 6 -2 162.43 7.43
 20 6 -2 190.6 8.6
 20 6 -1 26.65 2.71
 20 6 -1 32.37 3.24
 20 6 0 153.64 7.31
 20 6 0 169.33 7.75
 20 6 1 70.66 4.55
 20 6 1 75.91 4.77
 20 6 2 311.32 11.18
 20 6 3 19.16 2.11
 20 6 4 283.72 9.81
 20 6 5 9.75 1.34
 20 8 -6 10.89 1.25
 20 8 -5 158.82 6.06
 20 8 -4 131.96 5.49
 20 8 -3 28.27 2.28
 20 8 -2 34.22 2.5
 21 -7 -7 123.94 4.64
 21 -7 -6 159.24 5.86
 21 -7 -5 13.26 1.48
 21 -7 -4 249.56 8.46
 21 -7 -3 340.89 10.71
 21 -7 -2 34.17 2.22
 -21 -7 1 49.6 2.8
 21 -7 -1 56.26 3
 21 -7 0 67.25 3.38
 21 -7 1 177.63 6.22
 -21 -5 10 23.94 2.13
 21 -5 -9 354.65 10.06
 -21 -5 9 334.31 11.03
 21 -5 -8 6.61 1.16
 21 -5 -8 6.16 1.04
 -21 -5 8 6.63 1.2
 21 -5 -7 275.61 9.78
 21 -5 -6 20.25 2.22
 21 -5 -5 61.37 4.13
 21 -5 -4 234.22 9.55
 21 -5 -4 237.91 8.74
 21 -5 -3 25.56 2.72
 21 -5 -3 25.99 2.51
 21 -5 -2 24.79 2.71
 21 -5 -2 28.14 2.74
 21 -5 -1 40.02 3.38
 21 -5 -1 38.73 3.04
 21 -5 -1 40.25 3.29
 21 -5 0 40.1 3.31
 21 -5 1 101.27 5.47
 21 -5 2 166.65 7.25
 21 -5 3 231.36 8.68
 21 -5 4 25.88 2.21
 21 -5 5 125.83 4.94
 21 -3 -13 76.52 3.57
 -21 -3 13 88.04 4.16
 21 -3 -12 115.45 5.33
 -21 -3 12 129.87 5.91
 21 -3 -11 137.93 6.27
 -21 -3 11 135.63 6.58
 21 -3 -10 148.68 6.88
 -21 -3 10 140.26 7.09
 21 -3 -9 14.95 2.09
 -21 -3 9 13.8 2.02
 21 -3 -8 58.72 4.47
 21 -3 -8 58.18 3.68
 -21 -3 8 59.23 4.53
 21 -3 -7 274.94 11.28
 21 -3 -7 271.01 10.15
 -21 -3 7 264.66 11.03
 21 -3 -6 33.17 3.46
 21 -3 -6 31.84 3.04
 -21 -3 6 29.53 3.16
 21 -3 -5 13.41 2.13
 21 -3 -5 13.39 1.97
 21 -3 -4 86.02 5.86
 21 -3 -4 88.41 5.58
 21 -3 -4 88.81 5.3
 21 -3 -3 195.87 9.41
 21 -3 -3 200.16 9.24
 21 -3 -3 189 9.53
 21 -3 -3 204.65 8.98
 21 -3 -2 273.52 11.49
 21 -3 -2 264.36 11.26
 21 -3 -2 276.15 11.94
 21 -3 -2 272.01 11.07
 21 -3 -1 39.57 3.73
 21 -3 -1 34.14 3.73
 21 -3 -1 36.11 3.54
 21 -3 0 98.92 6.01
 21 -3 0 95.91 6.38
 21 -3 0 101.89 6.2
 21 -3 1 130.31 6.81
 21 -3 1 129.68 7.46
 21 -3 1 135.09 7.2
 21 -3 2 48.36 3.7
 21 -3 2 53.03 4.46
 21 -3 2 51.82 4.14
 21 -3 3 65.65 4.85
 21 -3 3 64.46 4.52
 21 -3 4 141.65 6.8
 21 -1 -13 6.47 1.13
 -21 -1 13 7.79 1.32
 21 -1 -12 100.67 5.26
 -21 -1 12 107.97 5.71
 21 -1 -11 63.52 4.41
 -21 -1 11 74.27 4.88
 21 -1 -10 112.1 6.35
 21 -1 -9 409.24 14.9
 21 -1 -8 86.51 5.95
 21 -1 -7 268.04 11.87
 21 -1 -6 39.97 4.15
 21 -1 -5 67.45 5.52
 21 -1 -4 132.91 8.08
 21 -1 -3 68.48 5.64
 21 -1 -3 67.35 4.96
 21 -1 -2 209.71 10.44
 21 -1 -2 185.68 9.17
 21 -1 -1 559.98 19.75
 21 -1 -1 536.41 18.59
 21 -1 0 62.05 5.22
 21 -1 0 52.72 4.56
 21 -1 1 72.25 5.54
 21 -1 1 58.94 5.33
 21 -1 1 67.34 5.15
 21 -1 2 80.82 5.76
 21 -1 2 80.75 4.69
 21 -1 2 80.59 6.05
 21 -1 2 78.77 5.54
 21 -1 3 136.11 7.43
 21 -1 3 132.4 6.31
 21 -1 3 126.63 7.58
 21 -1 4 42.06 3.65
 21 -1 4 35.76 2.94
 21 -1 4 36.4 3.67
 21 -1 5 57.49 3.68
 21 -1 5 56.32 4.39
 21 -1 6 95.3 4.69
 21 -1 7 117.34 4.96
 21 1 -13 6.76 1
 -21 1 13 8.37 1.29
 21 1 -12 87.62 4.61
 21 1 -11 68.9 4.45
 21 1 -10 99.48 5.78
 21 1 -9 407.46 14.75
 21 1 -8 76.63 5.49
 21 1 -7 243.5 11.06
 21 1 -6 50.6 4.65
 21 1 -5 64.71 5.42
 21 1 -4 123.77 7.82
 21 1 -3 76.45 6.06
 21 1 -2 203.57 10.54
 21 1 -1 506.73 18.84
 21 1 0 65.19 5.52
 21 1 1 75.68 5.91
 21 1 1 73.33 4.83
 21 1 2 68.71 5.49
 21 1 2 74.22 4.85
 21 1 2 69.86 5.58
 21 1 3 121.86 7.33
 21 1 3 125.24 6.51
 21 1 3 124.48 7.35
 21 1 4 33.04 3.44
 21 1 4 30.53 2.92
 21 1 4 31.87 3.31
 21 1 5 64.02 4.12
 21 1 5 67.09 4.52
 21 1 6 108.33 5.25
 21 1 7 126.69 5.39
 21 1 8 24.3 1.81
 21 3 -10 120.89 5.53
 21 3 -9 18.54 2.19
 21 3 -8 57.07 4.17
 21 3 -7 249.93 10.15
 21 3 -7 259.71 10.6
 21 3 -6 41.53 3.57
 21 3 -6 44.1 3.93
 21 3 -5 10.31 1.76
 21 3 -5 14.46 2.36
 21 3 -4 82.32 5.23
 21 3 -4 84.28 5.88
 21 3 -3 184.72 9.34
 21 3 -2 270.86 11.91
 21 3 -1 43.91 4.25
 21 3 0 121.58 7.28
 21 3 0 109.27 6.11
 21 3 1 117.23 7.08
 21 3 1 112.74 6.28
 21 3 1 112.4 6.8
 21 3 2 41.56 3.94
 21 3 2 38.59 3.46
 21 3 2 42.69 3.81
 21 3 3 70 5
 21 3 3 63.24 4.36
 21 3 3 64.71 4.4
 21 3 4 146.19 6.8
 21 3 5 39.92 3.04
 21 3 6 65.13 3.71
 21 3 7 27.17 2.05
 21 5 -10 29.4 2.31
 21 5 -9 344.35 11.35
 21 5 -8 6.28 1.19
 21 5 -7 266.58 10.1
 21 5 -6 17.23 2.2
 21 5 -5 49.2 3.82
 21 5 -4 245.28 9.91
 21 5 -3 24 2.7
 21 5 -2 28.26 2.7
 21 5 -2 22.58 2.25
 21 5 -2 27.49 2.8
 21 5 -1 31.17 2.84
 21 5 -1 29.09 2.66
 21 5 -1 32.04 2.96
 21 5 0 34.51 2.98
 21 5 0 34.28 2.95
 21 5 0 33.37 2.9
 21 5 1 93.63 5.14
 21 5 2 158.82 6.9
 21 5 3 196.65 7.74
 21 5 4 24.93 2.23
 21 5 5 114.03 4.83
 21 7 -7 124.32 4.91
 21 7 -6 151.88 5.9
 21 7 -5 10.2 1.38
 21 7 -4 260.83 8.95
 21 7 -3 350.39 11.16
 21 7 -2 48.71 3.1
 22 -6 -6 70.16 3.48
 22 -6 -5 43.96 2.76
 22 -6 -4 169.47 6.52
 22 -6 -2 107.02 4.46
 22 -6 -1 237.23 7.89
 22 -6 0 138.58 5.42
 22 -6 1 137.82 5.28
 22 -6 2 137.46 5.02
 22 -4 -10 37.02 2.35
 -22 -4 10 34.16 2.52
 22 -4 -9 26.79 2.21
 -22 -4 9 25.19 2.28
 22 -4 -8 77.29 4.21
 -22 -4 8 70.64 4.13
 22 -4 -7 25.38 2.4
 22 -4 -7 26.59 2.27
 22 -4 -6 43.55 3.24
 22 -4 -6 46.3 3.26
 22 -4 -5 267.52 9.85
 22 -4 -5 271.02 9.94
 22 -4 -4 124.88 6.01
 22 -4 -4 128.67 6.31
 22 -4 -4 131.98 5.77
 22 -4 -3 289.23 10.48
 22 -4 -3 307.83 11.23
 22 -4 -3 309.72 10.89
 22 -4 -3 318.29 10.77
 22 -4 -2 151.02 6.93
 22 -4 -2 151.33 6.81
 22 -4 -1 211.08 8.72
 22 -4 -1 222.63 8.79
 22 -4 0 164.5 7.32
 22 -4 0 162.65 7.27
 22 -4 1 18.07 2.15
 22 -4 1 18.06 2.14
 22 -4 2 73.27 4.28
 22 -4 3 21.17 2.08
 22 -2 -12 357.88 11.07
 -22 -2 12 374.33 11.6
 22 -2 -11 96.51 4.84
 -22 -2 11 94.55 5.03
 22 -2 -10 118.59 5.93
 -22 -2 10 128.47 6.32
 22 -2 -9 85.78 5.13
 -22 -2 9 85.9 5.19
 22 -2 -8 228.82 9.62
 -22 -2 8 228.11 9.58
 22 -2 -7 42.16 3.73
 -22 -2 7 43.4 3.65
 22 -2 -6 7.21 1.57
 22 -2 -5 12.37 2.05
 22 -2 -4 20.53 2.68
 22 -2 -3 257.9 11.08
 22 -2 -3 252.65 10.09
 22 -2 -2 600.94 19.8
 22 -2 -2 600 20.27
 22 -2 -2 605.98 19
 22 -2 -1 201.25 9.26
 22 -2 -1 192.64 9.52
 22 -2 -1 196.36 8.8
 22 -2 0 417.64 15.07
 22 -2 0 437.91 15.95
 22 -2 0 445.61 15.09
 22 -2 1 207.63 9.09
 22 -2 1 211.35 9.77
 22 -2 1 209.47 9.07
 22 -2 2 260.43 10.18
 22 -2 2 267.19 11.06
 22 -2 2 271.34 10.51
 22 -2 3 354.19 12.09
 22 -2 3 380.18 13.42
 22 -2 4 99.13 5.53
 22 0 -12 16.02 1.68
 -22 0 12 16.6 1.93
 22 0 -11 86.14 4.74
 -22 0 11 93.67 5.15
 22 0 -10 14.93 2.01
 22 0 -9 6.97 1.53
 22 0 -8 65.54 4.84
 22 0 -7 413.76 15.11
 22 0 -6 53.58 4.54
 22 0 -5 530.44 18.53
 22 0 -4 47.53 4.4
 22 0 -3 803.42 25.41
 22 0 -2 1.67 0.74
 22 0 -1 58.23 4.88
 22 0 0 301.39 12.58
 22 0 0 303.46 13.04
 22 0 1 11.67 1.98
 22 0 1 9.92 1.93
 22 0 2 0.92 0.76
 22 0 2 0.62 0.65
 22 0 2 0.42 0.37
 22 0 3 21.22 2.57
 22 0 3 17.69 1.85
 22 0 3 21.13 2.66
 22 0 4 65.62 3.73
 22 0 4 68.94 4.6
 22 0 5 123.36 5.2
 22 0 6 206.09 6.95
 -22 2 12 364.61 11.33
 22 2 -11 96.36 4.34
 22 2 -10 140.74 6.16
 22 2 -9 91.75 5.14
 22 2 -8 200.17 8.68
 22 2 -7 41.83 3.68
 22 2 -6 3.84 1.25
 22 2 -5 18.79 2.58
 22 2 -4 22.61 2.89
 22 2 -3 273.31 11.75
 22 2 -2 613.55 20.47
 22 2 -1 207.14 9.87
 22 2 0 436.4 15.91
 22 2 1 186.31 8.86
 22 2 1 165.28 7.11
 22 2 1 167.79 8.42
 22 2 2 282.09 11.3
 22 2 2 259.79 9.64
 22 2 2 282.03 11.04
 22 2 3 391.89 13.65
 22 2 3 368.43 12.09
 22 2 3 367.42 12.87
 22 2 4 84.93 4.43
 22 2 4 89.83 4.71
 22 2 5 48.3 2.99
 22 2 6 29.71 2.06
 22 4 -9 27.27 2.09
 22 4 -8 62.2 3.61
 22 4 -7 23.56 2.24
 22 4 -6 43 3.16
 22 4 -6 49.21 3.3
 22 4 -5 274.53 9.73
 22 4 -5 239.93 9.2
 22 4 -4 130.33 6.29
 22 4 -4 115.78 5.71
 22 4 -3 298.56 10.76
 22 4 -3 262.6 9.72
 22 4 -2 123.99 6.34
 22 4 -1 213.41 8.88
 22 4 0 135.58 6
 22 4 0 150.07 6.75
 22 4 1 20.32 2.28
 22 4 1 18.98 1.97
 22 4 2 64.64 3.71
 22 4 3 17.53 1.79
 22 4 4 51.58 2.98
 22 4 5 84.86 3.62
 22 6 -6 58.44 3.16
 22 6 -5 39.47 2.59
 22 6 -4 150.61 5.9
 22 6 -3 60.04 3.29
 22 6 -2 103.1 4.5
 23 -5 -1 28.37 2.04
 23 -5 0 62.12 3.18
 23 -3 -10 23.04 1.81
 23 -3 -9 74.9 3.83
 -23 -3 9 66.88 3.67
 23 -3 -8 10.28 1.42
 -23 -3 8 10.93 1.44
 23 -3 -7 38.7 2.95
 23 -3 -6 25.76 2.46
 23 -3 -5 126.75 6.07
 23 -3 -5 121.19 5.72
 23 -3 -4 105.61 5.48
 23 -3 -4 103.1 5.39
 23 -3 -3 158.26 6.97
 23 -3 -3 158.11 7.1
 23 -3 -2 171.75 7.18
 23 -3 -2 168.44 7.5
 23 -3 -1 77.08 4.31
 23 -3 -1 83.77 4.9
 23 -3 -1 83.19 4.57
 23 -3 0 45.31 3
 23 -3 0 42.37 3.35
 23 -3 0 48.63 3.38
 23 -3 1 102.13 5.32
 23 -1 -11 64.41 3.45
 -23 -1 11 65.27 3.65
 23 -1 -10 161.27 6.71
 -23 -1 10 171.39 7
 23 -1 -9 191.3 7.86
 -23 -1 9 191.41 7.86
 23 -1 -8 231.46 9.29
 23 -1 -7 26.38 2.8
 23 -1 -6 18.8 2.43
 23 -1 -5 411.51 14.54
 23 -1 -4 197.51 9
 23 -1 -3 4.39 1.25
 23 -1 -2 77.81 5.2
 23 -1 -2 84.09 5.62
 23 -1 -1 18.3 2.35
 23 -1 -1 19.51 2.61
 23 -1 0 94.29 5.55
 23 -1 0 88.9 5.67
 23 -1 1 4.86 1.16
 23 -1 1 3.77 1.13
 23 -1 2 111.75 5.64
 23 -1 2 110.89 5.99
 23 -1 3 34.39 2.97
 23 1 -11 62.4 3.19
 -23 1 11 74.16 3.89
 23 1 -10 156.63 6.31
 23 1 -9 199.75 7.93
 23 1 -8 213.37 8.69
 23 1 -7 31.46 3.04
 23 1 -6 19.98 2.51
 23 1 -5 422.32 14.89
 23 1 -4 190.8 8.92
 23 1 -3 0.62 0.59
 23 1 -2 87.58 5.63
 23 1 -1 18.24 2.49
 23 1 0 78.26 5.13
 23 1 0 72.26 5.09
 23 1 1 5.87 1.36
 23 1 1 4.34 1.2
 23 1 2 108.02 5.82
 23 1 2 107.01 5.75
 23 1 3 37.11 2.29
 23 1 3 44.21 3.21
 23 1 4 106.05 4.14
 23 3 -8 14.91 1.54
 23 3 -7 31.09 2.5
 23 3 -6 20.9 2.14
 23 3 -5 108.63 5.6
 23 3 -4 108.29 5.71
 23 3 -3 161.69 7.39
 23 3 -2 184.12 8.05
 23 3 -1 86.08 5.05
 23 3 -1 77.47 4.84
 23 3 0 41.91 3.32
 23 3 0 36.24 3.01
 23 3 1 100.95 5.29
 23 3 1 98.83 4.9
 23 3 2 59.36 3.03
 23 3 2 67.89 3.44
 23 3 3 101.54 4.04
 24 -2 -9 261.46 8.41
 24 -2 -8 33.87 2.51
 24 -2 -7 149.51 6.26
 24 -2 -6 6.25 1.13
 24 -2 -6 4.7 1
 24 -2 -5 22.84 2.22
 24 -2 -5 21.46 2.17
 24 -2 -4 46.02 3.24
 24 -2 -4 39.95 3.11
 24 -2 -3 335.95 11.3
 24 -2 -3 335.01 11.53
 24 -2 -2 21.63 2.17
 24 -2 -2 24.5 2.44
 24 -2 -1 242.71 8.66
 24 -2 -1 243.55 9.13
 24 -2 0 113.3 5
 24 -2 0 119.72 5.62
 24 -2 1 69.36 3.96
 24 0 -10 68.39 3.29
 24 0 -9 43.35 2.81
 -24 0 9 40.92 2.79
 24 0 -8 256.97 9.11
 -24 0 8 252.99 8.87
 24 0 -7 14.46 1.82
 24 0 -6 859.1 24.15
 24 0 -5 39.24 3.28
 24 0 -4 124.42 6.28
 24 0 -3 2.86 0.82
 24 0 -2 82.58 4.9
 24 0 -2 75.91 4.92
 24 0 -1 176.08 7.66
 24 0 -1 177.11 7.89
 24 0 0 1.42 0.68
 24 0 0 0.85 0.63
 24 0 1 70.35 4.09
 24 0 1 64.38 4.05
 24 0 2 43.92 3.06
 24 2 -8 31.81 2.22
 24 2 -7 142.32 5.88
 24 2 -6 5.09 1.08
 24 2 -5 17.72 2.02
 24 2 -4 40.15 3.11
 24 2 -3 360.49 12.21
 24 2 -2 21.83 2.29
 24 2 -2 18.17 2.15
 24 2 -1 213.66 8.27
 24 2 -1 193.95 8.03
 24 2 0 112.72 5.48
 24 2 0 114.7 5.41
 24 2 1 75.63 4.12
 24 2 1 71.15 3.83
 24 4 -4 177.67 6.35
 25 -1 -7 58.47 3.11
 25 -1 -6 109.19 4.65
 25 -1 -6 91.57 4.15
 25 -1 -5 160.37 6.19
 25 -1 -5 150.14 5.99
 25 -1 -4 290.25 9.4
 25 -1 -4 267.74 9.24
 25 -1 -3 31.58 2.39
 25 -1 -3 32.61 2.51
 25 -1 -2 88.47 4.23
 25 -1 -2 88.36 4.4
 25 -1 -1 21.39 1.82
 25 -1 -1 20.64 1.92
 25 -1 0 144.28 5.68
 25 1 -7 55.18 2.95
 25 1 -6 116.78 4.96
 25 1 -5 172.33 6.61
 25 1 -4 299.72 9.79
 25 1 -4 283.7 9.87
 25 1 -3 35.92 2.64
 25 1 -3 39.24 2.85
 25 1 -2 85.81 4.28
 25 1 -2 80.75 4.25
 25 1 -1 18.37 1.8
 25 1 -1 17.4 1.79
 25 1 0 144.76 5.59
 25 1 0 136.09 5.43

_iucr_refine_instructions_details
;

    20180508liucan-c10.res created by SHELXL-2014/7

TITL 20180508liucan-c10_a.res in C2
REM Old TITL 20180508liucan-C10 in C2
REM SHELXT solution in C2
REM R1 0.069, Rweak 0.033, Alpha 0.002, Orientation as input
REM Flack x = 0.045 ( 0.007 ) from Parsons' quotients
REM Formula found by SHELXT: C42 P2
CELL 1.54184 20.3682 10.544 15.675 90 99.932 90
ZERR 4 0.0002 0.0001 0.0002 0 0.001 0
LATT -7
SYMM -X,+Y,-Z
SFAC C H P
UNIT 168 152 8
 
L.S. 10
PLAN  20
SIZE 0.32 0.4 0.45
BOND $H
list 4
fmap 2
ACTA
OMIT 0 135
REM <olex2.extras>
REM <HklSrc "%.\\20180508liucan-C10.hkl">
REM </olex2.extras>
 
WGHT    0.040900    0.866400
FVAR       0.45027
P001  3    0.634713    0.278708    0.202670    11.00000    0.01427    0.01433 =
         0.01675    0.00107    0.00191    0.00015
P002  3    0.740716    0.549503    0.290165    11.00000    0.01341    0.02018 =
         0.01556    0.00027    0.00217   -0.00022
C003  1    0.552068    0.212880    0.208550    11.00000    0.01717    0.01269 =
         0.01934   -0.00176    0.00476    0.00120
C004  1    0.605669    0.430536    0.051507    11.00000    0.01536    0.01789 =
         0.01731   -0.00199    0.00271    0.00115
AFIX  43
H004  2    0.611394    0.357139    0.020714    11.00000   -1.20000
AFIX   0
C005  1    0.744964    0.723792    0.292076    11.00000    0.01059    0.02184 =
         0.02090    0.00291   -0.00268   -0.00063
C006  1    0.518529    0.848482    0.162350    11.00000    0.01891    0.01731 =
         0.02384   -0.00092    0.00364    0.00137
AFIX  23
H00A  2    0.520237    0.928484    0.193206    11.00000   -1.20000
H00B  2    0.513443    0.867400    0.101002    11.00000   -1.20000
AFIX   0
C007  1    0.497283    0.222262    0.141942    11.00000    0.02158    0.02073 =
         0.01805    0.00190    0.00371   -0.00045
AFIX  43
H007  2    0.502151    0.259291    0.089546    11.00000   -1.20000
AFIX   0
C008  1    0.807377    0.504726    0.379719    11.00000    0.01389    0.02962 =
         0.01836    0.00225    0.00475    0.00361
C009  1    0.431131    0.608778    0.287188    11.00000    0.01725    0.02831 =
         0.02677   -0.00143    0.00631   -0.00290
AFIX  23
H00C  2    0.387265    0.600123    0.251996    11.00000   -1.20000
H00D  2    0.426192    0.599138    0.347297    11.00000   -1.20000
AFIX   0
C00A  1    0.610836    0.425609    0.141125    11.00000    0.00983    0.01572 =
         0.01947    0.00127    0.00187   -0.00139
C00B  1    0.603458    0.523877    0.284036    11.00000    0.01784    0.01347 =
         0.01615   -0.00016    0.00382   -0.00008
C00C  1    0.584621    0.778119    0.190497    11.00000    0.01467    0.01581 =
         0.02008   -0.00028    0.00173   -0.00203
AFIX  23
H00E  2    0.620836    0.832718    0.180396    11.00000   -1.20000
H00F  2    0.590360    0.762038    0.252268    11.00000   -1.20000
AFIX   0
C00D  1    0.592015    0.544511    0.007989    11.00000    0.01711    0.02333 =
         0.01500    0.00213    0.00192    0.00172
AFIX  43
H00G  2    0.587652    0.547220   -0.052028    11.00000   -1.20000
AFIX   0
C00E  1    0.545133    0.502398    0.318193    11.00000    0.01785    0.01801 =
         0.01899   -0.00318    0.00423   -0.00239
C00F  1    0.543892    0.158010    0.286607    11.00000    0.01908    0.02127 =
         0.01955    0.00073    0.00362    0.00153
AFIX  43
H00H  2    0.580097    0.152019    0.331551    11.00000   -1.20000
AFIX   0
C00G  1    0.669329    0.499145    0.427726    11.00000    0.02029    0.02491 =
         0.01624   -0.00107    0.00078   -0.00027
AFIX  43
H00I  2    0.710426    0.498880    0.464379    11.00000   -1.20000
AFIX   0
C00H  1    0.435551    0.176628    0.153457    11.00000    0.01691    0.02439 =
         0.02598   -0.00045    0.00145   -0.00077
AFIX  43
H00J  2    0.399242    0.183122    0.108697    11.00000   -1.20000
AFIX   0
C00I  1    0.665113    0.183848    0.119299    11.00000    0.01787    0.01577 =
         0.02166    0.00309    0.00445    0.00258
C00J  1    0.475874    0.501624    0.263707    11.00000    0.01519    0.02390 =
         0.02290   -0.00187    0.00469   -0.00420
AFIX  23
H00K  2    0.454812    0.420805    0.271122    11.00000   -1.20000
H00L  2    0.479808    0.509452    0.203138    11.00000   -1.20000
AFIX   0
C00K  1    0.584877    0.654355    0.053975    11.00000    0.01493    0.01703 =
         0.02040    0.00375    0.00194    0.00056
AFIX  43
H00M  2    0.576682    0.730618    0.024238    11.00000   -1.20000
AFIX   0
C00L  1    0.665984    0.523414    0.339394    11.00000    0.01685    0.01627 =
         0.01833   -0.00112    0.00424   -0.00039
C00M  1    0.457690    0.774029    0.178874    11.00000    0.01572    0.02233 =
         0.02630   -0.00283    0.00048    0.00058
AFIX  23
H00N  2    0.455235    0.695524    0.146217    11.00000   -1.20000
H00O  2    0.417984    0.822819    0.156957    11.00000   -1.20000
AFIX   0
C00N  1    0.550567    0.477423    0.406621    11.00000    0.02150    0.02831 =
         0.02188   -0.00099    0.00921   -0.00364
AFIX  43
H00P  2    0.512171    0.461722    0.429532    11.00000   -1.20000
AFIX   0
C00O  1    0.601001    0.536673    0.187572    11.00000    0.01021    0.01760 =
         0.01575   -0.00030    0.00171   -0.00220
C00P  1    0.634447    0.077167    0.078960    11.00000    0.02227    0.01926 =
         0.02318    0.00197    0.00424    0.00115
AFIX  43
H00Q  2    0.593913    0.050081    0.092158    11.00000   -1.20000
AFIX   0
C00Q  1    0.611819    0.475517    0.460911    11.00000    0.02880    0.03067 =
         0.01568    0.00055    0.00508   -0.00097
AFIX  43
H00R  2    0.614330    0.458390    0.519585    11.00000   -1.20000
AFIX   0
C00R  1    0.767869    0.784139    0.223703    11.00000    0.01440    0.02876 =
         0.02269    0.00204    0.00070   -0.00005
AFIX  43
H00S  2    0.781040    0.736070    0.179853    11.00000   -1.20000
AFIX   0
C00S  1    0.457432    0.742078    0.274396    11.00000    0.01853    0.02477 =
         0.02787   -0.00529    0.00641   -0.00100
AFIX  23
H00T  2    0.502480    0.749290    0.306433    11.00000   -1.20000
H00U  2    0.430000    0.803508    0.298068    11.00000   -1.20000
AFIX   0
C00T  1    0.427641    0.121269    0.231468    11.00000    0.01670    0.02293 =
         0.02986   -0.00205    0.00851   -0.00062
AFIX  43
H00V  2    0.386195    0.090665    0.238977    11.00000   -1.20000
AFIX   0
C00U  1    0.726586    0.221960    0.098929    11.00000    0.02238    0.01755 =
         0.03596    0.00307    0.00958    0.00112
AFIX  43
H00W  2    0.748631    0.291431    0.127112    11.00000   -1.20000
AFIX   0
C00V  1    0.723636    0.051160   -0.002702    11.00000    0.03877    0.02870 =
         0.03111    0.00063    0.01561    0.01328
AFIX  43
H00X  2    0.742766    0.007617   -0.043831    11.00000   -1.20000
AFIX   0
C00W  1    0.589701    0.653323    0.144147    11.00000    0.00976    0.01668 =
         0.01960   -0.00126    0.00188   -0.00117
C00X  1    0.903205    0.547052    0.490289    11.00000    0.01716    0.05515 =
         0.01914    0.00495    0.00052    0.00058
AFIX  43
H00Y  2    0.932619    0.605019    0.521012    11.00000   -1.20000
AFIX   0
C00Y  1    0.816220    0.374643    0.397059    11.00000    0.02618    0.03141 =
         0.02757    0.00195    0.00758    0.00558
AFIX  43
H00Z  2    0.787577    0.316147    0.365584    11.00000   -1.20000
AFIX   0
C00Z  1    0.851218    0.590055    0.426851    11.00000    0.01484    0.03575 =
         0.01965    0.00197    0.00354    0.00027
AFIX  43
H00   2    0.845962    0.676534    0.416138    11.00000   -1.20000
AFIX   0
C010  1    0.754689    0.157625    0.037623    11.00000    0.02908    0.02845 =
         0.04378    0.00801    0.01986    0.00557
AFIX  43
H010  2    0.794659    0.185783    0.023257    11.00000   -1.20000
AFIX   0
C011  1    0.481947    0.111892    0.298146    11.00000    0.02558    0.02685 =
         0.02170    0.00368    0.00937   -0.00029
AFIX  43
H011  2    0.476970    0.074836    0.350492    11.00000   -1.20000
AFIX   0
C012  1    0.724715    0.797264    0.356519    11.00000    0.01825    0.02723 =
         0.02075   -0.00025   -0.00081   -0.00140
AFIX  43
H012  2    0.709365    0.758188    0.402507    11.00000   -1.20000
AFIX   0
C013  1    0.751082    0.987979    0.285022    11.00000    0.02376    0.02080 =
         0.03919    0.00251   -0.00838   -0.00255
AFIX  43
H013  2    0.753513    1.075982    0.283082    11.00000   -1.20000
AFIX   0
C014  1    0.867503    0.332877    0.460954    11.00000    0.03414    0.04098 =
         0.03056    0.01490    0.01441    0.01830
AFIX  43
H014  2    0.872600    0.246589    0.472514    11.00000   -1.20000
AFIX   0
C015  1    0.911214    0.418761    0.507708    11.00000    0.01893    0.06164 =
         0.02326    0.01411    0.00465    0.01280
AFIX  43
H015  2    0.945578    0.390393    0.550358    11.00000   -1.20000
AFIX   0
C016  1    0.727314    0.928803    0.352512    11.00000    0.02192    0.02634 =
         0.02795   -0.00539   -0.00591    0.00112
AFIX  43
H016  2    0.713027    0.977345    0.395348    11.00000   -1.20000
AFIX   0
C017  1    0.771145    0.915809    0.220659    11.00000    0.02203    0.03084 =
         0.03385    0.01120   -0.00063   -0.00629
AFIX  43
H017  2    0.786898    0.955336    0.175132    11.00000   -1.20000
AFIX   0
C018  1    0.663837    0.009963    0.018681    11.00000    0.03652    0.02048 =
         0.02595   -0.00184    0.00437    0.00505
AFIX  43
H018  2    0.643310   -0.062525   -0.007186    11.00000   -1.20000
AFIX   0
HKLF 4
 
REM  20180508liucan-c10_a.res in C2
REM R1 =  0.0263 for    5409 Fo > 4sig(Fo)  and  0.0264 for all    5431 data
REM    397 parameters refined using      1 restraints
 
END  
     
WGHT      0.0409      0.8665 

REM Highest difference peak  0.202,  deepest hole -0.251,  1-sigma level  0.037
Q1    1   0.6513  0.2221  0.1592  11.00000  0.05    0.20
Q2    1   0.5967  0.4288  0.0998  11.00000  0.05    0.17
Q3    1   0.7506  0.5259  0.2381  11.00000  0.05    0.17
Q4    1   0.6018  0.5371  0.2397  11.00000  0.05    0.17
Q5    1   0.6158  0.3627  0.1627  11.00000  0.05    0.15
Q6    1   0.5796  0.6442  0.1069  11.00000  0.05    0.13
Q7    1   0.4600  0.7474  0.2238  11.00000  0.05    0.13
Q8    1   0.7302  0.5432  0.2231  11.00000  0.05    0.13
Q9    1   0.6617  0.2862  0.2607  11.00000  0.05    0.13
Q10   1   0.6208  0.4861  0.5408  11.00000  0.05    0.13
Q11   1   0.6342  0.5417  0.3168  11.00000  0.05    0.13
Q12   1   0.7777  0.5310  0.3417  11.00000  0.05    0.13
Q13   1   0.4034  0.1524  0.0776  11.00000  0.05    0.12
Q14   1   0.5974  0.4801  0.1674  11.00000  0.05    0.12
Q15   1   0.6681  0.5229  0.3792  11.00000  0.05    0.11
Q16   1   0.5794  0.7022  0.1762  11.00000  0.05    0.11
Q17   1   0.3766  0.9163  0.2750  11.00000  0.05    0.11
Q18   1   0.7436  0.1628  0.0850  11.00000  0.05    0.11
Q19   1   0.5950  0.6017  0.1624  11.00000  0.05    0.10
Q20   1   0.5875  0.3499  0.3225  11.00000  0.05    0.10

  REM The information below was added by Olex2.
  REM
  REM R1 = 0.0263 for 5409 Fo > 4sig(Fo) and 0.0264 for all 12603 data
  REM n/a parameters refined using n/a restraints
  REM Highest difference peak 0.20, deepest hole -0.25
  REM Mean Shift 0, Max Shift -0.001.

  REM +++ Tabular Listing of Refinement Information +++
  REM R1_all = 0.0264
  REM R1_gt = 0.0263
  REM wR_ref = 0.0688
  REM GOOF = 1.054
  REM Shift_max = -0.001
  REM Shift_mean = 0
  REM Reflections_all = 12603
  REM Reflections_gt = 5409
  REM Parameters = n/a
  REM Hole = -0.25
  REM Peak = 0.20
  REM Flack = 0.012(7)

  
;
_olex2_submission_special_instructions  'No special instructions were received'
_oxdiff_exptl_absorpt_empirical_details
;
Empirical correction (ABSPACK) includes:
- Absorption correction using spherical harmonics
- Frame scaling
;
_oxdiff_exptl_absorpt_empirical_full_max  1.354
_oxdiff_exptl_absorpt_empirical_full_min  0.682
