# Supplementary material for: Axially Chiral Cyclic Diphosphine Ligand-Enabled Palladium-Catalyzed Intramolecular Asymmetric Hydroarylation
Source: iScience. 2018 Nov 14;10:11–22. doi: 10.1016/j.isci.2018.11.018 (PMC6260458; doi:10.1016/j.isci.2018.11.018)
Supplement: Data S4. Crystal Data and Structure Refinement for (S)-2a, Related to Table 1 [file mmc5.zip › Data S4.cif]

Data S4. Crystal Data and Structure Refinement for (S)-2a, related to Table 1

_audit_creation_date               2018-10-28
_audit_creation_method
;
Olex2 1.2
(compiled 2018.05.29 svn.r3508 for OlexSys, GUI svn.r5506)
;
_audit_contact_author_address      ?
_audit_contact_author_email        ?
_audit_contact_author_name         ''
_audit_contact_author_phone        ?
_publ_contact_author_id_orcid      ?
_publ_section_references
;
Dolomanov, O.V., Bourhis, L.J., Gildea, R.J, Howard, J.A.K. & Puschmann, H.
 (2009), J. Appl. Cryst. 42, 339-341.

Sheldrick, G.M. (2008). Acta Cryst. A64, 112-122.

Sheldrick, G.M. (2015). Acta Cryst. A71, 3-8.
;
_chemical_name_common              ?
_chemical_name_systematic          ?
_chemical_formula_moiety           'C17 H16 N2 O'
_chemical_formula_sum              'C17 H16 N2 O'
_chemical_formula_weight           264.32
_chemical_absolute_configuration   unk
_chemical_melting_point            ?
loop_
  _atom_type_symbol
  _atom_type_description
  _atom_type_scat_dispersion_real
  _atom_type_scat_dispersion_imag
  _atom_type_scat_source
 'C' 'C' 0.0181 0.0091 'International Tables Vol C Tables 4.2.6.8 and 6.1.1.4'
 'H' 'H' 0.0000 0.0000 'International Tables Vol C Tables 4.2.6.8 and 6.1.1.4'
 'N' 'N' 0.0311 0.0180 'International Tables Vol C Tables 4.2.6.8 and 6.1.1.4'
 'O' 'O' 0.0492 0.0322 'International Tables Vol C Tables 4.2.6.8 and 6.1.1.4'

_space_group_crystal_system        'orthorhombic'
_space_group_IT_number             19
_space_group_name_H-M_alt          'P 21 21 21'
_space_group_name_Hall             'P 2ac 2ab'
loop_
  _space_group_symop_id
  _space_group_symop_operation_xyz
 1 'x, y, z'
 2 '-x+1/2, -y, z+1/2'
 3 '-x, y+1/2, -z+1/2'
 4 'x+1/2, -y+1/2, -z'

_cell_length_a                     8.6230(3)
_cell_length_b                     9.0471(4)
_cell_length_c                     18.2985(5)
_cell_angle_alpha                  90.00
_cell_angle_beta                   90.00
_cell_angle_gamma                  90.00
_cell_volume                       1427.52(9)
_cell_formula_units_Z              4
_cell_measurement_reflns_used      2104
_cell_measurement_temperature      293(2)
_cell_measurement_theta_max        73.1460
_cell_measurement_theta_min        4.8860
_exptl_absorpt_coefficient_mu      0.613
_exptl_absorpt_correction_T_max    1.00000
_exptl_absorpt_correction_T_min    0.81583
_exptl_absorpt_correction_type     multi-scan
_exptl_absorpt_process_details
;
CrysAlisPro 1.171.38.43f (Rigaku Oxford Diffraction, 2015)
Empirical absorption correction using spherical harmonics,
 implemented in SCALE3 ABSPACK scaling algorithm.
;
_exptl_crystal_colour              'clear light colourless'
_exptl_crystal_colour_lustre       clear
_exptl_crystal_colour_modifier     light
_exptl_crystal_colour_primary      colourless
_exptl_crystal_density_diffrn      1.230
_exptl_crystal_density_meas        ?
_exptl_crystal_density_method      'not measured'
_exptl_crystal_description         plate
_exptl_crystal_F_000               560
_exptl_crystal_size_length         0.400
_exptl_crystal_size_max            0.55
_exptl_crystal_size_mid            0.4
_exptl_crystal_size_min            0.3
_exptl_crystal_size_rad            0.100
_exptl_special_details
;
 ? 
;
_diffrn_reflns_av_R_equivalents    0.0147
_diffrn_reflns_av_unetI/netI       0.0242
_diffrn_reflns_limit_h_max         10
_diffrn_reflns_limit_h_min         -5
_diffrn_reflns_limit_k_max         11
_diffrn_reflns_limit_k_min         -10
_diffrn_reflns_limit_l_max         22
_diffrn_reflns_limit_l_min         -22
_diffrn_reflns_number              3465
_diffrn_reflns_theta_full          74.49
_diffrn_reflns_theta_max           74.49
_diffrn_reflns_theta_min           4.83
_diffrn_ambient_temperature        293(2)
_diffrn_detector                   'CCD plate'
_diffrn_detector_area_resol_mean   5.2137
_diffrn_detector_type              AtlasS2
_diffrn_measured_fraction_theta_full  0.958
_diffrn_measured_fraction_theta_max  0.958
_diffrn_measurement_details
;
List of Runs (angles in degrees, time in seconds):

  # Type    Start    End  Width  t~exp~   \w     \q     \k     \f   Frames
--------------------------------------------------------------------------
  1  \w    -74.00  38.00   1.00    1.00    --  -40.81  19.00 -90.00  112
  2  \w     41.00  92.00   1.00    1.00    --   40.81-125.00 -90.00   51
  3  \w     35.00 129.00   1.00    2.00    --  107.37 -61.00 -90.00   94
  4  \w    108.00 171.00   1.00    2.00    --  107.37  77.00 -90.00   63
  5  \w    133.00 168.00   1.00    2.00    --  107.37 125.00-150.00   35
  6  \w     98.00 124.00   1.00    2.00    --  107.37  83.00  30.00   26
  7  \w     34.00  60.00   1.00    2.00    --  107.37-125.00 120.00   26
;
_diffrn_measurement_device         'four-circle diffractometer'
_diffrn_measurement_device_type    'SuperNova, Dual, Cu at zero, AtlasS2'
_diffrn_measurement_method         '\w scans'
_diffrn_orient_matrix_type        
 'CrysAlisPro convention (1999,Acta A55,543-557)'
_diffrn_orient_matrix_UB_11        -0.1339481000
_diffrn_orient_matrix_UB_12        0.0318399000
_diffrn_orient_matrix_UB_13        0.0534157000
_diffrn_orient_matrix_UB_21        0.0787162000
_diffrn_orient_matrix_UB_22        -0.0972203000
_diffrn_orient_matrix_UB_23        0.0582819000
_diffrn_orient_matrix_UB_31        0.0878291000
_diffrn_orient_matrix_UB_32        0.1361195000
_diffrn_orient_matrix_UB_33        0.0292091000
_diffrn_radiation_monochromator    mirror
_diffrn_radiation_probe            x-ray
_diffrn_radiation_type             CuK\a
_diffrn_radiation_wavelength       1.54184
_diffrn_source                     'micro-focus sealed X-ray tube'
_diffrn_source_type                'SuperNova (Cu) X-ray Source'
_diffrn_standards_decay_%          ?
_diffrn_standards_interval_count   ?
_diffrn_standards_interval_time    ?
_diffrn_standards_number           ?
_reflns_number_gt                  2270
_reflns_number_total               2443
_reflns_odcompleteness_completeness  99.80
_reflns_odcompleteness_iscentric   1
_reflns_odcompleteness_theta       66.97
_reflns_threshold_expression       >2sigma(I)
_computing_cell_refinement         'CrysAlisPro 1.171.38.43f (Rigaku OD, 2015)'
_computing_data_collection         'CrysAlisPro 1.171.38.43f (Rigaku OD, 2015)'
_computing_data_reduction          'CrysAlisPro 1.171.38.43f (Rigaku OD, 2015)'
_computing_molecular_graphics      'Olex2 (Dolomanov et al., 2009)'
_computing_publication_material    'Olex2 (Dolomanov et al., 2009)'
_computing_structure_refinement    'XL (Sheldrick, 2008)'
_computing_structure_solution      'ShelXT (Sheldrick, 2015)'
_refine_diff_density_max           0.109
_refine_diff_density_min           -0.107
_refine_diff_density_rms           0.025
_refine_ls_abs_structure_details   'Flack H D (1983), Acta Cryst. A39, 876-881'
_refine_ls_abs_structure_Flack     -0.1(3)
_refine_ls_extinction_coef         0.0103(7)
_refine_ls_extinction_expression  
 'Fc^*^=kFc[1+0.001xFc^2^\l^3^/sin(2\q)]^-1/4^'
_refine_ls_extinction_method       SHELXL
_refine_ls_goodness_of_fit_ref     1.050
_refine_ls_hydrogen_treatment      constr
_refine_ls_matrix_type             full
_refine_ls_number_parameters       183
_refine_ls_number_reflns           2443
_refine_ls_number_restraints       0
_refine_ls_R_factor_all            0.0354
_refine_ls_R_factor_gt             0.0328
_refine_ls_restrained_S_all        1.050
_refine_ls_shift/su_max            0.001
_refine_ls_shift/su_mean           0.000
_refine_ls_structure_factor_coef   Fsqd
_refine_ls_weighting_details      
 'calc w=1/[\s^2^(Fo^2^)+(0.0483P)^2^+0.0583P] where P=(Fo^2^+2Fc^2^)/3'
_refine_ls_weighting_scheme        calc
_refine_ls_wR_factor_gt            0.0874
_refine_ls_wR_factor_ref           0.0904
_refine_special_details
;
 Refinement of F^2^ against ALL reflections.  The weighted R-factor wR and 
 goodness of fit S are based on F^2^, conventional R-factors R are based 
 on F, with F set to zero for negative F^2^. The threshold expression of 
 F^2^ > 2sigma(F^2^) is used only for calculating R-factors(gt) etc. and is 
 not relevant to the choice of reflections for refinement.  R-factors based 
 on F^2^ are statistically about twice as large as those based on F, and R- 
 factors based on ALL data will be even larger. 
;
_olex2_refinement_description
;
1. Fixed Uiso
 At 1.2 times of:
  All C(H) groups, All C(H,H) groups
 At 1.5 times of:
  All C(H,H,H) groups
2.a Secondary CH2 refined with riding coordinates:
 C00A(H00A,H00B), C00D(H00E,H00F)
2.b Aromatic/amide H refined with riding coordinates:
 C00B(H00C), C00C(H00D), C00E(H00G), C00G(H00K), C00H(H00L), C00I(H00M),
 C00J(H00N), C00K(H00O), C009(H009)
2.c Idealised Me refined as rotating group:
 C00F(H00H,H00I,H00J)
;
_atom_sites_solution_hydrogens     geom
_atom_sites_solution_primary       dual
_atom_sites_solution_secondary     difmap
loop_
  _atom_site_label
  _atom_site_type_symbol
  _atom_site_fract_x
  _atom_site_fract_y
  _atom_site_fract_z
  _atom_site_U_iso_or_equiv
  _atom_site_adp_type
  _atom_site_occupancy
  _atom_site_calc_flag
  _atom_site_disorder_assembly
  _atom_site_disorder_group
  _atom_site_refinement_flags_posn
 O001 O 0.57538(17) 0.39534(14) 0.38065(7) 0.0775(4) Uani 1 d . . .
 N002 N 0.74582(14) 0.70035(14) 0.29379(6) 0.0519(3) Uani 1 d . . .
 N003 N 0.63400(15) 0.62982(15) 0.33986(7) 0.0560(3) Uani 1 d . . .
 C00A C 0.6781(2) 0.7439(2) 0.22198(8) 0.0631(4) Uani 1 d . . .
 H00A H 0.6529 0.8484 0.2209 0.076 Uiso 1 calc . . R
 H00B H 0.5857 0.6870 0.2110 0.076 Uiso 1 calc . . R
 C00B C 0.5568(2) 0.8721(2) 0.38203(9) 0.0664(4) Uani 1 d . . .
 H00C H 0.6393 0.9133 0.3563 0.080 Uiso 1 calc . . R
 C00C C 1.0383(2) 0.5607(2) 0.16440(10) 0.0720(5) Uani 1 d . . .
 H00D H 1.1089 0.4972 0.1866 0.086 Uiso 1 calc . . R
 C00D C 0.7824(2) 0.43906(18) 0.29248(10) 0.0680(4) Uani 1 d . . .
 H00E H 0.7435 0.4001 0.2466 0.082 Uiso 1 calc . . R
 H00F H 0.8500 0.3662 0.3148 0.082 Uiso 1 calc . . R
 C00E C 0.9531(3) 0.6968(2) 0.05927(9) 0.0813(6) Uani 1 d . . .
 H00G H 0.9684 0.7247 0.0109 0.098 Uiso 1 calc . . R
 C00F C 0.9993(2) 0.6072(3) 0.33533(9) 0.0746(5) Uani 1 d . . .
 H00H H 1.0399 0.7056 0.3306 0.112 Uiso 1 calc . . GR
 H00I H 1.0802 0.5369 0.3257 0.112 Uiso 1 calc . . GR
 H00J H 0.9607 0.5932 0.3840 0.112 Uiso 1 calc . . GR
 C00G C 1.0565(3) 0.6025(2) 0.09237(11) 0.0835(6) Uani 1 d . . .
 H00K H 1.1402 0.5663 0.0658 0.100 Uiso 1 calc . . R
 C00H C 0.4583(3) 0.9620(3) 0.42170(11) 0.0836(6) Uani 1 d . . .
 H00L H 0.4752 1.0635 0.4225 0.100 Uiso 1 calc . . R
 C00I C 0.4075(2) 0.6625(3) 0.41791(12) 0.0860(6) Uani 1 d . . .
 H00M H 0.3884 0.5613 0.4167 0.103 Uiso 1 calc . . R
 C00J C 0.3359(3) 0.9035(3) 0.45988(10) 0.0957(8) Uani 1 d . . .
 H00N H 0.2713 0.9643 0.4873 0.115 Uiso 1 calc . . R
 C00K C 0.3107(3) 0.7549(4) 0.45700(12) 0.1029(8) Uani 1 d . . .
 H00O H 0.2265 0.7149 0.4819 0.123 Uiso 1 calc . . R
 C004 C 0.53290(18) 0.7207(2) 0.38051(7) 0.0566(4) Uani 1 d . . .
 C005 C 0.8074(2) 0.70807(18) 0.16975(8) 0.0579(4) Uani 1 d . . .
 C006 C 0.91312(19) 0.61519(17) 0.20258(8) 0.0569(4) Uani 1 d . . .
 C007 C 0.86771(19) 0.58511(17) 0.28067(8) 0.0559(4) Uani 1 d . . .
 C008 C 0.6516(2) 0.47918(18) 0.34274(9) 0.0600(4) Uani 1 d . . .
 C009 C 0.8256(3) 0.75101(19) 0.09762(9) 0.0704(5) Uani 1 d . . .
 H009 H 0.7548 0.8142 0.0754 0.084 Uiso 1 calc . . R

loop_
  _atom_site_aniso_label
  _atom_site_aniso_U_11
  _atom_site_aniso_U_22
  _atom_site_aniso_U_33
  _atom_site_aniso_U_23
  _atom_site_aniso_U_13
  _atom_site_aniso_U_12
 O001 0.0948(9) 0.0704(7) 0.0673(7) 0.0103(6) 0.0091(6) -0.0205(7)
 N002 0.0562(6) 0.0525(6) 0.0469(5) 0.0051(5) 0.0038(6) 0.0024(6)
 N003 0.0598(7) 0.0566(7) 0.0517(6) 0.0025(6) 0.0077(6) -0.0023(6)
 C00A 0.0694(9) 0.0672(9) 0.0526(7) 0.0076(7) -0.0017(7) 0.0106(9)
 C00B 0.0636(9) 0.0712(10) 0.0644(9) -0.0060(8) 0.0023(8) 0.0069(9)
 C00C 0.0792(11) 0.0654(10) 0.0716(10) -0.0019(9) 0.0160(9) 0.0088(10)
 C00D 0.0877(11) 0.0503(8) 0.0662(8) 0.0058(8) 0.0086(9) 0.0057(9)
 C00E 0.1203(16) 0.0735(11) 0.0502(8) -0.0043(8) 0.0188(10) -0.0136(13)
 C00F 0.0699(10) 0.0896(13) 0.0642(9) 0.0056(10) -0.0067(9) 0.0157(10)
 C00G 0.1077(15) 0.0729(11) 0.0699(10) -0.0094(9) 0.0303(11) 0.0011(12)
 C00H 0.0915(13) 0.0880(14) 0.0714(11) -0.0094(10) 0.0016(11) 0.0266(12)
 C00I 0.0808(12) 0.0930(15) 0.0842(12) 0.0052(11) 0.0253(11) -0.0051(12)
 C00J 0.0950(15) 0.129(2) 0.0633(10) 0.0007(12) 0.0155(11) 0.0441(16)
 C00K 0.0861(14) 0.135(2) 0.0877(14) 0.0130(15) 0.0357(13) 0.0165(16)
 C004 0.0537(8) 0.0737(10) 0.0423(6) -0.0004(7) -0.0032(6) 0.0027(8)
 C005 0.0735(9) 0.0510(7) 0.0494(7) -0.0002(6) 0.0016(7) -0.0022(8)
 C006 0.0679(9) 0.0495(7) 0.0534(7) -0.0022(6) 0.0068(7) 0.0002(8)
 C007 0.0622(8) 0.0530(8) 0.0525(7) 0.0044(6) 0.0028(7) 0.0058(7)
 C008 0.0728(10) 0.0554(8) 0.0519(7) 0.0032(6) -0.0023(8) -0.0086(8)
 C009 0.0984(13) 0.0618(9) 0.0511(7) 0.0034(7) 0.0007(9) -0.0040(10)

_geom_special_details
;
 All esds (except the esd in the dihedral angle between two l.s. planes) 
 are estimated using the full covariance matrix.  The cell esds are taken 
 into account individually in the estimation of esds in distances, angles 
 and torsion angles; correlations between esds in cell parameters are only 
 used when they are defined by crystal symmetry.  An approximate (isotropic) 
 treatment of cell esds is used for estimating esds involving l.s. planes. 
;
loop_
  _geom_bond_atom_site_label_1
  _geom_bond_atom_site_label_2
  _geom_bond_distance
  _geom_bond_site_symmetry_2
  _geom_bond_publ_flag
 O001 C008 1.2201(19) . ?
 N002 N003 1.4310(17) . ?
 N002 C00A 1.4910(19) . ?
 N002 C007 1.500(2) . ?
 N003 C004 1.410(2) . ?
 N003 C008 1.372(2) . ?
 C00A H00A 0.9700 . ?
 C00A H00B 0.9700 . ?
 C00A C005 1.504(2) . ?
 C00B H00C 0.9300 . ?
 C00B C00H 1.382(3) . ?
 C00B C004 1.385(2) . ?
 C00C H00D 0.9300 . ?
 C00C C00G 1.380(3) . ?
 C00C C006 1.377(2) . ?
 C00D H00E 0.9700 . ?
 C00D H00F 0.9700 . ?
 C00D C007 1.528(2) . ?
 C00D C008 1.500(2) . ?
 C00E H00G 0.9300 . ?
 C00E C00G 1.375(3) . ?
 C00E C009 1.393(3) . ?
 C00F H00H 0.9600 . ?
 C00F H00I 0.9600 . ?
 C00F H00J 0.9600 . ?
 C00F C007 1.526(2) . ?
 C00G H00K 0.9300 . ?
 C00H H00L 0.9300 . ?
 C00H C00J 1.372(3) . ?
 C00I H00M 0.9300 . ?
 C00I C00K 1.381(3) . ?
 C00I C004 1.384(3) . ?
 C00J H00N 0.9300 . ?
 C00J C00K 1.363(4) . ?
 C00K H00O 0.9300 . ?
 C005 C006 1.378(2) . ?
 C005 C009 1.385(2) . ?
 C006 C007 1.506(2) . ?
 C009 H009 0.9300 . ?

loop_
  _geom_angle_atom_site_label_1
  _geom_angle_atom_site_label_2
  _geom_angle_atom_site_label_3
  _geom_angle
  _geom_angle_site_symmetry_1
  _geom_angle_site_symmetry_3
  _geom_angle_publ_flag
 N003 N002 C00A 111.92(12) . . ?
 N003 N002 C007 104.86(11) . . ?
 C00A N002 C007 108.49(12) . . ?
 C004 N003 N002 117.85(13) . . ?
 C008 N003 N002 113.01(13) . . ?
 C008 N003 C004 128.84(14) . . ?
 N002 C00A H00A 111.3 . . ?
 N002 C00A H00B 111.3 . . ?
 N002 C00A C005 102.28(13) . . ?
 H00A C00A H00B 109.2 . . ?
 C005 C00A H00A 111.3 . . ?
 C005 C00A H00B 111.3 . . ?
 C00H C00B H00C 120.0 . . ?
 C00H C00B C004 120.05(19) . . ?
 C004 C00B H00C 120.0 . . ?
 C00G C00C H00D 120.8 . . ?
 C006 C00C H00D 120.8 . . ?
 C006 C00C C00G 118.39(19) . . ?
 H00E C00D H00F 109.0 . . ?
 C007 C00D H00E 111.0 . . ?
 C007 C00D H00F 111.0 . . ?
 C008 C00D H00E 111.0 . . ?
 C008 C00D H00F 111.0 . . ?
 C008 C00D C007 103.86(13) . . ?
 C00G C00E H00G 119.7 . . ?
 C00G C00E C009 120.55(16) . . ?
 C009 C00E H00G 119.7 . . ?
 H00H C00F H00I 109.5 . . ?
 H00H C00F H00J 109.5 . . ?
 H00I C00F H00J 109.5 . . ?
 C007 C00F H00H 109.5 . . ?
 C007 C00F H00I 109.5 . . ?
 C007 C00F H00J 109.5 . . ?
 C00C C00G H00K 119.4 . . ?
 C00E C00G C00C 121.13(19) . . ?
 C00E C00G H00K 119.4 . . ?
 C00B C00H H00L 119.6 . . ?
 C00J C00H C00B 120.9(2) . . ?
 C00J C00H H00L 119.6 . . ?
 C00K C00I H00M 120.1 . . ?
 C00K C00I C004 119.9(2) . . ?
 C004 C00I H00M 120.1 . . ?
 C00H C00J H00N 120.5 . . ?
 C00K C00J C00H 118.9(2) . . ?
 C00K C00J H00N 120.5 . . ?
 C00I C00K H00O 119.3 . . ?
 C00J C00K C00I 121.4(2) . . ?
 C00J C00K H00O 119.3 . . ?
 C00B C004 N003 119.66(15) . . ?
 C00I C004 N003 121.45(17) . . ?
 C00I C004 C00B 118.87(17) . . ?
 C006 C005 C00A 110.18(12) . . ?
 C006 C005 C009 120.80(17) . . ?
 C009 C005 C00A 128.98(17) . . ?
 C00C C006 C005 121.04(15) . . ?
 C00C C006 C007 128.34(16) . . ?
 C005 C006 C007 110.61(13) . . ?
 N002 C007 C00D 103.95(13) . . ?
 N002 C007 C00F 108.97(13) . . ?
 N002 C007 C006 102.03(12) . . ?
 C00F C007 C00D 112.26(14) . . ?
 C006 C007 C00D 114.57(13) . . ?
 C006 C007 C00F 113.87(14) . . ?
 O001 C008 N003 125.43(16) . . ?
 O001 C008 C00D 127.10(16) . . ?
 N003 C008 C00D 107.46(14) . . ?
 C00E C009 H009 121.0 . . ?
 C005 C009 C00E 118.07(19) . . ?
 C005 C009 H009 121.0 . . ?

_olex2_submission_special_instructions  'No special instructions were received'
_oxdiff_exptl_absorpt_empirical_details
;
Empirical correction (ABSPACK) includes:
- Absorption correction using spherical harmonics
- Frame scaling
;
_oxdiff_exptl_absorpt_empirical_full_max  1.381
_oxdiff_exptl_absorpt_empirical_full_min  0.696
